# Supplementary material for: DREAM represses distinct targets by cooperating with different THAP domain proteins
Source: Cell Rep. 2021 Oct 19;37(3):109835. doi: 10.1016/j.celrep.2021.109835 (PMC8552245; doi:10.1016/j.celrep.2021.109835)
Supplement: Table S1. RNAi clones, strains, THAP domain proteins, and DNA-binding domain predictions, related to Figures 1 and S5 [file mmc2.xlsx]

## Sheet: Summary Information
Table S1	RNAi clones, strains, THAP domain proteins, and DNA binding domain predictions, related to Figures 1 and S5
Table of contents
1	RNAi clones used in this study
2	list of positive hits in the RNAi screen
3	list of strains used in this study, along with sequence of crRNA (for CRISPR strains)
4	THAP and THAP-like domain proteins in C. elegans
5	HMMER DNA binding domain prediction in LIN-15B and LIN-36

## Sheet: All RNAi clones used
Gene	RNAi Clone name
B0025.1	sjj_B0025.1
B0025.2	sjj_B0025.3
B0025.4	sjj2_B0025.4
B0035.1	sjj_B0035.1
B0035.4	sjj_B0035.4
B0205.3	sjj_B0205.3
B0218.3	sjj2_B0218.3
B0228.5	sjj_B0228.5
B0238.11	sjj_B0238.11
B0240.4	sjj_B0240.2
B0261.1	sjj_B0261.1
B0261.2	sjj2_B0261.2a
B0285.1	sjj_B0285.2
B0286.4	sjj_B0286.4
B0336.13	sjj_B0336.5
B0379.3	sjj_B0379.3
B0414.3	sjj_B0414.3
B0454.1	sjj_B0454.1
B0464.7	sjj2_B0464.7.1
B0478.1	mv_BAA82640
B0513.2	sjj_B0513.2
B0523.5	sjj_B0523.5
B0547.1	sjj_B0547.1
B0564.1	sjj_B0564.1
C01B10.5	sjj_C01B10.5
C01B12.2	sjj_C01B12.2
C01B7.6	sjj2_C01B7.6
C01C7.1	sjj2_C01C7.1
C01F1.1	sjj_C01F1.1
C01G10.9	sjj_C01G10.9
C01G5.2	sjj_C01G5.2
C01G5.8	sjj_C01G5.8
C01G8.9	sjj_C01G8.8
C01H6.7	sjj_C01H6.7
C02F12.10	sjj_C02F12.5
C02F4.2	sjj_C02F4.2
C02F5.4	sjj_C02F5.4
C03B8.4	sjj2_C03B8.4
C03C10.1	sjj_C03C10.1
C03D6.3	sjj_C03D6.3
C03D6.5	sjj_C03D6.5
C03D6.6	sjj_C03D6.6
C04A2.3	sjj_C04A2.2
C04E7.2	sjj_C04E7.2
C04G2.6	sjj_C04G2.6
C04H5.6	sjj_C04H5.6
C05C8.2	sjj_C05C8.2
C05D2.5	sjj_C05D2.5
C05H8.1	sjj_C05H8.1
C06A1.1	sjj_C06A1.1
C06A1.5	sjj_C06A1.5
C06A5.11	sjj2_C06A5.11
C06A5.3	sjj_C06A5.3
C06E7.1	sjj_C06E7.1
C06H2.3	sjj_C06H2.3
C07A9.2	sjj_C07A9.2
C07A9.3	sjj_C07A9.3
C07A9.7	sjj_C07A9.7
C07B5.5	sjj_C07B5.5
C07E3.1	sjj_C07E3.1
C07E3.2	sjj_C07E3.2
C07H6.1	sjj_C07H6.1
C07H6.4	sjj_C07H6.4
C07H6.6	sjj2_C07H6.6
C08B11.2	sjj_C08B11.2
C08B11.3	sjj_C08B11.3
C08B11.5	sjj_C08B11.5
C08B11.6	sjj_C08B11.6
C08F8.2	sjj_C08F8.2
C09G4.3	sjj_C09G4.3
C09G4.5	sjj_C09G4.4
C09H10.6	sjj_C09H10.6
C09H10.7	sjj_C09H10.7
C09H6.3	sjj_C09H6.3
C10E2.3	sjj_C10E2.3
C11G6.1	sjj_C11G6.1
C12D12.5	sjj_C12D12.5
C14A4.10	sjj2_C14A4.10
C14A4.4	sjj_C14A4.4
C14B1.10	sjj2_C14B1.10.1
C14B1.4	sjj_C14B1.4
C14B1.6	sjj_C14B1.6
C14B1.7	sjj_C14B1.7
C14B9.6	sjj_C14B9.6
C15F1.7	sjj_C15F1.b
C15H11.3	sjj2_C15H11.3
C15H11.6	sjj_C15H11.6
C15H11.8	sjj_C15H11.8
C16A11.4	sjj_C16A11.4
C16A3.1	sjj2_C16A3.1a
C16A3.8	sjj_C16A3.8
C16C10.3	sjj2_C16C10.3
C16C10.4	sjj_C16C10.4
C16C10.6	sjj_C16C10.6
C16C10.8	sjj_C16C10.8
C17D12.2	sjj_C17D12.4
C17E4.6	sjj_C17E4.6
C17G1.4	sjj_C17G1.4
C18A11.5	sjj_C18A11.5
C18A3.3	sjj_C18A3.3
C18C4.10	sjj2_C18C4.10a
C18E3.2	sjj_K03B8.4
C18E3.7	sjj_C18E3.7
C18E9.3	sjj_C18E9.3
C18F3.4	sjj2_C18F3.4
C18G1.5	sjj_C18G1.5
C18H9.7	sjj_C18H9.7
C24A8.3	sjj_C24A8.3
C24B5.4	sjj_C24B5.4
C24D10.1	sjj_C24D10.1
C24G6.1	sjj_C24G6.1
C24G6.6	sjj_C24G6.6
C24H11.9	sjj_C24H11.6
C25A1.10	sjj_C25A1.10
C25A11.4	sjj_C25A11.4
C25D7.3	sjj_C25D7.3
C25D7.6	sjj2_C25D7.6
C25F9.4	sjj_C25F9.4
C25F9.5	sjj_C25F9.5
C25G4.4	sjj_C25G4.4
C25G4.5	sjj_C25G4.5
C25H3.6	sjj2_C25H3.6a
C26B2.6	sjj_C26B2.6
C26C6.1	sjj_C26C6.1
C26C6.5	sjj_C26C6.5
C26D10.1	sjj_C26D10.1
C26D10.2	sjj_C26D10.2
C26E6.3	sjj_C26E6.3
C26E6.4	sjj_C26E6.4
C26E6.9	sjj_C26E6.9
C27A12.10	sjj2_C27A12.10
C27B7.1	sjj2_C27B7.1a
C27B7.4	sjj_C27B7.4
C27H6.2	sjj_C27H6.2
C28H8.9	sjj_C28H8.9
C29A12.3	sjj_C29A12.3
C29E4.2	sjj_C29E4.2
C29E4.4	sjj_C29E4.4
C29E4.5	sjj_C29E4.5
C29F7.6	sjj_C29F7.6
C29F9.5	sjj_C29F9.5
C29H12.5	sjj2_C29H12.5
C30A5.2	sjj_C30A5.2
C30G7.1	sjj_C30G7.1
C32A3.1	sjj_C32A3.1
C32D5.5	sjj2_C32D5.5
C32E12.5	sjj2_C32E12.5.1
C32F10.2	sjj_C32F10.2
C32F10.5	sjj_C32F10.5
C33H5.12	sjj_C33H5.12
C33H5.15	sjj_C33H5.15
C33H5.8	sjj_C33H5.8
C34B7.4	sjj_C34B7.1
C34D4.14	sjj_C34D4.14
C34E10.5	sjj_C34E10.5
C34E10.8	sjj_C34E10.8
C35A5.9	sjj_C35A5.9
C35C5.1	sjj_C35C5.1
C35D10.9	sjj_C35D10.9
C35D6.3	sjj_C35D6.3
C36A4.8	sjj_C36A4.8
C36B1.3	sjj_C36B1.3
C37A2.4	sjj_C37A2.4
C37A2.6	sjj_C37A2.6
C37A5.9	sjj_C37A5.9
C37H5.5	sjj_C37H5.5
C38C10.5	sjj2_C38C10.5a
C38D4.3	sjj_C38D4.3
C39E9.13	sjj_C39E9.13
C41C4.8	sjj2_C41C4.8.1
C41G7.1	sjj_C41G7.1
C41G7.4	sjj2_C41G7.4
C42D4.8	sjj_C42D4.8
C43E11.10	sjj_C43E11.10
C43E11.2	sjj_C43E11.2
C43E11.3	sjj_C43E11.3
C43E11.9	sjj_C43E11.9
C43H8.2	sjj_C43H8.2
C44B7.2	sjj_C44B7.1
C44B9.4	sjj_C44B9.4
C44C8.6	sjj_C44C8.6
C44E4.4	sjj_C44E4.4
C44F1.2	sjj_C44F1.2
C44H4.7	sjj_C44H4.7
C46A5.9	sjj_C46A5.9
C47B2.5	sjj_C47B2.5
C47D12.1	sjj_C47D12.1
C47D12.8	sjj_C47D12.8
C47E12.5	sjj_C47E12.5
C47E8.4	sjj_C47E8.4
C47E8.8	sjj_C47E8.8
C48E7.2	sjj_C48E7.2
C48E7.3	sjj_C48E7.3
C49A1.4	mv_C49A1.4
C49F5.2	sjj_C49F5.2
C49F5.5	sjj_C49F5.5
C49H3.10	sjj_C49H3.10
C49H3.9	sjj2_C49H3.9
C50A2.2	sjj2_C50A2.2
C50C3.6	sjj2_C50C3.6
C50D2.5	sjj_C50D2.5
C50E10.4	sjj_C50E10.4
C52B9.8	sjj_C52B9.8
C52E4.3	sjj_C52E4.3
C53A5.3	sjj_C53A5.3
C53B4.3	sjj_C53B4.3
C54G10.2	sjj_C54G10.2
C55A6.9	sjj_C55A6.9
C55B7.8	sjj_C55B7.8
C55B7.9	sjj_C55B7.9
C56C10.8	sjj_C56C10.8
C56G2.1	sjj_C56G2.2
CD4.7	sjj_CD4.7
D1007.16	sjj2_D1007.16
D1007.4	sjj_D1007.4
D1007.7	sjj_D1007.7
D1009.2	sjj_D1009.2
D1014.8	sjj_D1014.8
D1053.2	sjj_D1053.2
D1081.8	sjj_D1081.8
D1086.4	sjj_D1086.4
D2005.5	sjj_D2005.5
D2013.9	sjj_D2013.9
D2021.1	sjj_D2021.1
D2030.6	sjj2_D2030.6
D2030.9	sjj_D2030.9
D2085.4	sjj_D2085.4
D2089.1	sjj_D2089.1
D2089.4	sjj2_D2089.4a
D2092.5	sjj_D2092.5
D2096.8	sjj_D2096.8
DY3.2	sjj_DY3.2
DY3.4	sjj_DY3.4
E01A2.4	sjj_E01A2.f
E02H1.4	sjj_E02H1.4
E03A3.3	sjj_E03A3.3
EEED8.1	sjj_EEED8.1
EEED8.5	sjj_EEED8.5
EEED8.7	sjj_EEED8.7
F01F1.5	sjj_F01F1.5
F01F1.7	sjj_F01F1.7
F01G4.1	sjj_F01G4.1
F02D10.7	sjj_F02D10.7
F02E9.4	sjj_F02E9.4
F07A11.3	sjj_F07A11.3
F07A11.4	sjj_F07A11.4
F07A11.6	sjj_F07A11.6
F07C3.4	sjj_F07C3.4
F07C6.1	sjj2_F07C6.1
F08B1.1	sjj_F08B1.1
F08B4.5	sjj_F08B4.5
F08B4.7	sjj_F08B4.7
F08F8.2	sjj_F08F8.2
F08F8.5	sjj_F08F8.1
F08G12.4	sjj_F08G12.4
F08H9.1	sjj_F08H9.1
F09E8.3	sjj_F09E8.3
F09F7.3	sjj_F09F7.3
F09G2.4	sjj_F09G2.4
F09G2.9	sjj_F09G2.9
F10B5.2	sjj2_F10B5.2
F10C2.4	sjj_F10C2.4
F10E7.11	sjj_F10E7.11
F10F2.1	sjj2_F10F2.1
F10G7.2	sjj_F10G7.2
F10G7.3	sjj_F10G7.3
F10G7.4	sjj_F10G7.4
F10G8.3	sjj_F10G8.3
F10G8.7	sjj_F10G8.7
F11A10.1	sjj_F11A10.1
F11A10.3	sjj2_F11A10.3
F11A10.8	sjj_F11A10.3
F12F6.7	sjj_F12F6.7
F13B12.1	sjj_F13B12.1
F13C5.2	sjj_F13C5.2
F13E6.3	sjj_F13E6.3
F14B4.3	sjj_F14B4.3
F15D4.1	sjj_F15D4.1
F15E6.1	sjj_F15E6.1
F16D3.2	sjj_F16D3.2
F17A2.3	sjj_F17A2.3
F18A1.5	sjj_F18A1.5
F18C5.2	sjj_F18C5.2
F18E2.3	sjj_F18E2.3
F18E9.5	sjj_F18E9.5
F19B2.5	sjj2_F19B2.5
F19B6.2	sjj_F19B6.2
F19F10.12	sjj2_F19F10.12
F19G12.3	sjj2_F19G12.3
F20D12.1	sjj_F20D12.1
F20D12.4	sjj_F20D12.4
F20D6.9	sjj2_F20D6.9
F20H11.2	sjj_F20H11.2
F21D5.6	sjj_F21D5.6
F21G4.4	sjj_F21G4.4
F22B7.6	sjj_F22B7.6
F22B8.7	sjj_F22B8.7
F22D6.6	sjj_F22D6.6
F22E12.4	sjj_F22E12.4
F22F1.1	sjj_F22F1.1
F22F1.3	sjj2_F22F1.3
F23C8.9	sjj2_F23C8.9
F23D12.5	sjj_F23D12.5
F23F1.5	sjj_F23F1.5
F23F1.9	sjj_F23F1.1
F23F1.9	sjj_F23F1.1
F23H11.1	sjj_F23H11.1
F23H11.2	sjj_F23H11.2
F25B3.6	sjj_F25B3.6
F25B4.6	sjj_F25B4.6
F25B5.4	sjj_F25B5.4
F25B5.7	sjj2_F25B5.7a
F25C8.2	sjj_F25C8.2
F25D7.3	sjj_F25D7.3
F25H2.8	sjj_F25H2.8
F25H5.5	sjj_F25H5.5
F25H8.2	sjj_F25H8.2
F25H8.6	mv_F25H8.6
F26A3.2	sjj_F26A3.2
F26A3.3	sjj_F26A3.3
F26A3.8	sjj2_F26A3.8
F26B1.3	sjj_F26B1.3
F26D10.3	sjj_F26D10.3
F26D2.2	sjj_F26D2.2
F26E4.10	sjj_F26E4.10
F26F12.7	sjj_F26F12.7
F26F4.11	sjj_F26F4.11
F26G5.9	sjj_F26G5.9
F26H11.1	sjj_F26H11.1
F26H11.2	sjj_F26H11.3
F28A10.4	sjj_F28A10.9
F28B12.3	sjj2_F28B12.3.1
F28B3.4	sjj_F28B3.4
F28B3.7	sjj_F28B3.7
F28B3.8	sjj2_F28B3.8
F28C6.3	sjj_F28C6.3
F28C6.6	sjj2_F28C6.6.1
F28D9.1	sjj_F28D9.1
F28F8.6	sjj2_F28F8.6.1
F28F8.7	sjj_F28F8.7
F29B9.2	sjj_F29B9.2
F29B9.4	sjj_F29B9.4
F29B9.6	sjj_F29B9.6
F29D11.2	sjj_F29D11.2
F30A10.10	sjj_F30A10.10
F30F8.8	sjj_F30F8.8
F31C3.5	sjj_F31C3.5
F31E3.3	sjj_F31E3.3
F32A11.2	sjj_F32A11.2
F32A5.1	sjj_F32A5.1
F32A5.7	sjj_F32A5.7
F32B6.3	sjj_F32B6.3
F32D1.1	sjj2_F32D1.1
F32D1.10	sjj_F32D1.10
F32D1.9	sjj2_F32D1.9
F32E10.2	sjj_F32E10.2
F32E10.4	sjj_F32E10.4
F32E10.5	sjj_F32E10.5
F32E10.6	sjj_F32E10.6
F32H2.1	sjj_F32H2.1
F32H2.2	sjj2_F32H2.2
F32H2.4	sjj_F32H2.4
F33A8.1	sjj_F33A8.1
F33H2.5	sjj_F33H2.5
F33H2.7	sjj_F33H2.7
F34D10.2	sjj_F34D10.3
F34D6.4	sjj_F34D6.4
F35F11.1	sjj2_F35F11.1
F35G12.8	sjj_F35G12.8
F35H10.11	sjj_F17E9.9
F35H8.5	sjj_F35H8.5
F35H8.7	sjj_F35H8.7
F36A2.1	sjj_F36A2.1
F36A2.13	sjj_F36A2.13
F36A4.7	sjj_F36A4.7
F36F2.3	sjj_F36F2.3
F36F2.6	sjj2_F36F2.6
F37A4.8	sjj_F37A4.8
F37E3.1	sjj_F37E3.1
F38A5.13	sjj_F38A5.13
F39B2.2	sjj_F39B2.2
F39B2.4	sjj_F39B2.4
F39H11.3	sjj_F39H11.3
F39H2.4	sjj_F39H2.4
F39H2.5	sjj_F39H2.1
F40E10.2	sjj_F40E10.2
F40E10.3	sjj_F40E10.3
F40F12.7	sjj2_F40F12.7.1
F40F8.1	sjj_F40F8.1
F40F9.7	sjj2_F40F9.7a
F41B5.1	mv_F41B5.1
F41H10.10	sjj_F41H10.10
F41H10.6	sjj_F41H10.6
F42A6.7	sjj_F42A6.7
F42A9.2	sjj_F42A9.2
F42F12.4	sjj_F42F12.4
F42H10.7	sjj_F42H10.7
F42H11.2	sjj_F42H11.2
F43C1.2	sjj_F43C1.2
F43D9.5	sjj_F43D9.5
F43G6.1	sjj_F43G6.1
F43G6.11	sjj_F43G6.4
F43G6.5	sjj_F43G6.5
F43G6.6	sjj_F43G6.6
F43G6.9	sjj_F43G6.9
F43G9.10	sjj_F43G9.10
F43G9.12	sjj_F43G9.12
F43G9.5	sjj_F43G9.5
F44A2.1	sjj2_F44A2.1a
F44B9.6	sjj_F44B9.6
F44B9.7	sjj_F44B9.7
F44B9.8	sjj2_F44B9.8
F44C4.4	sjj_F44C4.4
F44G4.4	sjj_F44G4.4
F45E1.6	sjj_F45E1.6
F45E12.1	sjj_F45E12.1
F45E12.2	sjj_F45E12.2
F45E4.10	sjj_F45E4.10
F45E4.2	sjj_F20D1.4
F45E4.9	sjj_F45E4.9
F45H11.2	sjj_F45H11.2
F45H7.6	sjj_F45H7.6
F46A9.6	sjj_F46A9.6
F46B6.3	sjj_F46B6.3
F46F11.4	sjj_F46F11.4
F46F3.4	sjj_F46F3.4
F46G10.3	sjj_F46G10.3
F46G10.7	sjj_F46G10.7
F47A4.2	sjj_F47A4.2
F47D12.4	sjj_F47D12.4
F47F6.1	sjj_F47F6.1
F47G4.6	sjj_F47G4.6
F48C1.7	sjj_F48C1.7
F48D6.1	sjj_F48D6.1
F48E8.5	sjj_F48E8.5
F48F7.1	sjj_F48F7.1
F52B11.1	sjj_F52B11.1
F52C12.1	sjj_F52C12.1
F52C9.7	sjj_F52C9.7
F52C9.8	sjj_F52C9.4
F52D10.3	sjj_F52D10.3
F52E10.1	sjj_F52E10.1
F53A2.5	sjj_F53A2.5
F53A3.2	sjj_F53A3.2
F53B3.1	sjj_F53B3.1
F53B7.3	sjj_F53B7.3
F53E2.1	sjj_F53E2.1
F53F10.5	sjj_F53F10.5
F53G2.6	sjj_F53G2.6
F53G2.7	sjj2_F53G2.7.1
F53H1.4	sjj_F53H1.4
F53H4.1	sjj2_F53H4.1
F53H4.5	sjj_F53H4.5
F53H4.6	sjj_F53H4.1
F54A5.3	sjj2_F54A5.3a
F54B11.3	sjj_F54B11.3
F54B11.6	sjj_F54B11.6
F54C1.3	sjj_F54C1.3
F54C4.2	sjj_F54C4.2
F54C4.3	sjj_F54C4.3
F54C8.2	sjj_F54C8.2
F54D11.2	sjj_F54D11.2
F54D5.11	sjj_F54D5.11
F54E12.2	sjj_F54E12.2
F54E12.5	sjj_F54E12.5
F54F2.2	sjj_F54F2.2
F54F2.9	sjj_F54F2.9
F54F7.1	sjj_F54F7.1
F54F7.7	sjj_F54F7.7
F55A12.1	sjj2_F55A12.1
F55A12.8	sjj_F55A12.8
F55A3.3	sjj_F55A3.3
F55A3.7	sjj_F55A3.7
F55C5.4	sjj_F55C5.4
F55C9.3	sjj_Y116F11A.a
F55F10.1	sjj_F55F10.2
F55F8.4	sjj_F55F8.4
F55G7.2	sjj2_F55G7.2
F55H12.6	sjj2_F55H12.6a
F56A3.2	sjj_F56A3.2
F56A8.6	sjj_F56A8.6
F56B3.4	sjj_F56B3.4
F56D2.6	sjj_F56D2.6
F56H9.5	sjj_F56H9.5
F57B1.2	sjj_F57B1.2
F57B10.12	sjj_F57B10.12
F57B10.8	sjj_F57B10.8
F57B9.2	sjj_F57B9.2
F57C12.2	sjj_F57C12.2
F57C2.6	sjj_F57C2.6
F57C7.1	sjj2_F57C7.1a
F57C9.5	sjj_F57C9.5
F58A3.1	sjj_F58A3.1
F58A4.11	sjj_F58A4.11
F58A4.3	sjj_F58A4.3
F58A4.9	sjj2_F58A4.9.1
F58B3.4	sjj_F58B3.4
F58B3.7	sjj2_F58B3.7
F58D5.1	sjj2_F58D5.1.1
F58E10.4	sjj_F58E10.4
F58E6.1	sjj_F58E6.1
F58F6.4	sjj_F58F6.4
F58G1.1	sjj_C06A1.4
F58G11.5	sjj_F58G11.6
F58H1.3	sjj_F58H1.3
F59A2.1	sjj_F59A2.1
F59A2.4	sjj_F59A2.4
F59A3.5	sjj_F59A3.5
F59A3.6	sjj_F59A3.6
F59A7.4	sjj2_F59A7.4
F59A7.8	sjj_F59A7.8
F59C6.4	sjj_F59C6.4
F59E10.1	sjj_F59E10.1
F59E12.1	sjj2_F59E12.1
F59E12.5	sjj_F59E12.7
F59E12.5	sjj_F59E12.7
H06O01.2	sjj_H06O01.2
H12C20.2	sjj_H12C20.2
H14E04.5	sjj2_H14E04.5
H15N14.1	sjj_D2005.1
H19N07.2	sjj_H19N07.2
H20J04.2	sjj_H20J04.f
H20J04.8	sjj_H20J04.c
H21P03.2	sjj_H21P03.2
H25P06.2	sjj_H25P06.2a
H26D21.1	sjj_H26D21.1
H26D21.2	sjj_H26D21.2
H27M09.1	sjj2_H27M09.1
H27M09.2	sjj2_H27M09.2
H27M09.3	sjj2_H27M09.3
H37A05.1	sjj_H37A05.1
H42K12.1	sjj_H42K12.2
H43I07.2	sjj_H43I07.2
JC8.6	sjj_JC8.6
K01B6.1	sjj_K01B6.1
K01C8.9	sjj_K01C8.9
K01G5.2	sjj_K01G5.2
K01G5.5	sjj2_K01G5.5.1
K01G5.8	sjj_K01G5.8a
K01H12.1	sjj_K01H12.1
K02B12.8	sjj2_K02B12.8
K02F2.3	sjj_K02F2.3
K02F3.12	sjj_K02F3.1
K03A1.5	sjj_K03A1.5
K03A1.6	sjj_K03A1.6
K03B4.3	sjj_K03B4.3
K03D10.3	sjj_K03D10.3
K03H1.10	sjj2_K03H1.10.1
K03H1.2	sjj_K03H1.2
K04A8.6	sjj2_K04A8.6
K04C1.3	sjj_K04C1.3
K04C2.4	sjj_K04C2.4
K04D7.1	sjj_K04D7.1
K04D7.5	sjj_K04D7.5
K04F10.4	sjj_K04F10.4
K04G11.2	sjj_K04G11.2
K04G7.11	sjj_K04G7.12
K04G7.3	sjj_K04G7.3
K06A5.4	sjj_K06A5.4
K06A5.7	sjj_K06A5.7
K07A1.10	sjj2_K07A1.10
K07A1.11	sjj_K07A1.11
K07A1.12	sjj_K07A1.12
K07A12.1	sjj_K07A12.1
K07C5.3	sjj2_K07C5.3
K07E1.1	sjj_K07E1.1
K07F5.13	sjj_K07F5.13
K07G5.2	sjj_K07G5.2
K08A8.2	sjj_K08A8.2
K08A8.3	sjj_K08A8.3
K08E3.8	mv_K08E3.8
K08E4.1	sjj2_K08E4.1
K08F4.2	sjj_K08F4.2
K08F4.3	sjj_K08F4.3
K08F8.6	sjj2_K08F8.6
K08H10.7	sjj_K08H10.7
K08H2.6	sjj_K08H2.6
K09A11.1	sjj_K09A11.1
K09A11.5	sjj_K09A11.5
K09F5.1	sjj_K09F5.1
K09F5.5	sjj_K09F5.5
K10B2.1	sjj2_K10B2.1
K10C8.1	sjj_K10C8.1
K10D2.1	sjj_K10D2.1
K10D3.3	sjj_K10D3.3
K11D12.2	sjj2_K11D12.2.1
K12B6.1	sjj_K12B6.1
K12C11.2	sjj_K12C11.2
K12D12.1	sjj_ZK1127.8
K12D12.2	sjj_K12D12.3
K12H4.8	sjj_K12H4.8
K12H6.11	sjj2_K12H6.11
M01D7.6	sjj_M01D7.6
M01E5.5	sjj_M01E5.5
M01E5.6	sjj_M01E5.6
M02A10.3	sjj_M02A10.3
M02B7.5	sjj_M02B7.5
M03A1.6	sjj_F35D11.6
M03C11.2	sjj_M03C11.2
M03C11.3	sjj_M03C11.3
M03C11.4	sjj_M03C11.4
M03C11.7	sjj_M03C11.7
M03C11.8	sjj2_M03C11.8
M04B2.1	sjj_M04B2.1
M04B2.3	sjj_M04B2.3
M04C3.1	mv_M04C3.3
M04C3.2	sjj_M04C3.2
M04F3.1	sjj_M04F3.1
M106.1	sjj_M106.1
M117.2	sjj_M117.2
M163.3	sjj_M163.3
M18.5	sjj_M18.5
M28.5	sjj_M28.5
R01H10.1	sjj_R01H10.1
R02D3.3	sjj_R02D3.3
R03D7.4	sjj_R03D7.4
R04A9.2	sjj_R04A9.2
R04F11.3	sjj_R04F11.3
R05D3.11	sjj_R05D3.11
R05D3.12	sjj2_R05D3.12
R05D3.4	sjj_R05D3.4
R05D3.7	sjj_R05D3.7
R05G6.4	sjj_R05G6.4
R06A4.4	sjj_R06A4.4
R06A4.7	mv_AAC27124
R06A4.9	sjj2_R06A4.9.1
R06C1.1	sjj_R06C1.1
R06C7.1	sjj_R06C7.1
R06C7.7	sjj_R06C7.7
R06F6.1	sjj_R06F6.1
R06F6.4	sjj_R06F6.4
R06F6.5	sjj_R06F6.5
R07B5.8	sjj2_R07B5.8a
R07B5.9	sjj_R07B5.8
R07B7.3	sjj_R07B7.3
R07E5.10	sjj_R07E5.10
R07E5.14	sjj_R07E5.14
R07E5.3	sjj_R07E5.3
R07E5.8	sjj_R07E5.8
R08C7.10	sjj_R08C7.10
R08C7.3	sjj_R08C7.3
R08D7.2	sjj_R08D7.2
R09A1.1	sjj_R09A1.1
R09B3.1	sjj_R09B3.1
R09B3.5	sjj_R09B3.5
R107.8	sjj_R107.8
R10E11.1	sjj_R10E11.1
R10E4.4	sjj_R10E4.4
R10E4.5	sjj_R10E4.5
R119.6	sjj_R119.6
R11A8.2	sjj_F53B2.1
R11A8.4	sjj_R11A8.4
R11E3.4	sjj_R11E3.4
R12B2.4	sjj_R12B2.4
R12B2.5	sjj_R12B2.5
R13A5.12	sjj_R13A5.12
R13G10.1	sjj_R13G10.1
R13G10.2	sjj_R13G10.2
R144.2	sjj_R144.2
R144.9	sjj_R144.3
R151.8	sjj2_R151.8
R166.1	sjj_R166.1
R166.4	sjj_R166.4
R166.5	sjj_R166.5
R186.4	sjj2_R186.4
R53.6	sjj_R53.6
T01B7.5	sjj_T01B7.5
T01C3.2	sjj_T01C3.2
T01C3.7	sjj_T01C3.7
T01D1.2	sjj_T01D1.2
T01D1.4	sjj_T01D1.1
T01E8.5	sjj_T01E8.5
T01G9.5	sjj_T01G9.5
T01G9.6	sjj_T01G9.6
T02C12.3	sjj_T02C12.3
T02G5.6	sjj_T02G5.6
T02H6.2	sjj2_T02H6.2
T03F1.9	sjj_T03F1.9
T04A11.6	sjj_T04A11.6
T04A8.14	sjj2_T04A8.14
T04A8.15	sjj_T04A8.15
T04B2.2	sjj_T04B2.2
T04C10.1	sjj_T04C10.1
T04D1.4	sjj2_T04D1.4
T04G9.5	sjj_T04G9.5
T04H1.4	sjj_T04H1.4
T05A12.4	sjj_T05A12.4
T05A6.1	sjj_T05A6.1
T05A6.2	sjj_T05A6.2
T05A7.4	sjj_T05A7.4
T05E11.4	sjj_T05E11.4
T05G5.3	sjj_T05G5.3
T05H10.2	sjj2_T05H10.2
T05H10.5	sjj_T05H10.5
T06A10.4	sjj2_T06A10.4
T06D10.2	sjj2_T06D10.2.1
T06E4.3	sjj_T06E4.3
T07A9.14	sjj_T07A9.11
T07A9.14	sjj_T07A9.11
T07A9.5	sjj_T07A9.5
T07A9.6	sjj_T07A9.6
T07A9.8	sjj_T07A9.8
T07C4.11	sjj2_T07C4.11
T07D1.4	sjj_T07D1.4
T07D3.7	sjj_T07D3.7
T07D4.3	sjj_T07D4.3
T07E3.3	sjj_T07E3.3
T07E3.5	sjj_T07E3.5
T07F8.4	sjj_T07F8.4
T07G12.12	sjj_T07G12.12
T08A11.2	sjj_T08A11.2
T08D10.2	sjj_T08D10.2
T09A5.6	sjj_T09A5.6
T09A5.8	sjj_T09A5.8
T09E8.2	sjj_T09E8.2
T10B5.10	sjj2_T10B5.10
T10B5.6	sjj_T10B5.6
T10C6.5	sjj_T10C6.5
T10F2.3	sjj_T10F2.3
T10F2.4	sjj_T10F2.4
T10G3.6	sjj_T10G3.6
T12A2.8	mv_T12A2.8
T12C9.7	sjj_T12C9.4
T12D8.1	sjj_T12D8.1
T12D8.10	sjj2_T12D8.10
T12D8.7	sjj_T12D8.7
T12E12.1	sjj_T12E12.1
T12E12.2	sjj_T12E12.2
T12F5.4	sjj_T12F5.4
T13B5.8	mv_T13B5.8
T13C2.4	sjj2_T13C2.4
T13F2.2	sjj_T13F2.2
T13H5.4	sjj_T13H5.4
T14G8.1	sjj_T14G8.1
T15H9.6	sjj_T15H9.6
T16G12.6	sjj_T16G12.6
T16H12.4	sjj_T16H12.4
T18H9.6	mv_T18H9.6
T19A6.2	sjj_T19A6.2
T19B10.6	sjj_T19B10.6
T19B10.7	sjj_T19B10.7
T19B4.2	sjj_T19B4.2
T19E10.1	sjj_T19E10.1
T19E7.3	sjj_T19E7.3
T20B12.2	sjj_T20B12.2
T20B12.8	sjj_T20B12.8
T20B5.3	sjj_T20B5.3
T20D3.8	sjj_T20D3.8
T20H4.4	sjj_T20H4.4
T21B10.5	sjj_T21B10.5
T21B4.17	sjj2_T21B4.17
T21D12.3	sjj_T21D12.3
T21E12.4	sjj_T21E12.4
T21G5.5	sjj_T21G5.5
T22A3.4	sjj_T22A3.4
T22B2.4	sjj2_T22B2.4
T22B3.1	sjj_T22B3.1
T22B3.2	sjj_T22B3.2
T22B7.1	sjj_T22B7.1
T22C1.4	mv_T22C1.4
T22D1.10	sjj_T22D1.10
T22H6.6	sjj_T22H6.6
T22H9.3	sjj_T22H9.3
T23B12.1	sjj_T23B12.1
T23C6.1	sjj_T23C6.1
T23D8.7	sjj_T23D8.7
T23D8.8	sjj_T23D8.8
T23D8.9	sjj_T23D8.4
T23E1.3	sjj2_T23E1.3
T23F11.3	sjj_T23F11.3
T23F6.4	sjj_T23F6.4
T23G7.1	pJA259
T23H2.1	sjj_T23H2.1
T23H2.3	sjj_T23H2.3
T24G10.2	sjj_T24G10.2
T24H10.1	sjj_T24H10.1
T25C12.1	sjj_T25C12.1
T26A5.5	sjj_T26A5.5
T26A5.7	sjj_T26A5.7
T26A5.8	sjj_T26A5.8
T26G10.3	sjj_T26G10.3
T27A8.2	sjj_T27A8.2
T27C4.4	sjj_T27C4.4
T27F2.1	sjj_T27F2.1
T28A8.7	sjj_T28A8.7
T28B4.3	sjj_T28B4.3
T28D9.10	sjj_T28D9.10
T28D9.2	sjj_T28D9.2
T28F2.4	sjj_T28F2.4
VC5.4	sjj_VC5.4
W01A11.3	sjj_W01A11.3
W01A8.1	sjj_W01A8.1
W01B6.9	sjj_W01B6.9
W01C8.3	sjj_W01C8.3
W01C8.4	sjj_W01C8.4
W01D2.2	sjj2_W01D2.2a
W01G7.1	sjj_W01G7.1
W01G7.3	sjj_W01G7.3
W01G7.5	sjj_W01G7.5
W02A11.4	sjj_W02A11.4
W02A2.6	sjj_W02A2.6
W02B12.2	sjj_W02B12.2
W02B12.3	sjj_W02B12.3
W02D3.7	sjj_W02D3.7
W02D3.8	sjj_W02D3.8
W02D3.9	sjj2_W02D3.9.1
W02D9.3	sjj_W02D9.3
W03A3.2	sjj_W03A3.2
W03A5.7	sjj_W03A5.7
W03D2.4	sjj2_W03D2.4.1
W03F9.1	sjj2_W03F9.1
W03F9.10	sjj2_W03F9.10
W04A8.7	sjj_W04A8.7
W04D2.6	sjj2_W04D2.6a
W05H7.4	sjj_W05H7.5
W06D11.4	sjj_W06D11.4
W06D4.6	sjj_W06D4.6
W06E11.1	sjj_W06E11.1
W06E11.4	sjj_W06E11.4
W07B3.2	sjj_W07B3.2
W07E6.2	sjj_W07E6.2
W07E6.4	sjj_W07E6.4
W08D2.7	sjj_W08D2.7
W08E3.1	sjj_W08E3.1
W09B6.2	sjj_W09B6.2
W09C3.4	sjj2_W09C3.4
W09G3.7	sjj_W09G3.3
W10C8.2	sjj_W03D8.4
W10D9.4	sjj2_W10D9.4
W10G6.2	mv_W10G6.2
Y102A5A.1	sjj_Y102A5A.1
Y102A5C.18	sjj_Y102A5C.18
Y105C5A.1	sjj_Y105C5A.a
Y105C5A.15	sjj_Y105C5A.r
Y105E8A.17	sjj_Y105E8C.d
Y105E8A.23	sjj_Y105E8D.c
Y105E8B.7	sjj2_Y105E8B.7
Y108F1.3	sjj_Y110A7A.a
Y108G3AL.1	sjj2_Y108G3AL.1
Y108G3AL.2	sjj2_Y108G3AL.2
Y108G3AL.7	sjj2_Y108G3AL.7
Y110A7A.1	sjj2_Y110A7A.1a
Y110A7A.8	sjj_Y110A7A.m
Y111B2A.11	pJA261
Y111B2A.13	sjj2_Y111B2A.13
Y111B2A.16	sjj2_Y111B2A.16
Y111B2A.18	sjj_Y111B2D.h
Y111B2A.22	pJA260
Y113G7A.8	sjj2_Y113G7A.8
Y113G7A.9	sjj_Y113G7A.9
Y113G7B.17	sjj_Y113G7B.17
Y113G7B.18	sjj_Y113G7B.21
Y113G7B.23	sjj2_Y113G7B.23
Y116A8C.13	sjj_Y116A8C.13
Y116A8C.22	sjj_Y116A8C.22
Y116A8C.42	sjj_Y116A8C.42
Y119C1B.8	sjj2_Y119C1B.8a
Y17G7A.1	sjj_Y17G7A.1
Y17G7B.2	sjj2_Y17G7B.2a
Y17G7B.5	sjj_Y17G7B.5
Y18D10A.1	sjj_Y18D10A.1
Y20F4.2	sjj2_Y20F4.2
Y24D9A.1	sjj2_Y24D9A.1a
Y24D9A.2	sjj2_Y24D9A.2
Y24F12A.2	sjj_Y24F12A.a
Y2H9A.1	sjj_Y2H9A.1
Y32F6A.1	sjj_Y32F6A.1
Y32F6A.3	sjj_Y32F6A.3
Y32H12A.2	sjj_Y32H12A.g
Y37B11A.2	sjj2_Y37B11A.2
Y37D8A.11	sjj_Y37D8A.11
Y37D8A.9	sjj_Y37D8A.9
Y37E11AL.8	sjj2_Y37E11AL.8
Y37E11AR.2	sjj_Y37E11A_93.g
Y37E3.3	sjj2_Y37E3.3
Y38C1AA.2	sjj2_Y38C1AA.2
Y38C1AA.4	sjj2_Y38C1AA.4
Y38F2AR.1	sjj2_Y38F2AR.1
Y38F2AR.2	sjj_Y38F2A_6126.i
Y39A1A.12	sjj2_Y39A1A.12.1
Y39A1A.23	sjj2_Y39A1A.23.1
Y39A1B.3	sjj_Y39A1B.3
Y39A1C.2	sjj_Y39A1C.2
Y39B6A.12	mv_Y39B6B.u_2
Y39B6A.14	sjj_Y39B6B.a
Y39B6A.2	sjj_Y39B6B.ff
Y39B6A.33	sjj_Y39B6B.o
Y39B6A.36	sjj_Y39B6A.f
Y39G10AR.14	sjj_Y39G10A_246.e
Y39G10AR.17	sjj2_Y39G10AR.17
Y39G10AR.18	sjj_Y39G10A_228.a
Y39H10A.7	sjj_Y39H10A_224.a
Y40B1B.6	sjj_Y40B1B.6
Y40B1B.7	sjj_Y40B1B.7
Y41C4A.14	sjj_Y41C4A.14
Y41D4B.12	sjj_Y41D4A_3457.b
Y41D4B.19	sjj_Y41D4A_3073.b
Y41E3.9	sjj_Y41E3.9
Y43C5A.6	sjj_Y43C5A.6
Y43F11A.5	sjj2_Y43F11A.5
Y43F4B.3	sjj_Y43F4B.1
Y43F4B.4	sjj_Y43F4B.4
Y43F4B.5	sjj_Y43F4B.5
Y43F4B.6	sjj_Y43F4B.6
Y43F8B.14	sjj_Y43F8B.14
Y43H11AL.3	sjj_Y43H11_157.a
Y45F10B.10	sjj_Y45F10B.10
Y45G5AM.8	sjj2_Y45G5AM.8
Y46G5A.27	sjj2_Y46G5A.27
Y46G5A.28	sjj2_Y46G5A.28
Y46G5A.35	sjj_Y46G5.s
Y46G5A.4	sjj_Y46G5.d
Y46H3C.4	sjj_Y46H3C_14.e
Y47D3A.26	mv_Y47D3A.26
Y47D3A.27	sjj2_Y47D3A.27
Y47D3A.28	sjj_Y47D3A.ee
Y47D3A.29	sjj_Y47D3A.c
Y47D3A.4	sjj_Y47D3A.e
Y47D3B.9	sjj_Y47D3B.9
Y47D7A.3	sjj2_Y47D7A.3
Y47G6A.11	sjj_Y47G6A_242.c
Y47G6A.12	sjj_Y47G6A_246.b
Y47G6A.20	sjj_Y47G6A_245.f
Y47G6A.6	sjj2_Y47G6A.6
Y47G6A.8	sjj_Y47G6A_247.i
Y47G6A.9	sjj_Y47G6A_247.h
Y48A6B.3	sjj_Y48A6B.3
Y48A6B.5	sjj_Y48A6B.5
Y48B6A.11	sjj2_Y48B6A.11
Y48B6A.14	sjj_Y48B6A.14
Y48B6A.3	sjj_Y48B6A.3
Y48C3A.14	sjj2_Y48C3A.14
Y48C3A.8	sjj_Y48C3A.k
Y48E1B.12	sjj2_Y48E1B.12.1
Y48E1B.7	sjj_Y48E1B.6
Y48G1A.1	sjj_Y48G1A_53.e
Y48G1A.3	sjj2_Y48G1A.3
Y48G1A.5	sjj_Y48G1A_54.b
Y48G1A.6	sjj_Y48G1A_53.a
Y48G1A.6	sjj_Y48G1A_53.a
Y48G1BL.2	sjj_Y48G1C_55.a
Y48G8AL.1	sjj_Y48G8A_3945.b
Y48G8AL.6	sjj2_Y48G8AL.6
Y48G8AR.1	sjj_Y48G8A_3671.a
Y49E10.15	sjj_Y49E10.15
Y49E10.22	sjj2_Y49E10.22
Y49F6A.1	sjj_Y49F6A.f
Y49F6B.1	sjj_Y49F6B.r
Y49F6B.4	sjj_Y49F6B.n
Y50D4C.3	sjj_Y50D4C_15.a
Y50D7A.11	sjj2_Y50D7A.11
Y50D7A.2	sjj2_Y50D7A.2
Y51H1A.4	sjj2_Y51H1A.4
Y51H1A.5	sjj_Y51H1A.5
Y51H4A.12	sjj_Y51H4A.l
Y51H7C.11	sjj2_Y51H7C.11
Y52D3.1	sjj_Y52D3.1
Y53C12B.2	sjj_Y53C12B.2
Y53F4B.15	sjj2_Y53F4B.15
Y53F4B.3	sjj_Y53F4B.d
Y53G8AR.2	sjj_Y53G8A_6046.a
Y53H1A.1	sjj2_Y53H1A.1
Y53H1A.5	sjj_Y53H1A.d
Y54E10A.15	sjj_Y54E10A_156.a
Y54E5A.4	sjj_Y54E5A.4
Y54E5B.3	sjj_Y54E5B.3
Y54G11A.11	sjj_Y54G11A.11
Y54H5A.1	sjj2_Y54H5A.1.1
Y55B1AL.2	sjj_Y55B1A_122.b
Y55B1BR.3	sjj2_Y55B1BR.3
Y55F3AM.14	sjj2_Y55F3AM.14
Y55F3AM.15	sjj_Y55F3A_739.a
Y55F3AM.3	sjj_Y55F3A_746.f
Y55F3BR.8	sjj_Y55F3A_747.d
Y56A3A.1	mv_Y56A3A.a
Y56A3A.20	sjj_Y56A3A.20
Y56A3A.21	sjj_Y56A3A.21
Y56A3A.27	sjj2_Y56A3A.27.1
Y56A3A.29	sjj_Y56A3A.29
Y56A3A.32	sjj_Y56A3A.32
Y56A3A.4	sjj_Y56A3A.4
Y57A10A.15	sjj_Y57A10A.m
Y57A10A.16	mv_Y57A10A.16
Y57A10A.19	sjj2_Y57A10A.19
Y57A10A.25	sjj_Y57A10A.x
Y57E12AL.5	sjj2_Y57E12AL.5
Y59A8A.1	sjj2_Y59A8A.1
Y59A8A.2	sjj2_Y59A8A.2
Y59A8B.1	mv_Y59A8B.c
Y59A8B.6	sjj_Y59A8C.b
Y60A3A.12	sjj_T08D2.7
Y61A9LA.10	sjj_Y61A9LA_75.a
Y61A9LA.8	sjj_Y61A9LA_68.a
Y62E10A.11	sjj_Y62E10A.j
Y62E10A.2	sjj_Y62E10A.e
Y62E10A.5	sjj_Y62E10A.c
Y62F5A.1	sjj2_Y62F5A.1a
Y63D3A.4	sjj2_Y63D3A.4
Y65B4BR.4	sjj_Y65B4B_10.a
Y65B4BR.8	sjj_Y65B4B_10.c
Y66D12A.15	sjj2_Y66D12A.15
Y66H1A.4	sjj_Y66H1A.4
Y67D8B.2	sjj2_Y67D8B.2
Y67D8C.5	sjj_Y67D8C_383.b
Y67H2A.5	sjj2_Y67H2A.5.1
Y67H2A.6	sjj2_Y67H2A.6
Y69A2AR.21	sjj2_Y69A2AR.21
Y69A2AR.30	sjj_Y69A2A_2326.a
Y71F9AL.18	sjj_Y71F9A_270.b
Y71F9AM.5	sjj_Y71F9A_279.b
Y71F9B.10	sjj_Y71F9B_276.a
Y71F9B.4	sjj_Y71F9B_286.b
Y71G12B.1	sjj2_Y71G12B.1a
Y71G12B.9	sjj_Y71G12A_201.b
Y71H2AM.17	sjj_Y71H2_375.b
Y71H2AM.8	sjj2_Y71H2AM.8
Y71H2B.6	sjj2_Y71H2B.6
Y73B3B.2	sjj2_Y73B3B.2
Y73B6A.1	sjj_Y73B6A.f
Y73B6BL.2	sjj2_Y73B6BL.2
Y73B6BL.3	sjj2_Y73B6BL.3
Y73B6BL.5	sjj2_Y73B6BL.5a.1
Y73B6BL.9	sjj2_Y73B6BL.9a
Y73E7A.1	mv_G_YK3583
Y73E7A.2	sjj2_Y73E7A.2
Y73F8A.24	mv_Y73F8A.24
Y74C9A.4	sjj2_Y74C9A.4a
Y74C9A.5	sjj2_Y74C9A.5
Y75B8A.22	sjj2_Y75B8A.22
Y75B8A.6	sjj_Y75B8A.6
Y76B12C.2	sjj_Y76B12C_67.f
Y76B12C.7	sjj_Y76B12C_66.c
Y77E11A.13	sjj_Y77E11A_3670.c
Y77E11A.6	sjj_Y77E11A_3443.q
Y80D3A.2	sjj_Y80D3A.h
Y92C3B.2	mv_Y92C3B.b
Y92C3B.2	mv_Y92C3B.b
Y92C3B.2	mv_Y92C3B.b
Y92H12A.2	sjj2_Y92H12A.2
Y94H6A.5	mv_Y94H6A.f
Y97E10AM.1	sjj2_Y97E10AM.1
ZC155.2	sjj_ZC155.2
ZC168.3	sjj_ZC168.3
ZC302.1	sjj_ZC302.1
ZC504.5	sjj_ZC504.5
ZC53.6	sjj_ZC53.6
ZC8.3	sjj_ZC8.3
ZK1005.1	sjj_ZK1005.1
ZK1037.13	sjj_ZK1037.4
ZK1055.1	sjj_ZK1055.1
ZK1067.6	sjj_ZK1067.6
ZK1098.1	sjj_ZK1098.1
ZK1098.8	sjj_ZK1098.8
ZK1127.11	sjj_ZK1127.11
ZK1127.3	sjj_ZK1127.3
ZK1127.5	sjj_ZK1127.5
ZK1127.7	sjj_ZK1127.8
ZK1128.2	sjj_ZK1128.2
ZK1128.4	sjj_ZK1128.4
ZK1128.5	sjj_ZK1128.5
ZK1236.2	sjj_ZK1236.2
ZK1236.3	sjj_ZK1236.3
ZK1236.7	sjj_ZK1236.7
ZK1248.7	sjj2_ZK1248.7
ZK1251.1	sjj_ZK1251.1
ZK1251.9	sjj_ZK1251.9
ZK1320.12	sjj2_ZK1320.12a
ZK20.3	sjj_ZK20.3
ZK20.5	sjj_ZK20.5
ZK265.1	sjj_ZK265.1
ZK287.5	sjj_ZK287.5
ZK328.5	sjj_ZK328.5
ZK328.6	sjj_ZK328.6
ZK353.7	sjj_ZK353.7
ZK381.1	sjj_ZK381.1
ZK418.10	sjj2_ZK418.10
ZK418.11	sjj2_ZK418.11
ZK418.4	sjj_ZK418.4
ZK430.1	sjj_ZK430.1
ZK430.3	sjj_ZK430.3
ZK430.5	sjj_ZK430.5
ZK470.5	sjj_ZK470.5
ZK520.4	sjj2_ZK520.4a
ZK524.1	sjj2_ZK524.1
ZK546.1	sjj_ZK546.1
ZK546.13	sjj_ZK546.13
ZK546.14	sjj_ZK546.14
ZK550.4	sjj_ZK550.4
ZK593.4	sjj_ZK593.4
ZK632.1	sjj_ZK632.1
ZK632.13	sjj_ZK632.13
ZK632.14	sjj2_ZK632.14
ZK637.7	sjj_ZK637.7
ZK652.1	sjj_ZK652.1
ZK662.4	sjj2_ZK662.4.1
ZK673.3	sjj2_ZK673.3
ZK673.4	sjj2_ZK673.4
ZK675.2	sjj2_ZK675.2
ZK678.1	sjj_ZK678.1
ZK742.1	sjj_ZK742.1
ZK757.3	sjj_ZK757.3
ZK783.4	sjj_ZK783.4
ZK856.10	sjj_ZK856.10
ZK856.11	sjj_ZK856.11
ZK856.9	sjj2_ZK856.9
ZK863.3	sjj2_ZK863.3
ZK863.6	sjj_ZK863.6
ZK930.3	sjj_ZK930.3
ZK970.3	sjj_ZK970.3
ZK973.2	sjj2_ZK973.2

## Sheet: Hits in the screen
Hits from the RNAi screen
Gene	Associated function
bud-31	splicosome associated protein
cbp-1	Homolog of the mammalian transcriptional cofactors CBP and p300, that have been shown to possess histone acetyltransferase activity. CBP-1 is required during embryogenesis for differentiation of all non-neuronal somatic cell types; CBP-1 is expressed very early in embryogenesis, suggesting that it may interact with maternally provided transcription factors, such as SKN-1, to specific developmenta…
cdl-1	Involved in histone pre-mRNA processing, required for normal levels of histone gene expression
crn-1	Cell death-related nuclease and is a 5'-3' exonuclease, homologous to mammalian flap endonuclease 1 (FEN1)
dpl-1	DREAM complex member
efl-1	DREAM complex member
etr-1	ELAV-type, RNA-binding protein
F23F1.5	snuportin 1 orthologue
F43G9.12	Uncharacterized protein, potentially DNA binding
F54D5.11	TFIIE beta subunit. Recruits TFIIH to the initiation complex and stimulates the RNA polymerase II C-terminal domain kinase and DNA-dependent ATPase activities of TFIIH. Both TFIIH and TFIIE are required for promoter clearance by RNA polymerase.
F55A3.7	Homologue of SPT16, FACT subunit
hcp-3	Centromere protein (CENP)-A homolog required for kinetochore function.
ima-2	importin alpha proteins; IMA-2 is predicted to function as an adaptor protein that regulates import of nuclear proteins
kle-2	Regulatory subunit of the condensin II complex
knl-2	kinetochore protein, required for the recruitment of hcp-3, hcp-4, knl-1, bub-1 and lin-53 to kinetochores
lin-13	Zinc finger protein, binds to repetitive elements, contains a LXCXE retinoblastoma protein-binding motif
lin-35	DREAM complex member
lin-36	THAP domain protein, synMuvB class protein, genetically interacts with lin-35
lin-37	DREAM complex member
lin-53	DREAM and NURD complex member. Also required for hcp-3 and his-1 stabilization, localization of hcp-3 to centromeres and for proper chromosome segregation. synMuvB protein.
lin-54	DREAM complex member
lin-9	DREAM complex member
mag-1	Role in hermaphrodite germline sex determination
math-33	Orthologue of the human Usp7 protein, can bind to DNA, can deubiquitinate target proteins
mcm-5	Ortholog of the human MCM5 (minichromosome maintenance complex component 5); mcm-5 is predicted to have DNA binding activity, DNA helicase activity, and ATP binding activity.
mcm-6	Ortholog of the human DNA replication licensing factor MCM6.
mfap-1	regulates alternative splicing
prp-8	pre-mRNA spicing factor
rba-1	Core histone-binding subunit that may target chromatin assembly factors, chromatin remodeling factors and histone deacetylases to their histone substrates in a manner that is regulated by nucleosomal DNA.
smo-1	C. elegans ortholog of SUMO
snfc-5	Encodes a homolog of SNF5/Ini1, a component of the SWI/SNF complex that is conserved from yeast to mammals and that is involved in chromatin remodeling.
syf-2	pre-mRNA spicing factor homologue
T13H5.4	Uncharacterized protein, potentially has a role in RNA binding and mRNA splicing
tlk-1	tousled-like kinase, tlk-1 mutant embryos have reduced phosphorylation of RNA pol2 Ser2 and H3K36me
top-2	DNA topoisomerase 2-alpha
trr-1	TRRAP-like kinase, synMuv C class protein

## Sheet: Strains
Strains	Genotype	Comments	crRNA if CRISPR strain
JA1507	lin-35(n745) I	Outcrossed 5x from the Horvitz lab
MT2495	lin-15B(n744) X
MT6034	lin-36(766) III
JA1850	lin-36(we36) III	3732 bp deletion of lin-36 gene (chrIII: 8,017,074 – 8,020,805). ce11
JA1798	lin-15B(we23) X	225 bp deletion of THAP domain (chrX:15,730,642-15,730,866) in lin15B Exon 7. ce11	AAAUGAGGAAUGCGACAAUC; UACGUGGUCUCAACUUUUUC
JA1810	lin-36(we30[lin-36::eGFP]) III	Intronless eGFP C terminal insertion (714 bp) before stop codon of lin-36 in exon 10. Contains 7 silent mutations to disrupt PAM and crRNA sequences.	AUUUCCAGGACAAGGAUCAU
JA1811	lin-36(we31) III	204 bp deletion of THAP domain in lin-36 gene (chrIII:8,020,058-8,020,260). ce11 Deletion made in strain JA1810.	ACAUGGCUUAUGAGUCAAAU; ACGUCUGGUGAAAUAGCAAC
MT13293	met-2 (n4256) III
JA1697	unc-119(ed9); weSi118[psep-1::his-58::EGFP-tbb-2 3'UTR]	sep-1 promoter fused to his-58:eGFP
JA1717	unc-119(ed9); weSi118[psep-1::his-58::EGFP-tbb-2 3'UTR]; lin-35 (n745) I
JA1821	lin-36 (we30[lin-36::eGFP]) III; lin-35(n745)
JA1819	lin-36 (we30[lin-36::eGFP]) III; lin-15B (n744)
MT8879	dpl-1(n2994) II
JJ1549	efl-1(se1) V
MT5470	lin-37(n758) III
N2	N2 (Bristol wild-type)

## Sheet: THAP proteins
THAP and THAP-like proteins in C. elegans
Gene	Genetically interacts with lin-35/Rb	Type of interaction	Phenotype	Reference	RNAi causes Increased expression of P-sep1::gfp
lin-36	yes	enhancing	nuclear number variant	Boxem and Van den Heuvel, 2002	yes
lin-15A	yes	synthetic	synthetic multivulva	Poulin et al., 2005	no
lin-15B	yes	synthetic	extra intestinal cell divisions	Boxem and Van den Heuvel, 2002	yes
him-17	yes	enhancing	decrease in meiotic double strand break formation	Reddy and Villeneuve, 2004	no
gon-14	yes	synthetic	arrest as L1 or L2 larvae at 20C	Chesney et al., 2006	no
ctbp-1	no				no
cdc-14	yes	enhancing	extra VPC cell division	Saito et al., 2004	no
Y50E8A.12	no				no
ceh-91	no				no
B0336.7	no				no
C17G10.13	no				no
lin-56	yes	synthetic	synthetic multivulva	Ceron et al., 2007	no
ZK637.4	no				no
T25B9.8	no				no
Y32B12B.4	no				no
F19F10.11	no				no
ets-6	no				no

## Sheet: HMMER DBD prediction
HMMER DNA binding domain prediction in LIN-15B and LIN-36
LIN-15B
								hmm coord		ali coord
target name	tlen	query name	accession	qlen	i-Evalue	score	bias	from	to	from	to	acc
WBGene00023497	1440	AT_hook	PF02178.20	13	0.00038	6.9	3.5	3	12	1319	1328	0.9
WBGene00023497	1440	AT_hook	PF02178.20	13	0.0001	8.7	2.6	1	13	1418	1430	0.9
WBGene00023497	1440	THAP	PF05485.13	86	0.0092	3.2	0	48	60	987	999	0.66
WBGene00023497	1440	THAP	PF05485.13	86	7.6e-08	19.5	0	1	83	1139	1206	0.66
LIN-36
								hmm coord		ali coord
target name	tlen	query name	accession	qlen	i-Evalue	score	bias	from	to	from	to	acc
WBGene00003021	962	THAP	PF05485.13	86	4.2e-06	13.9	0.3	6	61	169	234	0.72
WBGene00003021	962	zf-C2H2	PF00096.27	23	0.006	3.6	1.4	2	23	267	288	0.95
WBGene00003021	962	zf-C2H2	PF00096.27	23	0.00031	7.6	1.5	4	21	310	330	0.83
