# Supplementary material for: DREAM represses distinct targets by cooperating with different THAP domain proteins
Source: Cell Rep. 2021 Oct 19;37(3):109835. doi: 10.1016/j.celrep.2021.109835 (PMC8552245; doi:10.1016/j.celrep.2021.109835)
Supplement: Table S2. ChIP-seq peaks and motif enrichments, related to Figures 1, S1, and S4 [file mmc3.xlsx]

## Sheet: Table of contents
Table S2	ChIP-seq peaks and motif enrichments, related to Figures 1, S1, and S4
Table of contents
1	LIN-35 peaks
2	LIN-36 peaks
3	LIN-15B peaks
4	EFL-1 peaks
5	LIN-15BTHAPdel peaks
6	correlations between ChIP-seq replicates
7	peaks rescaled
8	LIN-35 peak motifs
9	LIN-36 peak motifs
10	LIN-15B peak motifs
11	EFL-1 peak motifs
12	all peaks motif enrichment: enrichment of motifs found in peaks of any of the four factors in LIN-36-shared and LIN-15B-shared peaks
13	LIN-36-shared target peak motifs
14	LIN-15B-shared target peak motifs
15	E2F, CDE-CHR, and LONG motif enrichments in LIN-36-shared and LIN-15B-shared targets
16	motifs in each LIN-36-shared direct target peak
17	motifs in each LIN-15B-shared direct target peak

## Sheet: LIN-35
chr	start	stop	peak_id	associated_gene
chrI	3842	4079	LIN35_peak_1	WBGene00023193
chrI	9234	9491	LIN35_peak_2	WBGene00022277
chrI	13759	14002	LIN35_peak_3	WBGene00022276
chrI	16901	17144	LIN35_peak_4	.
chrI	22263	22487	LIN35_peak_5	WBGene00022278
chrI	24398	24657	LIN35_peak_6	WBGene00022278
chrI	27034	27287	LIN35_peak_7	WBGene00022278
chrI	28057	28293	LIN35_peak_8	WBGene00022279
chrI	39727	40068	LIN35_peak_9	WBGene00022279
chrI	42190	42435	LIN35_peak_10	WBGene00022279
chrI	46911	47208	LIN35_peak_11	WBGene00022279,WBGene00044345
chrI	67688	67907	LIN35_peak_12	.
chrI	69981	70248	LIN35_peak_13	WBGene00000812
chrI	81182	81434	LIN35_peak_14	WBGene00021683
chrI	86345	86570	LIN35_peak_15	WBGene00021679,WBGene00021683
chrI	91669	91894	LIN35_peak_16	WBGene00021682
chrI	92163	92397	LIN35_peak_17	WBGene00021682
chrI	92813	93067	LIN35_peak_18	WBGene00021676,WBGene00021682
chrI	96381	96612	LIN35_peak_19	WBGene00021681
chrI	108125	108363	LIN35_peak_20	WBGene00021681
chrI	108949	109131	LIN35_peak_21	WBGene00004274
chrI	110632	110885	LIN35_peak_22	WBGene00004274,WBGene00004418
chrI	128206	128493	LIN35_peak_23	WBGene00003229
chrI	160113	160362	LIN35_peak_24	WBGene00004225
chrI	165400	165634	LIN35_peak_25	WBGene00004225
chrI	180059	180321	LIN35_peak_26	WBGene00018957
chrI	182912	183158	LIN35_peak_27	WBGene00000227,WBGene00018955
chrI	222728	222976	LIN35_peak_28	.
chrI	232719	232937	LIN35_peak_29	WBGene00021671
chrI	237548	237777	LIN35_peak_30	WBGene00021671
chrI	238900	239112	LIN35_peak_31	WBGene00021672
chrI	270590	270796	LIN35_peak_32	.
chrI	271011	271241	LIN35_peak_33	.
chrI	275955	276208	LIN35_peak_34	.
chrI	276721	276934	LIN35_peak_35	.
chrI	285542	285834	LIN35_peak_36	WBGene00016903
chrI	289053	289305	LIN35_peak_37	WBGene00016902,WBGene00016905
chrI	295809	296053	LIN35_peak_38	WBGene00016902
chrI	307936	308194	LIN35_peak_39	WBGene00016906
chrI	310815	311084	LIN35_peak_40	WBGene00002077,WBGene00016906
chrI	315134	315369	LIN35_peak_41	WBGene00002077
chrI	320911	321169	LIN35_peak_42	WBGene00002079,WBGene00021660
chrI	323444	323748	LIN35_peak_43	WBGene00002079,WBGene00021660
chrI	331785	332061	LIN35_peak_44	.
chrI	333106	333335	LIN35_peak_45	WBGene00000917
chrI	342846	343097	LIN35_peak_46	WBGene00021661
chrI	348300	348544	LIN35_peak_47	WBGene00021657,WBGene00021658,WBGene00021661
chrI	351080	351322	LIN35_peak_48	WBGene00021657
chrI	361651	361911	LIN35_peak_49	WBGene00020087
chrI	362506	362750	LIN35_peak_50	WBGene00020087
chrI	364210	364444	LIN35_peak_51	WBGene00020091
chrI	366165	366445	LIN35_peak_52	WBGene00020091
chrI	368304	368516	LIN35_peak_53	WBGene00020088,WBGene00020091
chrI	373318	373557	LIN35_peak_54	WBGene00020088
chrI	382355	382621	LIN35_peak_55	WBGene00004143,WBGene00006385
chrI	385492	385736	LIN35_peak_56	WBGene00006385
chrI	395245	395494	LIN35_peak_57	WBGene00020090
chrI	395754	395997	LIN35_peak_58	.
chrI	396793	397046	LIN35_peak_59	.
chrI	397748	398098	LIN35_peak_60	WBGene00021733
chrI	398485	398701	LIN35_peak_61	WBGene00021733
chrI	405291	405508	LIN35_peak_62	WBGene00021733
chrI	405709	405932	LIN35_peak_63	WBGene00021733
chrI	418841	419092	LIN35_peak_64	WBGene00021734
chrI	436118	436372	LIN35_peak_65	WBGene00006593
chrI	438863	439112	LIN35_peak_66	WBGene00006593
chrI	442677	442937	LIN35_peak_67	WBGene00006593
chrI	443491	443738	LIN35_peak_68	WBGene00006593
chrI	449105	449331	LIN35_peak_69	WBGene00006593
chrI	455149	455364	LIN35_peak_70	WBGene00006593
chrI	458767	458992	LIN35_peak_71	WBGene00006593
chrI	461629	461863	LIN35_peak_72	WBGene00021026
chrI	463929	464213	LIN35_peak_73	WBGene00021027
chrI	488299	488530	LIN35_peak_74	WBGene00021024,WBGene00021028
chrI	490227	490467	LIN35_peak_75	WBGene00001814
chrI	490738	490954	LIN35_peak_76	WBGene00001814
chrI	493921	494146	LIN35_peak_77	WBGene00001814
chrI	502147	502381	LIN35_peak_78	.
chrI	509891	509974	LIN35_peak_79	WBGene00022039
chrI	516568	516860	LIN35_peak_80	WBGene00022037
chrI	517331	517560	LIN35_peak_81	WBGene00022037
chrI	518444	518717	LIN35_peak_82	WBGene00022037
chrI	519896	520129	LIN35_peak_83	WBGene00022037,WBGene00022038
chrI	534227	534475	LIN35_peak_84	WBGene00022043
chrI	535328	535560	LIN35_peak_85	WBGene00022042,WBGene00022043
chrI	535851	535954	LIN35_peak_86	WBGene00022042
chrI	536754	537000	LIN35_peak_87	WBGene00007009
chrI	543098	543364	LIN35_peak_88	.
chrI	545775	545969	LIN35_peak_89	WBGene00004235
chrI	546866	547124	LIN35_peak_90	WBGene00004235
chrI	547703	547943	LIN35_peak_91	WBGene00004235
chrI	548558	548820	LIN35_peak_92	WBGene00004235
chrI	560470	560700	LIN35_peak_93	WBGene00002393
chrI	561016	561296	LIN35_peak_94	WBGene00002393
chrI	562069	562374	LIN35_peak_95	.
chrI	568447	568689	LIN35_peak_96	.
chrI	607011	607237	LIN35_peak_97	WBGene00002040
chrI	611779	612066	LIN35_peak_98	.
chrI	613516	613730	LIN35_peak_99	.
chrI	614325	614586	LIN35_peak_100	.
chrI	620632	620842	LIN35_peak_101	WBGene00018921,WBGene00018923
chrI	629616	629838	LIN35_peak_102	WBGene00018923,WBGene00022029
chrI	636677	636925	LIN35_peak_103	WBGene00022027,WBGene00022029
chrI	637863	638118	LIN35_peak_104	WBGene00022026
chrI	638967	639226	LIN35_peak_105	WBGene00022026
chrI	639831	640053	LIN35_peak_106	WBGene00022026
chrI	645144	645414	LIN35_peak_107	WBGene00022026
chrI	653369	653627	LIN35_peak_108	WBGene00022026
chrI	653979	654253	LIN35_peak_109	WBGene00022025,WBGene00022026
chrI	663558	663787	LIN35_peak_110	WBGene00022031
chrI	664007	664103	LIN35_peak_111	.
chrI	665408	665667	LIN35_peak_112	WBGene00022032
chrI	691354	691596	LIN35_peak_113	.
chrI	694668	694913	LIN35_peak_114	WBGene00021210
chrI	711336	711597	LIN35_peak_115	WBGene00021209
chrI	714861	715077	LIN35_peak_116	WBGene00021209
chrI	716634	716780	LIN35_peak_117	WBGene00021209
chrI	716934	717136	LIN35_peak_118	.
chrI	717371	717606	LIN35_peak_119	.
chrI	719890	720140	LIN35_peak_120	WBGene00004028,WBGene00004332
chrI	720682	720884	LIN35_peak_121	WBGene00004028
chrI	721142	721375	LIN35_peak_122	WBGene00004028
chrI	737860	738164	LIN35_peak_123	WBGene00236789
chrI	738419	738665	LIN35_peak_124	WBGene00236789
chrI	777829	778088	LIN35_peak_125	.
chrI	796253	796510	LIN35_peak_126	.
chrI	799174	799401	LIN35_peak_127	.
chrI	799609	799823	LIN35_peak_128	.
chrI	808988	809207	LIN35_peak_129	WBGene00022518
chrI	812354	812575	LIN35_peak_130	WBGene00022518
chrI	817829	818002	LIN35_peak_131	WBGene00022518
chrI	818209	818431	LIN35_peak_132	WBGene00022518
chrI	821152	821373	LIN35_peak_133	WBGene00022518
chrI	821895	822152	LIN35_peak_134	WBGene00022518
chrI	825044	825331	LIN35_peak_135	WBGene00022518
chrI	830766	831004	LIN35_peak_136	WBGene00022518
chrI	833369	833596	LIN35_peak_137	WBGene00022518
chrI	833841	834069	LIN35_peak_138	WBGene00022518
chrI	835259	835557	LIN35_peak_139	WBGene00022518
chrI	836549	836760	LIN35_peak_140	WBGene00022517
chrI	840753	840977	LIN35_peak_141	WBGene00022517
chrI	844569	844820	LIN35_peak_142	WBGene00022519
chrI	845335	845569	LIN35_peak_143	WBGene00022519
chrI	849278	849461	LIN35_peak_144	WBGene00022519
chrI	849661	849933	LIN35_peak_145	WBGene00022519
chrI	850241	850493	LIN35_peak_146	WBGene00022519
chrI	851732	851965	LIN35_peak_147	WBGene00022388,WBGene00022519
chrI	852363	852506	LIN35_peak_148	WBGene00022388,WBGene00022519
chrI	852653	852866	LIN35_peak_149	WBGene00022388,WBGene00022519
chrI	853202	853451	LIN35_peak_150	WBGene00022388
chrI	862841	863049	LIN35_peak_151	WBGene00022388
chrI	871863	872111	LIN35_peak_152	WBGene00022388
chrI	873121	873320	LIN35_peak_153	WBGene00022389
chrI	873536	873774	LIN35_peak_154	WBGene00022389
chrI	881756	881972	LIN35_peak_155	WBGene00022386,WBGene00022389
chrI	882750	883169	LIN35_peak_156	WBGene00022386,WBGene00022389
chrI	883449	883718	LIN35_peak_157	WBGene00022386
chrI	888884	889127	LIN35_peak_158	WBGene00022386
chrI	891210	891416	LIN35_peak_159	WBGene00022390
chrI	894987	895204	LIN35_peak_160	WBGene00022390
chrI	895955	896224	LIN35_peak_161	WBGene00022390
chrI	902502	902724	LIN35_peak_162	WBGene00001678
chrI	907034	907279	LIN35_peak_163	.
chrI	917927	918177	LIN35_peak_164	WBGene00022391
chrI	919294	919559	LIN35_peak_165	WBGene00022391
chrI	920010	920292	LIN35_peak_166	WBGene00022391
chrI	922116	922409	LIN35_peak_167	WBGene00022391
chrI	925673	925930	LIN35_peak_168	WBGene00022391
chrI	937005	937302	LIN35_peak_169	WBGene00022383,WBGene00022391
chrI	948183	948474	LIN35_peak_170	.
chrI	949537	949898	LIN35_peak_171	WBGene00003238
chrI	961259	961482	LIN35_peak_172	.
chrI	973087	973405	LIN35_peak_173	WBGene00018788
chrI	994538	994793	LIN35_peak_174	.
chrI	998498	998753	LIN35_peak_175	WBGene00016932
chrI	999177	999435	LIN35_peak_176	WBGene00016932
chrI	1002630	1002893	LIN35_peak_177	WBGene00016932
chrI	1008791	1009259	LIN35_peak_178	WBGene00016931
chrI	1020663	1020876	LIN35_peak_179	WBGene00021327
chrI	1024315	1024524	LIN35_peak_180	WBGene00021327
chrI	1030009	1030267	LIN35_peak_181	WBGene00021327,WBGene00021329
chrI	1031103	1031364	LIN35_peak_182	WBGene00004952,WBGene00021329
chrI	1031749	1032012	LIN35_peak_183	WBGene00004952,WBGene00021329
chrI	1033521	1033744	LIN35_peak_184	WBGene00004952,WBGene00021329
chrI	1034265	1034509	LIN35_peak_185	WBGene00004952,WBGene00021329
chrI	1044688	1044932	LIN35_peak_186	WBGene00021332
chrI	1048798	1048940	LIN35_peak_187	.
chrI	1049073	1049309	LIN35_peak_188	WBGene00021331
chrI	1050733	1050967	LIN35_peak_189	WBGene00021333
chrI	1051220	1051494	LIN35_peak_190	WBGene00021333
chrI	1052339	1052595	LIN35_peak_191	WBGene00021333
chrI	1053687	1054036	LIN35_peak_192	WBGene00021333,WBGene00021334
chrI	1054460	1054702	LIN35_peak_193	WBGene00021334
chrI	1058095	1058312	LIN35_peak_194	WBGene00021334
chrI	1058540	1058754	LIN35_peak_195	WBGene00021334
chrI	1061840	1062300	LIN35_peak_196	WBGene00021328,WBGene00021334
chrI	1062710	1062947	LIN35_peak_197	WBGene00021328,WBGene00021334
chrI	1063260	1063502	LIN35_peak_198	WBGene00021328,WBGene00021334
chrI	1064994	1065236	LIN35_peak_199	WBGene00021328,WBGene00021334
chrI	1065448	1065695	LIN35_peak_200	WBGene00021334
chrI	1067065	1067310	LIN35_peak_201	WBGene00021334
chrI	1067969	1068193	LIN35_peak_202	WBGene00001745,WBGene00021334
chrI	1069988	1070211	LIN35_peak_203	WBGene00001745
chrI	1070964	1071193	LIN35_peak_204	WBGene00001745
chrI	1073511	1073758	LIN35_peak_205	WBGene00001745
chrI	1073982	1074243	LIN35_peak_206	WBGene00001745
chrI	1076380	1076875	LIN35_peak_207	.
chrI	1089739	1089993	LIN35_peak_208	WBGene00019911,WBGene00044895
chrI	1096335	1096584	LIN35_peak_209	WBGene00019911
chrI	1098619	1098864	LIN35_peak_210	WBGene00019911
chrI	1099843	1100017	LIN35_peak_211	WBGene00019911
chrI	1100213	1100439	LIN35_peak_212	WBGene00019911
chrI	1100727	1100972	LIN35_peak_213	WBGene00019911
chrI	1101197	1101427	LIN35_peak_214	WBGene00019911
chrI	1102815	1103005	LIN35_peak_215	WBGene00019911
chrI	1103171	1103361	LIN35_peak_216	WBGene00019911
chrI	1110139	1110493	LIN35_peak_217	WBGene00022838
chrI	1124630	1124844	LIN35_peak_218	.
chrI	1127291	1127530	LIN35_peak_219	.
chrI	1128088	1128346	LIN35_peak_220	WBGene00022837
chrI	1132479	1132718	LIN35_peak_221	.
chrI	1136049	1136334	LIN35_peak_222	.
chrI	1137308	1137544	LIN35_peak_223	WBGene00021689
chrI	1138497	1138704	LIN35_peak_224	WBGene00021689
chrI	1138901	1139099	LIN35_peak_225	WBGene00021689
chrI	1156087	1156330	LIN35_peak_226	WBGene00000165,WBGene00004429
chrI	1158228	1158474	LIN35_peak_227	WBGene00021687
chrI	1162268	1162506	LIN35_peak_228	WBGene00021687
chrI	1165085	1165317	LIN35_peak_229	WBGene00001816
chrI	1168824	1168975	LIN35_peak_230	WBGene00001816
chrI	1174510	1174689	LIN35_peak_231	WBGene00001816
chrI	1174905	1175123	LIN35_peak_232	WBGene00001816
chrI	1175779	1176029	LIN35_peak_233	WBGene00001816,WBGene00004880
chrI	1181451	1181575	LIN35_peak_234	WBGene00004880
chrI	1183876	1184100	LIN35_peak_235	WBGene00004880
chrI	1200141	1200373	LIN35_peak_236	WBGene00021686
chrI	1224936	1225173	LIN35_peak_237	WBGene00021685,WBGene00021691
chrI	1226426	1226678	LIN35_peak_238	WBGene00021685,WBGene00021691
chrI	1227073	1227306	LIN35_peak_239	WBGene00021685,WBGene00021691
chrI	1228543	1228805	LIN35_peak_240	WBGene00021685,WBGene00021691
chrI	1229642	1229903	LIN35_peak_241	WBGene00021685,WBGene00021691
chrI	1231467	1231711	LIN35_peak_242	WBGene00021685
chrI	1241892	1242127	LIN35_peak_243	WBGene00021685
chrI	1248528	1248781	LIN35_peak_244	WBGene00021685
chrI	1251504	1251776	LIN35_peak_245	WBGene00021685
chrI	1263438	1263658	LIN35_peak_246	WBGene00001707
chrI	1264948	1265203	LIN35_peak_247	WBGene00001707
chrI	1268270	1268546	LIN35_peak_248	WBGene00001707
chrI	1269370	1269609	LIN35_peak_249	WBGene00001707
chrI	1271028	1271197	LIN35_peak_250	WBGene00001707,WBGene00021693
chrI	1272097	1272466	LIN35_peak_251	WBGene00021693
chrI	1273810	1274071	LIN35_peak_252	WBGene00021693
chrI	1276781	1277025	LIN35_peak_253	WBGene00021693
chrI	1288792	1288981	LIN35_peak_254	.
chrI	1289155	1289373	LIN35_peak_255	.
chrI	1290105	1290309	LIN35_peak_256	.
chrI	1296409	1296813	LIN35_peak_257	.
chrI	1301153	1301392	LIN35_peak_258	.
chrI	1305066	1305357	LIN35_peak_259	WBGene00003400
chrI	1305835	1306078	LIN35_peak_260	WBGene00003400
chrI	1315482	1315738	LIN35_peak_261	WBGene00003400
chrI	1320714	1320968	LIN35_peak_262	WBGene00003400
chrI	1321958	1322232	LIN35_peak_263	WBGene00003400
chrI	1336887	1337111	LIN35_peak_264	WBGene00045052
chrI	1339668	1339820	LIN35_peak_265	WBGene00045053
chrI	1340077	1340320	LIN35_peak_266	WBGene00004888
chrI	1342743	1343111	LIN35_peak_267	WBGene00019673
chrI	1347218	1347472	LIN35_peak_268	.
chrI	1351960	1352161	LIN35_peak_269	WBGene00022363
chrI	1362697	1362924	LIN35_peak_270	WBGene00022366
chrI	1392904	1393159	LIN35_peak_271	WBGene00022367
chrI	1394232	1394594	LIN35_peak_272	WBGene00022367,WBGene00022372
chrI	1404549	1404772	LIN35_peak_273	.
chrI	1405399	1405606	LIN35_peak_274	.
chrI	1406606	1406849	LIN35_peak_275	WBGene00022371
chrI	1408283	1408512	LIN35_peak_276	WBGene00022371
chrI	1416074	1416329	LIN35_peak_277	WBGene00022368,WBGene00022369
chrI	1425547	1425776	LIN35_peak_278	.
chrI	1426698	1426994	LIN35_peak_279	.
chrI	1435148	1435369	LIN35_peak_280	WBGene00022370,WBGene00022373
chrI	1435572	1435794	LIN35_peak_281	WBGene00022370,WBGene00022373
chrI	1444053	1444291	LIN35_peak_282	WBGene00004969,WBGene00018159
chrI	1444568	1444679	LIN35_peak_283	WBGene00004969,WBGene00219937
chrI	1444918	1445165	LIN35_peak_284	WBGene00004969
chrI	1445555	1445784	LIN35_peak_285	WBGene00004969
chrI	1447575	1447815	LIN35_peak_286	WBGene00004969
chrI	1460975	1461239	LIN35_peak_287	WBGene00004969
chrI	1481064	1481289	LIN35_peak_288	.
chrI	1481550	1481726	LIN35_peak_289	WBGene00001115
chrI	1481894	1482111	LIN35_peak_290	WBGene00001115
chrI	1482581	1482857	LIN35_peak_291	WBGene00001115
chrI	1488560	1488791	LIN35_peak_292	WBGene00001115
chrI	1497828	1498078	LIN35_peak_293	WBGene00022361
chrI	1513152	1513319	LIN35_peak_294	WBGene00022361
chrI	1513559	1513788	LIN35_peak_295	WBGene00022361
chrI	1514524	1514761	LIN35_peak_296	WBGene00022360,WBGene00022361
chrI	1519652	1519904	LIN35_peak_297	WBGene00022360
chrI	1522756	1523009	LIN35_peak_298	WBGene00022360
chrI	1540543	1540794	LIN35_peak_299	WBGene00022360
chrI	1541410	1541637	LIN35_peak_300	.
chrI	1548555	1548790	LIN35_peak_301	WBGene00022358
chrI	1555301	1555565	LIN35_peak_302	WBGene00022358
chrI	1558791	1559037	LIN35_peak_303	.
chrI	1560145	1560460	LIN35_peak_304	WBGene00005077
chrI	1562631	1562830	LIN35_peak_305	WBGene00005077
chrI	1564211	1564453	LIN35_peak_306	WBGene00005077
chrI	1567061	1567315	LIN35_peak_307	WBGene00005077
chrI	1575598	1575855	LIN35_peak_308	WBGene00005077,WBGene00023198
chrI	1576755	1576982	LIN35_peak_309	WBGene00005077
chrI	1582395	1582643	LIN35_peak_310	WBGene00022270
chrI	1584584	1584863	LIN35_peak_311	WBGene00022270
chrI	1586560	1586782	LIN35_peak_312	WBGene00022270
chrI	1588231	1588371	LIN35_peak_313	WBGene00022270
chrI	1590230	1590484	LIN35_peak_314	WBGene00022270
chrI	1594199	1594705	LIN35_peak_315	WBGene00022271
chrI	1595700	1595939	LIN35_peak_316	WBGene00022271
chrI	1598154	1598391	LIN35_peak_317	WBGene00022271
chrI	1601528	1601818	LIN35_peak_318	.
chrI	1610068	1610328	LIN35_peak_319	WBGene00022273,WBGene00044440
chrI	1623937	1624171	LIN35_peak_320	WBGene00000269
chrI	1626013	1626238	LIN35_peak_321	WBGene00000269
chrI	1627311	1627563	LIN35_peak_322	WBGene00000269
chrI	1628587	1628912	LIN35_peak_323	WBGene00000269,WBGene00022268
chrI	1640849	1641101	LIN35_peak_324	WBGene00022274
chrI	1643492	1643769	LIN35_peak_325	WBGene00022274
chrI	1646463	1646728	LIN35_peak_326	WBGene00003111
chrI	1651289	1651604	LIN35_peak_327	WBGene00003111
chrI	1672282	1672520	LIN35_peak_328	WBGene00022158
chrI	1675433	1675695	LIN35_peak_329	WBGene00185098
chrI	1676519	1676757	LIN35_peak_330	WBGene00185098
chrI	1678346	1678566	LIN35_peak_331	.
chrI	1680000	1680267	LIN35_peak_332	WBGene00022154
chrI	1682367	1682713	LIN35_peak_333	WBGene00022154
chrI	1689131	1689408	LIN35_peak_334	WBGene00006702,WBGene00044348
chrI	1690546	1690789	LIN35_peak_335	WBGene00006702,WBGene00044348
chrI	1692127	1692393	LIN35_peak_336	WBGene00006702,WBGene00044348
chrI	1692672	1692928	LIN35_peak_337	WBGene00006702,WBGene00044348
chrI	1693338	1693548	LIN35_peak_338	WBGene00006702,WBGene00044348,WBGene00220197
chrI	1694909	1695223	LIN35_peak_339	WBGene00006702
chrI	1695684	1695919	LIN35_peak_340	WBGene00006702
chrI	1697609	1697826	LIN35_peak_341	WBGene00006702
chrI	1697975	1698137	LIN35_peak_342	WBGene00006702
chrI	1698719	1698973	LIN35_peak_343	WBGene00006702
chrI	1699339	1699672	LIN35_peak_344	WBGene00006702
chrI	1701129	1701406	LIN35_peak_345	WBGene00003080
chrI	1701802	1702051	LIN35_peak_346	WBGene00003080,WBGene00022153
chrI	1706706	1706921	LIN35_peak_347	WBGene00022153
chrI	1712348	1712573	LIN35_peak_348	WBGene00022152
chrI	1716542	1716782	LIN35_peak_349	.
chrI	1717244	1717546	LIN35_peak_350	WBGene00006771
chrI	1719488	1719762	LIN35_peak_351	WBGene00006771
chrI	1720203	1720400	LIN35_peak_352	WBGene00006771
chrI	1720581	1720745	LIN35_peak_353	WBGene00006771
chrI	1720930	1721185	LIN35_peak_354	WBGene00006771
chrI	1731943	1732157	LIN35_peak_355	WBGene00006771
chrI	1740991	1741238	LIN35_peak_356	WBGene00022159
chrI	1743109	1743332	LIN35_peak_357	WBGene00022159
chrI	1751036	1751283	LIN35_peak_358	WBGene00022150,WBGene00022159
chrI	1753103	1753339	LIN35_peak_359	WBGene00022150
chrI	1753607	1753823	LIN35_peak_360	WBGene00022150
chrI	1774696	1774964	LIN35_peak_361	WBGene00022148,WBGene00022160
chrI	1775325	1775570	LIN35_peak_362	WBGene00022148,WBGene00022160
chrI	1779122	1779332	LIN35_peak_363	WBGene00022148
chrI	1792235	1792444	LIN35_peak_364	.
chrI	1792632	1792838	LIN35_peak_365	WBGene00022146
chrI	1794108	1794342	LIN35_peak_366	WBGene00022146
chrI	1807883	1808202	LIN35_peak_367	WBGene00022144
chrI	1823201	1823449	LIN35_peak_368	WBGene00022141
chrI	1828555	1828798	LIN35_peak_369	WBGene00022163
chrI	1830851	1831076	LIN35_peak_370	WBGene00022163
chrI	1831311	1831540	LIN35_peak_371	WBGene00022163
chrI	1832597	1832844	LIN35_peak_372	WBGene00016907,WBGene00044746
chrI	1835498	1835718	LIN35_peak_373	WBGene00001196,WBGene00044746
chrI	1836765	1837021	LIN35_peak_374	WBGene00001196
chrI	1837651	1837906	LIN35_peak_375	WBGene00001196
chrI	1838401	1838650	LIN35_peak_376	WBGene00001196
chrI	1839767	1840010	LIN35_peak_377	WBGene00001196
chrI	1841961	1842200	LIN35_peak_378	.
chrI	1843957	1844201	LIN35_peak_379	.
chrI	1844954	1845218	LIN35_peak_380	WBGene00006461
chrI	1871244	1871434	LIN35_peak_381	WBGene00004743
chrI	1873755	1874064	LIN35_peak_382	WBGene00022139
chrI	1877163	1877404	LIN35_peak_383	WBGene00022139
chrI	1877908	1878174	LIN35_peak_384	WBGene00022139
chrI	1878860	1878977	LIN35_peak_385	WBGene00022139
chrI	1885885	1886130	LIN35_peak_386	WBGene00022140
chrI	1886294	1886487	LIN35_peak_387	WBGene00022140
chrI	1894988	1895237	LIN35_peak_388	WBGene00022138,WBGene00022140
chrI	1901285	1901493	LIN35_peak_389	WBGene00022138
chrI	1901695	1901908	LIN35_peak_390	WBGene00022138
chrI	1910965	1911216	LIN35_peak_391	WBGene00022138
chrI	1916680	1916924	LIN35_peak_392	WBGene00021768,WBGene00022138
chrI	1958467	1958707	LIN35_peak_393	WBGene00021771,WBGene00044438
chrI	1970205	1970485	LIN35_peak_394	WBGene00021764
chrI	1973177	1973524	LIN35_peak_395	WBGene00021764
chrI	1978132	1978316	LIN35_peak_396	WBGene00021763
chrI	1986199	1986450	LIN35_peak_397	.
chrI	2009623	2009879	LIN35_peak_398	WBGene00021238
chrI	2010479	2010721	LIN35_peak_399	WBGene00021238
chrI	2011244	2011474	LIN35_peak_400	WBGene00021238
chrI	2011679	2011922	LIN35_peak_401	.
chrI	2012854	2013163	LIN35_peak_402	.
chrI	2016825	2017087	LIN35_peak_403	.
chrI	2017828	2018052	LIN35_peak_404	.
chrI	2018318	2018539	LIN35_peak_405	.
chrI	2024191	2024401	LIN35_peak_406	WBGene00021237
chrI	2024652	2024866	LIN35_peak_407	WBGene00021237
chrI	2025056	2025281	LIN35_peak_408	WBGene00021237
chrI	2032190	2032475	LIN35_peak_409	WBGene00021237
chrI	2033316	2033618	LIN35_peak_410	WBGene00021237
chrI	2041055	2041335	LIN35_peak_411	WBGene00021239
chrI	2042826	2042977	LIN35_peak_412	WBGene00021239
chrI	2045010	2045177	LIN35_peak_413	WBGene00021239
chrI	2047123	2047456	LIN35_peak_414	.
chrI	2049057	2049287	LIN35_peak_415	WBGene00044435
chrI	2061432	2061513	LIN35_peak_416	.
chrI	2062579	2062852	LIN35_peak_417	WBGene00021346
chrI	2063932	2064171	LIN35_peak_418	WBGene00021346,WBGene00021347
chrI	2065458	2065670	LIN35_peak_419	WBGene00021348
chrI	2066271	2066504	LIN35_peak_420	WBGene00021349
chrI	2070761	2071000	LIN35_peak_421	WBGene00004014,WBGene00021350
chrI	2076879	2077131	LIN35_peak_422	WBGene00021351
chrI	2077406	2077633	LIN35_peak_423	.
chrI	2077847	2078015	LIN35_peak_424	.
chrI	2078366	2078763	LIN35_peak_425	.
chrI	2079016	2079232	LIN35_peak_426	WBGene00021352
chrI	2079448	2079662	LIN35_peak_427	WBGene00021352
chrI	2081352	2081509	LIN35_peak_428	WBGene00021352
chrI	2081707	2081931	LIN35_peak_429	WBGene00021352
chrI	2083834	2084241	LIN35_peak_430	WBGene00021352
chrI	2084843	2085081	LIN35_peak_431	WBGene00003799,WBGene00021352,WBGene00044925
chrI	2086452	2086712	LIN35_peak_432	WBGene00003799,WBGene00021353
chrI	2088682	2089131	LIN35_peak_433	WBGene00003799,WBGene00021353
chrI	2090877	2091124	LIN35_peak_434	WBGene00003799,WBGene00021353
chrI	2092473	2092697	LIN35_peak_435	WBGene00003799,WBGene00021353
chrI	2093839	2094156	LIN35_peak_436	WBGene00003799,WBGene00021353
chrI	2097002	2097258	LIN35_peak_437	WBGene00003799
chrI	2104522	2104775	LIN35_peak_438	WBGene00003799
chrI	2108637	2108879	LIN35_peak_439	WBGene00003799,WBGene00044810
chrI	2111013	2111236	LIN35_peak_440	WBGene00003799
chrI	2112876	2113060	LIN35_peak_441	WBGene00003799
chrI	2113281	2113512	LIN35_peak_442	WBGene00003799
chrI	2117375	2117661	LIN35_peak_443	WBGene00003799,WBGene00021354
chrI	2119603	2119849	LIN35_peak_444	WBGene00003799
chrI	2121146	2121380	LIN35_peak_445	WBGene00003799
chrI	2122029	2122311	LIN35_peak_446	WBGene00003799
chrI	2122546	2122811	LIN35_peak_447	WBGene00003799
chrI	2125820	2126037	LIN35_peak_448	.
chrI	2145002	2145222	LIN35_peak_449	WBGene00021355
chrI	2155011	2155295	LIN35_peak_450	WBGene00235158
chrI	2155592	2155883	LIN35_peak_451	WBGene00235158
chrI	2168001	2168251	LIN35_peak_452	WBGene00021009
chrI	2204743	2204979	LIN35_peak_453	WBGene00021009
chrI	2210517	2210812	LIN35_peak_454	.
chrI	2273600	2273837	LIN35_peak_455	WBGene00000020
chrI	2277025	2277284	LIN35_peak_456	WBGene00000020
chrI	2278994	2279238	LIN35_peak_457	.
chrI	2280054	2280451	LIN35_peak_458	WBGene00021458
chrI	2284360	2284602	LIN35_peak_459	WBGene00000408
chrI	2291083	2291330	LIN35_peak_460	WBGene00000408,WBGene00021469
chrI	2292849	2293080	LIN35_peak_461	WBGene00021469
chrI	2296033	2296285	LIN35_peak_462	WBGene00021469
chrI	2300128	2300398	LIN35_peak_463	WBGene00021468,WBGene00021470
chrI	2306772	2307021	LIN35_peak_464	WBGene00002047,WBGene00021467
chrI	2309230	2309488	LIN35_peak_465	WBGene00021476
chrI	2312182	2312396	LIN35_peak_466	WBGene00021475
chrI	2312965	2313246	LIN35_peak_467	WBGene00021466,WBGene00021475
chrI	2318772	2319012	LIN35_peak_468	WBGene00003156
chrI	2321843	2322069	LIN35_peak_469	WBGene00003156,WBGene00219275
chrI	2354898	2355159	LIN35_peak_470	WBGene00077563
chrI	2373790	2374023	LIN35_peak_471	.
chrI	2376174	2376429	LIN35_peak_472	.
chrI	2376661	2376828	LIN35_peak_473	.
chrI	2376946	2377143	LIN35_peak_474	WBGene00021473
chrI	2377740	2377979	LIN35_peak_475	WBGene00021473
chrI	2385090	2385178	LIN35_peak_476	WBGene00021474
chrI	2393349	2393702	LIN35_peak_477	WBGene00021474
chrI	2395071	2395361	LIN35_peak_478	WBGene00021474
chrI	2401557	2401803	LIN35_peak_479	WBGene00021460,WBGene00021474
chrI	2403496	2403706	LIN35_peak_480	WBGene00021460
chrI	2403921	2404153	LIN35_peak_481	WBGene00021460
chrI	2404400	2404629	LIN35_peak_482	WBGene00021460
chrI	2405488	2405715	LIN35_peak_483	WBGene00021460
chrI	2406606	2406835	LIN35_peak_484	WBGene00021460
chrI	2407156	2407426	LIN35_peak_485	WBGene00021460
chrI	2410037	2410259	LIN35_peak_486	WBGene00017741,WBGene00044926
chrI	2417862	2418058	LIN35_peak_487	WBGene00017741
chrI	2418221	2418417	LIN35_peak_488	WBGene00017741
chrI	2420525	2420766	LIN35_peak_489	WBGene00017734
chrI	2421717	2421979	LIN35_peak_490	WBGene00017735
chrI	2433615	2433856	LIN35_peak_491	WBGene00017733,WBGene00017738
chrI	2434483	2434694	LIN35_peak_492	WBGene00017733
chrI	2435949	2436203	LIN35_peak_493	.
chrI	2436962	2437211	LIN35_peak_494	WBGene00017732,WBGene00255457
chrI	2437497	2437763	LIN35_peak_495	WBGene00017732,WBGene00255457
chrI	2464135	2464401	LIN35_peak_496	WBGene00002141
chrI	2485529	2485761	LIN35_peak_497	WBGene00001232,WBGene00022281
chrI	2487793	2488028	LIN35_peak_498	WBGene00001232
chrI	2489816	2490046	LIN35_peak_499	WBGene00021277
chrI	2493725	2493948	LIN35_peak_500	WBGene00021277
chrI	2494162	2494355	LIN35_peak_501	WBGene00021277
chrI	2509816	2510041	LIN35_peak_502	WBGene00021278
chrI	2514254	2514501	LIN35_peak_503	WBGene00021278,WBGene00045093
chrI	2571127	2571358	LIN35_peak_504	.
chrI	2577123	2577363	LIN35_peak_505	WBGene00000006
chrI	2577541	2577747	LIN35_peak_506	WBGene00000006
chrI	2579182	2579424	LIN35_peak_507	WBGene00000006
chrI	2586240	2586476	LIN35_peak_508	WBGene00001404
chrI	2591253	2591527	LIN35_peak_509	WBGene00004226
chrI	2598855	2599088	LIN35_peak_510	WBGene00019461
chrI	2603640	2603892	LIN35_peak_511	WBGene00000832
chrI	2604090	2604260	LIN35_peak_512	WBGene00000832
chrI	2620416	2620657	LIN35_peak_513	WBGene00021270,WBGene00021271
chrI	2628170	2628438	LIN35_peak_514	WBGene00000800
chrI	2629349	2629601	LIN35_peak_515	WBGene00000800,WBGene00000801
chrI	2634612	2634778	LIN35_peak_516	.
chrI	2639634	2639891	LIN35_peak_517	.
chrI	2642321	2642555	LIN35_peak_518	WBGene00018230
chrI	2648743	2648957	LIN35_peak_519	WBGene00018232
chrI	2657428	2657669	LIN35_peak_520	WBGene00017979
chrI	2662269	2662544	LIN35_peak_521	WBGene00017979
chrI	2679384	2679683	LIN35_peak_522	WBGene00017980
chrI	2681994	2682239	LIN35_peak_523	WBGene00017980
chrI	2682983	2683235	LIN35_peak_524	WBGene00017980
chrI	2687128	2687386	LIN35_peak_525	WBGene00000788
chrI	2688793	2689055	LIN35_peak_526	WBGene00000788,WBGene00017978,WBGene00044927
chrI	2689576	2689798	LIN35_peak_527	WBGene00017978
chrI	2703803	2704045	LIN35_peak_528	WBGene00003006
chrI	2707172	2707387	LIN35_peak_529	WBGene00003006
chrI	2710545	2710851	LIN35_peak_530	WBGene00003006
chrI	2711353	2711578	LIN35_peak_531	WBGene00003006
chrI	2712307	2712533	LIN35_peak_532	WBGene00003006
chrI	2719684	2719920	LIN35_peak_533	WBGene00001048
chrI	2722150	2722573	LIN35_peak_534	WBGene00022128
chrI	2726618	2726869	LIN35_peak_535	WBGene00004920,WBGene00022128
chrI	2727503	2727755	LIN35_peak_536	WBGene00004920,WBGene00022128
chrI	2728571	2728824	LIN35_peak_537	WBGene00022127
chrI	2730255	2730486	LIN35_peak_538	WBGene00022127
chrI	2737223	2737433	LIN35_peak_539	WBGene00022129
chrI	2752568	2752830	LIN35_peak_540	.
chrI	2753765	2753982	LIN35_peak_541	.
chrI	2754777	2754996	LIN35_peak_542	.
chrI	2758593	2758813	LIN35_peak_543	WBGene00004043
chrI	2760644	2760886	LIN35_peak_544	WBGene00022130
chrI	2762384	2762617	LIN35_peak_545	WBGene00004946
chrI	2763262	2763512	LIN35_peak_546	WBGene00004946
chrI	2776182	2776417	LIN35_peak_547	WBGene00004946,WBGene00022131
chrI	2777395	2777676	LIN35_peak_548	WBGene00022131
chrI	2829473	2829805	LIN35_peak_549	WBGene00004077
chrI	2830327	2830583	LIN35_peak_550	WBGene00004077
chrI	2831158	2831652	LIN35_peak_551	WBGene00004077
chrI	2834761	2835058	LIN35_peak_552	WBGene00021126
chrI	2835409	2835697	LIN35_peak_553	WBGene00021126
chrI	2849039	2849265	LIN35_peak_554	WBGene00021125
chrI	2860114	2860333	LIN35_peak_555	WBGene00022116
chrI	2861620	2861856	LIN35_peak_556	WBGene00022116
chrI	2864017	2864297	LIN35_peak_557	WBGene00022116
chrI	2865111	2865346	LIN35_peak_558	.
chrI	2865903	2866158	LIN35_peak_559	.
chrI	2867539	2867798	LIN35_peak_560	WBGene00022115
chrI	2868642	2868942	LIN35_peak_561	WBGene00022115
chrI	2870223	2870441	LIN35_peak_562	.
chrI	2876411	2876652	LIN35_peak_563	WBGene00004412,WBGene00022114
chrI	2879961	2880184	LIN35_peak_564	WBGene00022113
chrI	2895082	2895330	LIN35_peak_565	WBGene00022119
chrI	2900993	2901236	LIN35_peak_566	WBGene00001791,WBGene00022119
chrI	2902394	2902644	LIN35_peak_567	WBGene00001791
chrI	2904139	2904388	LIN35_peak_568	WBGene00022110
chrI	2906578	2906817	LIN35_peak_569	WBGene00022110
chrI	2907034	2907243	LIN35_peak_570	WBGene00022110
chrI	2914076	2914288	LIN35_peak_571	WBGene00004049
chrI	2914525	2914784	LIN35_peak_572	WBGene00004049
chrI	2920411	2920654	LIN35_peak_573	WBGene00004049
chrI	2924718	2924853	LIN35_peak_574	WBGene00004049,WBGene00022107
chrI	2925065	2925312	LIN35_peak_575	WBGene00022107
chrI	2928078	2928322	LIN35_peak_576	WBGene00022107,WBGene00022122
chrI	2929622	2929868	LIN35_peak_577	WBGene00003836,WBGene00022122
chrI	2962934	2963175	LIN35_peak_578	.
chrI	2969790	2970036	LIN35_peak_579	.
chrI	2982864	2983108	LIN35_peak_580	WBGene00044894
chrI	2996434	2996522	LIN35_peak_581	WBGene00001046
chrI	3008048	3008288	LIN35_peak_582	WBGene00003186
chrI	3009922	3010160	LIN35_peak_583	WBGene00003186
chrI	3015341	3015619	LIN35_peak_584	WBGene00003186,WBGene00021843
chrI	3019695	3020005	LIN35_peak_585	WBGene00021843
chrI	3020531	3020772	LIN35_peak_586	WBGene00021843
chrI	3029252	3029555	LIN35_peak_587	WBGene00021844
chrI	3030487	3030716	LIN35_peak_588	WBGene00021844
chrI	3032817	3033073	LIN35_peak_589	WBGene00021841,WBGene00021845
chrI	3037934	3038152	LIN35_peak_590	WBGene00003387
chrI	3059105	3059370	LIN35_peak_591	WBGene00021840,WBGene00021846
chrI	3070114	3070392	LIN35_peak_592	WBGene00000205
chrI	3085627	3085858	LIN35_peak_593	WBGene00019698
chrI	3096224	3096465	LIN35_peak_594	WBGene00003654,WBGene00019698
chrI	3098336	3098597	LIN35_peak_595	WBGene00003654
chrI	3101731	3101990	LIN35_peak_596	WBGene00003654
chrI	3112437	3112645	LIN35_peak_597	.
chrI	3140021	3140441	LIN35_peak_598	WBGene00045387
chrI	3140935	3141180	LIN35_peak_599	.
chrI	3143183	3143421	LIN35_peak_600	WBGene00019597
chrI	3144149	3144376	LIN35_peak_601	.
chrI	3147841	3148092	LIN35_peak_602	WBGene00003062,WBGene00019595
chrI	3156716	3156967	LIN35_peak_603	WBGene00006888
chrI	3162509	3162755	LIN35_peak_604	WBGene00006888,WBGene00021829
chrI	3172807	3173067	LIN35_peak_605	.
chrI	3176488	3176717	LIN35_peak_606	WBGene00021831
chrI	3178100	3178344	LIN35_peak_607	WBGene00021831
chrI	3188941	3189162	LIN35_peak_608	WBGene00021831
chrI	3191926	3192143	LIN35_peak_609	WBGene00021831
chrI	3192608	3192861	LIN35_peak_610	WBGene00021831
chrI	3193087	3193296	LIN35_peak_611	.
chrI	3195093	3195337	LIN35_peak_612	WBGene00021832
chrI	3195931	3196160	LIN35_peak_613	WBGene00021832
chrI	3205371	3205636	LIN35_peak_614	WBGene00021835
chrI	3209902	3210105	LIN35_peak_615	.
chrI	3210353	3210589	LIN35_peak_616	WBGene00001481
chrI	3212591	3212849	LIN35_peak_617	WBGene00001481
chrI	3222932	3223176	LIN35_peak_618	WBGene00000413,WBGene00004404
chrI	3227985	3228218	LIN35_peak_619	WBGene00000413
chrI	3248508	3248779	LIN35_peak_620	WBGene00003258,WBGene00021834
chrI	3262707	3262965	LIN35_peak_621	WBGene00021553
chrI	3265959	3266224	LIN35_peak_622	WBGene00021552
chrI	3266667	3266898	LIN35_peak_623	WBGene00020915,WBGene00021552
chrI	3297416	3297701	LIN35_peak_624	WBGene00020917
chrI	3298560	3299007	LIN35_peak_625	WBGene00020913
chrI	3301645	3301887	LIN35_peak_626	.
chrI	3309842	3310094	LIN35_peak_627	WBGene00000036
chrI	3324971	3325217	LIN35_peak_628	WBGene00021549
chrI	3334514	3334768	LIN35_peak_629	WBGene00021549
chrI	3335720	3335976	LIN35_peak_630	WBGene00021549
chrI	3338310	3338541	LIN35_peak_631	WBGene00021547
chrI	3338805	3339034	LIN35_peak_632	WBGene00021547
chrI	3339220	3339369	LIN35_peak_633	WBGene00021547
chrI	3339665	3339912	LIN35_peak_634	WBGene00021547
chrI	3343816	3344056	LIN35_peak_635	WBGene00021551
chrI	3347191	3347398	LIN35_peak_636	WBGene00021551
chrI	3348700	3348939	LIN35_peak_637	WBGene00021551
chrI	3349921	3350186	LIN35_peak_638	WBGene00021551
chrI	3368616	3368841	LIN35_peak_639	WBGene00021035,WBGene00021038
chrI	3372446	3372664	LIN35_peak_640	WBGene00021037
chrI	3376069	3376320	LIN35_peak_641	WBGene00021036
chrI	3399937	3400146	LIN35_peak_642	WBGene00021036
chrI	3409405	3409633	LIN35_peak_643	WBGene00019362
chrI	3409847	3410054	LIN35_peak_644	WBGene00019362
chrI	3412316	3412564	LIN35_peak_645	WBGene00019362
chrI	3419437	3419701	LIN35_peak_646	WBGene00019361
chrI	3430742	3430984	LIN35_peak_647	WBGene00019360
chrI	3438844	3439091	LIN35_peak_648	WBGene00004775,WBGene00006440
chrI	3440291	3440547	LIN35_peak_649	WBGene00006440,WBGene00021639
chrI	3445166	3445425	LIN35_peak_650	WBGene00006440
chrI	3446222	3446454	LIN35_peak_651	WBGene00006440
chrI	3447009	3447285	LIN35_peak_652	WBGene00006440
chrI	3451514	3451778	LIN35_peak_653	WBGene00003422
chrI	3456747	3456976	LIN35_peak_654	WBGene00003422
chrI	3460964	3461221	LIN35_peak_655	WBGene00003422
chrI	3466762	3466995	LIN35_peak_656	WBGene00004978,WBGene00021640
chrI	3468084	3468345	LIN35_peak_657	WBGene00004978,WBGene00021640
chrI	3475047	3475318	LIN35_peak_658	WBGene00004978,WBGene00021641
chrI	3478996	3479243	LIN35_peak_659	.
chrI	3480221	3480459	LIN35_peak_660	WBGene00021638
chrI	3481449	3481687	LIN35_peak_661	WBGene00000794
chrI	3501173	3501425	LIN35_peak_662	WBGene00021637
chrI	3507961	3508213	LIN35_peak_663	WBGene00021637
chrI	3514343	3514601	LIN35_peak_664	WBGene00021644
chrI	3516325	3516572	LIN35_peak_665	WBGene00021636,WBGene00021644
chrI	3517116	3517320	LIN35_peak_666	WBGene00021636
chrI	3517533	3517748	LIN35_peak_667	WBGene00021636
chrI	3518786	3519100	LIN35_peak_668	WBGene00021636
chrI	3538415	3538644	LIN35_peak_669	WBGene00021635
chrI	3546927	3547199	LIN35_peak_670	WBGene00004389,WBGene00021634
chrI	3548093	3548314	LIN35_peak_671	WBGene00021634
chrI	3556110	3556311	LIN35_peak_672	WBGene00021646,WBGene00021651
chrI	3562818	3563226	LIN35_peak_673	WBGene00021647
chrI	3564393	3564729	LIN35_peak_674	WBGene00045399
chrI	3572803	3573075	LIN35_peak_675	WBGene00003060
chrI	3592900	3593164	LIN35_peak_676	WBGene00003060
chrI	3600795	3601028	LIN35_peak_677	WBGene00003060
chrI	3601610	3601855	LIN35_peak_678	WBGene00003060,WBGene00021633
chrI	3605691	3605926	LIN35_peak_679	WBGene00021648
chrI	3608277	3608516	LIN35_peak_680	WBGene00002144,WBGene00021649
chrI	3612738	3612916	LIN35_peak_681	WBGene00002143
chrI	3616315	3616573	LIN35_peak_682	WBGene00002143
chrI	3627060	3627279	LIN35_peak_683	WBGene00000284
chrI	3636532	3636785	LIN35_peak_684	WBGene00020902
chrI	3637271	3637561	LIN35_peak_685	WBGene00020901,WBGene00020902
chrI	3648077	3648424	LIN35_peak_686	WBGene00000368
chrI	3648868	3649114	LIN35_peak_687	WBGene00000368
chrI	3651877	3652096	LIN35_peak_688	WBGene00000627
chrI	3684531	3684793	LIN35_peak_689	WBGene00004272,WBGene00017025
chrI	3692758	3693047	LIN35_peak_690	WBGene00017026
chrI	3697917	3698163	LIN35_peak_691	WBGene00002042
chrI	3703036	3703338	LIN35_peak_692	.
chrI	3705636	3705733	LIN35_peak_693	.
chrI	3707399	3707618	LIN35_peak_694	WBGene00017651
chrI	3714077	3714307	LIN35_peak_695	WBGene00003040
chrI	3721409	3721681	LIN35_peak_696	WBGene00003040
chrI	3721725	3721927	LIN35_peak_697	WBGene00001601,WBGene00003040
chrI	3722385	3722596	LIN35_peak_698	WBGene00001601,WBGene00003040
chrI	3723488	3723716	LIN35_peak_699	WBGene00001601,WBGene00003040
chrI	3733749	3733965	LIN35_peak_700	WBGene00004147
chrI	3740468	3740714	LIN35_peak_701	WBGene00004147,WBGene00020466
chrI	3741186	3741422	LIN35_peak_702	WBGene00004147,WBGene00020466
chrI	3751048	3751300	LIN35_peak_703	WBGene00002135
chrI	3755873	3756103	LIN35_peak_704	WBGene00002134
chrI	3781709	3781961	LIN35_peak_705	WBGene00004368,WBGene00016323
chrI	3785310	3785620	LIN35_peak_706	WBGene00016321
chrI	3787679	3787926	LIN35_peak_707	WBGene00004425
chrI	3797601	3797859	LIN35_peak_708	WBGene00016325
chrI	3798551	3798798	LIN35_peak_709	WBGene00006751
chrI	3806643	3806891	LIN35_peak_710	WBGene00006751
chrI	3817339	3817525	LIN35_peak_711	WBGene00003797,WBGene00016326
chrI	3817826	3818089	LIN35_peak_712	WBGene00003797,WBGene00016326
chrI	3822702	3822963	LIN35_peak_713	WBGene00006833
chrI	3824262	3824519	LIN35_peak_714	WBGene00006833
chrI	3829338	3829569	LIN35_peak_715	WBGene00018764
chrI	3829799	3830041	LIN35_peak_716	WBGene00018764
chrI	3842876	3843058	LIN35_peak_717	.
chrI	3860701	3860948	LIN35_peak_718	WBGene00020190
chrI	3861497	3861750	LIN35_peak_719	WBGene00020190
chrI	3862257	3862486	LIN35_peak_720	WBGene00020190
chrI	3865907	3866141	LIN35_peak_721	WBGene00001832
chrI	3866541	3866728	LIN35_peak_722	WBGene00001832
chrI	3866827	3867005	LIN35_peak_723	WBGene00020185
chrI	3867262	3867515	LIN35_peak_724	WBGene00020185
chrI	3873835	3874073	LIN35_peak_725	WBGene00020184
chrI	3876838	3877119	LIN35_peak_726	WBGene00016837,WBGene00020193
chrI	3898375	3898636	LIN35_peak_727	WBGene00001430
chrI	3906280	3906527	LIN35_peak_728	WBGene00016841
chrI	3907346	3907622	LIN35_peak_729	.
chrI	3908507	3908774	LIN35_peak_730	WBGene00003950
chrI	3910599	3910844	LIN35_peak_731	WBGene00020625,WBGene00077599
chrI	3911388	3911564	LIN35_peak_732	WBGene00077599
chrI	3919845	3920086	LIN35_peak_733	WBGene00020627
chrI	3927518	3927753	LIN35_peak_734	WBGene00020629
chrI	3930490	3930740	LIN35_peak_735	WBGene00020629,WBGene00020653
chrI	3935020	3935241	LIN35_peak_736	.
chrI	3958912	3959186	LIN35_peak_737	.
chrI	3977444	3977671	LIN35_peak_738	.
chrI	3982788	3983025	LIN35_peak_739	WBGene00000197
chrI	3987199	3987445	LIN35_peak_740	.
chrI	3997033	3997298	LIN35_peak_741	.
chrI	4020439	4020713	LIN35_peak_742	WBGene00006805
chrI	4032528	4032804	LIN35_peak_743	WBGene00006805
chrI	4087889	4088110	LIN35_peak_744	WBGene00006820
chrI	4116415	4116651	LIN35_peak_745	WBGene00019254
chrI	4125471	4125708	LIN35_peak_746	.
chrI	4132200	4132445	LIN35_peak_747	WBGene00002696,WBGene00017085
chrI	4139366	4139603	LIN35_peak_748	WBGene00017084,WBGene00017088
chrI	4140970	4141218	LIN35_peak_749	WBGene00017084
chrI	4171993	4172375	LIN35_peak_750	WBGene00004464,WBGene00004836,WBGene00020035
chrI	4174926	4175186	LIN35_peak_751	WBGene00004464,WBGene00020037
chrI	4175854	4176082	LIN35_peak_752	WBGene00004464,WBGene00020031,WBGene00044929
chrI	4178465	4178739	LIN35_peak_753	WBGene00020031,WBGene00020038
chrI	4185186	4185437	LIN35_peak_754	WBGene00004093
chrI	4190631	4190861	LIN35_peak_755	WBGene00015975
chrI	4210725	4210964	LIN35_peak_756	WBGene00015971
chrI	4215719	4215984	LIN35_peak_757	WBGene00015976
chrI	4242412	4242660	LIN35_peak_758	WBGene00003584
chrI	4247489	4247771	LIN35_peak_759	WBGene00007001,WBGene00016606
chrI	4253858	4254173	LIN35_peak_760	WBGene00016609
chrI	4265858	4266095	LIN35_peak_761	WBGene00016602
chrI	4270462	4270701	LIN35_peak_762	WBGene00000382,WBGene00016601
chrI	4297718	4298077	LIN35_peak_763	WBGene00021629
chrI	4299546	4299809	LIN35_peak_764	WBGene00021629
chrI	4302274	4302509	LIN35_peak_765	WBGene00021628
chrI	4311698	4311955	LIN35_peak_766	.
chrI	4320711	4321005	LIN35_peak_767	WBGene00000140
chrI	4367821	4368074	LIN35_peak_768	WBGene00022832,WBGene00022834
chrI	4372891	4373248	LIN35_peak_769	WBGene00003061,WBGene00022831
chrI	4376129	4376349	LIN35_peak_770	WBGene00022831
chrI	4381737	4381967	LIN35_peak_771	WBGene00022830,WBGene00022836
chrI	4385909	4386153	LIN35_peak_772	.
chrI	4386449	4386718	LIN35_peak_773	WBGene00000962
chrI	4432167	4432441	LIN35_peak_774	WBGene00016562
chrI	4436998	4437269	LIN35_peak_775	WBGene00016562
chrI	4444337	4444588	LIN35_peak_776	WBGene00001231,WBGene00016562
chrI	4451015	4451254	LIN35_peak_777	WBGene00016564,WBGene00016566
chrI	4457099	4457328	LIN35_peak_778	WBGene00016561
chrI	4459916	4460130	LIN35_peak_779	WBGene00016561
chrI	4463105	4463336	LIN35_peak_780	WBGene00016561,WBGene00016565
chrI	4466913	4467156	LIN35_peak_781	WBGene00016561
chrI	4473968	4474197	LIN35_peak_782	.
chrI	4474865	4475091	LIN35_peak_783	.
chrI	4478154	4478617	LIN35_peak_784	WBGene00020131
chrI	4479728	4479984	LIN35_peak_785	WBGene00020131
chrI	4480868	4481112	LIN35_peak_786	WBGene00020131
chrI	4488863	4489103	LIN35_peak_787	WBGene00020131
chrI	4490373	4490658	LIN35_peak_788	WBGene00020131
chrI	4494754	4494989	LIN35_peak_789	WBGene00020131
chrI	4511132	4511377	LIN35_peak_790	WBGene00022470
chrI	4516159	4516436	LIN35_peak_791	WBGene00022471
chrI	4530883	4531128	LIN35_peak_792	WBGene00022473
chrI	4534890	4535119	LIN35_peak_793	WBGene00022473
chrI	4535884	4536154	LIN35_peak_794	WBGene00022473
chrI	4537057	4537276	LIN35_peak_795	WBGene00022473
chrI	4557126	4557382	LIN35_peak_796	WBGene00017010,WBGene00022475
chrI	4571741	4571979	LIN35_peak_797	WBGene00000629
chrI	4577285	4577537	LIN35_peak_798	.
chrI	4584736	4584989	LIN35_peak_799	WBGene00004436,WBGene00004479
chrI	4591110	4591350	LIN35_peak_800	WBGene00017006,WBGene00045048
chrI	4602919	4603162	LIN35_peak_801	WBGene00017004,WBGene00017011
chrI	4621568	4621814	LIN35_peak_802	WBGene00016650
chrI	4633584	4633815	LIN35_peak_803	WBGene00016650,WBGene00016653
chrI	4644286	4644518	LIN35_peak_804	WBGene00015008,WBGene00022466
chrI	4647134	4647367	LIN35_peak_805	WBGene00004415,WBGene00015011
chrI	4650705	4650945	LIN35_peak_806	WBGene00015009
chrI	4651476	4651707	LIN35_peak_807	WBGene00015009
chrI	4653997	4654280	LIN35_peak_808	WBGene00015007,WBGene00015010
chrI	4662464	4662711	LIN35_peak_809	WBGene00206362
chrI	4671807	4671915	LIN35_peak_810	WBGene00006961
chrI	4672150	4672380	LIN35_peak_811	WBGene00006791,WBGene00006961
chrI	4673814	4674161	LIN35_peak_812	WBGene00006791,WBGene00006961
chrI	4679842	4680078	LIN35_peak_813	WBGene00006961,WBGene00020212
chrI	4684413	4684657	LIN35_peak_814	WBGene00006961
chrI	4699327	4699577	LIN35_peak_815	WBGene00007053
chrI	4701149	4701589	LIN35_peak_816	WBGene00007053,WBGene00021112
chrI	4701855	4702072	LIN35_peak_817	WBGene00007053,WBGene00021112
chrI	4703198	4703429	LIN35_peak_818	WBGene00007053,WBGene00021112
chrI	4704321	4704550	LIN35_peak_819	WBGene00021112
chrI	4727111	4727360	LIN35_peak_820	WBGene00015693
chrI	4745319	4745572	LIN35_peak_821	WBGene00002694,WBGene00015691
chrI	4747453	4747695	LIN35_peak_822	WBGene00002694,WBGene00015691
chrI	4763333	4763526	LIN35_peak_823	WBGene00019769
chrI	4764825	4765046	LIN35_peak_824	WBGene00019769
chrI	4767788	4768054	LIN35_peak_825	.
chrI	4769217	4769309	LIN35_peak_826	WBGene00019767
chrI	4769524	4769742	LIN35_peak_827	WBGene00019767
chrI	4769959	4770177	LIN35_peak_828	WBGene00019767
chrI	4773009	4773277	LIN35_peak_829	WBGene00019770
chrI	4779470	4779727	LIN35_peak_830	WBGene00019771
chrI	4781317	4781551	LIN35_peak_831	WBGene00019771
chrI	4788479	4788711	LIN35_peak_832	WBGene00019771,WBGene00023067
chrI	4788936	4789115	LIN35_peak_833	WBGene00023067
chrI	4789389	4789500	LIN35_peak_834	WBGene00023067
chrI	4789922	4790151	LIN35_peak_835	WBGene00023068
chrI	4795509	4795749	LIN35_peak_836	.
chrI	4805365	4805606	LIN35_peak_837	WBGene00018797
chrI	4810174	4810401	LIN35_peak_838	.
chrI	4813791	4813983	LIN35_peak_839	.
chrI	4829814	4830049	LIN35_peak_840	WBGene00019011
chrI	4848735	4848978	LIN35_peak_841	WBGene00019008
chrI	4880071	4880307	LIN35_peak_842	.
chrI	4906642	4906927	LIN35_peak_843	WBGene00017671
chrI	4914316	4914561	LIN35_peak_844	WBGene00017675
chrI	4917623	4917874	LIN35_peak_845	WBGene00017675,WBGene00017676
chrI	4918103	4918356	LIN35_peak_846	WBGene00017676
chrI	4919496	4919740	LIN35_peak_847	WBGene00017676
chrI	4926461	4926703	LIN35_peak_848	WBGene00002075,WBGene00017886
chrI	4932148	4932380	LIN35_peak_849	.
chrI	4941312	4941554	LIN35_peak_850	WBGene00017885
chrI	4958244	4958498	LIN35_peak_851	WBGene00044431
chrI	4961673	4961784	LIN35_peak_852	.
chrI	4967583	4967814	LIN35_peak_853	WBGene00000155
chrI	4974293	4974537	LIN35_peak_854	WBGene00004900
chrI	4992090	4992363	LIN35_peak_855	WBGene00001117,WBGene00003221
chrI	4993712	4993981	LIN35_peak_856	WBGene00001117,WBGene00003221
chrI	4994949	4995188	LIN35_peak_857	WBGene00003221
chrI	5035641	5035878	LIN35_peak_858	WBGene00002979
chrI	5056989	5057229	LIN35_peak_859	WBGene00016734
chrI	5075259	5075506	LIN35_peak_860	.
chrI	5082385	5082621	LIN35_peak_861	WBGene00016258
chrI	5104869	5105120	LIN35_peak_862	WBGene00000502,WBGene00003924
chrI	5106078	5106329	LIN35_peak_863	WBGene00003924,WBGene00022460
chrI	5110205	5110537	LIN35_peak_864	WBGene00045212
chrI	5127566	5127805	LIN35_peak_865	WBGene00003132,WBGene00022458
chrI	5131092	5131332	LIN35_peak_866	WBGene00003132,WBGene00022456
chrI	5134560	5134787	LIN35_peak_867	WBGene00003475
chrI	5137973	5138205	LIN35_peak_868	WBGene00022455
chrI	5140287	5140578	LIN35_peak_869	WBGene00006797
chrI	5144496	5144757	LIN35_peak_870	WBGene00006797
chrI	5157150	5157379	LIN35_peak_871	WBGene00022454
chrI	5164932	5165170	LIN35_peak_872	WBGene00001833,WBGene00002804
chrI	5176305	5176545	LIN35_peak_873	WBGene00003792,WBGene00004955
chrI	5189907	5190147	LIN35_peak_874	WBGene00018908
chrI	5244161	5244392	LIN35_peak_875	WBGene00015092
chrI	5261645	5261889	LIN35_peak_876	WBGene00002583
chrI	5272522	5272814	LIN35_peak_877	WBGene00015096
chrI	5274217	5274445	LIN35_peak_878	WBGene00015312
chrI	5281753	5282006	LIN35_peak_879	WBGene00000965
chrI	5291811	5292058	LIN35_peak_880	.
chrI	5294491	5294771	LIN35_peak_881	.
chrI	5300477	5300716	LIN35_peak_882	WBGene00015313
chrI	5316077	5316248	LIN35_peak_883	WBGene00002717
chrI	5316423	5316738	LIN35_peak_884	WBGene00002717
chrI	5319271	5319506	LIN35_peak_885	WBGene00018595,WBGene00018599
chrI	5344325	5344595	LIN35_peak_886	WBGene00000150,WBGene00018864
chrI	5345215	5345510	LIN35_peak_887	WBGene00000150,WBGene00018864
chrI	5353818	5354054	LIN35_peak_888	WBGene00000966,WBGene00018866
chrI	5357948	5358249	LIN35_peak_889	WBGene00004087
chrI	5379825	5380084	LIN35_peak_890	WBGene00004131,WBGene00016041
chrI	5381165	5381404	LIN35_peak_891	WBGene00004131,WBGene00016041
chrI	5388348	5388582	LIN35_peak_892	WBGene00016042
chrI	5411265	5411524	LIN35_peak_893	WBGene00001491
chrI	5412489	5412740	LIN35_peak_894	WBGene00001491
chrI	5420393	5420641	LIN35_peak_895	WBGene00016278
chrI	5429812	5430050	LIN35_peak_896	WBGene00000230,WBGene00017852
chrI	5445512	5445743	LIN35_peak_897	WBGene00017860
chrI	5470993	5471221	LIN35_peak_898	WBGene00001859
chrI	5485861	5486102	LIN35_peak_899	WBGene00004431
chrI	5503435	5503679	LIN35_peak_900	WBGene00015632
chrI	5509265	5509511	LIN35_peak_901	WBGene00019077,WBGene00019079
chrI	5518772	5519032	LIN35_peak_902	WBGene00019074,WBGene00019080
chrI	5539157	5539415	LIN35_peak_903	.
chrI	5545611	5545869	LIN35_peak_904	WBGene00006594
chrI	5550477	5550727	LIN35_peak_905	WBGene00006594,WBGene00019693
chrI	5572931	5573180	LIN35_peak_906	WBGene00000474,WBGene00019712
chrI	5579435	5579683	LIN35_peak_907	WBGene00002225,WBGene00019711
chrI	5589490	5589765	LIN35_peak_908	WBGene00006508
chrI	5608904	5609149	LIN35_peak_909	WBGene00006726
chrI	5610561	5610833	LIN35_peak_910	WBGene00006919,WBGene00018512
chrI	5618397	5618659	LIN35_peak_911	WBGene00000473,WBGene00018509
chrI	5619223	5619459	LIN35_peak_912	WBGene00000473,WBGene00018509
chrI	5626420	5626680	LIN35_peak_913	WBGene00018508,WBGene00018511
chrI	5653569	5653801	LIN35_peak_914	WBGene00018891
chrI	5659085	5659322	LIN35_peak_915	WBGene00018894
chrI	5673685	5673937	LIN35_peak_916	WBGene00018897,WBGene00020558
chrI	5678067	5678325	LIN35_peak_917	WBGene00020557
chrI	5678734	5678968	LIN35_peak_918	WBGene00020557
chrI	5691685	5691960	LIN35_peak_919	WBGene00003793,WBGene00006776
chrI	5699018	5699294	LIN35_peak_920	WBGene00006776,WBGene00020556
chrI	5701501	5701739	LIN35_peak_921	WBGene00020556
chrI	5706881	5707110	LIN35_peak_922	WBGene00002989,WBGene00044930
chrI	5707878	5707985	LIN35_peak_923	WBGene00002989
chrI	5743973	5744225	LIN35_peak_924	WBGene00004505,WBGene00044305
chrI	5747154	5747394	LIN35_peak_925	WBGene00000493
chrI	5762358	5762585	LIN35_peak_926	WBGene00045483
chrI	5763241	5763357	LIN35_peak_927	WBGene00045483
chrI	5768740	5769021	LIN35_peak_928	WBGene00020693
chrI	5791900	5792119	LIN35_peak_929	WBGene00000772
chrI	5807454	5807707	LIN35_peak_930	WBGene00003020,WBGene00015176
chrI	5827750	5827950	LIN35_peak_931	WBGene00016331,WBGene00016333
chrI	5828168	5828405	LIN35_peak_932	WBGene00016331,WBGene00016333
chrI	5828873	5829146	LIN35_peak_933	WBGene00016331,WBGene00016333
chrI	5865933	5866219	LIN35_peak_934	WBGene00018009
chrI	5870579	5870833	LIN35_peak_935	WBGene00018008
chrI	5871316	5871503	LIN35_peak_936	WBGene00018008
chrI	5871901	5872147	LIN35_peak_937	WBGene00016421,WBGene00018008
chrI	5888274	5888541	LIN35_peak_938	WBGene00003996
chrI	5904262	5904542	LIN35_peak_939	WBGene00004109,WBGene00016418
chrI	5937009	5937256	LIN35_peak_940	WBGene00000099,WBGene00015029
chrI	5986237	5986470	LIN35_peak_941	WBGene00015501
chrI	5999207	5999460	LIN35_peak_942	WBGene00006823
chrI	6011797	6012031	LIN35_peak_943	WBGene00015499
chrI	6024975	6025213	LIN35_peak_944	WBGene00000814,WBGene00194700
chrI	6034604	6034880	LIN35_peak_945	WBGene00016155
chrI	6038084	6038316	LIN35_peak_946	WBGene00006492
chrI	6058251	6058495	LIN35_peak_947	WBGene00016157
chrI	6061125	6061434	LIN35_peak_948	WBGene00016158
chrI	6063683	6063922	LIN35_peak_949	WBGene00016159,WBGene00023409
chrI	6067693	6067944	LIN35_peak_950	WBGene00016159
chrI	6079643	6079886	LIN35_peak_951	WBGene00022750
chrI	6082722	6082973	LIN35_peak_952	WBGene00001819,WBGene00022750,WBGene00044933
chrI	6091006	6091256	LIN35_peak_953	WBGene00022748,WBGene00022752
chrI	6091605	6091845	LIN35_peak_954	WBGene00022748,WBGene00022752
chrI	6092637	6092899	LIN35_peak_955	WBGene00022748,WBGene00022752,WBGene00220243
chrI	6109653	6109908	LIN35_peak_956	WBGene00020839,WBGene00020843
chrI	6112056	6112290	LIN35_peak_957	WBGene00020839
chrI	6118070	6118380	LIN35_peak_958	WBGene00020838
chrI	6136519	6136757	LIN35_peak_959	WBGene00003878,WBGene00018981,WBGene00023073
chrI	6175139	6175418	LIN35_peak_960	WBGene00020377
chrI	6181070	6181335	LIN35_peak_961	WBGene00000500,WBGene00020376,WBGene00020383
chrI	6183844	6184103	LIN35_peak_962	WBGene00000500,WBGene00020376
chrI	6190502	6190730	LIN35_peak_963	WBGene00020259
chrI	6210805	6211060	LIN35_peak_964	WBGene00020347
chrI	6212710	6212956	LIN35_peak_965	WBGene00001497,WBGene00020348,WBGene00044935
chrI	6215453	6215699	LIN35_peak_966	WBGene00001497,WBGene00020346,WBGene00206356
chrI	6220861	6221106	LIN35_peak_967	WBGene00004486
chrI	6224662	6224907	LIN35_peak_968	WBGene00020345
chrI	6252859	6253112	LIN35_peak_969	WBGene00016754
chrI	6290050	6290297	LIN35_peak_970	WBGene00015686
chrI	6314774	6315029	LIN35_peak_971	WBGene00002073
chrI	6317234	6317447	LIN35_peak_972	WBGene00002073,WBGene00017816
chrI	6317784	6318029	LIN35_peak_973	WBGene00017816
chrI	6341763	6342072	LIN35_peak_974	WBGene00000254
chrI	6358460	6358692	LIN35_peak_975	WBGene00003499,WBGene00019396
chrI	6364705	6364943	LIN35_peak_976	WBGene00019394
chrI	6366226	6366483	LIN35_peak_977	WBGene00019399
chrI	6379035	6379445	LIN35_peak_978	WBGene00001596
chrI	6398063	6398301	LIN35_peak_979	WBGene00022592
chrI	6407312	6407554	LIN35_peak_980	WBGene00004721
chrI	6412575	6412818	LIN35_peak_981	WBGene00019992,WBGene00022593
chrI	6421888	6422143	LIN35_peak_982	WBGene00018156,WBGene00019993
chrI	6441256	6441484	LIN35_peak_983	.
chrI	6442911	6443120	LIN35_peak_984	WBGene00020742
chrI	6446517	6446756	LIN35_peak_985	WBGene00020742
chrI	6446986	6447205	LIN35_peak_986	WBGene00003798
chrI	6459566	6459829	LIN35_peak_987	WBGene00004273,WBGene00019432
chrI	6460777	6461018	LIN35_peak_988	WBGene00004273,WBGene00019432
chrI	6465934	6466177	LIN35_peak_989	WBGene00019431,WBGene00019433
chrI	6467609	6467859	LIN35_peak_990	WBGene00019433
chrI	6471745	6472097	LIN35_peak_991	WBGene00000386
chrI	6493796	6494049	LIN35_peak_992	WBGene00007018,WBGene00016944
chrI	6513776	6514007	LIN35_peak_993	WBGene00001599,WBGene00016947
chrI	6531956	6532217	LIN35_peak_994	WBGene00020417,WBGene00271694
chrI	6532966	6533199	LIN35_peak_995	WBGene00271694
chrI	6541084	6541310	LIN35_peak_996	WBGene00020418
chrI	6541926	6542160	LIN35_peak_997	WBGene00020412
chrI	6552596	6552872	LIN35_peak_998	WBGene00019006,WBGene00019007
chrI	6554536	6554771	LIN35_peak_999	WBGene00000896,WBGene00006607
chrI	6562419	6562657	LIN35_peak_1000	WBGene00019003
chrI	6564509	6564749	LIN35_peak_1001	WBGene00000236,WBGene00019002
chrI	6565905	6566145	LIN35_peak_1002	WBGene00003184,WBGene00019002
chrI	6569164	6569436	LIN35_peak_1003	.
chrI	6574194	6574412	LIN35_peak_1004	WBGene00002783
chrI	6579802	6580130	LIN35_peak_1005	WBGene00002783
chrI	6608157	6608447	LIN35_peak_1006	WBGene00017066
chrI	6611258	6611528	LIN35_peak_1007	WBGene00017066
chrI	6615492	6615715	LIN35_peak_1008	WBGene00017065
chrI	6626826	6627062	LIN35_peak_1009	WBGene00017064,WBGene00044610
chrI	6657935	6658187	LIN35_peak_1010	WBGene00022632
chrI	6660164	6660422	LIN35_peak_1011	.
chrI	6714227	6714471	LIN35_peak_1012	WBGene00020710
chrI	6717511	6717751	LIN35_peak_1013	WBGene00020709
chrI	6722026	6722188	LIN35_peak_1014	WBGene00020933
chrI	6736162	6736428	LIN35_peak_1015	WBGene00004883,WBGene00020932
chrI	6739471	6739725	LIN35_peak_1016	WBGene00020932
chrI	6745459	6745798	LIN35_peak_1017	WBGene00006773
chrI	6756425	6756659	LIN35_peak_1018	WBGene00001682,WBGene00020936
chrI	6757171	6757425	LIN35_peak_1019	WBGene00001682,WBGene00020936
chrI	6760176	6760449	LIN35_peak_1020	WBGene00017239,WBGene00017240
chrI	6780161	6780402	LIN35_peak_1021	WBGene00000871,WBGene00004111
chrI	6781484	6781948	LIN35_peak_1022	WBGene00000871,WBGene00016491,WBGene00022955
chrI	6790000	6790234	LIN35_peak_1023	WBGene00004110,WBGene00016493
chrI	6790473	6790799	LIN35_peak_1024	WBGene00004110,WBGene00016493
chrI	6792834	6793072	LIN35_peak_1025	WBGene00004110
chrI	6799562	6799808	LIN35_peak_1026	WBGene00016494,WBGene00017098
chrI	6810391	6810662	LIN35_peak_1027	WBGene00019324
chrI	6812212	6812459	LIN35_peak_1028	WBGene00006740
chrI	6814199	6814443	LIN35_peak_1029	WBGene00006740,WBGene00019323
chrI	6835211	6835449	LIN35_peak_1030	WBGene00019322
chrI	6835778	6836032	LIN35_peak_1031	WBGene00019322
chrI	6838158	6838394	LIN35_peak_1032	WBGene00001056
chrI	6849952	6850216	LIN35_peak_1033	WBGene00019246
chrI	6880287	6880534	LIN35_peak_1034	WBGene00006423
chrI	6881954	6882201	LIN35_peak_1035	WBGene00006423
chrI	6893567	6893795	LIN35_peak_1036	WBGene00006423
chrI	6914007	6914259	LIN35_peak_1037	WBGene00004879,WBGene00016741
chrI	6923852	6924094	LIN35_peak_1038	WBGene00016746,WBGene00020399
chrI	6930104	6930323	LIN35_peak_1039	.
chrI	6930940	6931164	LIN35_peak_1040	WBGene00020398
chrI	6936867	6937118	LIN35_peak_1041	WBGene00020398
chrI	6945649	6945900	LIN35_peak_1042	WBGene00020403
chrI	6949259	6949609	LIN35_peak_1043	WBGene00020397,WBGene00020403
chrI	6950640	6950877	LIN35_peak_1044	WBGene00020397,WBGene00020403
chrI	6951134	6951399	LIN35_peak_1045	WBGene00020397
chrI	6970199	6970462	LIN35_peak_1046	WBGene00016261,WBGene00016262
chrI	6974354	6974596	LIN35_peak_1047	WBGene00016263,WBGene00016266
chrI	6981330	6981568	LIN35_peak_1048	.
chrI	7002320	7002571	LIN35_peak_1049	.
chrI	7015700	7015931	LIN35_peak_1050	WBGene00003964
chrI	7020879	7021089	LIN35_peak_1051	WBGene00003964,WBGene00008852
chrI	7021347	7021601	LIN35_peak_1052	WBGene00003964,WBGene00008852
chrI	7039663	7039927	LIN35_peak_1053	WBGene00004773
chrI	7069182	7069432	LIN35_peak_1054	WBGene00012166,WBGene00012167
chrI	7079593	7079837	LIN35_peak_1055	.
chrI	7082172	7082451	LIN35_peak_1056	WBGene00009050,WBGene00009051
chrI	7084500	7084773	LIN35_peak_1057	WBGene00009050,WBGene00009051
chrI	7085826	7086084	LIN35_peak_1058	WBGene00009050,WBGene00009051
chrI	7086565	7086806	LIN35_peak_1059	WBGene00009050,WBGene00009051
chrI	7090251	7090565	LIN35_peak_1060	WBGene00003815,WBGene00009051
chrI	7094924	7095179	LIN35_peak_1061	WBGene00004186,WBGene00009052
chrI	7128170	7128446	LIN35_peak_1062	WBGene00006753
chrI	7147691	7147916	LIN35_peak_1063	WBGene00010427
chrI	7148147	7148371	LIN35_peak_1064	WBGene00010427
chrI	7149617	7149879	LIN35_peak_1065	WBGene00010427
chrI	7159247	7159497	LIN35_peak_1066	WBGene00006963,WBGene00010641
chrI	7194828	7195085	LIN35_peak_1067	WBGene00001949
chrI	7201705	7201944	LIN35_peak_1068	WBGene00001949
chrI	7224231	7224382	LIN35_peak_1069	WBGene00007255
chrI	7224619	7224887	LIN35_peak_1070	WBGene00007256
chrI	7233055	7233324	LIN35_peak_1071	WBGene00007258,WBGene00011061
chrI	7251254	7251349	LIN35_peak_1072	WBGene00003041
chrI	7251626	7251879	LIN35_peak_1073	WBGene00000275,WBGene00003041
chrI	7255189	7255440	LIN35_peak_1074	WBGene00000275,WBGene00011066
chrI	7279287	7279527	LIN35_peak_1075	WBGene00014343,WBGene00077548
chrI	7283742	7283984	LIN35_peak_1076	WBGene00009004,WBGene00009005
chrI	7284705	7285014	LIN35_peak_1077	WBGene00009005
chrI	7303018	7303267	LIN35_peak_1078	WBGene00008765,WBGene00008767
chrI	7304736	7304971	LIN35_peak_1079	WBGene00008766,WBGene00008767
chrI	7314368	7314604	LIN35_peak_1080	WBGene00008768,WBGene00009915
chrI	7321528	7321804	LIN35_peak_1081	WBGene00001680
chrI	7347256	7347536	LIN35_peak_1082	WBGene00009918,WBGene00009919
chrI	7383285	7383539	LIN35_peak_1083	WBGene00006754,WBGene00007597
chrI	7386116	7386313	LIN35_peak_1084	WBGene00000612,WBGene00007597
chrI	7421324	7421619	LIN35_peak_1085	WBGene00006752
chrI	7466603	7466837	LIN35_peak_1086	WBGene00013994
chrI	7467009	7467186	LIN35_peak_1087	WBGene00013994
chrI	7472460	7472692	LIN35_peak_1088	WBGene00012136
chrI	7475119	7475385	LIN35_peak_1089	WBGene00012136,WBGene00012137
chrI	7491918	7492244	LIN35_peak_1090	WBGene00012139,WBGene00012140
chrI	7494303	7494520	LIN35_peak_1091	WBGene00012139
chrI	7494654	7494820	LIN35_peak_1092	WBGene00007042,WBGene00012139
chrI	7495088	7495301	LIN35_peak_1093	WBGene00007042
chrI	7500285	7500556	LIN35_peak_1094	WBGene00007042
chrI	7518925	7519181	LIN35_peak_1095	WBGene00001648,WBGene00219834
chrI	7526768	7527011	LIN35_peak_1096	.
chrI	7529467	7529697	LIN35_peak_1097	WBGene00003552
chrI	7542228	7542481	LIN35_peak_1098	WBGene00000938
chrI	7542787	7543001	LIN35_peak_1099	WBGene00000938
chrI	7548142	7548396	LIN35_peak_1100	WBGene00000938
chrI	7553595	7553862	LIN35_peak_1101	WBGene00000938,WBGene00012029
chrI	7559555	7559790	LIN35_peak_1102	WBGene00000496,WBGene00012030
chrI	7563069	7563435	LIN35_peak_1103	WBGene00012031
chrI	7570653	7570896	LIN35_peak_1104	WBGene00008411,WBGene00008412
chrI	7573893	7574277	LIN35_peak_1105	WBGene00008412
chrI	7581530	7581967	LIN35_peak_1106	WBGene00008414,WBGene00008415
chrI	7588521	7588744	LIN35_peak_1107	WBGene00004178,WBGene00008417
chrI	7590537	7590791	LIN35_peak_1108	WBGene00008417,WBGene00008420
chrI	7596921	7597158	LIN35_peak_1109	WBGene00008419
chrI	7613086	7613328	LIN35_peak_1110	WBGene00003071
chrI	7639956	7640206	LIN35_peak_1111	WBGene00009254
chrI	7642867	7642948	LIN35_peak_1112	WBGene00009141
chrI	7643218	7643460	LIN35_peak_1113	WBGene00004508,WBGene00009141
chrI	7656498	7656763	LIN35_peak_1114	WBGene00001214
chrI	7662127	7662391	LIN35_peak_1115	WBGene00009142
chrI	7676199	7676455	LIN35_peak_1116	WBGene00009145,WBGene00011975
chrI	7679111	7679342	LIN35_peak_1117	WBGene00011972
chrI	7700965	7701196	LIN35_peak_1118	WBGene00077728,WBGene00220089
chrI	7707160	7707417	LIN35_peak_1119	WBGene00009188
chrI	7710040	7710281	LIN35_peak_1120	WBGene00009188
chrI	7712900	7713143	LIN35_peak_1121	WBGene00009188
chrI	7716845	7717103	LIN35_peak_1122	WBGene00009188
chrI	7724655	7724924	LIN35_peak_1123	WBGene00009189,WBGene00009191
chrI	7726635	7726897	LIN35_peak_1124	WBGene00009189
chrI	7730797	7731058	LIN35_peak_1125	WBGene00009190
chrI	7772563	7772805	LIN35_peak_1126	WBGene00000079,WBGene00003818
chrI	7814626	7814861	LIN35_peak_1127	WBGene00008398,WBGene00008399
chrI	7820618	7820885	LIN35_peak_1128	WBGene00008400
chrI	7835528	7835769	LIN35_peak_1129	WBGene00009270,WBGene00009272
chrI	7841515	7841763	LIN35_peak_1130	WBGene00009277
chrI	7848837	7849078	LIN35_peak_1131	WBGene00006386,WBGene00009274
chrI	7849489	7849729	LIN35_peak_1132	WBGene00006386,WBGene00009274
chrI	7861499	7861783	LIN35_peak_1133	WBGene00011230
chrI	7862268	7862511	LIN35_peak_1134	WBGene00011230
chrI	7866142	7866402	LIN35_peak_1135	WBGene00011232
chrI	7883849	7884087	LIN35_peak_1136	WBGene00010110
chrI	7895326	7895557	LIN35_peak_1137	WBGene00010112
chrI	7915478	7915686	LIN35_peak_1138	WBGene00008991
chrI	7926331	7926575	LIN35_peak_1139	WBGene00008990
chrI	7928737	7928964	LIN35_peak_1140	WBGene00003777,WBGene00011912
chrI	7940661	7940906	LIN35_peak_1141	WBGene00011915,WBGene00011916
chrI	7954724	7955106	LIN35_peak_1142	WBGene00002179,WBGene00011919,WBGene00195833
chrI	7961787	7962024	LIN35_peak_1143	WBGene00004318
chrI	7968833	7969104	LIN35_peak_1144	WBGene00004318,WBGene00011920
chrI	7982171	7982409	LIN35_peak_1145	WBGene00271605
chrI	8000254	8000497	LIN35_peak_1146	WBGene00008314
chrI	8011341	8011649	LIN35_peak_1147	WBGene00008311
chrI	8018511	8018749	LIN35_peak_1148	WBGene00008311
chrI	8019030	8019255	LIN35_peak_1149	WBGene00008311
chrI	8024609	8024846	LIN35_peak_1150	WBGene00000869
chrI	8027865	8028128	LIN35_peak_1151	WBGene00010560,WBGene00045192
chrI	8040535	8040778	LIN35_peak_1152	WBGene00010565,WBGene00010569
chrI	8045743	8046237	LIN35_peak_1153	WBGene00000156
chrI	8048694	8048950	LIN35_peak_1154	WBGene00000156,WBGene00010566
chrI	8082836	8083073	LIN35_peak_1155	WBGene00000485,WBGene00004378
chrI	8083363	8083595	LIN35_peak_1156	WBGene00004378
chrI	8100085	8100363	LIN35_peak_1157	WBGene00005009
chrI	8103030	8103302	LIN35_peak_1158	WBGene00005009
chrI	8109252	8109517	LIN35_peak_1159	.
chrI	8110221	8110463	LIN35_peak_1160	WBGene00002999
chrI	8124499	8124863	LIN35_peak_1161	WBGene00002999,WBGene00003136
chrI	8125326	8125612	LIN35_peak_1162	WBGene00003136
chrI	8128668	8128914	LIN35_peak_1163	WBGene00003136
chrI	8133667	8133932	LIN35_peak_1164	WBGene00012113
chrI	8135619	8135947	LIN35_peak_1165	WBGene00002101,WBGene00220106
chrI	8214138	8214390	LIN35_peak_1166	WBGene00000967,WBGene00011376
chrI	8223033	8223298	LIN35_peak_1167	WBGene00011375
chrI	8223715	8224109	LIN35_peak_1168	WBGene00011375
chrI	8224353	8224553	LIN35_peak_1169	WBGene00004966,WBGene00011380,WBGene00045156
chrI	8245567	8245810	LIN35_peak_1170	WBGene00000433,WBGene00000639
chrI	8254992	8255294	LIN35_peak_1171	WBGene00013958,WBGene00044094
chrI	8256666	8256916	LIN35_peak_1172	WBGene00013957
chrI	8259425	8259669	LIN35_peak_1173	WBGene00013957,WBGene00045150
chrI	8288758	8289006	LIN35_peak_1174	WBGene00002196
chrI	8291071	8291316	LIN35_peak_1175	WBGene00002196,WBGene00003788
chrI	8293904	8294160	LIN35_peak_1176	WBGene00003183,WBGene00003788
chrI	8306471	8306702	LIN35_peak_1177	WBGene00009920
chrI	8309268	8309499	LIN35_peak_1178	WBGene00009920
chrI	8323995	8324266	LIN35_peak_1179	WBGene00000467,WBGene00009922
chrI	8327112	8327351	LIN35_peak_1180	WBGene00000467,WBGene00009922
chrI	8329648	8329894	LIN35_peak_1181	WBGene00004439
chrI	8331198	8331455	LIN35_peak_1182	WBGene00007911
chrI	8332985	8333243	LIN35_peak_1183	WBGene00007914
chrI	8369692	8369936	LIN35_peak_1184	WBGene00008887
chrI	8392645	8392906	LIN35_peak_1185	WBGene00003596,WBGene00011827
chrI	8406636	8406874	LIN35_peak_1186	WBGene00008528,WBGene00008529
chrI	8409804	8410073	LIN35_peak_1187	WBGene00003014
chrI	8411177	8411503	LIN35_peak_1188	WBGene00003014,WBGene00008531
chrI	8412583	8413023	LIN35_peak_1189	WBGene00003014,WBGene00008531
chrI	8416221	8416458	LIN35_peak_1190	WBGene00004117
chrI	8422401	8422649	LIN35_peak_1191	WBGene00004117,WBGene00004931
chrI	8426745	8427021	LIN35_peak_1192	WBGene00004931,WBGene00008530
chrI	8434270	8434538	LIN35_peak_1193	WBGene00004931,WBGene00008532
chrI	8438451	8438720	LIN35_peak_1194	WBGene00008648
chrI	8477228	8477441	LIN35_peak_1195	.
chrI	8483981	8484233	LIN35_peak_1196	WBGene00008384
chrI	8487333	8487575	LIN35_peak_1197	WBGene00008385,WBGene00008387
chrI	8490852	8491130	LIN35_peak_1198	WBGene00008385,WBGene00008386
chrI	8511357	8511596	LIN35_peak_1199	WBGene00010496
chrI	8529525	8529791	LIN35_peak_1200	WBGene00006976,WBGene00010500
chrI	8532341	8532584	LIN35_peak_1201	WBGene00001677
chrI	8548103	8548345	LIN35_peak_1202	.
chrI	8574316	8574578	LIN35_peak_1203	WBGene00011352
chrI	8590632	8590888	LIN35_peak_1204	WBGene00000904,WBGene00004305
chrI	8600888	8601146	LIN35_peak_1205	WBGene00011032,WBGene00011035
chrI	8608746	8608996	LIN35_peak_1206	WBGene00009664,WBGene00009665
chrI	8615115	8615359	LIN35_peak_1207	WBGene00009666,WBGene00009668
chrI	8637837	8638081	LIN35_peak_1208	WBGene00000777
chrI	8640284	8640556	LIN35_peak_1209	WBGene00009671,WBGene00009672
chrI	8645584	8645828	LIN35_peak_1210	WBGene00012150
chrI	8660082	8660310	LIN35_peak_1211	.
chrI	8664847	8664968	LIN35_peak_1212	WBGene00009563
chrI	8681645	8681878	LIN35_peak_1213	WBGene00010621
chrI	8692532	8692769	LIN35_peak_1214	WBGene00000209,WBGene00010624
chrI	8696296	8696536	LIN35_peak_1215	WBGene00003953,WBGene00009565
chrI	8702367	8702622	LIN35_peak_1216	WBGene00000409,WBGene00006577
chrI	8728516	8728788	LIN35_peak_1217	WBGene00003925,WBGene00007971
chrI	8735778	8736054	LIN35_peak_1218	WBGene00007972,WBGene00007974
chrI	8747424	8747658	LIN35_peak_1219	WBGene00007976
chrI	8747892	8748151	LIN35_peak_1220	WBGene00007976,WBGene00007979
chrI	8749056	8749293	LIN35_peak_1221	WBGene00007979
chrI	8751524	8751765	LIN35_peak_1222	WBGene00007977,WBGene00007979
chrI	8757838	8758064	LIN35_peak_1223	WBGene00007978
chrI	8759814	8760043	LIN35_peak_1224	WBGene00003052,WBGene00006574
chrI	8760274	8760401	LIN35_peak_1225	WBGene00003052,WBGene00006574
chrI	8761489	8761667	LIN35_peak_1226	WBGene00003052
chrI	8761909	8762190	LIN35_peak_1227	WBGene00003052
chrI	8786830	8787105	LIN35_peak_1228	WBGene00008439
chrI	8792354	8792606	LIN35_peak_1229	WBGene00006324
chrI	8812178	8812411	LIN35_peak_1230	WBGene00006682,WBGene00009455
chrI	8813311	8813555	LIN35_peak_1231	WBGene00009454
chrI	8816451	8816686	LIN35_peak_1232	WBGene00004484,WBGene00009456
chrI	8839171	8839412	LIN35_peak_1233	WBGene00009250,WBGene00009460
chrI	8852239	8852477	LIN35_peak_1234	WBGene00002035
chrI	8905504	8905733	LIN35_peak_1235	WBGene00011629,WBGene00011631
chrI	8917784	8918026	LIN35_peak_1236	WBGene00011629
chrI	8918775	8919006	LIN35_peak_1237	WBGene00011629
chrI	8949915	8950136	LIN35_peak_1238	WBGene00009962,WBGene00219450
chrI	8952198	8952400	LIN35_peak_1239	WBGene00009962
chrI	8961965	8962220	LIN35_peak_1240	WBGene00001568
chrI	8970034	8970281	LIN35_peak_1241	WBGene00004953,WBGene00009346
chrI	9003911	9004160	LIN35_peak_1242	WBGene00009478
chrI	9013981	9014219	LIN35_peak_1243	WBGene00009477
chrI	9042802	9043045	LIN35_peak_1244	WBGene00007855
chrI	9057961	9058194	LIN35_peak_1245	WBGene00001843,WBGene00004839,WBGene00012297
chrI	9064591	9065081	LIN35_peak_1246	WBGene00004298,WBGene00006503
chrI	9076153	9076524	LIN35_peak_1247	WBGene00011531
chrI	9077317	9077564	LIN35_peak_1248	WBGene00011531
chrI	9080027	9080261	LIN35_peak_1249	WBGene00011532
chrI	9085853	9086095	LIN35_peak_1250	.
chrI	9097626	9097894	LIN35_peak_1251	WBGene00003182
chrI	9106081	9106339	LIN35_peak_1252	WBGene00001574
chrI	9108716	9108945	LIN35_peak_1253	WBGene00012376
chrI	9110850	9111111	LIN35_peak_1254	WBGene00012376,WBGene00014115
chrI	9111690	9111928	LIN35_peak_1255	WBGene00012376,WBGene00014115
chrI	9112876	9113345	LIN35_peak_1256	WBGene00014115
chrI	9128793	9129055	LIN35_peak_1257	WBGene00003209
chrI	9131840	9132104	LIN35_peak_1258	WBGene00003209
chrI	9141672	9141924	LIN35_peak_1259	WBGene00014119
chrI	9149252	9149499	LIN35_peak_1260	WBGene00010421,WBGene00014119
chrI	9150263	9150497	LIN35_peak_1261	WBGene00010421,WBGene00014119
chrI	9161714	9161977	LIN35_peak_1262	WBGene00009127
chrI	9163404	9163643	LIN35_peak_1263	WBGene00001167,WBGene00009127
chrI	9172579	9172843	LIN35_peak_1264	WBGene00009126
chrI	9226760	9227000	LIN35_peak_1265	WBGene00001590,WBGene00008107
chrI	9248755	9248978	LIN35_peak_1266	WBGene00009499
chrI	9249298	9249543	LIN35_peak_1267	WBGene00009499,WBGene00044247
chrI	9280090	9280338	LIN35_peak_1268	WBGene00008780,WBGene00009173
chrI	9286624	9286864	LIN35_peak_1269	WBGene00008781,WBGene00009173
chrI	9287153	9287407	LIN35_peak_1270	WBGene00008781,WBGene00009173
chrI	9292109	9292326	LIN35_peak_1271	WBGene00009174
chrI	9294606	9294842	LIN35_peak_1272	WBGene00009174
chrI	9307648	9307803	LIN35_peak_1273	WBGene00004268
chrI	9314727	9314947	LIN35_peak_1274	WBGene00009177
chrI	9343775	9344215	LIN35_peak_1275	WBGene00001121,WBGene00003026
chrI	9354346	9354594	LIN35_peak_1276	WBGene00001121,WBGene00010858
chrI	9373128	9373405	LIN35_peak_1277	WBGene00008878,WBGene00010859
chrI	9380124	9380450	LIN35_peak_1278	WBGene00008878
chrI	9381283	9381490	LIN35_peak_1279	WBGene00008878
chrI	9383792	9384032	LIN35_peak_1280	WBGene00008878
chrI	9390199	9390434	LIN35_peak_1281	WBGene00008878
chrI	9393734	9393968	LIN35_peak_1282	WBGene00008876,WBGene00008877
chrI	9400237	9400467	LIN35_peak_1283	WBGene00008876
chrI	9414317	9414582	LIN35_peak_1284	WBGene00219313
chrI	9422268	9422505	LIN35_peak_1285	WBGene00003904,WBGene00007645
chrI	9424705	9424945	LIN35_peak_1286	WBGene00007645
chrI	9430611	9430862	LIN35_peak_1287	WBGene00007645
chrI	9444463	9444685	LIN35_peak_1288	WBGene00003172
chrI	9445715	9445976	LIN35_peak_1289	WBGene00003172
chrI	9471143	9471412	LIN35_peak_1290	WBGene00004807
chrI	9488101	9488361	LIN35_peak_1291	WBGene00006061,WBGene00009264
chrI	9500843	9501116	LIN35_peak_1292	WBGene00006062,WBGene00009262
chrI	9501660	9501886	LIN35_peak_1293	WBGene00006062
chrI	9506249	9506357	LIN35_peak_1294	WBGene00009267
chrI	9512097	9512531	LIN35_peak_1295	WBGene00002226,WBGene00004887,WBGene00219227
chrI	9516021	9516294	LIN35_peak_1296	WBGene00077771
chrI	9518838	9519093	LIN35_peak_1297	WBGene00008061,WBGene00008062
chrI	9539230	9539498	LIN35_peak_1298	WBGene00007984
chrI	9541143	9541389	LIN35_peak_1299	WBGene00007984
chrI	9576622	9576839	LIN35_peak_1300	WBGene00009646
chrI	9581533	9581764	LIN35_peak_1301	WBGene00002276
chrI	9585177	9585422	LIN35_peak_1302	WBGene00010609,WBGene00010617
chrI	9587969	9588256	LIN35_peak_1303	WBGene00010610
chrI	9609589	9609877	LIN35_peak_1304	WBGene00002070,WBGene00010619
chrI	9611564	9611820	LIN35_peak_1305	WBGene00002070,WBGene00010615
chrI	9616314	9616573	LIN35_peak_1306	WBGene00004312,WBGene00010616
chrI	9619870	9620101	LIN35_peak_1307	WBGene00003036,WBGene00011488
chrI	9622413	9622664	LIN35_peak_1308	WBGene00004488,WBGene00011489
chrI	9625967	9626212	LIN35_peak_1309	WBGene00002027,WBGene00004488
chrI	9650376	9650636	LIN35_peak_1310	WBGene00011497
chrI	9665091	9665334	LIN35_peak_1311	WBGene00000466,WBGene00003800
chrI	9669120	9669364	LIN35_peak_1312	WBGene00004437,WBGene00007275
chrI	9688782	9689015	LIN35_peak_1313	WBGene00004426
chrI	9710871	9711100	LIN35_peak_1314	WBGene00001405,WBGene00007303
chrI	9720982	9721239	LIN35_peak_1315	WBGene00001145,WBGene00007620
chrI	9722280	9722521	LIN35_peak_1316	WBGene00001145,WBGene00007620
chrI	9725361	9725706	LIN35_peak_1317	WBGene00001145,WBGene00007620
chrI	9734016	9734276	LIN35_peak_1318	WBGene00001582
chrI	9748067	9748354	LIN35_peak_1319	.
chrI	9751039	9751285	LIN35_peak_1320	WBGene00006352,WBGene00219998
chrI	9752321	9752754	LIN35_peak_1321	WBGene00006352
chrI	9753636	9753875	LIN35_peak_1322	WBGene00006352
chrI	9760988	9761263	LIN35_peak_1323	WBGene00009157
chrI	9768326	9768558	LIN35_peak_1324	.
chrI	9772527	9772815	LIN35_peak_1325	WBGene00009159,WBGene00009161
chrI	9788561	9788806	LIN35_peak_1326	WBGene00000371,WBGene00006528
chrI	9793348	9793550	LIN35_peak_1327	WBGene00009164
chrI	9798309	9798547	LIN35_peak_1328	.
chrI	9846301	9846557	LIN35_peak_1329	WBGene00006978
chrI	9849224	9849468	LIN35_peak_1330	WBGene00006978
chrI	9853885	9854149	LIN35_peak_1331	WBGene00010730,WBGene00010731
chrI	9869182	9869421	LIN35_peak_1332	WBGene00003639
chrI	9882227	9882470	LIN35_peak_1333	WBGene00003659
chrI	9900581	9900819	LIN35_peak_1334	WBGene00003396
chrI	9903296	9903629	LIN35_peak_1335	WBGene00009939
chrI	9929424	9929683	LIN35_peak_1336	WBGene00009940
chrI	9934398	9934639	LIN35_peak_1337	WBGene00013695
chrI	9937439	9937658	LIN35_peak_1338	WBGene00005023,WBGene00013694
chrI	9938382	9938648	LIN35_peak_1339	WBGene00005023,WBGene00013694
chrI	9955862	9956139	LIN35_peak_1340	WBGene00011985
chrI	9962002	9962237	LIN35_peak_1341	WBGene00003397,WBGene00007043
chrI	9970130	9970380	LIN35_peak_1342	WBGene00006633
chrI	9971440	9971686	LIN35_peak_1343	WBGene00006633
chrI	9979812	9980044	LIN35_peak_1344	WBGene00001226
chrI	9984915	9985142	LIN35_peak_1345	WBGene00006379
chrI	9985619	9985843	LIN35_peak_1346	WBGene00006379
chrI	9988889	9989139	LIN35_peak_1347	WBGene00001941,WBGene00001942
chrI	10002680	10002932	LIN35_peak_1348	WBGene00000476
chrI	10025978	10026217	LIN35_peak_1349	WBGene00003803
chrI	10028880	10029112	LIN35_peak_1350	WBGene00003803
chrI	10035000	10035317	LIN35_peak_1351	WBGene00003564,WBGene00008665
chrI	10045865	10046096	LIN35_peak_1352	WBGene00003564,WBGene00008665
chrI	10079531	10079797	LIN35_peak_1353	WBGene00003508
chrI	10092115	10092356	LIN35_peak_1354	WBGene00007054
chrI	10104208	10104450	LIN35_peak_1355	WBGene00007054,WBGene00013699
chrI	10106189	10106424	LIN35_peak_1356	WBGene00013699
chrI	10122026	10122292	LIN35_peak_1357	WBGene00013703,WBGene00014965
chrI	10161866	10162133	LIN35_peak_1358	WBGene00006447,WBGene00007705
chrI	10173147	10173385	LIN35_peak_1359	WBGene00007706,WBGene00007707
chrI	10178331	10178584	LIN35_peak_1360	WBGene00007707
chrI	10181654	10181898	LIN35_peak_1361	WBGene00002153
chrI	10184089	10184310	LIN35_peak_1362	.
chrI	10185657	10185907	LIN35_peak_1363	WBGene00007709,WBGene00007710
chrI	10190966	10191223	LIN35_peak_1364	WBGene00000931
chrI	10192894	10193202	LIN35_peak_1365	WBGene00007711,WBGene00007712
chrI	10197135	10197378	LIN35_peak_1366	WBGene00000095,WBGene00007713
chrI	10235132	10235409	LIN35_peak_1367	WBGene00013709
chrI	10235739	10235949	LIN35_peak_1368	WBGene00013709
chrI	10238851	10239069	LIN35_peak_1369	.
chrI	10252723	10252967	LIN35_peak_1370	WBGene00003000
chrI	10280617	10280883	LIN35_peak_1371	WBGene00013859
chrI	10282092	10282344	LIN35_peak_1372	WBGene00013859
chrI	10297895	10298152	LIN35_peak_1373	WBGene00007047,WBGene00011864
chrI	10327706	10327967	LIN35_peak_1374	WBGene00013710,WBGene00013711
chrI	10330501	10330754	LIN35_peak_1375	WBGene00004476
chrI	10333105	10333357	LIN35_peak_1376	WBGene00001337,WBGene00013892
chrI	10349813	10350046	LIN35_peak_1377	.
chrI	10350651	10350869	LIN35_peak_1378	.
chrI	10373923	10374163	LIN35_peak_1379	WBGene00003587,WBGene00009744
chrI	10400655	10400913	LIN35_peak_1380	WBGene00000843,WBGene00009112
chrI	10403857	10404106	LIN35_peak_1381	.
chrI	10407608	10407864	LIN35_peak_1382	WBGene00003847
chrI	10418718	10418887	LIN35_peak_1383	WBGene00009113
chrI	10422092	10422487	LIN35_peak_1384	WBGene00009113
chrI	10435739	10435988	LIN35_peak_1385	WBGene00003902,WBGene00004444
chrI	10437903	10438148	LIN35_peak_1386	WBGene00013718
chrI	10446470	10446729	LIN35_peak_1387	WBGene00004753,WBGene00013719
chrI	10453656	10453903	LIN35_peak_1388	.
chrI	10463894	10464156	LIN35_peak_1389	.
chrI	10474645	10474903	LIN35_peak_1390	WBGene00013725,WBGene00013726
chrI	10478128	10478383	LIN35_peak_1391	WBGene00009508
chrI	10478600	10478762	LIN35_peak_1392	.
chrI	10478996	10479240	LIN35_peak_1393	.
chrI	10484942	10485196	LIN35_peak_1394	WBGene00009507
chrI	10486051	10486257	LIN35_peak_1395	WBGene00009509
chrI	10491079	10491328	LIN35_peak_1396	WBGene00006445
chrI	10498046	10498309	LIN35_peak_1397	WBGene00006445
chrI	10517115	10517357	LIN35_peak_1398	WBGene00003742,WBGene00045164,WBGene00206464
chrI	10517983	10518214	LIN35_peak_1399	WBGene00003742,WBGene00010325
chrI	10539200	10539472	LIN35_peak_1400	WBGene00009116
chrI	10553800	10554044	LIN35_peak_1401	WBGene00009119,WBGene00009120
chrI	10560165	10560424	LIN35_peak_1402	WBGene00006720
chrI	10561748	10562005	LIN35_peak_1403	WBGene00006720
chrI	10562549	10562842	LIN35_peak_1404	WBGene00006720
chrI	10565104	10565352	LIN35_peak_1405	WBGene00003926,WBGene00045162
chrI	10565888	10566144	LIN35_peak_1406	WBGene00003926
chrI	10567548	10567804	LIN35_peak_1407	WBGene00004408
chrI	10585209	10585475	LIN35_peak_1408	WBGene00003083
chrI	10588203	10588445	LIN35_peak_1409	WBGene00003083
chrI	10591635	10591881	LIN35_peak_1410	WBGene00044070
chrI	10593030	10593285	LIN35_peak_1411	WBGene00014525,WBGene00044070,WBGene00206474
chrI	10598440	10598692	LIN35_peak_1412	WBGene00011908,WBGene00011909
chrI	10622766	10623014	LIN35_peak_1413	WBGene00016622
chrI	10633138	10633379	LIN35_peak_1414	WBGene00015233,WBGene00255714
chrI	10634328	10634562	LIN35_peak_1415	.
chrI	10636020	10636259	LIN35_peak_1416	WBGene00015238
chrI	10642313	10642586	LIN35_peak_1417	WBGene00001228
chrI	10667005	10667268	LIN35_peak_1418	WBGene00001432,WBGene00015237
chrI	10678114	10678333	LIN35_peak_1419	WBGene00016391
chrI	10682998	10683267	LIN35_peak_1420	WBGene00016395
chrI	10687106	10687348	LIN35_peak_1421	WBGene00016387,WBGene00016393
chrI	10697939	10698206	LIN35_peak_1422	.
chrI	10713242	10713483	LIN35_peak_1423	.
chrI	10717243	10717471	LIN35_peak_1424	WBGene00015017
chrI	10718173	10718397	LIN35_peak_1425	WBGene00015017
chrI	10720252	10720414	LIN35_peak_1426	WBGene00015023
chrI	10723534	10723788	LIN35_peak_1427	.
chrI	10730159	10730386	LIN35_peak_1428	WBGene00015022,WBGene00044413
chrI	10733683	10733928	LIN35_peak_1429	WBGene00002191,WBGene00015025
chrI	10739200	10739447	LIN35_peak_1430	WBGene00015021
chrI	10747940	10748217	LIN35_peak_1431	WBGene00000912
chrI	10749775	10750119	LIN35_peak_1432	WBGene00000912
chrI	10750570	10750797	LIN35_peak_1433	WBGene00000912
chrI	10752010	10752246	LIN35_peak_1434	WBGene00000912
chrI	10788708	10788949	LIN35_peak_1435	WBGene00018849
chrI	10795488	10795597	LIN35_peak_1436	WBGene00018848
chrI	10798634	10798886	LIN35_peak_1437	WBGene00018847
chrI	10801235	10801478	LIN35_peak_1438	WBGene00018847
chrI	10807120	10807338	LIN35_peak_1439	WBGene00016460,WBGene00016461,WBGene00022953
chrI	10816278	10816545	LIN35_peak_1440	WBGene00016458
chrI	10830840	10831135	LIN35_peak_1441	WBGene00016456
chrI	10857942	10858163	LIN35_peak_1442	WBGene00021382
chrI	10867043	10867283	LIN35_peak_1443	.
chrI	10873052	10873269	LIN35_peak_1444	WBGene00021387
chrI	10875277	10875531	LIN35_peak_1445	WBGene00021387
chrI	10881209	10881432	LIN35_peak_1446	WBGene00003068,WBGene00020858
chrI	10892342	10892595	LIN35_peak_1447	WBGene00003068
chrI	10894373	10894588	LIN35_peak_1448	WBGene00003068
chrI	10895041	10895314	LIN35_peak_1449	WBGene00003068
chrI	10927586	10927871	LIN35_peak_1450	WBGene00000780,WBGene00018625,WBGene00023057,WBGene00045433
chrI	10935955	10936212	LIN35_peak_1451	WBGene00018625,WBGene00018632
chrI	10944644	10944892	LIN35_peak_1452	WBGene00013605
chrI	10953903	10954103	LIN35_peak_1453	.
chrI	10954308	10954535	LIN35_peak_1454	.
chrI	10966746	10967014	LIN35_peak_1455	WBGene00013122
chrI	10970154	10970392	LIN35_peak_1456	WBGene00013122,WBGene00013123
chrI	10979716	10979937	LIN35_peak_1457	WBGene00013123,WBGene00013124
chrI	11035109	11035349	LIN35_peak_1458	WBGene00013128
chrI	11038775	11039035	LIN35_peak_1459	WBGene00013128,WBGene00013129
chrI	11052911	11053144	LIN35_peak_1460	.
chrI	11054277	11054523	LIN35_peak_1461	.
chrI	11056217	11056447	LIN35_peak_1462	.
chrI	11062685	11062900	LIN35_peak_1463	.
chrI	11063117	11063347	LIN35_peak_1464	WBGene00206530
chrI	11075321	11075558	LIN35_peak_1465	.
chrI	11091455	11091705	LIN35_peak_1466	WBGene00001980
chrI	11093438	11093703	LIN35_peak_1467	WBGene00001980
chrI	11095714	11095957	LIN35_peak_1468	WBGene00001980
chrI	11101745	11101993	LIN35_peak_1469	WBGene00001980
chrI	11104631	11104881	LIN35_peak_1470	WBGene00001980
chrI	11108282	11108566	LIN35_peak_1471	WBGene00001980
chrI	11109916	11110154	LIN35_peak_1472	WBGene00001980
chrI	11110822	11111085	LIN35_peak_1473	WBGene00001980
chrI	11111642	11111910	LIN35_peak_1474	WBGene00001980
chrI	11129946	11130200	LIN35_peak_1475	WBGene00001980
chrI	11137505	11137753	LIN35_peak_1476	WBGene00001980
chrI	11149382	11149618	LIN35_peak_1477	WBGene00013927
chrI	11169903	11170120	LIN35_peak_1478	WBGene00009220
chrI	11182442	11182690	LIN35_peak_1479	WBGene00004706,WBGene00005517
chrI	11183845	11184140	LIN35_peak_1480	WBGene00005517
chrI	11184438	11184717	LIN35_peak_1481	WBGene00005517
chrI	11184965	11185184	LIN35_peak_1482	WBGene00005517
chrI	11185379	11185603	LIN35_peak_1483	WBGene00005517
chrI	11188135	11188382	LIN35_peak_1484	WBGene00012317
chrI	11192969	11193206	LIN35_peak_1485	WBGene00012317
chrI	11194960	11195214	LIN35_peak_1486	WBGene00012317
chrI	11203732	11203998	LIN35_peak_1487	WBGene00012317
chrI	11212036	11212279	LIN35_peak_1488	.
chrI	11212781	11213021	LIN35_peak_1489	WBGene00002119,WBGene00206528
chrI	11215910	11216151	LIN35_peak_1490	WBGene00013177
chrI	11222047	11222352	LIN35_peak_1491	WBGene00013177,WBGene00013178
chrI	11238738	11238947	LIN35_peak_1492	WBGene00014760
chrI	11239188	11239417	LIN35_peak_1493	WBGene00014760
chrI	11280687	11280947	LIN35_peak_1494	WBGene00009461
chrI	11312270	11312503	LIN35_peak_1495	WBGene00010416
chrI	11323257	11323509	LIN35_peak_1496	WBGene00000410,WBGene00010416
chrI	11345304	11345522	LIN35_peak_1497	WBGene00010157
chrI	11370476	11370699	LIN35_peak_1498	WBGene00010161
chrI	11373373	11373571	LIN35_peak_1499	WBGene00010161
chrI	11374319	11374584	LIN35_peak_1500	WBGene00010159,WBGene00010161
chrI	11406926	11407142	LIN35_peak_1501	WBGene00001215
chrI	11408371	11408608	LIN35_peak_1502	WBGene00001215
chrI	11408846	11409073	LIN35_peak_1503	WBGene00001215
chrI	11416259	11416362	LIN35_peak_1504	WBGene00001215
chrI	11416670	11416903	LIN35_peak_1505	WBGene00001215,WBGene00013186
chrI	11427833	11428009	LIN35_peak_1506	.
chrI	11473820	11474047	LIN35_peak_1507	WBGene00003703
chrI	11489542	11489717	LIN35_peak_1508	WBGene00000641
chrI	11497867	11498103	LIN35_peak_1509	WBGene00010654
chrI	11505205	11505470	LIN35_peak_1510	WBGene00009312,WBGene00009318
chrI	11517179	11517421	LIN35_peak_1511	WBGene00009314
chrI	11519565	11519814	LIN35_peak_1512	WBGene00009314,WBGene00009315
chrI	11520533	11520752	LIN35_peak_1513	WBGene00009314,WBGene00009315
chrI	11521202	11521493	LIN35_peak_1514	WBGene00009314
chrI	11536541	11536761	LIN35_peak_1515	WBGene00001131
chrI	11547556	11547812	LIN35_peak_1516	WBGene00001131
chrI	11554533	11554795	LIN35_peak_1517	WBGene00001131,WBGene00077557
chrI	11578271	11578521	LIN35_peak_1518	WBGene00008856,WBGene00008857
chrI	11582332	11582583	LIN35_peak_1519	WBGene00008858
chrI	11585282	11585495	LIN35_peak_1520	WBGene00004963,WBGene00007639,WBGene00014147
chrI	11585680	11585888	LIN35_peak_1521	WBGene00004963,WBGene00007639
chrI	11590131	11590383	LIN35_peak_1522	WBGene00006807
chrI	11590873	11591132	LIN35_peak_1523	WBGene00006807
chrI	11591426	11591656	LIN35_peak_1524	WBGene00006807
chrI	11595160	11595391	LIN35_peak_1525	WBGene00006807
chrI	11609467	11609694	LIN35_peak_1526	WBGene00007637,WBGene00007640
chrI	11611296	11611554	LIN35_peak_1527	WBGene00007637,WBGene00007640
chrI	11660295	11660524	LIN35_peak_1528	.
chrI	11664861	11665129	LIN35_peak_1529	.
chrI	11665963	11666181	LIN35_peak_1530	.
chrI	11685353	11685592	LIN35_peak_1531	.
chrI	11686977	11687231	LIN35_peak_1532	WBGene00077549,WBGene00206532
chrI	11687507	11687718	LIN35_peak_1533	WBGene00077549
chrI	11693599	11693836	LIN35_peak_1534	WBGene00011935
chrI	11764054	11764220	LIN35_peak_1535	WBGene00006876
chrI	11781389	11781722	LIN35_peak_1536	WBGene00006876
chrI	11784763	11785016	LIN35_peak_1537	WBGene00006876
chrI	11792381	11792475	LIN35_peak_1538	WBGene00006876
chrI	11792685	11792932	LIN35_peak_1539	WBGene00006876
chrI	11795356	11795587	LIN35_peak_1540	.
chrI	11798801	11799058	LIN35_peak_1541	.
chrI	11803375	11803640	LIN35_peak_1542	WBGene00011385,WBGene00014498
chrI	11829349	11829599	LIN35_peak_1543	.
chrI	11830643	11830878	LIN35_peak_1544	.
chrI	11839633	11839870	LIN35_peak_1545	WBGene00012948
chrI	11840647	11840900	LIN35_peak_1546	WBGene00012948
chrI	11840980	11841213	LIN35_peak_1547	WBGene00012948
chrI	11852369	11852749	LIN35_peak_1548	WBGene00000415
chrI	11853168	11853463	LIN35_peak_1549	WBGene00000415
chrI	11870183	11870433	LIN35_peak_1550	.
chrI	11870997	11871260	LIN35_peak_1551	.
chrI	11871503	11871751	LIN35_peak_1552	.
chrI	11872717	11872951	LIN35_peak_1553	.
chrI	11874712	11874940	LIN35_peak_1554	.
chrI	11875117	11875380	LIN35_peak_1555	.
chrI	11876644	11876884	LIN35_peak_1556	.
chrI	11877098	11877240	LIN35_peak_1557	.
chrI	11891404	11891604	LIN35_peak_1558	WBGene00012950,WBGene00012951
chrI	11893763	11894022	LIN35_peak_1559	WBGene00012950,WBGene00012951
chrI	11897166	11897409	LIN35_peak_1560	WBGene00012956
chrI	11905542	11905784	LIN35_peak_1561	WBGene00014820
chrI	11906251	11906463	LIN35_peak_1562	WBGene00014820
chrI	11909928	11910176	LIN35_peak_1563	WBGene00011155
chrI	11910913	11911155	LIN35_peak_1564	WBGene00006707,WBGene00011156
chrI	11912801	11913043	LIN35_peak_1565	WBGene00001836
chrI	11930032	11930265	LIN35_peak_1566	WBGene00006958,WBGene00011059
chrI	11930579	11930826	LIN35_peak_1567	WBGene00006958,WBGene00011059
chrI	11931912	11932174	LIN35_peak_1568	WBGene00006958
chrI	11934170	11934457	LIN35_peak_1569	.
chrI	11940024	11940285	LIN35_peak_1570	.
chrI	11952482	11952733	LIN35_peak_1571	WBGene00011060
chrI	11964872	11965156	LIN35_peak_1572	WBGene00002004
chrI	11973414	11973659	LIN35_peak_1573	WBGene00044805
chrI	11975063	11975425	LIN35_peak_1574	WBGene00044805
chrI	11975708	11975906	LIN35_peak_1575	WBGene00044805
chrI	11976106	11976343	LIN35_peak_1576	WBGene00044805
chrI	11977804	11978050	LIN35_peak_1577	WBGene00013135,WBGene00014585
chrI	11978720	11978940	LIN35_peak_1578	WBGene00013135,WBGene00014586
chrI	11993493	11993771	LIN35_peak_1579	WBGene00013136
chrI	12004844	12005098	LIN35_peak_1580	WBGene00013137,WBGene00014916
chrI	12006532	12006765	LIN35_peak_1581	WBGene00014917
chrI	12008153	12008380	LIN35_peak_1582	WBGene00014918
chrI	12009785	12010014	LIN35_peak_1583	.
chrI	12039816	12040151	LIN35_peak_1584	WBGene00010244
chrI	12043917	12044184	LIN35_peak_1585	WBGene00010244
chrI	12044721	12044927	LIN35_peak_1586	WBGene00010244
chrI	12046040	12046315	LIN35_peak_1587	WBGene00010248
chrI	12046638	12046864	LIN35_peak_1588	.
chrI	12047498	12047736	LIN35_peak_1589	WBGene00002240
chrI	12055303	12055527	LIN35_peak_1590	WBGene00002240
chrI	12055941	12056161	LIN35_peak_1591	WBGene00002240
chrI	12057435	12057684	LIN35_peak_1592	WBGene00002240
chrI	12060027	12060263	LIN35_peak_1593	.
chrI	12060932	12061159	LIN35_peak_1594	WBGene00002000
chrI	12061368	12061539	LIN35_peak_1595	WBGene00002000
chrI	12065291	12065544	LIN35_peak_1596	WBGene00002000
chrI	12068791	12069051	LIN35_peak_1597	WBGene00010243
chrI	12106062	12106285	LIN35_peak_1598	WBGene00004509
chrI	12143286	12143541	LIN35_peak_1599	WBGene00005529
chrI	12164174	12164397	LIN35_peak_1600	WBGene00011026
chrI	12164727	12164980	LIN35_peak_1601	WBGene00011026,WBGene00011027
chrI	12171353	12171582	LIN35_peak_1602	WBGene00011028
chrI	12178912	12179159	LIN35_peak_1603	.
chrI	12179432	12179666	LIN35_peak_1604	.
chrI	12179903	12180116	LIN35_peak_1605	.
chrI	12180312	12180511	LIN35_peak_1606	.
chrI	12180846	12181073	LIN35_peak_1607	WBGene00011029
chrI	12183180	12183423	LIN35_peak_1608	WBGene00011029,WBGene00011030
chrI	12184458	12184689	LIN35_peak_1609	WBGene00011030
chrI	12184931	12185096	LIN35_peak_1610	WBGene00011030
chrI	12185729	12185992	LIN35_peak_1611	WBGene00011030
chrI	12189709	12189920	LIN35_peak_1612	WBGene00077559
chrI	12198118	12198335	LIN35_peak_1613	WBGene00007600
chrI	12198523	12198762	LIN35_peak_1614	WBGene00007600,WBGene00013993
chrI	12206576	12206804	LIN35_peak_1615	WBGene00007602
chrI	12209621	12209873	LIN35_peak_1616	WBGene00007602
chrI	12212199	12212476	LIN35_peak_1617	WBGene00007602
chrI	12214747	12215002	LIN35_peak_1618	WBGene00007603
chrI	12223743	12223983	LIN35_peak_1619	WBGene00008783
chrI	12225754	12226016	LIN35_peak_1620	WBGene00008783
chrI	12227177	12227410	LIN35_peak_1621	WBGene00008783
chrI	12312055	12312192	LIN35_peak_1622	.
chrI	12331657	12331898	LIN35_peak_1623	WBGene00008158
chrI	12426805	12427050	LIN35_peak_1624	WBGene00008476,WBGene00014729
chrI	12485924	12486248	LIN35_peak_1625	WBGene00012104
chrI	12486799	12487040	LIN35_peak_1626	WBGene00004190
chrI	12489187	12489423	LIN35_peak_1627	WBGene00004190
chrI	12489847	12490103	LIN35_peak_1628	WBGene00004190
chrI	12490430	12490678	LIN35_peak_1629	WBGene00004190
chrI	12491078	12491312	LIN35_peak_1630	WBGene00012105
chrI	12492463	12492704	LIN35_peak_1631	WBGene00012105
chrI	12493070	12493303	LIN35_peak_1632	WBGene00012105
chrI	12495091	12495315	LIN35_peak_1633	WBGene00012106
chrI	12495533	12495744	LIN35_peak_1634	WBGene00012106
chrI	12508266	12508519	LIN35_peak_1635	WBGene00006829
chrI	12509276	12509496	LIN35_peak_1636	WBGene00006829
chrI	12509839	12510119	LIN35_peak_1637	WBGene00006829
chrI	12510614	12510837	LIN35_peak_1638	WBGene00006829
chrI	12512410	12512713	LIN35_peak_1639	WBGene00006829
chrI	12513589	12513827	LIN35_peak_1640	WBGene00010771
chrI	12514009	12514203	LIN35_peak_1641	WBGene00010771
chrI	12523208	12523434	LIN35_peak_1642	WBGene00010770
chrI	12523786	12524015	LIN35_peak_1643	WBGene00010770
chrI	12524719	12525133	LIN35_peak_1644	WBGene00010770
chrI	12527798	12527985	LIN35_peak_1645	WBGene00010770
chrI	12528510	12528782	LIN35_peak_1646	WBGene00004181
chrI	12532090	12532502	LIN35_peak_1647	WBGene00004181,WBGene00012208
chrI	12534398	12534663	LIN35_peak_1648	WBGene00012208
chrI	12535078	12535302	LIN35_peak_1649	WBGene00012209
chrI	12537373	12537599	LIN35_peak_1650	WBGene00012209
chrI	12545352	12545581	LIN35_peak_1651	WBGene00012210
chrI	12548029	12548289	LIN35_peak_1652	WBGene00012210,WBGene00012216
chrI	12551117	12551374	LIN35_peak_1653	WBGene00012216
chrI	12571048	12571387	LIN35_peak_1654	WBGene00001008
chrI	12571880	12572104	LIN35_peak_1655	WBGene00001008
chrI	12575005	12575247	LIN35_peak_1656	WBGene00001008
chrI	12575751	12575987	LIN35_peak_1657	WBGene00001008
chrI	12603165	12603397	LIN35_peak_1658	WBGene00011582
chrI	12652153	12652404	LIN35_peak_1659	WBGene00010419,WBGene00010420
chrI	12664904	12665143	LIN35_peak_1660	WBGene00012037
chrI	12676299	12676537	LIN35_peak_1661	WBGene00003578
chrI	12676982	12677230	LIN35_peak_1662	WBGene00003578
chrI	12677776	12677987	LIN35_peak_1663	WBGene00003578
chrI	12682673	12682939	LIN35_peak_1664	WBGene00012036,WBGene00012042
chrI	12727973	12728233	LIN35_peak_1665	WBGene00006889,WBGene00011551
chrI	12732726	12732812	LIN35_peak_1666	WBGene00012192
chrI	12732958	12733196	LIN35_peak_1667	.
chrI	12734146	12734409	LIN35_peak_1668	WBGene00012193
chrI	12736603	12736871	LIN35_peak_1669	WBGene00012193,WBGene00012194
chrI	12739875	12740142	LIN35_peak_1670	WBGene00012193,WBGene00012194
chrI	12741205	12741438	LIN35_peak_1671	WBGene00006700,WBGene00012193
chrI	12751010	12751271	LIN35_peak_1672	WBGene00012195
chrI	12773049	12773192	LIN35_peak_1673	.
chrI	12773379	12773613	LIN35_peak_1674	WBGene00007094
chrI	12806548	12806767	LIN35_peak_1675	WBGene00012474,WBGene00012477
chrI	12806821	12807033	LIN35_peak_1676	WBGene00012474,WBGene00012477
chrI	12811128	12811493	LIN35_peak_1677	WBGene00012476,WBGene00012477
chrI	12815830	12816093	LIN35_peak_1678	WBGene00012476,WBGene00012477
chrI	12823969	12824236	LIN35_peak_1679	WBGene00001746
chrI	12826578	12826837	LIN35_peak_1680	WBGene00003735
chrI	12827624	12827850	LIN35_peak_1681	WBGene00003735
chrI	12845763	12846002	LIN35_peak_1682	WBGene00012478
chrI	12861339	12861566	LIN35_peak_1683	.
chrI	12877057	12877307	LIN35_peak_1684	WBGene00003905
chrI	12889935	12890171	LIN35_peak_1685	WBGene00003905
chrI	12903565	12903769	LIN35_peak_1686	WBGene00012483,WBGene00012484
chrI	12903983	12904215	LIN35_peak_1687	WBGene00012483,WBGene00012484
chrI	12915057	12915214	LIN35_peak_1688	.
chrI	12918160	12918392	LIN35_peak_1689	WBGene00001427
chrI	12919708	12919924	LIN35_peak_1690	WBGene00003989
chrI	12920608	12920836	LIN35_peak_1691	WBGene00003989
chrI	12923564	12923792	LIN35_peak_1692	.
chrI	12954633	12954899	LIN35_peak_1693	WBGene00045468
chrI	12966808	12967044	LIN35_peak_1694	WBGene00006529
chrI	12968488	12968737	LIN35_peak_1695	WBGene00001234,WBGene00003948
chrI	12973820	12974043	LIN35_peak_1696	.
chrI	12974839	12975082	LIN35_peak_1697	WBGene00008132
chrI	12981125	12981322	LIN35_peak_1698	WBGene00008133
chrI	12989653	12989884	LIN35_peak_1699	WBGene00003753
chrI	12993166	12993437	LIN35_peak_1700	WBGene00003753
chrI	12995655	12995900	LIN35_peak_1701	WBGene00004895
chrI	13002023	13002259	LIN35_peak_1702	WBGene00004895
chrI	13002673	13002910	LIN35_peak_1703	WBGene00004895
chrI	13006841	13007085	LIN35_peak_1704	WBGene00004063,WBGene00004895
chrI	13020670	13020899	LIN35_peak_1705	WBGene00004063
chrI	13029247	13029533	LIN35_peak_1706	WBGene00012274
chrI	13036562	13036832	LIN35_peak_1707	WBGene00012274
chrI	13038116	13038357	LIN35_peak_1708	WBGene00012274
chrI	13038866	13039104	LIN35_peak_1709	WBGene00012274
chrI	13040486	13040736	LIN35_peak_1710	WBGene00012274
chrI	13060586	13060819	LIN35_peak_1711	WBGene00003675
chrI	13061132	13061392	LIN35_peak_1712	WBGene00003675
chrI	13062984	13063232	LIN35_peak_1713	WBGene00012500
chrI	13063963	13064196	LIN35_peak_1714	WBGene00012500
chrI	13065540	13065823	LIN35_peak_1715	WBGene00012500
chrI	13066049	13066258	LIN35_peak_1716	WBGene00012500
chrI	13159467	13159690	LIN35_peak_1717	WBGene00009064
chrI	13160966	13161195	LIN35_peak_1718	WBGene00009064,WBGene00009065,WBGene00014344
chrI	13161868	13162107	LIN35_peak_1719	WBGene00009064,WBGene00009065
chrI	13253318	13253547	LIN35_peak_1720	.
chrI	13280663	13280896	LIN35_peak_1721	WBGene00010806
chrI	13281521	13281762	LIN35_peak_1722	WBGene00010806
chrI	13284396	13284635	LIN35_peak_1723	WBGene00010806
chrI	13287108	13287385	LIN35_peak_1724	.
chrI	13289771	13290023	LIN35_peak_1725	WBGene00006595,WBGene00010807
chrI	13290907	13291178	LIN35_peak_1726	WBGene00006595,WBGene00010807
chrI	13297642	13297903	LIN35_peak_1727	WBGene00004841,WBGene00010807,WBGene00011432,WBGene00014446
chrI	13310266	13310556	LIN35_peak_1728	WBGene00011431,WBGene00011435,WBGene00014503
chrI	13323148	13323372	LIN35_peak_1729	WBGene00011433
chrI	13324584	13324955	LIN35_peak_1730	WBGene00001555
chrI	13325357	13325592	LIN35_peak_1731	WBGene00001555
chrI	13330912	13331195	LIN35_peak_1732	WBGene00001555,WBGene00011434,WBGene00014501
chrI	13335383	13335623	LIN35_peak_1733	WBGene00012343
chrI	13337280	13337554	LIN35_peak_1734	WBGene00004915,WBGene00012343,WBGene00012345
chrI	13338206	13338435	LIN35_peak_1735	WBGene00004915,WBGene00012345
chrI	13338888	13339142	LIN35_peak_1736	WBGene00004915,WBGene00012345
chrI	13345318	13345576	LIN35_peak_1737	WBGene00012732
chrI	13347723	13347964	LIN35_peak_1738	WBGene00012733
chrI	13349091	13349347	LIN35_peak_1739	WBGene00012733
chrI	13351068	13351311	LIN35_peak_1740	WBGene00012734
chrI	13362986	13363203	LIN35_peak_1741	WBGene00012735
chrI	13367672	13367912	LIN35_peak_1742	WBGene00012735
chrI	13368891	13369122	LIN35_peak_1743	WBGene00012735
chrI	13369365	13369604	LIN35_peak_1744	WBGene00012735
chrI	13369793	13370009	LIN35_peak_1745	WBGene00012735
chrI	13372994	13373287	LIN35_peak_1746	WBGene00012735
chrI	13384602	13384890	LIN35_peak_1747	WBGene00007217
chrI	13391193	13391433	LIN35_peak_1748	WBGene00007215,WBGene00007216
chrI	13394639	13394868	LIN35_peak_1749	.
chrI	13398114	13398342	LIN35_peak_1750	WBGene00007214
chrI	13411490	13411752	LIN35_peak_1751	WBGene00007213,WBGene00012290,WBGene00219206
chrI	13417334	13417587	LIN35_peak_1752	WBGene00012289
chrI	13421087	13421330	LIN35_peak_1753	WBGene00012289
chrI	13422397	13422649	LIN35_peak_1754	WBGene00012289
chrI	13422868	13423120	LIN35_peak_1755	WBGene00012289
chrI	13428661	13428905	LIN35_peak_1756	.
chrI	13434434	13434688	LIN35_peak_1757	WBGene00012740
chrI	13454658	13454823	LIN35_peak_1758	.
chrI	13463791	13464064	LIN35_peak_1759	WBGene00013021
chrI	13470300	13470577	LIN35_peak_1760	WBGene00013021
chrI	13475538	13475831	LIN35_peak_1761	WBGene00013020
chrI	13485114	13485315	LIN35_peak_1762	WBGene00013019
chrI	13485568	13485788	LIN35_peak_1763	WBGene00013019
chrI	13489214	13489432	LIN35_peak_1764	.
chrI	13492821	13493072	LIN35_peak_1765	WBGene00013603
chrI	13495079	13495343	LIN35_peak_1766	.
chrI	13508665	13508912	LIN35_peak_1767	WBGene00044260
chrI	13514266	13514499	LIN35_peak_1768	WBGene00013593,WBGene00013604
chrI	13528133	13528388	LIN35_peak_1769	WBGene00219288
chrI	13542340	13542575	LIN35_peak_1770	WBGene00013595
chrI	13546817	13547056	LIN35_peak_1771	WBGene00000089
chrI	13547401	13547670	LIN35_peak_1772	WBGene00000089
chrI	13559649	13559910	LIN35_peak_1773	WBGene00006936,WBGene00013602
chrI	13571986	13572248	LIN35_peak_1774	WBGene00000891,WBGene00013596
chrI	13588874	13589108	LIN35_peak_1775	WBGene00013598,WBGene00013599
chrI	13617228	13617463	LIN35_peak_1776	WBGene00012386
chrI	13626258	13626501	LIN35_peak_1777	WBGene00012386
chrI	13628584	13628819	LIN35_peak_1778	WBGene00006793,WBGene00012351
chrI	13629697	13629901	LIN35_peak_1779	WBGene00006793,WBGene00012351,WBGene00014858,WBGene00255577
chrI	13634626	13634924	LIN35_peak_1780	WBGene00014858
chrI	13648309	13648567	LIN35_peak_1781	WBGene00012352
chrI	13650824	13651041	LIN35_peak_1782	.
chrI	13653848	13654099	LIN35_peak_1783	WBGene00004445,WBGene00012353
chrI	13659472	13659715	LIN35_peak_1784	WBGene00012354,WBGene00012355
chrI	13663294	13663525	LIN35_peak_1785	WBGene00012234
chrI	13678075	13678203	LIN35_peak_1786	.
chrI	13688669	13688918	LIN35_peak_1787	WBGene00012235
chrI	13728624	13728803	LIN35_peak_1788	WBGene00006505
chrI	13734053	13734288	LIN35_peak_1789	WBGene00012391
chrI	13738702	13738912	LIN35_peak_1790	WBGene00012391,WBGene00012393
chrI	13739672	13739803	LIN35_peak_1791	WBGene00012391,WBGene00012393
chrI	13745417	13745679	LIN35_peak_1792	WBGene00012391,WBGene00012393
chrI	13748306	13748404	LIN35_peak_1793	WBGene00012391,WBGene00012393
chrI	13749239	13749468	LIN35_peak_1794	WBGene00012391,WBGene00012393
chrI	13756441	13756669	LIN35_peak_1795	WBGene00012389,WBGene00012390
chrI	13793999	13794401	LIN35_peak_1796	WBGene00003581
chrI	13795022	13795302	LIN35_peak_1797	WBGene00003581,WBGene00014870
chrI	13796934	13797167	LIN35_peak_1798	WBGene00014871
chrI	13802178	13802429	LIN35_peak_1799	WBGene00012370,WBGene00044065
chrI	13812394	13812632	LIN35_peak_1800	WBGene00012366,WBGene00012368,WBGene00012371,WBGene00194809
chrI	13814841	13815096	LIN35_peak_1801	WBGene00012368,WBGene00012369
chrI	13827477	13827847	LIN35_peak_1802	WBGene00012368,WBGene00012369
chrI	13829384	13829648	LIN35_peak_1803	WBGene00012365,WBGene00012368
chrI	13835111	13835349	LIN35_peak_1804	WBGene00012236,WBGene00012365
chrI	13837044	13837277	LIN35_peak_1805	WBGene00012236
chrI	13839912	13840182	LIN35_peak_1806	WBGene00012236,WBGene00012237
chrI	13844498	13844738	LIN35_peak_1807	WBGene00012238
chrI	13846307	13846549	LIN35_peak_1808	WBGene00012238
chrI	13859259	13859341	LIN35_peak_1809	WBGene00012241
chrI	13898562	13898810	LIN35_peak_1810	.
chrI	13930459	13930574	LIN35_peak_1811	.
chrI	13951738	13951984	LIN35_peak_1812	WBGene00004475,WBGene00013506
chrI	13965473	13965700	LIN35_peak_1813	WBGene00013510
chrI	13973673	13973804	LIN35_peak_1814	.
chrI	13987152	13987405	LIN35_peak_1815	WBGene00045058
chrI	13988187	13988404	LIN35_peak_1816	WBGene00045058
chrI	13995045	13995273	LIN35_peak_1817	WBGene00013511
chrI	13996911	13997206	LIN35_peak_1818	WBGene00045077
chrI	14000919	14001152	LIN35_peak_1819	WBGene00045077
chrI	14028903	14029375	LIN35_peak_1820	WBGene00045396
chrI	14058848	14059096	LIN35_peak_1821	WBGene00009822,WBGene00009827,WBGene00044975
chrI	14070775	14071073	LIN35_peak_1822	WBGene00009824
chrI	14071305	14071504	LIN35_peak_1823	WBGene00009824
chrI	14073121	14073382	LIN35_peak_1824	WBGene00009824
chrI	14082510	14082749	LIN35_peak_1825	WBGene00009823
chrI	14088637	14088880	LIN35_peak_1826	WBGene00013404
chrI	14089865	14090105	LIN35_peak_1827	.
chrI	14097769	14098078	LIN35_peak_1828	WBGene00013405
chrI	14101037	14101311	LIN35_peak_1829	WBGene00006565,WBGene00013405
chrI	14104157	14104430	LIN35_peak_1830	WBGene00001047,WBGene00006565
chrI	14113175	14113584	LIN35_peak_1831	WBGene00001047,WBGene00013406
chrI	14126480	14126722	LIN35_peak_1832	WBGene00010537
chrI	14135546	14135797	LIN35_peak_1833	WBGene00002181
chrI	14141057	14141519	LIN35_peak_1834	WBGene00002181
chrI	14143039	14143336	LIN35_peak_1835	WBGene00002181
chrI	14162023	14162246	LIN35_peak_1836	.
chrI	14162804	14162956	LIN35_peak_1837	WBGene00007991,WBGene00014282
chrI	14163249	14163496	LIN35_peak_1838	WBGene00007991
chrI	14167442	14167707	LIN35_peak_1839	WBGene00007991
chrI	14179728	14180021	LIN35_peak_1840	WBGene00004202
chrI	14181415	14181648	LIN35_peak_1841	.
chrI	14181996	14182219	LIN35_peak_1842	.
chrI	14182876	14183083	LIN35_peak_1843	WBGene00014100
chrI	14185229	14185585	LIN35_peak_1844	WBGene00014100
chrI	14186357	14186603	LIN35_peak_1845	WBGene00014101
chrI	14257598	14258030	LIN35_peak_1846	.
chrI	14258318	14258499	LIN35_peak_1847	.
chrI	14258619	14258857	LIN35_peak_1848	.
chrI	14271311	14271567	LIN35_peak_1849	WBGene00003980
chrI	14274755	14274971	LIN35_peak_1850	WBGene00008610
chrI	14275144	14275317	LIN35_peak_1851	WBGene00008610
chrI	14276616	14276868	LIN35_peak_1852	WBGene00008610
chrI	14319517	14319759	LIN35_peak_1853	WBGene00268216
chrI	14320390	14320656	LIN35_peak_1854	WBGene00005078
chrI	14320888	14321089	LIN35_peak_1855	WBGene00005078
chrI	14337764	14338016	LIN35_peak_1856	WBGene00009865
chrI	14346669	14346946	LIN35_peak_1857	WBGene00013666
chrI	14352933	14353209	LIN35_peak_1858	WBGene00013667
chrI	14353667	14353894	LIN35_peak_1859	WBGene00013667
chrI	14358404	14358648	LIN35_peak_1860	WBGene00013667,WBGene00013668
chrI	14376065	14376300	LIN35_peak_1861	WBGene00000241
chrI	14384383	14384584	LIN35_peak_1862	WBGene00006824
chrI	14384980	14385257	LIN35_peak_1863	WBGene00006824
chrI	14391784	14391976	LIN35_peak_1864	WBGene00001147,WBGene00002977
chrI	14401310	14401529	LIN35_peak_1865	WBGene00013669
chrI	14401708	14402092	LIN35_peak_1866	WBGene00013669
chrI	14405629	14405861	LIN35_peak_1867	WBGene00000158,WBGene00013669
chrI	14429661	14429916	LIN35_peak_1868	WBGene00013670
chrI	14448011	14448273	LIN35_peak_1869	WBGene00013672
chrI	14458582	14458848	LIN35_peak_1870	.
chrI	14464822	14465054	LIN35_peak_1871	WBGene00013673
chrI	14469208	14469456	LIN35_peak_1872	WBGene00004489,WBGene00013676
chrI	14496457	14496695	LIN35_peak_1873	WBGene00013678
chrI	14511553	14511802	LIN35_peak_1874	WBGene00001365
chrI	14513637	14513871	LIN35_peak_1875	WBGene00001365
chrI	14520079	14520328	LIN35_peak_1876	WBGene00001365
chrI	14522117	14522386	LIN35_peak_1877	WBGene00001365
chrI	14522960	14523212	LIN35_peak_1878	WBGene00001365
chrI	14523652	14523862	LIN35_peak_1879	WBGene00001365
chrI	14525686	14525941	LIN35_peak_1880	.
chrI	14528727	14529041	LIN35_peak_1881	.
chrI	14532728	14532981	LIN35_peak_1882	WBGene00013683
chrI	14540982	14541230	LIN35_peak_1883	WBGene00013683
chrI	14560257	14560492	LIN35_peak_1884	WBGene00013680
chrI	14570013	14570235	LIN35_peak_1885	WBGene00013682
chrI	14570423	14570617	LIN35_peak_1886	WBGene00013682
chrI	14594487	14594711	LIN35_peak_1887	WBGene00013682
chrI	14604134	14604387	LIN35_peak_1888	WBGene00013682
chrI	14605932	14606170	LIN35_peak_1889	WBGene00013682
chrI	14611616	14611851	LIN35_peak_1890	WBGene00013682
chrI	14612844	14613101	LIN35_peak_1891	WBGene00013682
chrI	14614717	14614951	LIN35_peak_1892	WBGene00013682
chrI	14615323	14615565	LIN35_peak_1893	WBGene00013682
chrI	14626061	14626290	LIN35_peak_1894	WBGene00002978
chrI	14628028	14628252	LIN35_peak_1895	WBGene00002978
chrI	14628448	14628640	LIN35_peak_1896	WBGene00002978
chrI	14628830	14629026	LIN35_peak_1897	WBGene00002978
chrI	14631046	14631284	LIN35_peak_1898	WBGene00002978
chrI	14634133	14634344	LIN35_peak_1899	.
chrI	14642562	14642809	LIN35_peak_1900	WBGene00013687,WBGene00013692
chrI	14646146	14646378	LIN35_peak_1901	WBGene00013692
chrI	14646616	14646856	LIN35_peak_1902	WBGene00013689
chrI	14647505	14647752	LIN35_peak_1903	WBGene00013689
chrI	14651559	14651806	LIN35_peak_1904	WBGene00013688
chrI	14662838	14663106	LIN35_peak_1905	WBGene00001334,WBGene00013691
chrI	14708021	14708259	LIN35_peak_1906	WBGene00013201
chrI	14710905	14711139	LIN35_peak_1907	WBGene00013201,WBGene00013202
chrI	14718060	14718323	LIN35_peak_1908	WBGene00013203
chrI	14721504	14721738	LIN35_peak_1909	WBGene00010579
chrI	14723235	14723470	LIN35_peak_1910	WBGene00010587
chrI	14731665	14731899	LIN35_peak_1911	WBGene00010585
chrI	14732129	14732330	LIN35_peak_1912	WBGene00010584,WBGene00010585
chrI	14732473	14732664	LIN35_peak_1913	WBGene00010584
chrI	14733697	14733806	LIN35_peak_1914	.
chrI	14737367	14737604	LIN35_peak_1915	WBGene00010583
chrI	14756384	14756623	LIN35_peak_1916	WBGene00001030,WBGene00009559
chrI	14759421	14759667	LIN35_peak_1917	WBGene00004495,WBGene00043308
chrI	14763246	14763493	LIN35_peak_1918	WBGene00009558
chrI	14768882	14769164	LIN35_peak_1919	WBGene00009558
chrI	14787803	14788042	LIN35_peak_1920	WBGene00006349
chrI	14790001	14790246	LIN35_peak_1921	WBGene00006730,WBGene00009554
chrI	14820164	14820426	LIN35_peak_1922	WBGene00002324,WBGene00013204
chrI	14839731	14839984	LIN35_peak_1923	WBGene00009305
chrI	14845579	14845851	LIN35_peak_1924	WBGene00009306
chrI	14867647	14867901	LIN35_peak_1925	WBGene00008695
chrI	14897361	14897613	LIN35_peak_1926	WBGene00001488
chrI	14929277	14929508	LIN35_peak_1927	WBGene00001488,WBGene00002189
chrI	14937715	14937949	LIN35_peak_1928	WBGene00002189
chrI	14945418	14945675	LIN35_peak_1929	WBGene00002189
chrI	14952775	14953010	LIN35_peak_1930	.
chrI	14953229	14953416	LIN35_peak_1931	WBGene00014148
chrI	14969029	14969267	LIN35_peak_1932	.
chrI	14971696	14971957	LIN35_peak_1933	WBGene00013970
chrI	15006955	15007183	LIN35_peak_1934	WBGene00009368
chrI	15013910	15014159	LIN35_peak_1935	WBGene00009368
chrI	15015508	15015750	LIN35_peak_1936	WBGene00009369
chrI	15016853	15017062	LIN35_peak_1937	WBGene00009369
chrI	15019546	15019774	LIN35_peak_1938	WBGene00001049
chrI	15022942	15023217	LIN35_peak_1939	WBGene00001049,WBGene00009366
chrI	15030844	15031089	LIN35_peak_1940	WBGene00009370
chrI	15034000	15034242	LIN35_peak_1941	WBGene00009367,WBGene00009371
chrI	15035836	15036068	LIN35_peak_1942	WBGene00009284
chrI	15048886	15049124	LIN35_peak_1943	WBGene00009285
chrI	15052567	15052823	LIN35_peak_1944	WBGene00009286,WBGene00009287
chrI	15052855	15053063	LIN35_peak_1945	WBGene00009287
chrII	0	117	LIN35_peak_1946	.
chrII	532	806	LIN35_peak_1947	.
chrII	18863	19197	LIN35_peak_1948	WBGene00015285
chrII	24522	24767	LIN35_peak_1949	WBGene00015291
chrII	28618	28854	LIN35_peak_1950	WBGene00017745
chrII	31566	31865	LIN35_peak_1951	WBGene00017744,WBGene00017746
chrII	43690	43951	LIN35_peak_1952	WBGene00004504,WBGene00017742
chrII	51388	51706	LIN35_peak_1953	WBGene00016020
chrII	66367	66630	LIN35_peak_1954	WBGene00001193
chrII	98041	98311	LIN35_peak_1955	WBGene00016808,WBGene00016811
chrII	107850	108086	LIN35_peak_1956	.
chrII	147579	147823	LIN35_peak_1957	WBGene00020798
chrII	156031	156285	LIN35_peak_1958	WBGene00001340,WBGene00020796
chrII	159376	159613	LIN35_peak_1959	WBGene00001340
chrII	216662	216897	LIN35_peak_1960	WBGene00018585
chrII	218779	219045	LIN35_peak_1961	WBGene00018586
chrII	221199	221484	LIN35_peak_1962	WBGene00018586
chrII	221858	222134	LIN35_peak_1963	.
chrII	255206	255458	LIN35_peak_1964	WBGene00004166
chrII	263254	263527	LIN35_peak_1965	.
chrII	273573	273813	LIN35_peak_1966	WBGene00015188
chrII	285674	285918	LIN35_peak_1967	WBGene00015186,WBGene00015191
chrII	291197	291451	LIN35_peak_1968	WBGene00015184
chrII	323428	323785	LIN35_peak_1969	WBGene00019284
chrII	341353	341617	LIN35_peak_1970	WBGene00017036
chrII	347735	348004	LIN35_peak_1971	WBGene00017037
chrII	348476	348701	LIN35_peak_1972	WBGene00017038
chrII	359165	359390	LIN35_peak_1973	.
chrII	385996	386255	LIN35_peak_1974	WBGene00015405
chrII	387983	388252	LIN35_peak_1975	.
chrII	398914	399153	LIN35_peak_1976	WBGene00015408
chrII	399818	400051	LIN35_peak_1977	WBGene00015408
chrII	409175	409422	LIN35_peak_1978	WBGene00016074
chrII	410905	411141	LIN35_peak_1979	WBGene00016073,WBGene00016074
chrII	416862	417111	LIN35_peak_1980	.
chrII	437339	437581	LIN35_peak_1981	WBGene00016072
chrII	441352	441538	LIN35_peak_1982	WBGene00016071
chrII	476067	476324	LIN35_peak_1983	WBGene00021073,WBGene00021076
chrII	481693	481946	LIN35_peak_1984	WBGene00021074
chrII	484412	484772	LIN35_peak_1985	WBGene00004188,WBGene00021074
chrII	498872	499111	LIN35_peak_1986	.
chrII	506112	506359	LIN35_peak_1987	WBGene00005324
chrII	555475	555747	LIN35_peak_1988	WBGene00015644
chrII	561356	561590	LIN35_peak_1989	WBGene00015644
chrII	563347	563622	LIN35_peak_1990	WBGene00015644
chrII	580235	580490	LIN35_peak_1991	WBGene00021093,WBGene00021097
chrII	591805	592018	LIN35_peak_1992	.
chrII	593192	593412	LIN35_peak_1993	.
chrII	594850	595096	LIN35_peak_1994	.
chrII	597056	597304	LIN35_peak_1995	WBGene00003599
chrII	600622	600893	LIN35_peak_1996	WBGene00003599
chrII	601382	601619	LIN35_peak_1997	WBGene00003599
chrII	603022	603336	LIN35_peak_1998	.
chrII	604101	604379	LIN35_peak_1999	.
[truncated: 6,769 more rows]

## Sheet: LIN-36
chr	start	stop	peak_id	associated_gene
chrI	3843	4097	LIN36GFP_peak_1	WBGene00023193
chrI	13748	13997	LIN36GFP_peak_2	WBGene00022276
chrI	16908	17153	LIN36GFP_peak_3	.
chrI	22266	22488	LIN36GFP_peak_4	WBGene00022278
chrI	24393	24661	LIN36GFP_peak_5	WBGene00022278
chrI	27028	27284	LIN36GFP_peak_6	WBGene00022278
chrI	42190	42430	LIN36GFP_peak_7	WBGene00022279
chrI	55075	55270	LIN36GFP_peak_8	.
chrI	81173	81430	LIN36GFP_peak_9	WBGene00021683
chrI	108127	108365	LIN36GFP_peak_10	WBGene00021681
chrI	110641	110896	LIN36GFP_peak_11	WBGene00004274,WBGene00004418
chrI	165385	165625	LIN36GFP_peak_12	WBGene00004225
chrI	182915	183166	LIN36GFP_peak_13	WBGene00000227,WBGene00018955
chrI	209162	209368	LIN36GFP_peak_14	WBGene00021666
chrI	219999	220189	LIN36GFP_peak_15	WBGene00021664
chrI	222739	223001	LIN36GFP_peak_16	.
chrI	232714	232936	LIN36GFP_peak_17	WBGene00021671
chrI	270593	270813	LIN36GFP_peak_18	.
chrI	271022	271246	LIN36GFP_peak_19	.
chrI	275978	276235	LIN36GFP_peak_20	.
chrI	279368	279662	LIN36GFP_peak_21	WBGene00016904
chrI	285542	285818	LIN36GFP_peak_22	WBGene00016903
chrI	289063	289302	LIN36GFP_peak_23	WBGene00016902,WBGene00016905
chrI	315133	315368	LIN36GFP_peak_24	WBGene00002077
chrI	323488	323772	LIN36GFP_peak_25	WBGene00002079,WBGene00021660
chrI	342846	343095	LIN36GFP_peak_26	WBGene00021661
chrI	348297	348538	LIN36GFP_peak_27	WBGene00021657,WBGene00021658,WBGene00021661
chrI	351066	351307	LIN36GFP_peak_28	WBGene00021657
chrI	361635	361902	LIN36GFP_peak_29	WBGene00020087
chrI	362500	362713	LIN36GFP_peak_30	WBGene00020087
chrI	364210	364446	LIN36GFP_peak_31	WBGene00020091
chrI	366144	366400	LIN36GFP_peak_32	WBGene00020091
chrI	368314	368548	LIN36GFP_peak_33	WBGene00020088,WBGene00020091
chrI	382337	382610	LIN36GFP_peak_34	WBGene00004143,WBGene00006385
chrI	385491	385723	LIN36GFP_peak_35	WBGene00006385
chrI	395240	395492	LIN36GFP_peak_36	WBGene00020090
chrI	395756	395995	LIN36GFP_peak_37	.
chrI	397719	398034	LIN36GFP_peak_38	WBGene00021733
chrI	405303	405520	LIN36GFP_peak_39	WBGene00021733
chrI	405714	405930	LIN36GFP_peak_40	WBGene00021733
chrI	418847	419098	LIN36GFP_peak_41	WBGene00021734
chrI	443491	443736	LIN36GFP_peak_42	WBGene00006593
chrI	455159	455372	LIN36GFP_peak_43	WBGene00006593
chrI	461629	461882	LIN36GFP_peak_44	WBGene00021026
chrI	470823	471081	LIN36GFP_peak_45	.
chrI	488297	488536	LIN36GFP_peak_46	WBGene00021024,WBGene00021028
chrI	490218	490454	LIN36GFP_peak_47	WBGene00001814
chrI	509884	509974	LIN36GFP_peak_48	WBGene00022039
chrI	517326	517555	LIN36GFP_peak_49	WBGene00022037
chrI	519904	520140	LIN36GFP_peak_50	WBGene00022037,WBGene00022038
chrI	534224	534470	LIN36GFP_peak_51	WBGene00022043
chrI	535326	535560	LIN36GFP_peak_52	WBGene00022042,WBGene00022043
chrI	536748	536997	LIN36GFP_peak_53	WBGene00007009
chrI	546864	547116	LIN36GFP_peak_54	WBGene00004235
chrI	560451	560688	LIN36GFP_peak_55	WBGene00002393
chrI	561026	561290	LIN36GFP_peak_56	WBGene00002393
chrI	562073	562352	LIN36GFP_peak_57	.
chrI	568446	568689	LIN36GFP_peak_58	.
chrI	636657	636913	LIN36GFP_peak_59	WBGene00022027,WBGene00022029
chrI	637870	638123	LIN36GFP_peak_60	WBGene00022026
chrI	653953	654231	LIN36GFP_peak_61	WBGene00022025,WBGene00022026
chrI	663563	663789	LIN36GFP_peak_62	WBGene00022031
chrI	665428	665679	LIN36GFP_peak_63	WBGene00022032
chrI	668181	668431	LIN36GFP_peak_64	WBGene00044461
chrI	711357	711617	LIN36GFP_peak_65	WBGene00021209
chrI	716630	716755	LIN36GFP_peak_66	WBGene00021209
chrI	716943	717143	LIN36GFP_peak_67	.
chrI	717366	717596	LIN36GFP_peak_68	.
chrI	719884	720134	LIN36GFP_peak_69	WBGene00004028,WBGene00004332
chrI	720687	720894	LIN36GFP_peak_70	WBGene00004028
chrI	721146	721383	LIN36GFP_peak_71	WBGene00004028
chrI	777822	778070	LIN36GFP_peak_72	.
chrI	796258	796509	LIN36GFP_peak_73	.
chrI	818192	818424	LIN36GFP_peak_74	WBGene00022518
chrI	830763	831001	LIN36GFP_peak_75	WBGene00022518
chrI	836555	836768	LIN36GFP_peak_76	WBGene00022517
chrI	844598	844845	LIN36GFP_peak_77	WBGene00022519
chrI	849262	849463	LIN36GFP_peak_78	WBGene00022519
chrI	853203	853447	LIN36GFP_peak_79	WBGene00022388
chrI	862848	863049	LIN36GFP_peak_80	WBGene00022388
chrI	881778	881982	LIN36GFP_peak_81	WBGene00022386,WBGene00022389
chrI	882728	882923	LIN36GFP_peak_82	WBGene00022386,WBGene00022389
chrI	888829	889101	LIN36GFP_peak_83	WBGene00022386
chrI	895975	896242	LIN36GFP_peak_84	WBGene00022390
chrI	902505	902731	LIN36GFP_peak_85	WBGene00001678
chrI	917963	918195	LIN36GFP_peak_86	WBGene00022391
chrI	919315	919575	LIN36GFP_peak_87	WBGene00022391
chrI	973106	973382	LIN36GFP_peak_88	WBGene00018788
chrI	994535	994792	LIN36GFP_peak_89	.
chrI	999180	999423	LIN36GFP_peak_90	WBGene00016932
chrI	1002707	1002979	LIN36GFP_peak_91	WBGene00016932
chrI	1008825	1009247	LIN36GFP_peak_92	WBGene00016931
chrI	1030015	1030296	LIN36GFP_peak_93	WBGene00021327,WBGene00021329
chrI	1031752	1032036	LIN36GFP_peak_94	WBGene00004952,WBGene00021329
chrI	1033544	1033726	LIN36GFP_peak_95	WBGene00004952,WBGene00021329
chrI	1034263	1034507	LIN36GFP_peak_96	WBGene00004952,WBGene00021329
chrI	1044687	1044928	LIN36GFP_peak_97	WBGene00021332
chrI	1049050	1049285	LIN36GFP_peak_98	WBGene00021331
chrI	1053646	1053970	LIN36GFP_peak_99	WBGene00021333,WBGene00021334
chrI	1058095	1058309	LIN36GFP_peak_100	WBGene00021334
chrI	1058527	1058738	LIN36GFP_peak_101	WBGene00021334
chrI	1061821	1062039	LIN36GFP_peak_102	WBGene00021334
chrI	1067068	1067313	LIN36GFP_peak_103	WBGene00021334
chrI	1067975	1068196	LIN36GFP_peak_104	WBGene00001745,WBGene00021334
chrI	1076377	1076620	LIN36GFP_peak_105	.
chrI	1089710	1089965	LIN36GFP_peak_106	WBGene00019911,WBGene00044895
chrI	1098636	1098864	LIN36GFP_peak_107	WBGene00019911
chrI	1099828	1100066	LIN36GFP_peak_108	WBGene00019911
chrI	1101195	1101430	LIN36GFP_peak_109	WBGene00019911
chrI	1103106	1103365	LIN36GFP_peak_110	WBGene00019911
chrI	1110162	1110476	LIN36GFP_peak_111	WBGene00022838
chrI	1124630	1124847	LIN36GFP_peak_112	.
chrI	1136051	1136342	LIN36GFP_peak_113	.
chrI	1138497	1138698	LIN36GFP_peak_114	WBGene00021689
chrI	1138892	1139099	LIN36GFP_peak_115	WBGene00021689
chrI	1156087	1156333	LIN36GFP_peak_116	WBGene00000165,WBGene00004429
chrI	1158224	1158472	LIN36GFP_peak_117	WBGene00021687
chrI	1162268	1162506	LIN36GFP_peak_118	WBGene00021687
chrI	1165079	1165310	LIN36GFP_peak_119	WBGene00001816
chrI	1174512	1174692	LIN36GFP_peak_120	WBGene00001816
chrI	1174906	1175124	LIN36GFP_peak_121	WBGene00001816
chrI	1175792	1176053	LIN36GFP_peak_122	WBGene00001816,WBGene00004880
chrI	1181454	1181575	LIN36GFP_peak_123	WBGene00004880
chrI	1183872	1184095	LIN36GFP_peak_124	WBGene00004880
chrI	1200134	1200354	LIN36GFP_peak_125	WBGene00021686
chrI	1241913	1242145	LIN36GFP_peak_126	WBGene00021685
chrI	1272052	1272300	LIN36GFP_peak_127	WBGene00021693
chrI	1276769	1277012	LIN36GFP_peak_128	WBGene00021693
chrI	1284139	1284362	LIN36GFP_peak_129	WBGene00021693
chrI	1314607	1314914	LIN36GFP_peak_130	WBGene00003400
chrI	1340087	1340332	LIN36GFP_peak_131	WBGene00004888
chrI	1347214	1347474	LIN36GFP_peak_132	.
chrI	1362696	1362921	LIN36GFP_peak_133	WBGene00022366
chrI	1392928	1393184	LIN36GFP_peak_134	WBGene00022367
chrI	1405396	1405639	LIN36GFP_peak_135	.
chrI	1408286	1408508	LIN36GFP_peak_136	WBGene00022371
chrI	1416036	1416302	LIN36GFP_peak_137	WBGene00022368,WBGene00022369
chrI	1435143	1435376	LIN36GFP_peak_138	WBGene00022370,WBGene00022373
chrI	1435610	1435798	LIN36GFP_peak_139	WBGene00022370,WBGene00022373
chrI	1444040	1444279	LIN36GFP_peak_140	WBGene00004969,WBGene00018159
chrI	1497821	1498075	LIN36GFP_peak_141	WBGene00022361
chrI	1513146	1513319	LIN36GFP_peak_142	WBGene00022361
chrI	1513563	1513790	LIN36GFP_peak_143	WBGene00022361
chrI	1514508	1514746	LIN36GFP_peak_144	WBGene00022360,WBGene00022361
chrI	1519651	1519890	LIN36GFP_peak_145	WBGene00022360
chrI	1522730	1522989	LIN36GFP_peak_146	WBGene00022360
chrI	1558785	1559028	LIN36GFP_peak_147	.
chrI	1569258	1569376	LIN36GFP_peak_148	WBGene00005077
chrI	1576759	1576998	LIN36GFP_peak_149	WBGene00005077
chrI	1584600	1584848	LIN36GFP_peak_150	WBGene00022270
chrI	1590240	1590491	LIN36GFP_peak_151	WBGene00022270
chrI	1598128	1598417	LIN36GFP_peak_152	WBGene00022271
chrI	1610047	1610295	LIN36GFP_peak_153	WBGene00022273,WBGene00044440
chrI	1676532	1676760	LIN36GFP_peak_154	WBGene00185098
chrI	1679979	1680263	LIN36GFP_peak_155	WBGene00022154
chrI	1682338	1682752	LIN36GFP_peak_156	WBGene00022154
chrI	1695686	1695922	LIN36GFP_peak_157	WBGene00006702
chrI	1697602	1697824	LIN36GFP_peak_158	WBGene00006702
chrI	1701149	1701405	LIN36GFP_peak_159	WBGene00003080
chrI	1701790	1702049	LIN36GFP_peak_160	WBGene00003080,WBGene00022153
chrI	1706706	1706920	LIN36GFP_peak_161	WBGene00022153
chrI	1708141	1708366	LIN36GFP_peak_162	.
chrI	1720542	1720749	LIN36GFP_peak_163	WBGene00006771
chrI	1753107	1753341	LIN36GFP_peak_164	WBGene00022150
chrI	1753603	1753816	LIN36GFP_peak_165	WBGene00022150
chrI	1823205	1823452	LIN36GFP_peak_166	WBGene00022141
chrI	1828544	1828803	LIN36GFP_peak_167	WBGene00022163
chrI	1830848	1831073	LIN36GFP_peak_168	WBGene00022163
chrI	1831314	1831542	LIN36GFP_peak_169	WBGene00022163
chrI	1832609	1832863	LIN36GFP_peak_170	WBGene00016907,WBGene00044746
chrI	1835500	1835720	LIN36GFP_peak_171	WBGene00001196,WBGene00044746
chrI	1841944	1842198	LIN36GFP_peak_172	.
chrI	1873733	1874069	LIN36GFP_peak_173	WBGene00022139
chrI	1885886	1886119	LIN36GFP_peak_174	WBGene00022140
chrI	1886299	1886496	LIN36GFP_peak_175	WBGene00022140
chrI	1894983	1895232	LIN36GFP_peak_176	WBGene00022138,WBGene00022140
chrI	1901286	1901484	LIN36GFP_peak_177	WBGene00022138
chrI	1901673	1901884	LIN36GFP_peak_178	WBGene00022138
chrI	1958470	1958723	LIN36GFP_peak_179	WBGene00021771,WBGene00044438
chrI	1973172	1973515	LIN36GFP_peak_180	WBGene00021764
chrI	2010494	2010730	LIN36GFP_peak_181	WBGene00021238
chrI	2011272	2011517	LIN36GFP_peak_182	WBGene00021238
chrI	2017829	2018051	LIN36GFP_peak_183	.
chrI	2018303	2018529	LIN36GFP_peak_184	.
chrI	2025013	2025240	LIN36GFP_peak_185	WBGene00021237
chrI	2042825	2042977	LIN36GFP_peak_186	WBGene00021239
chrI	2044508	2044726	LIN36GFP_peak_187	WBGene00021239
chrI	2045015	2045177	LIN36GFP_peak_188	WBGene00021239
chrI	2047060	2047461	LIN36GFP_peak_189	.
chrI	2049055	2049283	LIN36GFP_peak_190	WBGene00044435
chrI	2063945	2064165	LIN36GFP_peak_191	WBGene00021346,WBGene00021347
chrI	2066271	2066501	LIN36GFP_peak_192	WBGene00021349
chrI	2070759	2071002	LIN36GFP_peak_193	WBGene00004014,WBGene00021350
chrI	2077407	2077635	LIN36GFP_peak_194	.
chrI	2077850	2078008	LIN36GFP_peak_195	.
chrI	2078378	2078770	LIN36GFP_peak_196	.
chrI	2081361	2081501	LIN36GFP_peak_197	WBGene00021352
chrI	2081703	2081930	LIN36GFP_peak_198	WBGene00021352
chrI	2083821	2084086	LIN36GFP_peak_199	WBGene00021352
chrI	2084830	2085080	LIN36GFP_peak_200	WBGene00003799,WBGene00021352,WBGene00044925
chrI	2086450	2086675	LIN36GFP_peak_201	WBGene00003799,WBGene00021353
chrI	2097022	2097355	LIN36GFP_peak_202	WBGene00003799
chrI	2108630	2108877	LIN36GFP_peak_203	WBGene00003799,WBGene00044810
chrI	2111007	2111227	LIN36GFP_peak_204	WBGene00003799
chrI	2112871	2113056	LIN36GFP_peak_205	WBGene00003799
chrI	2113276	2113505	LIN36GFP_peak_206	WBGene00003799
chrI	2122063	2122312	LIN36GFP_peak_207	WBGene00003799
chrI	2122547	2122802	LIN36GFP_peak_208	WBGene00003799
chrI	2145039	2145274	LIN36GFP_peak_209	WBGene00021355
chrI	2284351	2284594	LIN36GFP_peak_210	WBGene00000408
chrI	2291097	2291335	LIN36GFP_peak_211	WBGene00000408,WBGene00021469
chrI	2306768	2307019	LIN36GFP_peak_212	WBGene00002047,WBGene00021467
chrI	2312916	2313239	LIN36GFP_peak_213	WBGene00021466,WBGene00021475
chrI	2321843	2322068	LIN36GFP_peak_214	WBGene00003156,WBGene00219275
chrI	2393352	2393695	LIN36GFP_peak_215	WBGene00021474
chrI	2401562	2401814	LIN36GFP_peak_216	WBGene00021460,WBGene00021474
chrI	2403504	2403712	LIN36GFP_peak_217	WBGene00021460
chrI	2403921	2404149	LIN36GFP_peak_218	WBGene00021460
chrI	2404404	2404628	LIN36GFP_peak_219	WBGene00021460
chrI	2418193	2418404	LIN36GFP_peak_220	WBGene00017741
chrI	2421706	2421989	LIN36GFP_peak_221	WBGene00017735
chrI	2433615	2433856	LIN36GFP_peak_222	WBGene00017733,WBGene00017738
chrI	2485534	2485763	LIN36GFP_peak_223	WBGene00001232,WBGene00022281
chrI	2487800	2488042	LIN36GFP_peak_224	WBGene00001232
chrI	2493736	2493962	LIN36GFP_peak_225	WBGene00021277
chrI	2494194	2494350	LIN36GFP_peak_226	WBGene00021277
chrI	2509812	2510039	LIN36GFP_peak_227	WBGene00021278
chrI	2520912	2521167	LIN36GFP_peak_228	.
chrI	2586251	2586484	LIN36GFP_peak_229	WBGene00001404
chrI	2603652	2603890	LIN36GFP_peak_230	WBGene00000832
chrI	2620413	2620659	LIN36GFP_peak_231	WBGene00021270,WBGene00021271
chrI	2629349	2629586	LIN36GFP_peak_232	WBGene00000800,WBGene00000801
chrI	2634614	2634778	LIN36GFP_peak_233	.
chrI	2639619	2639864	LIN36GFP_peak_234	.
chrI	2642286	2642553	LIN36GFP_peak_235	WBGene00018230
chrI	2688794	2689044	LIN36GFP_peak_236	WBGene00000788,WBGene00017978,WBGene00044927
chrI	2703794	2704045	LIN36GFP_peak_237	WBGene00003006
chrI	2712297	2712534	LIN36GFP_peak_238	WBGene00003006
chrI	2722114	2722383	LIN36GFP_peak_239	WBGene00022128
chrI	2726617	2726859	LIN36GFP_peak_240	WBGene00004920,WBGene00022128
chrI	2753729	2753975	LIN36GFP_peak_241	.
chrI	2760647	2760886	LIN36GFP_peak_242	WBGene00022130
chrI	2762393	2762625	LIN36GFP_peak_243	WBGene00004946
chrI	2763234	2763488	LIN36GFP_peak_244	WBGene00004946
chrI	2776182	2776417	LIN36GFP_peak_245	WBGene00004946,WBGene00022131
chrI	2829474	2829734	LIN36GFP_peak_246	WBGene00004077
chrI	2830335	2830590	LIN36GFP_peak_247	WBGene00004077
chrI	2849030	2849279	LIN36GFP_peak_248	WBGene00021125
chrI	2856685	2856915	LIN36GFP_peak_249	WBGene00021128
chrI	2865109	2865347	LIN36GFP_peak_250	.
chrI	2876402	2876644	LIN36GFP_peak_251	WBGene00004412,WBGene00022114
chrI	2889784	2890009	LIN36GFP_peak_252	WBGene00000199
chrI	2895081	2895324	LIN36GFP_peak_253	.
chrI	2901011	2901250	LIN36GFP_peak_254	WBGene00001791,WBGene00022119
chrI	2906589	2906822	LIN36GFP_peak_255	WBGene00022110
chrI	2907036	2907244	LIN36GFP_peak_256	WBGene00022110
chrI	2920403	2920652	LIN36GFP_peak_257	WBGene00004049
chrI	2925024	2925303	LIN36GFP_peak_258	WBGene00022107
chrI	2928070	2928333	LIN36GFP_peak_259	WBGene00022107,WBGene00022122
chrI	2929619	2929887	LIN36GFP_peak_260	WBGene00003836,WBGene00022122
chrI	2969797	2970112	LIN36GFP_peak_261	.
chrI	2996434	2996526	LIN36GFP_peak_262	WBGene00001046
chrI	3020536	3020766	LIN36GFP_peak_263	WBGene00021843
chrI	3020955	3021136	LIN36GFP_peak_264	WBGene00021843
chrI	3032825	3033079	LIN36GFP_peak_265	WBGene00021841,WBGene00021845
chrI	3033829	3034103	LIN36GFP_peak_266	WBGene00021841
chrI	3037932	3038156	LIN36GFP_peak_267	WBGene00003387
chrI	3070118	3070375	LIN36GFP_peak_268	WBGene00000205
chrI	3096224	3096468	LIN36GFP_peak_269	WBGene00003654,WBGene00019698
chrI	3143189	3143428	LIN36GFP_peak_270	WBGene00019597
chrI	3147839	3148091	LIN36GFP_peak_271	WBGene00003062,WBGene00019595
chrI	3153975	3154208	LIN36GFP_peak_272	WBGene00006888,WBGene00019594
chrI	3162510	3162770	LIN36GFP_peak_273	WBGene00006888,WBGene00021829
chrI	3176492	3176721	LIN36GFP_peak_274	WBGene00021831
chrI	3188946	3189173	LIN36GFP_peak_275	WBGene00021831
chrI	3192614	3192854	LIN36GFP_peak_276	WBGene00021831
chrI	3193050	3193289	LIN36GFP_peak_277	.
chrI	3210337	3210570	LIN36GFP_peak_278	WBGene00001481
chrI	3222941	3223182	LIN36GFP_peak_279	WBGene00000413,WBGene00004404
chrI	3227981	3228216	LIN36GFP_peak_280	WBGene00000413
chrI	3255810	3256058	LIN36GFP_peak_281	.
chrI	3265995	3266257	LIN36GFP_peak_282	WBGene00021552
chrI	3266664	3266897	LIN36GFP_peak_283	WBGene00020915,WBGene00021552
chrI	3284961	3285202	LIN36GFP_peak_284	.
chrI	3297454	3297696	LIN36GFP_peak_285	WBGene00020917
chrI	3298556	3299006	LIN36GFP_peak_286	WBGene00020913
chrI	3325026	3325267	LIN36GFP_peak_287	WBGene00021549
chrI	3332863	3332980	LIN36GFP_peak_288	WBGene00021549
chrI	3339650	3339923	LIN36GFP_peak_289	WBGene00021547
chrI	3343809	3344057	LIN36GFP_peak_290	WBGene00021551
chrI	3348704	3348947	LIN36GFP_peak_291	WBGene00021551
chrI	3349915	3350196	LIN36GFP_peak_292	WBGene00021551
chrI	3372436	3372665	LIN36GFP_peak_293	WBGene00021037
chrI	3409405	3409639	LIN36GFP_peak_294	WBGene00019362
chrI	3409878	3410059	LIN36GFP_peak_295	WBGene00019362
chrI	3412287	3412552	LIN36GFP_peak_296	WBGene00019362
chrI	3438836	3439085	LIN36GFP_peak_297	WBGene00004775,WBGene00006440
chrI	3445162	3445426	LIN36GFP_peak_298	WBGene00006440
chrI	3466761	3466994	LIN36GFP_peak_299	WBGene00004978,WBGene00021640
chrI	3481447	3481683	LIN36GFP_peak_300	WBGene00000794
chrI	3501175	3501420	LIN36GFP_peak_301	WBGene00021637
chrI	3514351	3514599	LIN36GFP_peak_302	WBGene00021644
chrI	3516329	3516566	LIN36GFP_peak_303	WBGene00021636,WBGene00021644
chrI	3517104	3517310	LIN36GFP_peak_304	WBGene00021636
chrI	3517531	3517747	LIN36GFP_peak_305	WBGene00021636
chrI	3538410	3538642	LIN36GFP_peak_306	WBGene00021635
chrI	3546905	3547216	LIN36GFP_peak_307	WBGene00004389,WBGene00021634
chrI	3548095	3548315	LIN36GFP_peak_308	WBGene00021634
chrI	3592913	3593167	LIN36GFP_peak_309	WBGene00003060
chrI	3600796	3601029	LIN36GFP_peak_310	WBGene00003060
chrI	3602357	3602565	LIN36GFP_peak_311	WBGene00003060,WBGene00021633
chrI	3605691	3605926	LIN36GFP_peak_312	WBGene00021648
chrI	3612711	3612925	LIN36GFP_peak_313	WBGene00002143
chrI	3636508	3636774	LIN36GFP_peak_314	WBGene00020902
chrI	3651879	3652088	LIN36GFP_peak_315	WBGene00000627
chrI	3684505	3684795	LIN36GFP_peak_316	WBGene00004272,WBGene00017025
chrI	3697906	3698149	LIN36GFP_peak_317	WBGene00002042
chrI	3703036	3703355	LIN36GFP_peak_318	.
chrI	3714077	3714301	LIN36GFP_peak_319	WBGene00003040
chrI	3721418	3721659	LIN36GFP_peak_320	WBGene00003040
chrI	3723493	3723719	LIN36GFP_peak_321	WBGene00001601,WBGene00003040
chrI	3740486	3740724	LIN36GFP_peak_322	WBGene00004147,WBGene00020466
chrI	3741189	3741425	LIN36GFP_peak_323	WBGene00004147,WBGene00020466
chrI	3781720	3781969	LIN36GFP_peak_324	WBGene00004368,WBGene00016323
chrI	3787675	3787926	LIN36GFP_peak_325	WBGene00004425
chrI	3817836	3818094	LIN36GFP_peak_326	WBGene00003797,WBGene00016326
chrI	3824258	3824505	LIN36GFP_peak_327	WBGene00006833
chrI	3829323	3829545	LIN36GFP_peak_328	WBGene00018764
chrI	3847840	3848053	LIN36GFP_peak_329	.
chrI	3860716	3860955	LIN36GFP_peak_330	WBGene00020190
chrI	3865903	3866138	LIN36GFP_peak_331	WBGene00001832
chrI	3866795	3867016	LIN36GFP_peak_332	WBGene00001832,WBGene00020185
chrI	3873842	3874078	LIN36GFP_peak_333	WBGene00020184
chrI	3876821	3877114	LIN36GFP_peak_334	WBGene00016837,WBGene00020193
chrI	3908515	3908780	LIN36GFP_peak_335	WBGene00003950
chrI	3910596	3910841	LIN36GFP_peak_336	WBGene00020625,WBGene00077599
chrI	3927513	3927747	LIN36GFP_peak_337	WBGene00020629
chrI	3930493	3930757	LIN36GFP_peak_338	WBGene00020629,WBGene00020653
chrI	3935020	3935241	LIN36GFP_peak_339	.
chrI	3958893	3959228	LIN36GFP_peak_340	.
chrI	3977444	3977684	LIN36GFP_peak_341	.
chrI	3982785	3983022	LIN36GFP_peak_342	WBGene00000197
chrI	3987195	3987442	LIN36GFP_peak_343	.
chrI	3997036	3997289	LIN36GFP_peak_344	.
chrI	4020434	4020699	LIN36GFP_peak_345	WBGene00006805
chrI	4087879	4088104	LIN36GFP_peak_346	WBGene00006820
chrI	4116392	4116621	LIN36GFP_peak_347	WBGene00019254
chrI	4125498	4125746	LIN36GFP_peak_348	.
chrI	4132186	4132431	LIN36GFP_peak_349	WBGene00002696,WBGene00017085
chrI	4139350	4139601	LIN36GFP_peak_350	WBGene00017084,WBGene00017088
chrI	4140968	4141218	LIN36GFP_peak_351	WBGene00017084
chrI	4171995	4172281	LIN36GFP_peak_352	WBGene00004464,WBGene00004836,WBGene00020035
chrI	4174942	4175224	LIN36GFP_peak_353	WBGene00004464,WBGene00020037
chrI	4178445	4178763	LIN36GFP_peak_354	WBGene00020031,WBGene00020038
chrI	4190631	4190860	LIN36GFP_peak_355	WBGene00015975
chrI	4210720	4210957	LIN36GFP_peak_356	WBGene00015971
chrI	4215719	4215974	LIN36GFP_peak_357	WBGene00015976
chrI	4242395	4242649	LIN36GFP_peak_358	WBGene00003584
chrI	4247492	4247778	LIN36GFP_peak_359	WBGene00007001,WBGene00016606
chrI	4253882	4254168	LIN36GFP_peak_360	WBGene00016609
chrI	4265853	4266092	LIN36GFP_peak_361	WBGene00016602
chrI	4270452	4270704	LIN36GFP_peak_362	WBGene00000382,WBGene00016601
chrI	4297934	4298169	LIN36GFP_peak_363	WBGene00021629
chrI	4302272	4302507	LIN36GFP_peak_364	WBGene00021628
chrI	4311704	4311970	LIN36GFP_peak_365	.
chrI	4367829	4368118	LIN36GFP_peak_366	WBGene00022832,WBGene00022834
chrI	4376118	4376351	LIN36GFP_peak_367	WBGene00022831
chrI	4381741	4381966	LIN36GFP_peak_368	WBGene00022830,WBGene00022836
chrI	4385916	4386157	LIN36GFP_peak_369	.
chrI	4437017	4437285	LIN36GFP_peak_370	WBGene00016562
chrI	4444351	4444602	LIN36GFP_peak_371	WBGene00001231,WBGene00016562
chrI	4451013	4451251	LIN36GFP_peak_372	WBGene00016564,WBGene00016566
chrI	4457098	4457335	LIN36GFP_peak_373	WBGene00016561
chrI	4459896	4460100	LIN36GFP_peak_374	WBGene00016561
chrI	4474861	4475085	LIN36GFP_peak_375	.
chrI	4479725	4479973	LIN36GFP_peak_376	WBGene00020131
chrI	4480872	4481115	LIN36GFP_peak_377	WBGene00020131
chrI	4511122	4511366	LIN36GFP_peak_378	WBGene00022470
chrI	4530895	4531133	LIN36GFP_peak_379	WBGene00022473
chrI	4557136	4557388	LIN36GFP_peak_380	WBGene00017010,WBGene00022475
chrI	4577302	4577559	LIN36GFP_peak_381	.
chrI	4584744	4585000	LIN36GFP_peak_382	WBGene00004436,WBGene00004479
chrI	4602929	4603173	LIN36GFP_peak_383	WBGene00017004,WBGene00017011
chrI	4621555	4621803	LIN36GFP_peak_384	WBGene00016650
chrI	4633585	4633817	LIN36GFP_peak_385	WBGene00016650,WBGene00016653
chrI	4644262	4644493	LIN36GFP_peak_386	WBGene00015008,WBGene00022466
chrI	4647130	4647365	LIN36GFP_peak_387	WBGene00004415,WBGene00015011
chrI	4650726	4650958	LIN36GFP_peak_388	WBGene00015009
chrI	4651482	4651713	LIN36GFP_peak_389	WBGene00015009
chrI	4672134	4672367	LIN36GFP_peak_390	WBGene00006791,WBGene00006961
chrI	4704294	4704526	LIN36GFP_peak_391	WBGene00021112
chrI	4745323	4745576	LIN36GFP_peak_392	WBGene00002694,WBGene00015691
chrI	4747457	4747694	LIN36GFP_peak_393	WBGene00002694,WBGene00015691
chrI	4767746	4768055	LIN36GFP_peak_394	.
chrI	4769522	4769743	LIN36GFP_peak_395	WBGene00019767
chrI	4769954	4770157	LIN36GFP_peak_396	WBGene00019767
chrI	4779493	4779734	LIN36GFP_peak_397	WBGene00019771
chrI	4783772	4783990	LIN36GFP_peak_398	WBGene00019771
chrI	4788479	4788709	LIN36GFP_peak_399	WBGene00019771,WBGene00023067
chrI	4788926	4789106	LIN36GFP_peak_400	WBGene00023067
chrI	4789920	4790152	LIN36GFP_peak_401	WBGene00023068
chrI	4795517	4795768	LIN36GFP_peak_402	.
chrI	4805354	4805591	LIN36GFP_peak_403	WBGene00018797
chrI	4813744	4813972	LIN36GFP_peak_404	.
chrI	4829810	4830045	LIN36GFP_peak_405	WBGene00019011
chrI	4848743	4848985	LIN36GFP_peak_406	WBGene00019008
chrI	4880067	4880302	LIN36GFP_peak_407	.
chrI	4912536	4912761	LIN36GFP_peak_408	WBGene00017675
chrI	4915442	4915717	LIN36GFP_peak_409	WBGene00017675
chrI	4918075	4918328	LIN36GFP_peak_410	WBGene00017676
chrI	4926457	4926703	LIN36GFP_peak_411	WBGene00002075,WBGene00017886
chrI	4958258	4958510	LIN36GFP_peak_412	WBGene00044431
chrI	4967586	4967819	LIN36GFP_peak_413	WBGene00000155
chrI	4974289	4974528	LIN36GFP_peak_414	WBGene00004900
chrI	4992079	4992358	LIN36GFP_peak_415	WBGene00001117,WBGene00003221
chrI	4993754	4994016	LIN36GFP_peak_416	WBGene00001117,WBGene00003221
chrI	4994947	4995185	LIN36GFP_peak_417	WBGene00003221
chrI	5075268	5075513	LIN36GFP_peak_418	.
chrI	5082389	5082625	LIN36GFP_peak_419	WBGene00016258
chrI	5106074	5106331	LIN36GFP_peak_420	WBGene00003924,WBGene00022460
chrI	5127562	5127798	LIN36GFP_peak_421	WBGene00003132,WBGene00022458
chrI	5137969	5138202	LIN36GFP_peak_422	WBGene00003475,WBGene00022455
chrI	5144501	5144759	LIN36GFP_peak_423	WBGene00006797
chrI	5164937	5165175	LIN36GFP_peak_424	WBGene00001833,WBGene00002804
chrI	5176293	5176539	LIN36GFP_peak_425	WBGene00003792,WBGene00004955
chrI	5189921	5190154	LIN36GFP_peak_426	WBGene00018908
chrI	5244161	5244392	LIN36GFP_peak_427	WBGene00015092
chrI	5261638	5261910	LIN36GFP_peak_428	WBGene00002583
chrI	5272516	5272792	LIN36GFP_peak_429	WBGene00015096
chrI	5281742	5281998	LIN36GFP_peak_430	WBGene00000965
chrI	5291806	5292055	LIN36GFP_peak_431	.
chrI	5300474	5300711	LIN36GFP_peak_432	WBGene00015313
chrI	5314426	5314664	LIN36GFP_peak_433	WBGene00002717,WBGene00018596
chrI	5319273	5319506	LIN36GFP_peak_434	WBGene00018595,WBGene00018599
chrI	5353820	5354054	LIN36GFP_peak_435	WBGene00000966,WBGene00018866
chrI	5381168	5381401	LIN36GFP_peak_436	WBGene00004131,WBGene00016041
chrI	5411267	5411508	LIN36GFP_peak_437	WBGene00001491
chrI	5429820	5430061	LIN36GFP_peak_438	WBGene00000230,WBGene00017852
chrI	5470981	5471210	LIN36GFP_peak_439	WBGene00001859
chrI	5485859	5486106	LIN36GFP_peak_440	WBGene00004431
chrI	5503432	5503666	LIN36GFP_peak_441	WBGene00015632
chrI	5509244	5509503	LIN36GFP_peak_442	WBGene00019077,WBGene00019079
chrI	5518760	5519008	LIN36GFP_peak_443	WBGene00019074,WBGene00019080
chrI	5550506	5550783	LIN36GFP_peak_444	WBGene00006594,WBGene00019693
chrI	5579438	5579712	LIN36GFP_peak_445	WBGene00002225,WBGene00019711
chrI	5608898	5609147	LIN36GFP_peak_446	WBGene00006726
chrI	5618377	5618648	LIN36GFP_peak_447	WBGene00000473,WBGene00018509
chrI	5653556	5653793	LIN36GFP_peak_448	WBGene00018891
chrI	5658180	5658414	LIN36GFP_peak_449	WBGene00018894
chrI	5659087	5659324	LIN36GFP_peak_450	WBGene00018894
chrI	5673671	5673924	LIN36GFP_peak_451	WBGene00018897,WBGene00020558
chrI	5691725	5691986	LIN36GFP_peak_452	WBGene00003793,WBGene00006776
chrI	5701508	5701753	LIN36GFP_peak_453	WBGene00020556
chrI	5706861	5707110	LIN36GFP_peak_454	WBGene00002989,WBGene00044930
chrI	5707873	5707985	LIN36GFP_peak_455	WBGene00002989
chrI	5743972	5744216	LIN36GFP_peak_456	WBGene00004505,WBGene00044305
chrI	5747136	5747382	LIN36GFP_peak_457	WBGene00000493
chrI	5762359	5762585	LIN36GFP_peak_458	WBGene00045483
chrI	5763241	5763369	LIN36GFP_peak_459	WBGene00045483
chrI	5807465	5807720	LIN36GFP_peak_460	WBGene00003020,WBGene00015176
chrI	5870572	5870829	LIN36GFP_peak_461	WBGene00018008
chrI	5871901	5872146	LIN36GFP_peak_462	WBGene00016421,WBGene00018008
chrI	5937008	5937257	LIN36GFP_peak_463	WBGene00000099,WBGene00015029
chrI	5986230	5986463	LIN36GFP_peak_464	WBGene00015501
chrI	5999224	5999473	LIN36GFP_peak_465	WBGene00006823
chrI	6006089	6006314	LIN36GFP_peak_466	WBGene00015500,WBGene00044414
chrI	6011795	6012029	LIN36GFP_peak_467	WBGene00015499
chrI	6036325	6036578	LIN36GFP_peak_468	WBGene00016155
chrI	6038086	6038318	LIN36GFP_peak_469	WBGene00006492
chrI	6039008	6039213	LIN36GFP_peak_470	WBGene00006492
chrI	6061111	6061425	LIN36GFP_peak_471	WBGene00016158
chrI	6082696	6082958	LIN36GFP_peak_472	WBGene00001819,WBGene00022750,WBGene00044933
chrI	6090998	6091243	LIN36GFP_peak_473	WBGene00022748,WBGene00022752
chrI	6109630	6109893	LIN36GFP_peak_474	WBGene00020839,WBGene00020843
chrI	6112043	6112284	LIN36GFP_peak_475	WBGene00020839
chrI	6183829	6184111	LIN36GFP_peak_476	WBGene00000500,WBGene00020376
chrI	6212703	6212947	LIN36GFP_peak_477	WBGene00001497,WBGene00020348,WBGene00044935
chrI	6215429	6215702	LIN36GFP_peak_478	WBGene00001497,WBGene00020346,WBGene00206356
chrI	6220860	6221106	LIN36GFP_peak_479	WBGene00004486
chrI	6224666	6224909	LIN36GFP_peak_480	WBGene00020345
chrI	6252850	6253100	LIN36GFP_peak_481	WBGene00016754
chrI	6290068	6290312	LIN36GFP_peak_482	WBGene00015686
chrI	6314773	6315030	LIN36GFP_peak_483	WBGene00002073
chrI	6317225	6317446	LIN36GFP_peak_484	WBGene00002073,WBGene00017816
chrI	6317790	6318040	LIN36GFP_peak_485	WBGene00017816
chrI	6358455	6358688	LIN36GFP_peak_486	WBGene00003499,WBGene00019396
chrI	6364666	6364930	LIN36GFP_peak_487	WBGene00019394
chrI	6366252	6366524	LIN36GFP_peak_488	WBGene00019399
chrI	6407316	6407556	LIN36GFP_peak_489	WBGene00004721
chrI	6421882	6422161	LIN36GFP_peak_490	WBGene00018156,WBGene00019993
chrI	6441254	6441494	LIN36GFP_peak_491	.
chrI	6442889	6443113	LIN36GFP_peak_492	WBGene00020742
chrI	6446507	6446752	LIN36GFP_peak_493	WBGene00020742
chrI	6447008	6447193	LIN36GFP_peak_494	WBGene00003798
chrI	6459586	6459836	LIN36GFP_peak_495	WBGene00004273,WBGene00019432
chrI	6460779	6461022	LIN36GFP_peak_496	WBGene00004273,WBGene00019432
chrI	6465943	6466187	LIN36GFP_peak_497	WBGene00019431,WBGene00019433
chrI	6467590	6467838	LIN36GFP_peak_498	WBGene00019433
chrI	6493825	6494091	LIN36GFP_peak_499	WBGene00007018,WBGene00016944
chrI	6531949	6532237	LIN36GFP_peak_500	WBGene00020417,WBGene00271694
chrI	6532991	6533213	LIN36GFP_peak_501	WBGene00271694
chrI	6541923	6542156	LIN36GFP_peak_502	WBGene00020412
chrI	6554551	6554788	LIN36GFP_peak_503	WBGene00000896,WBGene00006607
chrI	6562413	6562650	LIN36GFP_peak_504	WBGene00019003
chrI	6564516	6564751	LIN36GFP_peak_505	WBGene00000236,WBGene00003184,WBGene00019002
chrI	6615491	6615738	LIN36GFP_peak_506	WBGene00017065
chrI	6626831	6627067	LIN36GFP_peak_507	WBGene00017064,WBGene00044610
chrI	6660178	6660436	LIN36GFP_peak_508	.
chrI	6714227	6714459	LIN36GFP_peak_509	WBGene00020710
chrI	6717501	6717749	LIN36GFP_peak_510	WBGene00020709
chrI	6736132	6736418	LIN36GFP_peak_511	WBGene00004883,WBGene00020932
chrI	6739492	6739737	LIN36GFP_peak_512	WBGene00020932
chrI	6756439	6756662	LIN36GFP_peak_513	WBGene00001682,WBGene00020936
chrI	6760182	6760447	LIN36GFP_peak_514	WBGene00017239,WBGene00017240
chrI	6780167	6780408	LIN36GFP_peak_515	WBGene00000871,WBGene00004111
chrI	6781617	6781973	LIN36GFP_peak_516	WBGene00000871,WBGene00016491,WBGene00022955
chrI	6789985	6790230	LIN36GFP_peak_517	WBGene00004110,WBGene00016493
chrI	6790540	6790812	LIN36GFP_peak_518	WBGene00004110,WBGene00016493
chrI	6799564	6799813	LIN36GFP_peak_519	WBGene00016494,WBGene00017098
chrI	6812209	6812479	LIN36GFP_peak_520	WBGene00006740
chrI	6814213	6814460	LIN36GFP_peak_521	WBGene00006740,WBGene00019323
chrI	6835204	6835444	LIN36GFP_peak_522	WBGene00019322
chrI	6835778	6836032	LIN36GFP_peak_523	WBGene00019322
chrI	6838168	6838414	LIN36GFP_peak_524	WBGene00001056
chrI	6849921	6850191	LIN36GFP_peak_525	WBGene00019246,WBGene00019247
chrI	6880311	6880553	LIN36GFP_peak_526	WBGene00006423
chrI	6930919	6931162	LIN36GFP_peak_527	WBGene00020398
chrI	6936852	6937129	LIN36GFP_peak_528	WBGene00020398
chrI	6949299	6949628	LIN36GFP_peak_529	WBGene00020397,WBGene00020403
chrI	6970200	6970462	LIN36GFP_peak_530	WBGene00016261,WBGene00016262
chrI	6981348	6981590	LIN36GFP_peak_531	.
chrI	7002316	7002558	LIN36GFP_peak_532	.
chrI	7015703	7015935	LIN36GFP_peak_533	WBGene00003964
chrI	7021341	7021596	LIN36GFP_peak_534	WBGene00003964,WBGene00008852
chrI	7079597	7079842	LIN36GFP_peak_535	.
chrI	7094931	7095168	LIN36GFP_peak_536	WBGene00004186,WBGene00009052
chrI	7149616	7149880	LIN36GFP_peak_537	WBGene00010427
chrI	7159273	7159531	LIN36GFP_peak_538	WBGene00006963,WBGene00010641
chrI	7201700	7201937	LIN36GFP_peak_539	WBGene00001949
chrI	7224608	7224899	LIN36GFP_peak_540	WBGene00007256
chrI	7233054	7233319	LIN36GFP_peak_541	WBGene00007258,WBGene00011061
chrI	7251629	7251886	LIN36GFP_peak_542	WBGene00000275,WBGene00003041
chrI	7283742	7283984	LIN36GFP_peak_543	WBGene00009004,WBGene00009005
chrI	7303006	7303260	LIN36GFP_peak_544	WBGene00008765,WBGene00008767
chrI	7304757	7304981	LIN36GFP_peak_545	WBGene00008766,WBGene00008767
chrI	7314366	7314603	LIN36GFP_peak_546	WBGene00008768,WBGene00009915
chrI	7403415	7403641	LIN36GFP_peak_547	WBGene00000638
chrI	7466642	7466841	LIN36GFP_peak_548	WBGene00013994
chrI	7472467	7472698	LIN36GFP_peak_549	WBGene00012136
chrI	7491905	7492184	LIN36GFP_peak_550	WBGene00012139,WBGene00012140
chrI	7494305	7494502	LIN36GFP_peak_551	WBGene00012139
chrI	7494660	7494835	LIN36GFP_peak_552	WBGene00007042,WBGene00012139
chrI	7495071	7495300	LIN36GFP_peak_553	WBGene00007042
chrI	7518950	7519199	LIN36GFP_peak_554	WBGene00001648,WBGene00219834
chrI	7526781	7527008	LIN36GFP_peak_555	.
chrI	7529459	7529685	LIN36GFP_peak_556	WBGene00003552
chrI	7548140	7548384	LIN36GFP_peak_557	WBGene00000938
chrI	7559556	7559792	LIN36GFP_peak_558	WBGene00000496,WBGene00012030
chrI	7608687	7608913	LIN36GFP_peak_559	WBGene00003071
chrI	7639958	7640205	LIN36GFP_peak_560	WBGene00009254
chrI	7643224	7643465	LIN36GFP_peak_561	WBGene00004508,WBGene00009141
chrI	7676199	7676440	LIN36GFP_peak_562	WBGene00009145,WBGene00011975
chrI	7700964	7701200	LIN36GFP_peak_563	WBGene00077728,WBGene00220089
chrI	7724636	7724906	LIN36GFP_peak_564	WBGene00009189,WBGene00009191
chrI	7772548	7772807	LIN36GFP_peak_565	WBGene00000079,WBGene00003818
chrI	7814629	7814865	LIN36GFP_peak_566	WBGene00008398,WBGene00008399
chrI	7820670	7820951	LIN36GFP_peak_567	WBGene00008400
chrI	7835522	7835752	LIN36GFP_peak_568	WBGene00009270,WBGene00009272
chrI	7841491	7841738	LIN36GFP_peak_569	WBGene00009277
chrI	7883850	7884086	LIN36GFP_peak_570	WBGene00010110
chrI	7915462	7915693	LIN36GFP_peak_571	WBGene00008991
chrI	7926299	7926572	LIN36GFP_peak_572	WBGene00008990
chrI	7940661	7940904	LIN36GFP_peak_573	WBGene00011915,WBGene00011916
chrI	7961786	7962024	LIN36GFP_peak_574	WBGene00004318
chrI	8000251	8000493	LIN36GFP_peak_575	WBGene00008314
chrI	8018514	8018755	LIN36GFP_peak_576	WBGene00008311
chrI	8024598	8024840	LIN36GFP_peak_577	WBGene00000869
chrI	8048699	8048951	LIN36GFP_peak_578	WBGene00000156,WBGene00010566
chrI	8082835	8083072	LIN36GFP_peak_579	WBGene00000485,WBGene00004378
chrI	8083373	8083582	LIN36GFP_peak_580	WBGene00004378
chrI	8124588	8124865	LIN36GFP_peak_581	WBGene00002999,WBGene00003136
chrI	8133689	8133967	LIN36GFP_peak_582	WBGene00012113
chrI	8223034	8223298	LIN36GFP_peak_583	WBGene00011375
chrI	8256659	8256914	LIN36GFP_peak_584	WBGene00013957
chrI	8288798	8289038	LIN36GFP_peak_585	WBGene00002196
chrI	8291066	8291314	LIN36GFP_peak_586	WBGene00002196,WBGene00003788
chrI	8293921	8294171	LIN36GFP_peak_587	WBGene00003183,WBGene00003788
chrI	8327123	8327361	LIN36GFP_peak_588	WBGene00000467,WBGene00009922
chrI	8329648	8329890	LIN36GFP_peak_589	WBGene00004439
chrI	8332972	8333254	LIN36GFP_peak_590	WBGene00007914
chrI	8369697	8369943	LIN36GFP_peak_591	WBGene00008887
chrI	8406632	8406872	LIN36GFP_peak_592	WBGene00008528,WBGene00008529
chrI	8409803	8410057	LIN36GFP_peak_593	WBGene00003014
chrI	8411172	8411504	LIN36GFP_peak_594	WBGene00003014,WBGene00008531
chrI	8416230	8416467	LIN36GFP_peak_595	WBGene00004117
chrI	8422413	8422655	LIN36GFP_peak_596	WBGene00004117,WBGene00004931
chrI	8434319	8434621	LIN36GFP_peak_597	WBGene00004931,WBGene00008532
chrI	8511357	8511597	LIN36GFP_peak_598	WBGene00010496
chrI	8548099	8548336	LIN36GFP_peak_599	.
chrI	8556811	8557091	LIN36GFP_peak_600	WBGene00001651
chrI	8590621	8590881	LIN36GFP_peak_601	WBGene00000904,WBGene00004305
chrI	8608773	8608999	LIN36GFP_peak_602	WBGene00009664,WBGene00009665
chrI	8615117	8615356	LIN36GFP_peak_603	WBGene00009666,WBGene00009668
chrI	8664847	8664969	LIN36GFP_peak_604	WBGene00009563
chrI	8692527	8692775	LIN36GFP_peak_605	WBGene00000209,WBGene00010624
chrI	8696292	8696542	LIN36GFP_peak_606	WBGene00003953,WBGene00009565
chrI	8702377	8702620	LIN36GFP_peak_607	WBGene00000409,WBGene00006577
chrI	8728522	8728789	LIN36GFP_peak_608	WBGene00003925,WBGene00007971
chrI	8747897	8748173	LIN36GFP_peak_609	WBGene00007976,WBGene00007979
chrI	8759819	8760050	LIN36GFP_peak_610	WBGene00003052,WBGene00006574
chrI	8812175	8812401	LIN36GFP_peak_611	WBGene00006682,WBGene00009455
chrI	8813302	8813547	LIN36GFP_peak_612	WBGene00009454
chrI	8816449	8816683	LIN36GFP_peak_613	WBGene00004484,WBGene00009456
chrI	8839162	8839409	LIN36GFP_peak_614	WBGene00009250,WBGene00009460
chrI	8852238	8852477	LIN36GFP_peak_615	WBGene00002035
chrI	8859156	8859378	LIN36GFP_peak_616	WBGene00010137
chrI	8918786	8919018	LIN36GFP_peak_617	WBGene00011629
chrI	8949679	8949911	LIN36GFP_peak_618	WBGene00009962,WBGene00219450
chrI	8961933	8962203	LIN36GFP_peak_619	WBGene00001568
chrI	8970041	8970283	LIN36GFP_peak_620	WBGene00004953,WBGene00009346
chrI	9013987	9014242	LIN36GFP_peak_621	WBGene00009477
chrI	9042814	9043049	LIN36GFP_peak_622	WBGene00007855
chrI	9064847	9065081	LIN36GFP_peak_623	WBGene00004298
chrI	9077309	9077561	LIN36GFP_peak_624	WBGene00011531
chrI	9080022	9080258	LIN36GFP_peak_625	WBGene00011532
chrI	9111701	9111938	LIN36GFP_peak_626	WBGene00012376,WBGene00014115
chrI	9141665	9141924	LIN36GFP_peak_627	WBGene00014119
chrI	9149242	9149488	LIN36GFP_peak_628	WBGene00010421,WBGene00014119
chrI	9150262	9150496	LIN36GFP_peak_629	WBGene00010421,WBGene00014119
chrI	9163405	9163646	LIN36GFP_peak_630	WBGene00001167,WBGene00009127
chrI	9226755	9226996	LIN36GFP_peak_631	WBGene00001590,WBGene00008107
chrI	9237664	9237887	LIN36GFP_peak_632	WBGene00009498
chrI	9249290	9249533	LIN36GFP_peak_633	WBGene00009499
chrI	9286640	9286876	LIN36GFP_peak_634	WBGene00008781,WBGene00009173
chrI	9287172	9287447	LIN36GFP_peak_635	WBGene00008781,WBGene00009173
chrI	9307648	9307785	LIN36GFP_peak_636	WBGene00004268
chrI	9390199	9390441	LIN36GFP_peak_637	WBGene00008878
chrI	9393731	9393966	LIN36GFP_peak_638	WBGene00008876,WBGene00008877
chrI	9422276	9422518	LIN36GFP_peak_639	WBGene00003904,WBGene00007645
chrI	9445703	9445976	LIN36GFP_peak_640	WBGene00003172
chrI	9488079	9488367	LIN36GFP_peak_641	WBGene00006061,WBGene00009264
chrI	9512117	9512564	LIN36GFP_peak_642	WBGene00002226,WBGene00004887,WBGene00219227
chrI	9539231	9539490	LIN36GFP_peak_643	WBGene00007984
chrI	9581537	9581769	LIN36GFP_peak_644	WBGene00002276
chrI	9585183	9585425	LIN36GFP_peak_645	WBGene00010609,WBGene00010617
chrI	9587951	9588221	LIN36GFP_peak_646	WBGene00010610
chrI	9619861	9620094	LIN36GFP_peak_647	WBGene00003036,WBGene00011488
chrI	9625966	9626215	LIN36GFP_peak_648	WBGene00002027,WBGene00004488
chrI	9665083	9665328	LIN36GFP_peak_649	WBGene00000466,WBGene00003800
chrI	9669117	9669362	LIN36GFP_peak_650	WBGene00004437,WBGene00007275
chrI	9688777	9689011	LIN36GFP_peak_651	WBGene00004426
chrI	9710885	9711107	LIN36GFP_peak_652	WBGene00001405,WBGene00007303
chrI	9748090	9748365	LIN36GFP_peak_653	.
chrI	9751039	9751278	LIN36GFP_peak_654	WBGene00006352,WBGene00219998
chrI	9768328	9768559	LIN36GFP_peak_655	.
chrI	9788566	9788810	LIN36GFP_peak_656	WBGene00000371,WBGene00006528
chrI	9798309	9798541	LIN36GFP_peak_657	.
chrI	9823441	9823645	LIN36GFP_peak_658	WBGene00009408
chrI	9849223	9849462	LIN36GFP_peak_659	WBGene00006978
chrI	9869142	9869385	LIN36GFP_peak_660	WBGene00003639
chrI	9934409	9934638	LIN36GFP_peak_661	WBGene00013695
chrI	9938391	9938675	LIN36GFP_peak_662	WBGene00005023,WBGene00013694
chrI	9961999	9962233	LIN36GFP_peak_663	WBGene00003397,WBGene00007043
chrI	9979816	9980048	LIN36GFP_peak_664	WBGene00001226
chrI	9984912	9985140	LIN36GFP_peak_665	WBGene00006379
chrI	9988897	9989145	LIN36GFP_peak_666	WBGene00001941,WBGene00001942
chrI	10025975	10026212	LIN36GFP_peak_667	WBGene00003803
chrI	10045853	10046085	LIN36GFP_peak_668	WBGene00003564,WBGene00008665
chrI	10104210	10104448	LIN36GFP_peak_669	WBGene00007054,WBGene00013699
chrI	10122014	10122259	LIN36GFP_peak_670	WBGene00013703,WBGene00014965
chrI	10161825	10162151	LIN36GFP_peak_671	WBGene00006447,WBGene00007705
chrI	10173151	10173392	LIN36GFP_peak_672	WBGene00007706,WBGene00007707
chrI	10178334	10178595	LIN36GFP_peak_673	WBGene00007707
chrI	10185665	10185917	LIN36GFP_peak_674	WBGene00007709,WBGene00007710
chrI	10190967	10191223	LIN36GFP_peak_675	WBGene00000931
chrI	10192864	10193211	LIN36GFP_peak_676	WBGene00007711,WBGene00007712
chrI	10197131	10197377	LIN36GFP_peak_677	WBGene00000095,WBGene00007713
chrI	10282085	10282338	LIN36GFP_peak_678	WBGene00013859
chrI	10330499	10330757	LIN36GFP_peak_679	WBGene00004476
chrI	10333082	10333343	LIN36GFP_peak_680	WBGene00001337,WBGene00013892
chrI	10349826	10350051	LIN36GFP_peak_681	.
chrI	10350650	10350870	LIN36GFP_peak_682	.
chrI	10351098	10351318	LIN36GFP_peak_683	.
chrI	10373938	10374174	LIN36GFP_peak_684	WBGene00003587,WBGene00009744
chrI	10435739	10435991	LIN36GFP_peak_685	WBGene00003902,WBGene00004444
chrI	10437910	10438157	LIN36GFP_peak_686	WBGene00013718
chrI	10474646	10474914	LIN36GFP_peak_687	WBGene00013725,WBGene00013726
chrI	10479025	10479268	LIN36GFP_peak_688	.
chrI	10484920	10485177	LIN36GFP_peak_689	WBGene00009507
chrI	10486051	10486269	LIN36GFP_peak_690	WBGene00009509
chrI	10517105	10517357	LIN36GFP_peak_691	WBGene00003742,WBGene00045164,WBGene00206464
chrI	10517979	10518210	LIN36GFP_peak_692	WBGene00003742,WBGene00010325
chrI	10539195	10539468	LIN36GFP_peak_693	WBGene00009116
chrI	10553794	10554040	LIN36GFP_peak_694	WBGene00009119,WBGene00009120
chrI	10560154	10560431	LIN36GFP_peak_695	WBGene00006720
chrI	10561747	10561999	LIN36GFP_peak_696	WBGene00006720
chrI	10562561	10562904	LIN36GFP_peak_697	WBGene00006720
chrI	10565114	10565357	LIN36GFP_peak_698	WBGene00003926,WBGene00045162
chrI	10565884	10566140	LIN36GFP_peak_699	WBGene00003926
chrI	10567542	10567820	LIN36GFP_peak_700	WBGene00004408
chrI	10588195	10588447	LIN36GFP_peak_701	WBGene00003083
chrI	10591633	10591879	LIN36GFP_peak_702	WBGene00044070
chrI	10593032	10593281	LIN36GFP_peak_703	WBGene00014525,WBGene00044070,WBGene00206474
chrI	10598440	10598691	LIN36GFP_peak_704	WBGene00011908,WBGene00011909
chrI	10622760	10623011	LIN36GFP_peak_705	WBGene00016622
chrI	10633140	10633378	LIN36GFP_peak_706	WBGene00015233,WBGene00255714
chrI	10636011	10636251	LIN36GFP_peak_707	WBGene00015238
chrI	10642325	10642603	LIN36GFP_peak_708	WBGene00001228
chrI	10666988	10667271	LIN36GFP_peak_709	WBGene00001432,WBGene00015237
chrI	10687109	10687350	LIN36GFP_peak_710	WBGene00016387,WBGene00016393
chrI	10697950	10698211	LIN36GFP_peak_711	.
chrI	10713216	10713472	LIN36GFP_peak_712	.
chrI	10717263	10717496	LIN36GFP_peak_713	WBGene00015017
chrI	10718166	10718389	LIN36GFP_peak_714	WBGene00015017
chrI	10720252	10720416	LIN36GFP_peak_715	WBGene00015023
chrI	10723550	10723795	LIN36GFP_peak_716	.
chrI	10730163	10730395	LIN36GFP_peak_717	WBGene00015022,WBGene00044413
chrI	10733677	10733938	LIN36GFP_peak_718	WBGene00002191,WBGene00015025
chrI	10788705	10788960	LIN36GFP_peak_719	WBGene00018849
chrI	10801242	10801483	LIN36GFP_peak_720	WBGene00018847
chrI	10875310	10875542	LIN36GFP_peak_721	WBGene00021387
chrI	10892338	10892582	LIN36GFP_peak_722	WBGene00003068
chrI	10895052	10895328	LIN36GFP_peak_723	WBGene00003068
chrI	10927605	10927878	LIN36GFP_peak_724	WBGene00000780,WBGene00018625,WBGene00023057,WBGene00045433
chrI	10935924	10936205	LIN36GFP_peak_725	WBGene00018625,WBGene00018632
chrI	10944649	10944899	LIN36GFP_peak_726	WBGene00013605
chrI	10953849	10954103	LIN36GFP_peak_727	.
chrI	10970163	10970398	LIN36GFP_peak_728	WBGene00013122,WBGene00013123
chrI	11035102	11035336	LIN36GFP_peak_729	WBGene00013128
chrI	11038760	11039044	LIN36GFP_peak_730	WBGene00013128,WBGene00013129
chrI	11056216	11056445	LIN36GFP_peak_731	.
chrI	11062649	11062946	LIN36GFP_peak_732	WBGene00206530
chrI	11129912	11130195	LIN36GFP_peak_733	WBGene00001980
chrI	11149378	11149622	LIN36GFP_peak_734	WBGene00013927
chrI	11169904	11170121	LIN36GFP_peak_735	WBGene00009220
chrI	11182444	11182692	LIN36GFP_peak_736	WBGene00004706,WBGene00005517
chrI	11188146	11188399	LIN36GFP_peak_737	WBGene00012317
chrI	11192953	11193203	LIN36GFP_peak_738	WBGene00012317
chrI	11212033	11212268	LIN36GFP_peak_739	.
chrI	11215871	11216136	LIN36GFP_peak_740	WBGene00013177
chrI	11239188	11239415	LIN36GFP_peak_741	WBGene00014760
chrI	11280686	11280935	LIN36GFP_peak_742	WBGene00009461
chrI	11312281	11312527	LIN36GFP_peak_743	WBGene00010416
chrI	11323284	11323538	LIN36GFP_peak_744	WBGene00000410,WBGene00010416
chrI	11344879	11345082	LIN36GFP_peak_745	WBGene00010157
chrI	11345318	11345576	LIN36GFP_peak_746	WBGene00010157
chrI	11374320	11374578	LIN36GFP_peak_747	WBGene00010159,WBGene00010161
chrI	11408367	11408593	LIN36GFP_peak_748	WBGene00001215
chrI	11408829	11409057	LIN36GFP_peak_749	WBGene00001215
chrI	11416674	11416907	LIN36GFP_peak_750	WBGene00001215,WBGene00013186
chrI	11417505	11417658	LIN36GFP_peak_751	WBGene00013186
chrI	11497866	11498109	LIN36GFP_peak_752	WBGene00010654
chrI	11505210	11505446	LIN36GFP_peak_753	WBGene00009312,WBGene00009318
chrI	11517180	11517421	LIN36GFP_peak_754	WBGene00009314
chrI	11549909	11550152	LIN36GFP_peak_755	WBGene00001131
chrI	11560202	11560369	LIN36GFP_peak_756	WBGene00000642
chrI	11578262	11578503	LIN36GFP_peak_757	WBGene00008856,WBGene00008857
chrI	11590131	11590382	LIN36GFP_peak_758	WBGene00006807
chrI	11590871	11591095	LIN36GFP_peak_759	WBGene00006807
chrI	11609475	11609704	LIN36GFP_peak_760	WBGene00007637,WBGene00007640
chrI	11611295	11611553	LIN36GFP_peak_761	WBGene00007637,WBGene00007640
chrI	11686979	11687228	LIN36GFP_peak_762	WBGene00077549,WBGene00206532
chrI	11687495	11687710	LIN36GFP_peak_763	WBGene00077549
chrI	11792664	11792906	LIN36GFP_peak_764	WBGene00006876
chrI	11795363	11795594	LIN36GFP_peak_765	.
chrI	11839635	11839868	LIN36GFP_peak_766	WBGene00012948
chrI	11841028	11841250	LIN36GFP_peak_767	WBGene00012948
chrI	11845166	11845398	LIN36GFP_peak_768	WBGene00012948
chrI	11852019	11852220	LIN36GFP_peak_769	WBGene00000415
chrI	11852388	11852721	LIN36GFP_peak_770	WBGene00000415
chrI	11853156	11853477	LIN36GFP_peak_771	WBGene00000415
chrI	11876644	11876887	LIN36GFP_peak_772	.
chrI	11893747	11894022	LIN36GFP_peak_773	WBGene00012950,WBGene00012951
chrI	11897172	11897412	LIN36GFP_peak_774	WBGene00012956
chrI	11905538	11905780	LIN36GFP_peak_775	WBGene00014820
chrI	11909928	11910181	LIN36GFP_peak_776	WBGene00011155
chrI	11910903	11911147	LIN36GFP_peak_777	WBGene00006707,WBGene00011156
chrI	11912802	11913037	LIN36GFP_peak_778	WBGene00001836
chrI	11930026	11930262	LIN36GFP_peak_779	WBGene00006958,WBGene00011059
chrI	11930586	11930839	LIN36GFP_peak_780	WBGene00006958,WBGene00011059
chrI	11952476	11952730	LIN36GFP_peak_781	WBGene00011060
chrI	11964865	11965145	LIN36GFP_peak_782	WBGene00002004
chrI	11975044	11975328	LIN36GFP_peak_783	WBGene00044805
chrI	11975704	11975907	LIN36GFP_peak_784	WBGene00044805
chrI	11976104	11976342	LIN36GFP_peak_785	WBGene00044805
chrI	11993493	11993739	LIN36GFP_peak_786	WBGene00013136
chrI	12004861	12005124	LIN36GFP_peak_787	WBGene00013137,WBGene00014916
chrI	12008177	12008405	LIN36GFP_peak_788	WBGene00014918
chrI	12009788	12010021	LIN36GFP_peak_789	.
chrI	12047509	12047754	LIN36GFP_peak_790	WBGene00002240
chrI	12065277	12065540	LIN36GFP_peak_791	WBGene00002000
chrI	12106055	12106276	LIN36GFP_peak_792	WBGene00004509
chrI	12106461	12106572	LIN36GFP_peak_793	WBGene00004509
chrI	12164714	12164961	LIN36GFP_peak_794	WBGene00011026,WBGene00011027
chrI	12165193	12165474	LIN36GFP_peak_795	WBGene00011027
chrI	12171351	12171592	LIN36GFP_peak_796	WBGene00011028
chrI	12172336	12172638	LIN36GFP_peak_797	WBGene00011028
chrI	12178916	12179155	LIN36GFP_peak_798	.
chrI	12179896	12180114	LIN36GFP_peak_799	.
chrI	12180857	12181076	LIN36GFP_peak_800	WBGene00011029
chrI	12183178	12183421	LIN36GFP_peak_801	WBGene00011029,WBGene00011030
chrI	12184450	12184684	LIN36GFP_peak_802	WBGene00011030
chrI	12206565	12206797	LIN36GFP_peak_803	WBGene00007602
chrI	12209640	12209880	LIN36GFP_peak_804	WBGene00007602
chrI	12214765	12215014	LIN36GFP_peak_805	WBGene00007603
chrI	12223738	12223972	LIN36GFP_peak_806	WBGene00008783
chrI	12227170	12227407	LIN36GFP_peak_807	WBGene00008783
chrI	12312055	12312192	LIN36GFP_peak_808	.
chrI	12331664	12331894	LIN36GFP_peak_809	WBGene00008158
chrI	12426804	12427049	LIN36GFP_peak_810	WBGene00008476,WBGene00014729
chrI	12486791	12487028	LIN36GFP_peak_811	WBGene00004190
chrI	12489847	12490092	LIN36GFP_peak_812	WBGene00004190
chrI	12491086	12491316	LIN36GFP_peak_813	WBGene00012105
chrI	12492452	12492687	LIN36GFP_peak_814	WBGene00012105
chrI	12495076	12495304	LIN36GFP_peak_815	WBGene00012106
chrI	12512461	12512755	LIN36GFP_peak_816	WBGene00006829
chrI	12513588	12513822	LIN36GFP_peak_817	WBGene00010771
chrI	12514009	12514203	LIN36GFP_peak_818	WBGene00010771
chrI	12523202	12523423	LIN36GFP_peak_819	WBGene00010770
chrI	12524396	12524512	LIN36GFP_peak_820	WBGene00010770
chrI	12524748	12525117	LIN36GFP_peak_821	WBGene00010770
chrI	12532093	12532509	LIN36GFP_peak_822	WBGene00004181,WBGene00012208
chrI	12534379	12534645	LIN36GFP_peak_823	WBGene00012208
chrI	12537378	12537637	LIN36GFP_peak_824	WBGene00012209
chrI	12551128	12551381	LIN36GFP_peak_825	WBGene00012216
chrI	12603178	12603412	LIN36GFP_peak_826	WBGene00011582
chrI	12652146	12652404	LIN36GFP_peak_827	WBGene00010419,WBGene00010420
chrI	12664901	12665139	LIN36GFP_peak_828	WBGene00012037
chrI	12727963	12728222	LIN36GFP_peak_829	WBGene00006889,WBGene00011551
chrI	12732957	12733202	LIN36GFP_peak_830	.
chrI	12734162	12734414	LIN36GFP_peak_831	WBGene00012193
chrI	12736628	12736927	LIN36GFP_peak_832	WBGene00012193,WBGene00012194
chrI	12741209	12741446	LIN36GFP_peak_833	WBGene00006700,WBGene00012193
chrI	12773016	12773170	LIN36GFP_peak_834	.
chrI	12773374	12773613	LIN36GFP_peak_835	WBGene00007094
chrI	12815818	12816080	LIN36GFP_peak_836	WBGene00012476,WBGene00012477
chrI	12823957	12824204	LIN36GFP_peak_837	WBGene00001746
chrI	12826583	12826847	LIN36GFP_peak_838	WBGene00003735
chrI	12827630	12827859	LIN36GFP_peak_839	WBGene00003735
chrI	12877037	12877297	LIN36GFP_peak_840	WBGene00003905
chrI	12903966	12904213	LIN36GFP_peak_841	WBGene00012483,WBGene00012484
chrI	12915057	12915209	LIN36GFP_peak_842	.
chrI	12918161	12918406	LIN36GFP_peak_843	WBGene00001427
chrI	12966800	12967037	LIN36GFP_peak_844	WBGene00006529
chrI	12968488	12968734	LIN36GFP_peak_845	WBGene00001234,WBGene00003948
chrI	12981117	12981329	LIN36GFP_peak_846	WBGene00008133
chrI	12989630	12989874	LIN36GFP_peak_847	WBGene00003753
chrI	12995651	12995898	LIN36GFP_peak_848	WBGene00004895
chrI	13002006	13002258	LIN36GFP_peak_849	WBGene00004895
chrI	13002676	13002912	LIN36GFP_peak_850	WBGene00004895
chrI	13020643	13020885	LIN36GFP_peak_851	WBGene00004063
chrI	13029282	13029548	LIN36GFP_peak_852	WBGene00012274
chrI	13038115	13038349	LIN36GFP_peak_853	WBGene00012274
chrI	13038842	13039078	LIN36GFP_peak_854	WBGene00012274
chrI	13060590	13060824	LIN36GFP_peak_855	WBGene00003675
chrI	13065512	13065776	LIN36GFP_peak_856	WBGene00012500
chrI	13066051	13066271	LIN36GFP_peak_857	WBGene00012500
chrI	13160950	13161183	LIN36GFP_peak_858	WBGene00009064,WBGene00009065,WBGene00014344
chrI	13161863	13162101	LIN36GFP_peak_859	WBGene00009064,WBGene00009065
chrI	13253304	13253531	LIN36GFP_peak_860	.
chrI	13280667	13280900	LIN36GFP_peak_861	WBGene00010806
chrI	13284393	13284632	LIN36GFP_peak_862	WBGene00010806
chrI	13289760	13290018	LIN36GFP_peak_863	WBGene00006595,WBGene00010807
chrI	13324505	13324711	LIN36GFP_peak_864	WBGene00001555
chrI	13335385	13335626	LIN36GFP_peak_865	WBGene00012343
chrI	13337315	13337579	LIN36GFP_peak_866	WBGene00004915,WBGene00012343,WBGene00012345
chrI	13338216	13338441	LIN36GFP_peak_867	WBGene00004915,WBGene00012345
chrI	13338885	13339141	LIN36GFP_peak_868	WBGene00004915,WBGene00012345
chrI	13345297	13345573	LIN36GFP_peak_869	WBGene00012732
chrI	13362991	13363235	LIN36GFP_peak_870	WBGene00012735
chrI	13367681	13367917	LIN36GFP_peak_871	WBGene00012735
chrI	13369736	13369991	LIN36GFP_peak_872	WBGene00012735
chrI	13373000	13373262	LIN36GFP_peak_873	WBGene00012735
chrI	13391199	13391429	LIN36GFP_peak_874	WBGene00007215,WBGene00007216
chrI	13394646	13394871	LIN36GFP_peak_875	.
chrI	13411408	13411754	LIN36GFP_peak_876	WBGene00007213,WBGene00012290,WBGene00219206
chrI	13428659	13428894	LIN36GFP_peak_877	.
chrI	13434436	13434698	LIN36GFP_peak_878	WBGene00012740
chrI	13463781	13464017	LIN36GFP_peak_879	WBGene00013021
chrI	13475535	13475848	LIN36GFP_peak_880	WBGene00013020
chrI	13485574	13485789	LIN36GFP_peak_881	WBGene00013019
chrI	13492816	13493064	LIN36GFP_peak_882	WBGene00013603
chrI	13495065	13495311	LIN36GFP_peak_883	.
chrI	13514257	13514494	LIN36GFP_peak_884	WBGene00013593,WBGene00013604
chrI	13542347	13542580	LIN36GFP_peak_885	WBGene00013595
chrI	13559653	13559909	LIN36GFP_peak_886	WBGene00006936,WBGene00013602
chrI	13571975	13572246	LIN36GFP_peak_887	WBGene00000891,WBGene00013596
chrI	13588876	13589109	LIN36GFP_peak_888	WBGene00013598,WBGene00013599
chrI	13626253	13626484	LIN36GFP_peak_889	WBGene00012386
chrI	13628582	13628819	LIN36GFP_peak_890	WBGene00006793,WBGene00012351
chrI	13634658	13634935	LIN36GFP_peak_891	WBGene00014858
chrI	13650830	13651059	LIN36GFP_peak_892	.
chrI	13653851	13654101	LIN36GFP_peak_893	WBGene00004445,WBGene00012353
chrI	13659474	13659731	LIN36GFP_peak_894	WBGene00012354,WBGene00012355
chrI	13663293	13663524	LIN36GFP_peak_895	WBGene00012234
chrI	13688678	13688929	LIN36GFP_peak_896	WBGene00012235
chrI	13728633	13728803	LIN36GFP_peak_897	WBGene00006505
chrI	13739672	13739803	LIN36GFP_peak_898	WBGene00012391,WBGene00012393
chrI	13748312	13748404	LIN36GFP_peak_899	WBGene00012391,WBGene00012393
chrI	13756432	13756669	LIN36GFP_peak_900	WBGene00012389,WBGene00012390
chrI	13812399	13812636	LIN36GFP_peak_901	WBGene00012366,WBGene00012368,WBGene00012371,WBGene00194809
chrI	13814842	13815091	LIN36GFP_peak_902	WBGene00012368,WBGene00012369
chrI	13827516	13827784	LIN36GFP_peak_903	WBGene00012368,WBGene00012369
chrI	13829363	13829617	LIN36GFP_peak_904	WBGene00012365,WBGene00012368
chrI	13835111	13835329	LIN36GFP_peak_905	WBGene00012236,WBGene00012365
chrI	13835453	13835619	LIN36GFP_peak_906	WBGene00012236
chrI	13837064	13837305	LIN36GFP_peak_907	WBGene00012236
chrI	13839906	13840180	LIN36GFP_peak_908	WBGene00012236,WBGene00012237
chrI	13846335	13846571	LIN36GFP_peak_909	WBGene00012238
chrI	13859259	13859345	LIN36GFP_peak_910	WBGene00012241
chrI	13951743	13951981	LIN36GFP_peak_911	WBGene00004475,WBGene00013506
chrI	13988191	13988405	LIN36GFP_peak_912	WBGene00045058
chrI	13995018	13995244	LIN36GFP_peak_913	WBGene00013511
chrI	13997028	13997290	LIN36GFP_peak_914	WBGene00045077
chrI	14000921	14001156	LIN36GFP_peak_915	WBGene00045077
chrI	14101010	14101288	LIN36GFP_peak_916	WBGene00006565,WBGene00013405
chrI	14113201	14113597	LIN36GFP_peak_917	WBGene00001047,WBGene00013406
chrI	14126508	14126745	LIN36GFP_peak_918	WBGene00010537
chrI	14141066	14141495	LIN36GFP_peak_919	WBGene00002181
chrI	14162026	14162262	LIN36GFP_peak_920	.
chrI	14163251	14163497	LIN36GFP_peak_921	WBGene00007991
chrI	14181414	14181668	LIN36GFP_peak_922	.
chrI	14182051	14182399	LIN36GFP_peak_923	.
chrI	14185226	14185536	LIN36GFP_peak_924	WBGene00014100
chrI	14257605	14257803	LIN36GFP_peak_925	.
chrI	14258316	14258507	LIN36GFP_peak_926	.
chrI	14258607	14258842	LIN36GFP_peak_927	.
chrI	14274771	14274981	LIN36GFP_peak_928	WBGene00008610
chrI	14275139	14275317	LIN36GFP_peak_929	WBGene00008610
chrI	14276653	14276925	LIN36GFP_peak_930	WBGene00008610
chrI	14352965	14353214	LIN36GFP_peak_931	WBGene00013667
chrI	14353667	14353900	LIN36GFP_peak_932	WBGene00013667
chrI	14358397	14358647	LIN36GFP_peak_933	WBGene00013667,WBGene00013668
chrI	14376066	14376304	LIN36GFP_peak_934	WBGene00000241
chrI	14401212	14401443	LIN36GFP_peak_935	WBGene00013669
chrI	14401703	14402109	LIN36GFP_peak_936	WBGene00013669
chrI	14405632	14405863	LIN36GFP_peak_937	WBGene00000158,WBGene00013669
chrI	14448022	14448283	LIN36GFP_peak_938	WBGene00013672
chrI	14464840	14465069	LIN36GFP_peak_939	WBGene00013673
chrI	14469201	14469451	LIN36GFP_peak_940	WBGene00004489,WBGene00013676
chrI	14496469	14496709	LIN36GFP_peak_941	WBGene00013678
chrI	14522951	14523207	LIN36GFP_peak_942	WBGene00001365
chrI	14560261	14560497	LIN36GFP_peak_943	WBGene00013680
chrI	14569996	14570229	LIN36GFP_peak_944	WBGene00013682
chrI	14570431	14570620	LIN36GFP_peak_945	WBGene00013682
chrI	14594492	14594710	LIN36GFP_peak_946	WBGene00013682
chrI	14604154	14604408	LIN36GFP_peak_947	WBGene00013682
chrI	14605925	14606163	LIN36GFP_peak_948	WBGene00013682
chrI	14611642	14611871	LIN36GFP_peak_949	WBGene00013682
chrI	14642551	14642806	LIN36GFP_peak_950	WBGene00013687,WBGene00013692
chrI	14647483	14647763	LIN36GFP_peak_951	WBGene00013689
chrI	14651552	14651786	LIN36GFP_peak_952	WBGene00013688
chrI	14662822	14663109	LIN36GFP_peak_953	WBGene00001334,WBGene00013691
chrI	14708027	14708270	LIN36GFP_peak_954	WBGene00013201
chrI	14710911	14711150	LIN36GFP_peak_955	WBGene00013201,WBGene00013202
chrI	14721512	14721737	LIN36GFP_peak_956	WBGene00010579
chrI	14737357	14737603	LIN36GFP_peak_957	WBGene00010583
chrI	14756389	14756632	LIN36GFP_peak_958	WBGene00001030,WBGene00009559
chrI	14759407	14759666	LIN36GFP_peak_959	WBGene00004495,WBGene00043308,WBGene00219940
chrI	14763239	14763497	LIN36GFP_peak_960	WBGene00009558
chrI	14768879	14769157	LIN36GFP_peak_961	WBGene00009558
chrI	14787808	14788051	LIN36GFP_peak_962	WBGene00006349
chrI	14789984	14790228	LIN36GFP_peak_963	WBGene00006730,WBGene00009554
chrI	14820176	14820425	LIN36GFP_peak_964	WBGene00002324,WBGene00013204
chrI	14839730	14839980	LIN36GFP_peak_965	WBGene00009305
chrI	14867664	14867915	LIN36GFP_peak_966	WBGene00008695
chrI	14897361	14897605	LIN36GFP_peak_967	WBGene00001488
chrI	14929276	14929505	LIN36GFP_peak_968	WBGene00001488,WBGene00002189
chrI	14945401	14945660	LIN36GFP_peak_969	WBGene00002189
chrI	14969026	14969271	LIN36GFP_peak_970	.
chrI	15013915	15014165	LIN36GFP_peak_971	WBGene00009368
chrI	15017101	15017375	LIN36GFP_peak_972	WBGene00001049,WBGene00009369
chrI	15022923	15023212	LIN36GFP_peak_973	WBGene00001049,WBGene00009366
chrI	15030846	15031083	LIN36GFP_peak_974	WBGene00009370
chrI	15034003	15034248	LIN36GFP_peak_975	WBGene00009367,WBGene00009371
chrI	15035834	15036066	LIN36GFP_peak_976	WBGene00009284
chrI	15052581	15053047	LIN36GFP_peak_977	WBGene00009286,WBGene00009287
chrII	0	116	LIN36GFP_peak_978	.
chrII	544	808	LIN36GFP_peak_979	.
chrII	18878	19194	LIN36GFP_peak_980	WBGene00015285
chrII	24532	24779	LIN36GFP_peak_981	WBGene00015291
chrII	43686	43968	LIN36GFP_peak_982	WBGene00004504,WBGene00017742
chrII	98059	98309	LIN36GFP_peak_983	WBGene00016808,WBGene00016811
chrII	156038	156297	LIN36GFP_peak_984	WBGene00001340,WBGene00020796
chrII	216663	216897	LIN36GFP_peak_985	WBGene00018585
chrII	221199	221491	LIN36GFP_peak_986	WBGene00018586
chrII	255196	255452	LIN36GFP_peak_987	WBGene00004166
chrII	263272	263514	LIN36GFP_peak_988	.
chrII	285677	285918	LIN36GFP_peak_989	WBGene00015186,WBGene00015191
chrII	291193	291429	LIN36GFP_peak_990	WBGene00015184
chrII	347717	348021	LIN36GFP_peak_991	WBGene00017037
chrII	359166	359416	LIN36GFP_peak_992	.
chrII	385995	386256	LIN36GFP_peak_993	WBGene00015405
chrII	387962	388229	LIN36GFP_peak_994	.
chrII	399814	400052	LIN36GFP_peak_995	WBGene00015408
chrII	409153	409420	LIN36GFP_peak_996	WBGene00016074
chrII	410905	411141	LIN36GFP_peak_997	WBGene00016073,WBGene00016074
chrII	416894	417128	LIN36GFP_peak_998	.
chrII	476054	476326	LIN36GFP_peak_999	WBGene00021073,WBGene00021076
chrII	506109	506344	LIN36GFP_peak_1000	WBGene00005324
chrII	580231	580507	LIN36GFP_peak_1001	WBGene00021093,WBGene00021097
chrII	591810	592022	LIN36GFP_peak_1002	.
chrII	593191	593412	LIN36GFP_peak_1003	.
chrII	600586	600854	LIN36GFP_peak_1004	WBGene00003599
chrII	622607	622835	LIN36GFP_peak_1005	WBGene00020207
chrII	650391	650635	LIN36GFP_peak_1006	WBGene00019496,WBGene00019498
chrII	672808	673023	LIN36GFP_peak_1007	WBGene00005556
chrII	673189	673387	LIN36GFP_peak_1008	WBGene00005556
chrII	677159	677371	LIN36GFP_peak_1009	WBGene00021457
chrII	677591	677823	LIN36GFP_peak_1010	WBGene00021457
chrII	692758	692992	LIN36GFP_peak_1011	WBGene00020173
chrII	693212	693381	LIN36GFP_peak_1012	WBGene00020173
chrII	730011	730245	LIN36GFP_peak_1013	WBGene00021456
chrII	788091	788320	LIN36GFP_peak_1014	.
chrII	873465	873715	LIN36GFP_peak_1015	WBGene00000106
chrII	913317	913553	LIN36GFP_peak_1016	WBGene00019924
chrII	973744	973969	LIN36GFP_peak_1017	.
chrII	1063838	1064068	LIN36GFP_peak_1018	.
chrII	1067321	1067545	LIN36GFP_peak_1019	.
chrII	1072663	1072893	LIN36GFP_peak_1020	WBGene00019309
chrII	1073256	1073380	LIN36GFP_peak_1021	WBGene00019309
chrII	1073555	1073775	LIN36GFP_peak_1022	WBGene00019309
chrII	1082402	1082649	LIN36GFP_peak_1023	.
chrII	1082865	1083099	LIN36GFP_peak_1024	.
chrII	1084147	1084438	LIN36GFP_peak_1025	.
chrII	1121772	1122035	LIN36GFP_peak_1026	WBGene00020475
chrII	1124084	1124327	LIN36GFP_peak_1027	WBGene00021103
chrII	1127451	1127663	LIN36GFP_peak_1028	WBGene00021103
chrII	1128182	1128417	LIN36GFP_peak_1029	WBGene00006387
chrII	1129660	1129885	LIN36GFP_peak_1030	WBGene00006387
chrII	1130302	1130544	LIN36GFP_peak_1031	WBGene00006387
chrII	1131499	1131822	LIN36GFP_peak_1032	WBGene00006387
chrII	1132828	1133061	LIN36GFP_peak_1033	WBGene00021104
chrII	1133341	1133575	LIN36GFP_peak_1034	WBGene00021104
chrII	1163986	1164224	LIN36GFP_peak_1035	WBGene00020740
chrII	1164538	1164760	LIN36GFP_peak_1036	WBGene00020740
chrII	1229423	1229656	LIN36GFP_peak_1037	WBGene00018734
chrII	1246882	1247124	LIN36GFP_peak_1038	WBGene00018572
chrII	1320506	1320743	LIN36GFP_peak_1039	WBGene00006924
chrII	1323089	1323317	LIN36GFP_peak_1040	WBGene00006924
chrII	1330668	1330890	LIN36GFP_peak_1041	WBGene00002176
chrII	1346945	1347201	LIN36GFP_peak_1042	WBGene00002176
chrII	1356568	1356860	LIN36GFP_peak_1043	.
chrII	1373078	1373328	LIN36GFP_peak_1044	WBGene00018819
chrII	1374562	1374791	LIN36GFP_peak_1045	WBGene00018819
chrII	1375529	1375766	LIN36GFP_peak_1046	WBGene00018819
chrII	1376872	1377109	LIN36GFP_peak_1047	.
chrII	1402242	1402490	LIN36GFP_peak_1048	WBGene00021785
chrII	1403073	1403360	LIN36GFP_peak_1049	WBGene00021784,WBGene00021785
chrII	1437650	1437893	LIN36GFP_peak_1050	WBGene00021789
chrII	1438118	1438212	LIN36GFP_peak_1051	WBGene00021781,WBGene00021789
chrII	1490842	1491070	LIN36GFP_peak_1052	WBGene00019209
chrII	1497666	1497872	LIN36GFP_peak_1053	WBGene00019209
chrII	1506737	1506993	LIN36GFP_peak_1054	WBGene00019207
chrII	1509117	1509412	LIN36GFP_peak_1055	WBGene00019207
chrII	1587578	1587838	LIN36GFP_peak_1056	.
chrII	1619424	1619657	LIN36GFP_peak_1057	.
chrII	1661412	1661637	LIN36GFP_peak_1058	WBGene00022563
chrII	1662923	1663149	LIN36GFP_peak_1059	WBGene00022554,WBGene00022564
chrII	1712232	1712459	LIN36GFP_peak_1060	.
chrII	1727639	1727886	LIN36GFP_peak_1061	.
chrII	1736401	1736655	LIN36GFP_peak_1062	WBGene00018446
chrII	1808294	1808531	LIN36GFP_peak_1063	WBGene00015611
chrII	1819951	1820191	LIN36GFP_peak_1064	WBGene00020361,WBGene00020363
chrII	1855615	1855826	LIN36GFP_peak_1065	.
chrII	1861433	1861687	LIN36GFP_peak_1066	WBGene00194998
chrII	1862275	1862452	LIN36GFP_peak_1067	WBGene00194998
chrII	1928668	1928914	LIN36GFP_peak_1068	WBGene00018658
chrII	2032394	2032616	LIN36GFP_peak_1069	WBGene00019142
chrII	2038477	2038686	LIN36GFP_peak_1070	WBGene00019132
chrII	2059026	2059288	LIN36GFP_peak_1071	WBGene00017210
chrII	2112049	2112239	LIN36GFP_peak_1072	WBGene00020078
chrII	2173586	2173827	LIN36GFP_peak_1073	.
chrII	2191194	2191465	LIN36GFP_peak_1074	.
chrII	2204159	2204408	LIN36GFP_peak_1075	WBGene00021985
chrII	2214505	2214742	LIN36GFP_peak_1076	.
chrII	2219975	2220234	LIN36GFP_peak_1077	WBGene00021986
chrII	2232519	2232765	LIN36GFP_peak_1078	WBGene00018782,WBGene00018785
chrII	2243984	2244205	LIN36GFP_peak_1079	WBGene00018781
chrII	2303631	2303747	LIN36GFP_peak_1080	.
chrII	2326661	2326887	LIN36GFP_peak_1081	.
chrII	2341055	2341354	LIN36GFP_peak_1082	WBGene00018386
chrII	2342045	2342321	LIN36GFP_peak_1083	WBGene00018383,WBGene00018386
chrII	2402691	2402872	LIN36GFP_peak_1084	.
chrII	2451078	2451323	LIN36GFP_peak_1085	WBGene00006882
chrII	2503787	2503970	LIN36GFP_peak_1086	.
chrII	2504496	2504724	LIN36GFP_peak_1087	WBGene00019130
chrII	2535932	2536138	LIN36GFP_peak_1088	WBGene00019339,WBGene00019342
chrII	2563713	2563952	LIN36GFP_peak_1089	WBGene00019343
chrII	2565007	2565251	LIN36GFP_peak_1090	WBGene00017280,WBGene00019343
chrII	2576774	2577001	LIN36GFP_peak_1091	.
chrII	2636899	2637220	LIN36GFP_peak_1092	WBGene00044363
chrII	2638130	2638361	LIN36GFP_peak_1093	WBGene00017708
chrII	2649106	2649347	LIN36GFP_peak_1094	WBGene00017711
chrII	2692712	2692944	LIN36GFP_peak_1095	WBGene00018023
chrII	2707875	2708184	LIN36GFP_peak_1096	WBGene00021654
chrII	2726665	2726907	LIN36GFP_peak_1097	WBGene00020230
chrII	2727788	2728045	LIN36GFP_peak_1098	WBGene00020230
chrII	2752612	2752848	LIN36GFP_peak_1099	WBGene00017913,WBGene00017916
chrII	2787218	2787468	LIN36GFP_peak_1100	WBGene00017245,WBGene00017255
chrII	2804307	2804572	LIN36GFP_peak_1101	.
chrII	2831286	2831527	LIN36GFP_peak_1102	WBGene00019686
chrII	2889250	2889490	LIN36GFP_peak_1103	WBGene00005020
chrII	2894514	2894738	LIN36GFP_peak_1104	.
chrII	2919171	2919416	LIN36GFP_peak_1105	WBGene00022452,WBGene00022453
chrII	2920850	2921081	LIN36GFP_peak_1106	WBGene00022452,WBGene00022712
chrII	2921637	2921879	LIN36GFP_peak_1107	WBGene00022712
chrII	2963094	2963332	LIN36GFP_peak_1108	.
chrII	2964283	2964539	LIN36GFP_peak_1109	.
chrII	2968604	2968840	LIN36GFP_peak_1110	.
chrII	2974103	2974335	LIN36GFP_peak_1111	WBGene00003678
chrII	2987891	2988155	LIN36GFP_peak_1112	WBGene00019513
chrII	2998185	2998426	LIN36GFP_peak_1113	WBGene00019511
chrII	3030919	3031181	LIN36GFP_peak_1114	WBGene00015197
chrII	3054674	3054895	LIN36GFP_peak_1115	WBGene00002997,WBGene00015200
chrII	3077009	3077253	LIN36GFP_peak_1116	WBGene00021292,WBGene00021295
chrII	3118965	3119209	LIN36GFP_peak_1117	WBGene00020408
chrII	3128505	3128870	LIN36GFP_peak_1118	.
chrII	3176685	3176912	LIN36GFP_peak_1119	.
chrII	3209311	3209601	LIN36GFP_peak_1120	WBGene00022569
chrII	3320759	3320981	LIN36GFP_peak_1121	.
chrII	3410083	3410325	LIN36GFP_peak_1122	.
chrII	3482307	3482543	LIN36GFP_peak_1123	WBGene00004896
chrII	3494503	3494783	LIN36GFP_peak_1124	WBGene00021721
chrII	3498816	3499070	LIN36GFP_peak_1125	WBGene00021721
chrII	3499447	3499674	LIN36GFP_peak_1126	.
chrII	3502732	3502993	LIN36GFP_peak_1127	WBGene00000647,WBGene00021715
chrII	3519854	3520102	LIN36GFP_peak_1128	WBGene00021117
chrII	3521473	3521825	LIN36GFP_peak_1129	WBGene00000648,WBGene00023160
chrII	3523613	3523851	LIN36GFP_peak_1130	WBGene00000648
chrII	3536031	3536270	LIN36GFP_peak_1131	WBGene00000162
chrII	3662038	3662266	LIN36GFP_peak_1132	WBGene00194713
chrII	3682902	3683146	LIN36GFP_peak_1133	WBGene00017583
chrII	3708064	3708282	LIN36GFP_peak_1134	WBGene00006000
chrII	3709891	3710103	LIN36GFP_peak_1135	WBGene00006001
chrII	3808116	3808378	LIN36GFP_peak_1136	WBGene00018806
chrII	3815484	3815759	LIN36GFP_peak_1137	WBGene00018807
chrII	3816343	3816552	LIN36GFP_peak_1138	WBGene00018803,WBGene00018807
chrII	3897050	3897285	LIN36GFP_peak_1139	WBGene00018750
chrII	3930530	3930731	LIN36GFP_peak_1140	WBGene00018756
chrII	3930977	3931198	LIN36GFP_peak_1141	WBGene00018756
chrII	3931339	3931492	LIN36GFP_peak_1142	.
chrII	3933912	3934149	LIN36GFP_peak_1143	WBGene00021192
chrII	3971681	3971919	LIN36GFP_peak_1144	WBGene00004751
chrII	3978769	3979022	LIN36GFP_peak_1145	.
chrII	4044489	4044742	LIN36GFP_peak_1146	WBGene00004467
chrII	4045999	4046222	LIN36GFP_peak_1147	WBGene00019483
chrII	4049747	4049989	LIN36GFP_peak_1148	WBGene00023318
chrII	4091674	4091917	LIN36GFP_peak_1149	WBGene00020007
chrII	4111156	4111395	LIN36GFP_peak_1150	WBGene00006476
chrII	4151520	4151752	LIN36GFP_peak_1151	.
chrII	4173986	4174173	LIN36GFP_peak_1152	WBGene00019858
chrII	4174310	4174514	LIN36GFP_peak_1153	WBGene00019858
chrII	4238000	4238265	LIN36GFP_peak_1154	WBGene00015815,WBGene00015819
chrII	4248329	4248580	LIN36GFP_peak_1155	WBGene00001673
chrII	4262497	4262722	LIN36GFP_peak_1156	.
chrII	4271372	4271603	LIN36GFP_peak_1157	.
chrII	4287014	4287252	LIN36GFP_peak_1158	WBGene00015301
chrII	4293274	4293525	LIN36GFP_peak_1159	WBGene00015301
chrII	4299321	4299555	LIN36GFP_peak_1160	WBGene00015297,WBGene00015301
chrII	4305651	4305887	LIN36GFP_peak_1161	WBGene00021796
chrII	4306129	4306322	LIN36GFP_peak_1162	WBGene00021796
chrII	4322941	4323187	LIN36GFP_peak_1163	WBGene00019221
chrII	4333063	4333320	LIN36GFP_peak_1164	WBGene00019219
chrII	4344647	4344902	LIN36GFP_peak_1165	WBGene00019217
chrII	4376835	4377101	LIN36GFP_peak_1166	WBGene00003825,WBGene00015115
chrII	4424873	4425154	LIN36GFP_peak_1167	WBGene00022739,WBGene00022742
chrII	4453400	4453649	LIN36GFP_peak_1168	WBGene00006657
chrII	4469101	4469360	LIN36GFP_peak_1169	WBGene00021057
chrII	4600909	4601148	LIN36GFP_peak_1170	WBGene00019747
chrII	4603134	4603373	LIN36GFP_peak_1171	WBGene00018045,WBGene00018046
chrII	4672732	4673001	LIN36GFP_peak_1172	WBGene00001976
chrII	4673832	4674049	LIN36GFP_peak_1173	.
chrII	4693270	4693506	LIN36GFP_peak_1174	WBGene00017369
chrII	4698362	4698599	LIN36GFP_peak_1175	WBGene00004461,WBGene00004737
chrII	4706419	4706655	LIN36GFP_peak_1176	WBGene00006626,WBGene00017372
chrII	4714062	4714311	LIN36GFP_peak_1177	WBGene00017373
chrII	4740035	4740280	LIN36GFP_peak_1178	WBGene00018270
chrII	4790744	4790931	LIN36GFP_peak_1179	WBGene00270318
chrII	4791338	4791581	LIN36GFP_peak_1180	WBGene00017837,WBGene00270318
chrII	4828145	4828372	LIN36GFP_peak_1181	WBGene00016352
chrII	4851693	4851931	LIN36GFP_peak_1182	WBGene00001027
chrII	4855443	4855734	LIN36GFP_peak_1183	WBGene00001027
chrII	4902091	4902337	LIN36GFP_peak_1184	WBGene00019892,WBGene00019893
chrII	4904335	4904587	LIN36GFP_peak_1185	WBGene00019888,WBGene00019893
chrII	4935597	4935843	LIN36GFP_peak_1186	WBGene00001778,WBGene00022762
chrII	4955429	4955697	LIN36GFP_peak_1187	WBGene00003949,WBGene00006737
chrII	4959785	4960037	LIN36GFP_peak_1188	WBGene00006737
chrII	4993868	4994109	LIN36GFP_peak_1189	WBGene00020866,WBGene00020868
chrII	4999213	4999451	LIN36GFP_peak_1190	WBGene00019087
chrII	5017248	5017521	LIN36GFP_peak_1191	WBGene00003822
chrII	5039951	5040264	LIN36GFP_peak_1192	WBGene00018017,WBGene00018018,WBGene00044666
chrII	5040868	5041147	LIN36GFP_peak_1193	WBGene00018018,WBGene00044666
chrII	5055209	5055457	LIN36GFP_peak_1194	WBGene00002068,WBGene00004434
chrII	5057319	5057574	LIN36GFP_peak_1195	WBGene00002068,WBGene00022945,WBGene00206373
chrII	5061906	5062152	LIN36GFP_peak_1196	WBGene00016151
chrII	5081206	5081460	LIN36GFP_peak_1197	WBGene00001102
chrII	5092382	5092621	LIN36GFP_peak_1198	WBGene00004040,WBGene00015453
chrII	5100175	5100408	LIN36GFP_peak_1199	WBGene00015456
chrII	5105101	5105360	LIN36GFP_peak_1200	WBGene00003402,WBGene00015459,WBGene00045083
chrII	5337003	5337240	LIN36GFP_peak_1201	WBGene00006923
chrII	5358262	5358513	LIN36GFP_peak_1202	WBGene00017289,WBGene00017293
chrII	5373324	5373555	LIN36GFP_peak_1203	WBGene00000094
chrII	5373774	5373985	LIN36GFP_peak_1204	WBGene00000094,WBGene00017283
chrII	5379697	5379930	LIN36GFP_peak_1205	WBGene00004034
chrII	5390037	5390276	LIN36GFP_peak_1206	WBGene00003583,WBGene00017144
chrII	5391563	5391804	LIN36GFP_peak_1207	WBGene00017144
chrII	5399298	5399525	LIN36GFP_peak_1208	WBGene00003393,WBGene00017138
chrII	5417974	5418248	LIN36GFP_peak_1209	WBGene00017133
chrII	5421046	5421289	LIN36GFP_peak_1210	WBGene00017132,WBGene00017143
chrII	5473578	5473690	LIN36GFP_peak_1211	WBGene00000548
chrII	5474014	5474261	LIN36GFP_peak_1212	WBGene00018961
chrII	5501370	5501603	LIN36GFP_peak_1213	WBGene00001511,WBGene00017397
chrII	5505980	5506266	LIN36GFP_peak_1214	WBGene00000375,WBGene00022672
chrII	5511256	5511496	LIN36GFP_peak_1215	WBGene00022673
chrII	5543419	5543688	LIN36GFP_peak_1216	WBGene00004834,WBGene00015891,WBGene00219272
chrII	5563968	5564210	LIN36GFP_peak_1217	.
chrII	5593685	5593915	LIN36GFP_peak_1218	WBGene00000383
chrII	5594248	5594539	LIN36GFP_peak_1219	WBGene00015916
chrII	5622655	5622888	LIN36GFP_peak_1220	.
chrII	5631150	5631407	LIN36GFP_peak_1221	WBGene00019120
chrII	5649549	5649792	LIN36GFP_peak_1222	WBGene00006988,WBGene00019126
chrII	5660928	5661187	LIN36GFP_peak_1223	WBGene00016115,WBGene00016121
chrII	5691506	5691734	LIN36GFP_peak_1224	WBGene00016113,WBGene00016118
chrII	5714916	5715165	LIN36GFP_peak_1225	WBGene00015943,WBGene00015945,WBGene00015946
chrII	5819739	5819974	LIN36GFP_peak_1226	WBGene00001224
chrII	5844644	5844923	LIN36GFP_peak_1227	WBGene00004833,WBGene00019270
chrII	5867039	5867270	LIN36GFP_peak_1228	WBGene00018872,WBGene00018874
chrII	5874601	5874837	LIN36GFP_peak_1229	WBGene00018873
chrII	5907568	5907836	LIN36GFP_peak_1230	WBGene00006933,WBGene00019129
chrII	5921670	5921908	LIN36GFP_peak_1231	WBGene00017895
chrII	6047714	6047951	LIN36GFP_peak_1232	WBGene00004306,WBGene00020026
chrII	6061603	6061841	LIN36GFP_peak_1233	WBGene00020028
chrII	6097563	6097817	LIN36GFP_peak_1234	WBGene00017683,WBGene00017686
chrII	6196930	6197172	LIN36GFP_peak_1235	WBGene00016244,WBGene00016245
chrII	6244886	6245092	LIN36GFP_peak_1236	.
chrII	6245380	6245612	LIN36GFP_peak_1237	WBGene00020783
chrII	6248541	6248816	LIN36GFP_peak_1238	WBGene00004015,WBGene00020781,WBGene00044936
chrII	6250802	6251049	LIN36GFP_peak_1239	WBGene00004015,WBGene00020781
chrII	6251430	6251605	LIN36GFP_peak_1240	WBGene00004015
chrII	6269889	6270144	LIN36GFP_peak_1241	WBGene00017435
chrII	6273989	6274201	LIN36GFP_peak_1242	WBGene00000259,WBGene00017435
chrII	6321092	6321332	LIN36GFP_peak_1243	WBGene00016311
chrII	6331450	6331744	LIN36GFP_peak_1244	WBGene00016313
chrII	6348448	6348726	LIN36GFP_peak_1245	WBGene00002980
chrII	6355732	6355981	LIN36GFP_peak_1246	WBGene00016318
chrII	6360909	6361185	LIN36GFP_peak_1247	WBGene00019607,WBGene00019608
chrII	6370198	6370447	LIN36GFP_peak_1248	WBGene00003009
chrII	6383238	6383487	LIN36GFP_peak_1249	WBGene00019061
chrII	6489843	6490081	LIN36GFP_peak_1250	WBGene00004702,WBGene00004916
chrII	6491822	6492067	LIN36GFP_peak_1251	WBGene00020894,WBGene00020899
chrII	6519789	6520016	LIN36GFP_peak_1252	WBGene00016970,WBGene00016971
chrII	6535421	6535609	LIN36GFP_peak_1253	WBGene00006522
chrII	6536013	6536244	LIN36GFP_peak_1254	WBGene00007050
chrII	6588921	6589173	LIN36GFP_peak_1255	WBGene00002045,WBGene00016961
chrII	6601074	6601313	LIN36GFP_peak_1256	WBGene00016960,WBGene00016967
chrII	6609491	6609768	LIN36GFP_peak_1257	WBGene00016968
chrII	6642763	6643002	LIN36GFP_peak_1258	WBGene00020581
chrII	6683664	6683912	LIN36GFP_peak_1259	WBGene00016002
chrII	6734744	6734995	LIN36GFP_peak_1260	WBGene00020500
chrII	6741536	6741771	LIN36GFP_peak_1261	WBGene00018305
chrII	6745016	6745247	LIN36GFP_peak_1262	.
chrII	6776681	6776926	LIN36GFP_peak_1263	WBGene00020480
chrII	6898403	6898647	LIN36GFP_peak_1264	WBGene00016624,WBGene00016631
chrII	6913404	6913643	LIN36GFP_peak_1265	WBGene00000886
chrII	6926473	6926711	LIN36GFP_peak_1266	WBGene00017699,WBGene00017700
chrII	6950640	6950882	LIN36GFP_peak_1267	WBGene00017702
chrII	6951408	6951672	LIN36GFP_peak_1268	WBGene00000459,WBGene00017702
chrII	6967564	6967903	LIN36GFP_peak_1269	WBGene00004090,WBGene00015796
chrII	6968408	6968733	LIN36GFP_peak_1270	WBGene00004090,WBGene00006344,WBGene00015796,WBGene00077724
chrII	6974129	6974366	LIN36GFP_peak_1271	WBGene00004930
chrII	6975750	6975996	LIN36GFP_peak_1272	.
chrII	6977758	6978015	LIN36GFP_peak_1273	WBGene00015797
chrII	7022652	7022902	LIN36GFP_peak_1274	WBGene00016889,WBGene00016890
chrII	7050251	7050480	LIN36GFP_peak_1275	WBGene00022852,WBGene00022855
chrII	7072592	7072865	LIN36GFP_peak_1276	WBGene00002183,WBGene00002238
chrII	7105084	7105335	LIN36GFP_peak_1277	WBGene00004447,WBGene00017349
chrII	7111732	7111959	LIN36GFP_peak_1278	WBGene00017347
chrII	7123880	7124098	LIN36GFP_peak_1279	WBGene00017344
chrII	7132008	7132256	LIN36GFP_peak_1280	WBGene00001597,WBGene00020320
chrII	7147633	7147876	LIN36GFP_peak_1281	.
chrII	7152044	7152273	LIN36GFP_peak_1282	WBGene00016173
chrII	7291294	7291537	LIN36GFP_peak_1283	WBGene00016274
chrII	7301724	7301954	LIN36GFP_peak_1284	WBGene00000839
chrII	7337619	7337888	LIN36GFP_peak_1285	WBGene00003620
chrII	7353078	7353349	LIN36GFP_peak_1286	WBGene00002008
chrII	7374221	7374457	LIN36GFP_peak_1287	WBGene00018391,WBGene00018395
chrII	7397564	7397792	LIN36GFP_peak_1288	.
chrII	7478737	7479094	LIN36GFP_peak_1289	WBGene00000101,WBGene00006703
chrII	7537684	7537927	LIN36GFP_peak_1290	WBGene00003592
chrII	7599020	7599271	LIN36GFP_peak_1291	WBGene00019940,WBGene00019941
chrII	7614460	7614713	LIN36GFP_peak_1292	WBGene00019943
chrII	7615517	7615747	LIN36GFP_peak_1293	WBGene00000390,WBGene00019943
chrII	7664312	7664557	LIN36GFP_peak_1294	WBGene00017546
chrII	7667950	7668198	LIN36GFP_peak_1295	WBGene00003045
chrII	7708644	7708879	LIN36GFP_peak_1296	WBGene00005149,WBGene00015208
chrII	7781191	7781426	LIN36GFP_peak_1297	WBGene00015513,WBGene00015515
chrII	7783622	7783870	LIN36GFP_peak_1298	WBGene00004823
chrII	7806131	7806401	LIN36GFP_peak_1299	.
chrII	7807029	7807274	LIN36GFP_peak_1300	.
chrII	7809163	7809414	LIN36GFP_peak_1301	WBGene00000516
chrII	7816240	7816478	LIN36GFP_peak_1302	WBGene00000517
chrII	7857430	7857729	LIN36GFP_peak_1303	WBGene00011636,WBGene00011641
chrII	7860362	7860624	LIN36GFP_peak_1304	WBGene00002994
chrII	7863806	7864060	LIN36GFP_peak_1305	WBGene00011638
chrII	7864316	7864550	LIN36GFP_peak_1306	WBGene00011638
chrII	7870703	7870953	LIN36GFP_peak_1307	WBGene00011349,WBGene00011639
chrII	7945264	7945500	LIN36GFP_peak_1308	WBGene00014054
chrII	8017298	8017508	LIN36GFP_peak_1309	WBGene00006996
chrII	8028265	8028507	LIN36GFP_peak_1310	WBGene00007433
chrII	8028837	8029081	LIN36GFP_peak_1311	WBGene00003813
chrII	8039475	8039729	LIN36GFP_peak_1312	WBGene00006724,WBGene00007435
chrII	8049530	8049794	LIN36GFP_peak_1313	WBGene00011508
chrII	8062313	8062560	LIN36GFP_peak_1314	WBGene00006734
chrII	8086919	8087162	LIN36GFP_peak_1315	WBGene00010502
chrII	8125015	8125257	LIN36GFP_peak_1316	WBGene00002147,WBGene00006739
chrII	8131808	8132045	LIN36GFP_peak_1317	WBGene00006739,WBGene00008053
chrII	8137571	8137852	LIN36GFP_peak_1318	WBGene00008053
chrII	8143341	8143592	LIN36GFP_peak_1319	WBGene00004421,WBGene00008642
chrII	8158072	8158317	LIN36GFP_peak_1320	WBGene00008641
chrII	8162272	8162538	LIN36GFP_peak_1321	WBGene00001281,WBGene00004510
chrII	8185071	8185321	LIN36GFP_peak_1322	WBGene00000377,WBGene00003241
chrII	8276133	8276381	LIN36GFP_peak_1323	WBGene00001571,WBGene00010459
chrII	8283262	8283509	LIN36GFP_peak_1324	WBGene00000379,WBGene00003821
chrII	8325200	8325450	LIN36GFP_peak_1325	WBGene00004304,WBGene00007744
chrII	8329030	8329273	LIN36GFP_peak_1326	WBGene00001840,WBGene00007744
chrII	8442320	8442576	LIN36GFP_peak_1327	WBGene00001230
chrII	8457115	8457366	LIN36GFP_peak_1328	WBGene00006994
chrII	8464600	8464880	LIN36GFP_peak_1329	WBGene00001498
chrII	8483475	8483727	LIN36GFP_peak_1330	WBGene00010879
chrII	8516859	8517086	LIN36GFP_peak_1331	WBGene00004383,WBGene00011756
chrII	8525439	8525693	LIN36GFP_peak_1332	WBGene00011758,WBGene00011759
chrII	8561296	8561543	LIN36GFP_peak_1333	WBGene00002065,WBGene00175035
chrII	8566148	8566399	LIN36GFP_peak_1334	WBGene00006059
chrII	8569409	8569655	LIN36GFP_peak_1335	WBGene00004416
chrII	8577750	8577978	LIN36GFP_peak_1336	WBGene00010044
chrII	8602409	8602669	LIN36GFP_peak_1337	WBGene00000773,WBGene00004440
chrII	8603689	8603937	LIN36GFP_peak_1338	WBGene00006307
chrII	8684024	8684263	LIN36GFP_peak_1339	WBGene00008430,WBGene00194940
chrII	8716448	8716685	LIN36GFP_peak_1340	WBGene00000887,WBGene00011311
chrII	8787490	8787731	LIN36GFP_peak_1341	WBGene00014309
chrII	8844507	8844737	LIN36GFP_peak_1342	WBGene00009781,WBGene00011767
chrII	8884306	8884599	LIN36GFP_peak_1343	WBGene00011580,WBGene00045407
chrII	8891105	8891331	LIN36GFP_peak_1344	WBGene00002251
chrII	8927328	8927569	LIN36GFP_peak_1345	WBGene00000378,WBGene00007178
chrII	8940447	8940681	LIN36GFP_peak_1346	WBGene00011887
chrII	8964910	8965143	LIN36GFP_peak_1347	WBGene00007683,WBGene00007684
chrII	8969362	8969611	LIN36GFP_peak_1348	WBGene00004105
chrII	8973680	8973937	LIN36GFP_peak_1349	WBGene00007686
chrII	8992882	8993125	LIN36GFP_peak_1350	WBGene00003870
chrII	8997600	8997881	LIN36GFP_peak_1351	WBGene00006514,WBGene00009713
chrII	9054686	9054935	LIN36GFP_peak_1352	WBGene00011976,WBGene00011980
chrII	9057352	9057521	LIN36GFP_peak_1353	WBGene00004446
chrII	9057686	9057908	LIN36GFP_peak_1354	.
chrII	9061243	9061491	LIN36GFP_peak_1355	WBGene00011977
chrII	9063991	9064205	LIN36GFP_peak_1356	WBGene00011978
chrII	9099107	9099342	LIN36GFP_peak_1357	WBGene00000532,WBGene00012000
chrII	9103240	9103380	LIN36GFP_peak_1358	WBGene00012003
chrII	9108566	9108806	LIN36GFP_peak_1359	WBGene00001041
chrII	9169537	9169774	LIN36GFP_peak_1360	WBGene00001061,WBGene00011965
chrII	9177141	9177426	LIN36GFP_peak_1361	WBGene00004752,WBGene00011967
chrII	9222901	9223145	LIN36GFP_peak_1362	.
chrII	9242865	9243112	LIN36GFP_peak_1363	WBGene00012033
chrII	9274059	9274330	LIN36GFP_peak_1364	WBGene00007226
chrII	9282862	9283114	LIN36GFP_peak_1365	WBGene00006510,WBGene00007227
chrII	9319407	9319652	LIN36GFP_peak_1366	WBGene00008402,WBGene00008403
chrII	9416703	9416952	LIN36GFP_peak_1367	WBGene00010941,WBGene00010942
chrII	9603442	9603708	LIN36GFP_peak_1368	WBGene00003618
chrII	9624196	9624456	LIN36GFP_peak_1369	WBGene00001038,WBGene00014249
chrII	9687038	9687273	LIN36GFP_peak_1370	WBGene00014258
chrII	9706295	9706536	LIN36GFP_peak_1371	WBGene00001623,WBGene00013139
chrII	9716726	9716996	LIN36GFP_peak_1372	WBGene00006940
chrII	9746143	9746389	LIN36GFP_peak_1373	WBGene00003785,WBGene00013143
chrII	9868783	9869010	LIN36GFP_peak_1374	.
chrII	9881948	9882195	LIN36GFP_peak_1375	WBGene00007474
chrII	9892477	9892761	LIN36GFP_peak_1376	WBGene00007463,WBGene00086566
chrII	9921674	9921933	LIN36GFP_peak_1377	WBGene00007329
chrII	9931026	9931285	LIN36GFP_peak_1378	WBGene00007331
chrII	9937699	9937987	LIN36GFP_peak_1379	WBGene00007330,WBGene00007332
chrII	9938955	9939184	LIN36GFP_peak_1380	WBGene00007332,WBGene00007334
chrII	9940490	9940726	LIN36GFP_peak_1381	WBGene00007333
chrII	9968430	9968690	LIN36GFP_peak_1382	WBGene00011273,WBGene00011275
chrII	9975055	9975286	LIN36GFP_peak_1383	WBGene00011276
chrII	9984750	9984994	LIN36GFP_peak_1384	WBGene00002266
chrII	10045093	10045350	LIN36GFP_peak_1385	WBGene00009945
chrII	10100029	10100268	LIN36GFP_peak_1386	WBGene00003928,WBGene00014165
chrII	10172477	10172727	LIN36GFP_peak_1387	WBGene00001686,WBGene00009364
chrII	10174386	10174625	LIN36GFP_peak_1388	WBGene00009365
chrII	10197171	10197416	LIN36GFP_peak_1389	WBGene00011038
chrII	10200857	10201096	LIN36GFP_peak_1390	WBGene00011040
chrII	10248435	10248666	LIN36GFP_peak_1391	WBGene00010015
chrII	10297721	10297952	LIN36GFP_peak_1392	WBGene00014171
chrII	10301000	10301248	LIN36GFP_peak_1393	WBGene00007022,WBGene00014172
chrII	10303802	10304056	LIN36GFP_peak_1394	WBGene00006918,WBGene00014174
chrII	10350579	10350821	LIN36GFP_peak_1395	WBGene00007412,WBGene00007419
chrII	10388122	10388382	LIN36GFP_peak_1396	WBGene00011661,WBGene00011662
chrII	10393785	10394027	LIN36GFP_peak_1397	WBGene00001683
chrII	10416475	10416761	LIN36GFP_peak_1398	WBGene00008480
chrII	10502696	10503002	LIN36GFP_peak_1399	WBGene00004134
chrII	10538057	10538284	LIN36GFP_peak_1400	WBGene00011303
chrII	10557701	10557951	LIN36GFP_peak_1401	WBGene00011304
chrII	10558983	10559258	LIN36GFP_peak_1402	WBGene00011304
chrII	10563483	10563723	LIN36GFP_peak_1403	WBGene00007352
chrII	10578491	10578654	LIN36GFP_peak_1404	WBGene00007355,WBGene00014667
chrII	10578918	10579164	LIN36GFP_peak_1405	WBGene00007355,WBGene00014667
chrII	10603655	10603887	LIN36GFP_peak_1406	.
chrII	10607643	10607901	LIN36GFP_peak_1407	WBGene00007561
chrII	10658791	10659030	LIN36GFP_peak_1408	WBGene00004704,WBGene00010896
chrII	10662769	10663018	LIN36GFP_peak_1409	WBGene00271706
chrII	10667672	10667905	LIN36GFP_peak_1410	.
chrII	10714320	10714564	LIN36GFP_peak_1411	WBGene00007488
chrII	10783267	10783510	LIN36GFP_peak_1412	WBGene00002297
chrII	10784391	10784589	LIN36GFP_peak_1413	WBGene00000411
chrII	10785172	10785424	LIN36GFP_peak_1414	WBGene00000411
chrII	10798576	10798815	LIN36GFP_peak_1415	WBGene00003805
chrII	10820108	10820345	LIN36GFP_peak_1416	WBGene00001153,WBGene00011071
chrII	10824145	10824401	LIN36GFP_peak_1417	WBGene00003367,WBGene00023418
chrII	10840156	10840400	LIN36GFP_peak_1418	WBGene00000293,WBGene00003367,WBGene00014447
chrII	10843915	10844199	LIN36GFP_peak_1419	WBGene00000293
chrII	10851234	10851612	LIN36GFP_peak_1420	WBGene00000293,WBGene00010910
chrII	10868829	10869071	LIN36GFP_peak_1421	WBGene00000293,WBGene00010912
chrII	10872605	10872881	LIN36GFP_peak_1422	WBGene00000880,WBGene00010333
chrII	10878146	10878374	LIN36GFP_peak_1423	.
chrII	10926242	10926483	LIN36GFP_peak_1424	WBGene00010988
chrII	10948757	10948996	LIN36GFP_peak_1425	WBGene00010990,WBGene00010991
chrII	11022076	11022315	LIN36GFP_peak_1426	WBGene00002957
chrII	11050016	11050276	LIN36GFP_peak_1427	WBGene00009353,WBGene00009354
chrII	11097383	11097626	LIN36GFP_peak_1428	WBGene00003831,WBGene00004454
chrII	11103111	11103345	LIN36GFP_peak_1429	WBGene00007499,WBGene00007503
chrII	11106370	11106619	LIN36GFP_peak_1430	WBGene00007499,WBGene00007500
chrII	11126479	11126710	LIN36GFP_peak_1431	WBGene00003076,WBGene00004478
chrII	11132639	11132870	LIN36GFP_peak_1432	WBGene00009578,WBGene00044916
chrII	11157766	11158018	LIN36GFP_peak_1433	WBGene00004096,WBGene00004227,WBGene00014426
chrII	11172052	11172286	LIN36GFP_peak_1434	WBGene00009511,WBGene00194956
chrII	11223987	11224237	LIN36GFP_peak_1435	WBGene00011523,WBGene00011524,WBGene00014506
chrII	11232328	11232588	LIN36GFP_peak_1436	WBGene00011523
chrII	11239052	11239318	LIN36GFP_peak_1437	WBGene00004465,WBGene00011529
chrII	11290453	11290699	LIN36GFP_peak_1438	.
chrII	11293469	11293760	LIN36GFP_peak_1439	WBGene00008165,WBGene00044038
chrII	11297301	11297561	LIN36GFP_peak_1440	WBGene00008166
chrII	11333971	11334200	LIN36GFP_peak_1441	WBGene00007041,WBGene00008179
chrII	11334433	11334646	LIN36GFP_peak_1442	WBGene00007041,WBGene00007189,WBGene00008135
chrII	11345705	11345949	LIN36GFP_peak_1443	WBGene00007189,WBGene00007192,WBGene00007193
chrII	11348267	11348503	LIN36GFP_peak_1444	WBGene00007189,WBGene00007193
chrII	11440281	11440532	LIN36GFP_peak_1445	WBGene00012155
chrII	11453075	11453331	LIN36GFP_peak_1446	WBGene00004698,WBGene00004699
chrII	11473644	11473873	LIN36GFP_peak_1447	WBGene00012205,WBGene00012206
chrII	11484689	11484913	LIN36GFP_peak_1448	WBGene00006660,WBGene00007149,WBGene00007539
chrII	11535043	11535173	LIN36GFP_peak_1449	WBGene00013387
chrII	11545355	11545609	LIN36GFP_peak_1450	WBGene00001031,WBGene00010053
chrII	11547632	11547862	LIN36GFP_peak_1451	WBGene00010052
chrII	11567435	11567681	LIN36GFP_peak_1452	WBGene00010051
chrII	11578446	11578715	LIN36GFP_peak_1453	WBGene00003960,WBGene00010056
chrII	11599836	11600084	LIN36GFP_peak_1454	WBGene00003791
chrII	11619933	11620175	LIN36GFP_peak_1455	WBGene00002194,WBGene00008549,WBGene00219879
chrII	11632804	11633041	LIN36GFP_peak_1456	WBGene00002194,WBGene00008549
chrII	11635078	11635299	LIN36GFP_peak_1457	WBGene00002194,WBGene00008549,WBGene00220236
chrII	11652872	11653102	LIN36GFP_peak_1458	WBGene00004468,WBGene00013924
chrII	11676018	11676256	LIN36GFP_peak_1459	WBGene00007028,WBGene00008136
chrII	11723820	11724071	LIN36GFP_peak_1460	WBGene00002262
chrII	11753103	11753340	LIN36GFP_peak_1461	WBGene00001679
chrII	11759370	11759671	LIN36GFP_peak_1462	WBGene00009691,WBGene00009692
chrII	11778160	11778401	LIN36GFP_peak_1463	WBGene00001016,WBGene00009661
chrII	11782611	11782846	LIN36GFP_peak_1464	WBGene00009656,WBGene00219294
chrII	11814018	11814293	LIN36GFP_peak_1465	WBGene00009660
chrII	11830672	11830924	LIN36GFP_peak_1466	WBGene00003979
chrII	11874758	11875005	LIN36GFP_peak_1467	WBGene00003789,WBGene00010785
chrII	11910647	11910880	LIN36GFP_peak_1468	WBGene00014151
chrII	11915870	11916103	LIN36GFP_peak_1469	WBGene00001977,WBGene00014151
chrII	11918541	11918770	LIN36GFP_peak_1470	WBGene00003015
chrII	11960749	11960978	LIN36GFP_peak_1471	WBGene00012220,WBGene00045127
chrII	11961552	11961968	LIN36GFP_peak_1472	WBGene00012219,WBGene00012220
chrII	11963324	11963567	LIN36GFP_peak_1473	WBGene00012220
chrII	11967626	11967863	LIN36GFP_peak_1474	WBGene00012221
chrII	11974641	11974894	LIN36GFP_peak_1475	.
chrII	11979740	11979964	LIN36GFP_peak_1476	WBGene00012471
chrII	11980197	11980459	LIN36GFP_peak_1477	WBGene00012458,WBGene00012471
chrII	12006746	12006988	LIN36GFP_peak_1478	WBGene00003154
chrII	12023565	12023854	LIN36GFP_peak_1479	WBGene00012461,WBGene00012465
chrII	12042180	12042441	LIN36GFP_peak_1480	WBGene00006601,WBGene00012466
chrII	12043673	12043972	LIN36GFP_peak_1481	WBGene00012466
chrII	12056902	12057133	LIN36GFP_peak_1482	WBGene00012463
chrII	12059816	12060106	LIN36GFP_peak_1483	WBGene00012463
chrII	12102430	12102696	LIN36GFP_peak_1484	WBGene00012468
chrII	12107885	12108115	LIN36GFP_peak_1485	WBGene00012469
chrII	12163098	12163341	LIN36GFP_peak_1486	.
chrII	12184948	12185196	LIN36GFP_peak_1487	WBGene00013256
chrII	12198271	12198490	LIN36GFP_peak_1488	WBGene00013258
chrII	12202923	12203169	LIN36GFP_peak_1489	WBGene00013272
chrII	12222583	12222871	LIN36GFP_peak_1490	WBGene00004167,WBGene00044051
chrII	12224943	12225231	LIN36GFP_peak_1491	WBGene00004167,WBGene00013260
chrII	12243376	12243655	LIN36GFP_peak_1492	WBGene00013264
chrII	12281139	12281357	LIN36GFP_peak_1493	WBGene00002063
chrII	12281569	12281764	LIN36GFP_peak_1494	WBGene00002063
chrII	12339231	12339487	LIN36GFP_peak_1495	WBGene00004945
chrII	12341593	12341837	LIN36GFP_peak_1496	WBGene00004945
chrII	12356090	12356331	LIN36GFP_peak_1497	.
chrII	12361078	12361324	LIN36GFP_peak_1498	WBGene00013273
chrII	12459496	12459736	LIN36GFP_peak_1499	WBGene00008837,WBGene00044323
chrII	12461717	12461997	LIN36GFP_peak_1500	.
chrII	12494636	12494874	LIN36GFP_peak_1501	WBGene00000660,WBGene00005289,WBGene00014524
chrII	12500053	12500282	LIN36GFP_peak_1502	WBGene00005289,WBGene00011878
chrII	12519712	12519981	LIN36GFP_peak_1503	WBGene00005291,WBGene00044032
chrII	12589553	12589788	LIN36GFP_peak_1504	WBGene00012584
chrII	12603731	12603980	LIN36GFP_peak_1505	WBGene00012584,WBGene00012585
chrII	12604235	12604481	LIN36GFP_peak_1506	WBGene00012584,WBGene00012585
chrII	12675079	12675284	LIN36GFP_peak_1507	WBGene00012600
chrII	12675477	12675683	LIN36GFP_peak_1508	WBGene00012600
chrII	12676255	12676480	LIN36GFP_peak_1509	WBGene00012600
chrII	12677245	12677339	LIN36GFP_peak_1510	WBGene00012600
chrII	12677964	12678165	LIN36GFP_peak_1511	WBGene00012600,WBGene00012602
chrII	12678475	12678722	LIN36GFP_peak_1512	WBGene00012602
chrII	12679708	12679942	LIN36GFP_peak_1513	WBGene00012895,WBGene00271657
chrII	12681242	12681456	LIN36GFP_peak_1514	WBGene00012895,WBGene00271657
chrII	12687806	12688023	LIN36GFP_peak_1515	WBGene00012894,WBGene00271657
chrII	12738787	12739058	LIN36GFP_peak_1516	WBGene00012897
chrII	12747132	12747376	LIN36GFP_peak_1517	WBGene00012898
chrII	12768355	12768697	LIN36GFP_peak_1518	WBGene00012903,WBGene00012904
chrII	12778406	12778636	LIN36GFP_peak_1519	WBGene00012919
chrII	12790270	12790516	LIN36GFP_peak_1520	WBGene00012907
chrII	12800021	12800246	LIN36GFP_peak_1521	.
chrII	12801234	12801464	LIN36GFP_peak_1522	WBGene00012908
chrII	12856599	12856857	LIN36GFP_peak_1523	WBGene00012917
chrII	12872403	12872590	LIN36GFP_peak_1524	WBGene00001793
chrII	12872752	12872960	LIN36GFP_peak_1525	WBGene00001793
chrII	12873386	12873627	LIN36GFP_peak_1526	WBGene00001793
chrII	12878394	12878624	LIN36GFP_peak_1527	WBGene00001793
chrII	12878868	12879092	LIN36GFP_peak_1528	WBGene00001793,WBGene00009390
chrII	12914767	12915001	LIN36GFP_peak_1529	.
chrII	12919144	12919464	LIN36GFP_peak_1530	WBGene00010263,WBGene00010264
chrII	12938950	12939181	LIN36GFP_peak_1531	WBGene00010267,WBGene00010268
chrII	12944882	12945152	LIN36GFP_peak_1532	WBGene00006315,WBGene00010267,WBGene00010269
chrII	12953422	12953668	LIN36GFP_peak_1533	WBGene00012605,WBGene00012606
chrII	12966114	12966401	LIN36GFP_peak_1534	WBGene00004232
chrII	12971533	12971786	LIN36GFP_peak_1535	WBGene00004232
chrII	12996219	12996508	LIN36GFP_peak_1536	WBGene00012608
chrII	13016480	13016716	LIN36GFP_peak_1537	WBGene00003144
chrII	13030668	13030922	LIN36GFP_peak_1538	WBGene00003144,WBGene00008929
chrII	13036770	13037008	LIN36GFP_peak_1539	WBGene00008930
chrII	13039671	13039850	LIN36GFP_peak_1540	WBGene00004242,WBGene00044057
chrII	13051646	13051866	LIN36GFP_peak_1541	.
chrII	13083785	13084032	LIN36GFP_peak_1542	WBGene00013590,WBGene00013591
chrII	13102405	13102641	LIN36GFP_peak_1543	WBGene00009245
chrII	13117222	13117452	LIN36GFP_peak_1544	WBGene00009245,WBGene00009246
chrII	13155854	13156040	LIN36GFP_peak_1545	WBGene00001998
chrII	13156212	13156423	LIN36GFP_peak_1546	WBGene00001998
chrII	13157016	13157260	LIN36GFP_peak_1547	WBGene00001998,WBGene00009307
chrII	13171732	13171984	LIN36GFP_peak_1548	WBGene00003388
chrII	13180531	13180749	LIN36GFP_peak_1549	WBGene00012372
chrII	13182609	13182837	LIN36GFP_peak_1550	WBGene00001947,WBGene00012372,WBGene00219228
chrII	13187210	13187476	LIN36GFP_peak_1551	WBGene00012375
chrII	13188130	13188357	LIN36GFP_peak_1552	WBGene00012375
chrII	13195276	13195523	LIN36GFP_peak_1553	WBGene00002264
chrII	13196812	13197043	LIN36GFP_peak_1554	WBGene00002264
chrII	13199734	13200007	LIN36GFP_peak_1555	WBGene00000274
chrII	13212288	13212495	LIN36GFP_peak_1556	WBGene00000274
chrII	13237934	13238172	LIN36GFP_peak_1557	WBGene00008860
chrII	13244670	13244926	LIN36GFP_peak_1558	.
chrII	13279799	13280051	LIN36GFP_peak_1559	WBGene00012988,WBGene00012989
chrII	13333315	13333583	LIN36GFP_peak_1560	.
chrII	13338011	13338254	LIN36GFP_peak_1561	WBGene00012992
chrII	13357690	13357885	LIN36GFP_peak_1562	.
chrII	13358064	13358213	LIN36GFP_peak_1563	.
chrII	13369310	13369540	LIN36GFP_peak_1564	WBGene00012998
chrII	13415209	13415447	LIN36GFP_peak_1565	WBGene00013014
chrII	13419956	13420190	LIN36GFP_peak_1566	WBGene00013014
chrII	13420895	13421140	LIN36GFP_peak_1567	WBGene00013014
chrII	13447763	13448005	LIN36GFP_peak_1568	WBGene00008444
chrII	13477295	13477546	LIN36GFP_peak_1569	WBGene00045410
chrII	13494046	13494165	LIN36GFP_peak_1570	WBGene00009740
chrII	13494806	13495054	LIN36GFP_peak_1571	WBGene00009740,WBGene00009741
chrII	13551401	13551651	LIN36GFP_peak_1572	WBGene00013002,WBGene00013006
chrII	13575582	13575839	LIN36GFP_peak_1573	WBGene00013004,WBGene00013006
chrII	13581851	13582319	LIN36GFP_peak_1574	WBGene00013006
chrII	13596662	13596901	LIN36GFP_peak_1575	WBGene00000804,WBGene00013009
chrII	13613459	13613704	LIN36GFP_peak_1576	.
chrII	13614618	13614836	LIN36GFP_peak_1577	WBGene00001762
chrII	13640291	13640536	LIN36GFP_peak_1578	WBGene00007836
chrII	13694727	13695000	LIN36GFP_peak_1579	WBGene00012999
chrII	13708102	13708362	LIN36GFP_peak_1580	WBGene00002235
chrII	13722864	13723098	LIN36GFP_peak_1581	WBGene00013208
chrII	13725910	13726165	LIN36GFP_peak_1582	WBGene00013209,WBGene00013210
chrII	13727301	13727512	LIN36GFP_peak_1583	WBGene00013209
chrII	13733646	13733840	LIN36GFP_peak_1584	WBGene00011056
chrII	13735385	13735642	LIN36GFP_peak_1585	WBGene00011056
chrII	13751097	13751348	LIN36GFP_peak_1586	.
chrII	13791356	13791607	LIN36GFP_peak_1587	WBGene00013934
chrII	13799006	13799235	LIN36GFP_peak_1588	WBGene00013934
chrII	13834477	13834711	LIN36GFP_peak_1589	WBGene00008577
chrII	13844183	13844403	LIN36GFP_peak_1590	WBGene00008578
chrII	13844597	13844816	LIN36GFP_peak_1591	WBGene00008578
chrII	13845546	13845838	LIN36GFP_peak_1592	WBGene00008578
chrII	13847394	13847641	LIN36GFP_peak_1593	.
chrII	13872565	13872803	LIN36GFP_peak_1594	WBGene00013093,WBGene00013094
chrII	13875395	13875619	LIN36GFP_peak_1595	WBGene00013094
chrII	13885992	13886238	LIN36GFP_peak_1596	WBGene00001838
chrII	13888396	13888635	LIN36GFP_peak_1597	WBGene00013096
chrII	13906416	13906679	LIN36GFP_peak_1598	.
chrII	13907755	13907920	LIN36GFP_peak_1599	.
chrII	13907996	13908218	LIN36GFP_peak_1600	.
chrII	13908657	13908910	LIN36GFP_peak_1601	WBGene00012198
chrII	13952984	13953229	LIN36GFP_peak_1602	WBGene00012330,WBGene00012728
chrII	13965731	13965959	LIN36GFP_peak_1603	WBGene00012334,WBGene00012728
chrII	13972938	13973165	LIN36GFP_peak_1604	WBGene00012722,WBGene00012728
chrII	13976179	13976452	LIN36GFP_peak_1605	WBGene00012723,WBGene00012728
chrII	14018398	14018639	LIN36GFP_peak_1606	WBGene00008499,WBGene00008500,WBGene00045139
chrII	14050578	14050942	LIN36GFP_peak_1607	WBGene00000901
chrII	14058928	14059185	LIN36GFP_peak_1608	.
chrII	14059826	14060071	LIN36GFP_peak_1609	WBGene00012187
chrII	14063181	14063434	LIN36GFP_peak_1610	WBGene00002275
chrII	14065996	14066188	LIN36GFP_peak_1611	WBGene00002275
chrII	14066387	14066619	LIN36GFP_peak_1612	.
chrII	14121829	14122064	LIN36GFP_peak_1613	WBGene00010722
chrII	14125904	14126154	LIN36GFP_peak_1614	WBGene00010721
chrII	14142079	14142372	LIN36GFP_peak_1615	WBGene00012230
chrII	14143754	14144008	LIN36GFP_peak_1616	WBGene00012228
chrII	14154437	14154671	LIN36GFP_peak_1617	WBGene00004456,WBGene00012978
chrII	14171992	14172219	LIN36GFP_peak_1618	.
chrII	14186721	14186949	LIN36GFP_peak_1619	WBGene00012980
chrII	14187520	14187757	LIN36GFP_peak_1620	WBGene00012980
chrII	14188637	14188907	LIN36GFP_peak_1621	WBGene00012980
chrII	14197613	14197850	LIN36GFP_peak_1622	.
chrII	14204407	14204624	LIN36GFP_peak_1623	WBGene00000038
chrII	14234479	14234719	LIN36GFP_peak_1624	WBGene00012983
chrII	14244572	14244828	LIN36GFP_peak_1625	WBGene00012982
chrII	14249369	14249794	LIN36GFP_peak_1626	WBGene00001971
chrII	14251419	14251576	LIN36GFP_peak_1627	WBGene00001971
chrII	14251748	14251970	LIN36GFP_peak_1628	WBGene00013213
chrII	14279970	14280177	LIN36GFP_peak_1629	WBGene00013214
chrII	14280371	14280581	LIN36GFP_peak_1630	WBGene00013214
chrII	14296472	14296702	LIN36GFP_peak_1631	WBGene00013216
chrII	14305728	14305937	LIN36GFP_peak_1632	WBGene00000830
chrII	14320031	14320250	LIN36GFP_peak_1633	WBGene00013221
chrII	14320452	14320669	LIN36GFP_peak_1634	WBGene00013221
chrII	14321386	14321632	LIN36GFP_peak_1635	.
chrII	14349574	14349813	LIN36GFP_peak_1636	WBGene00013219,WBGene00185067
chrII	14357972	14358217	LIN36GFP_peak_1637	WBGene00011050,WBGene00011051
chrII	14365296	14365552	LIN36GFP_peak_1638	WBGene00002076
chrII	14383715	14383948	LIN36GFP_peak_1639	WBGene00003220
chrII	14384540	14384704	LIN36GFP_peak_1640	WBGene00003220
chrII	14390081	14390326	LIN36GFP_peak_1641	WBGene00009179,WBGene00009180
chrII	14399649	14399887	LIN36GFP_peak_1642	WBGene00009179,WBGene00009180
chrII	14408050	14408277	LIN36GFP_peak_1643	.
chrII	14413113	14413367	LIN36GFP_peak_1644	WBGene00001371
chrII	14438061	14438304	LIN36GFP_peak_1645	WBGene00010550
chrII	14441170	14441420	LIN36GFP_peak_1646	WBGene00010551
chrII	14471237	14471473	LIN36GFP_peak_1647	WBGene00007545
chrII	14479929	14480166	LIN36GFP_peak_1648	WBGene00007545
chrII	14488680	14488941	LIN36GFP_peak_1649	WBGene00006856,WBGene00010758
chrII	14496910	14497155	LIN36GFP_peak_1650	WBGene00000972,WBGene00010759
chrII	14528492	14528720	LIN36GFP_peak_1651	WBGene00010197,WBGene00010198
chrII	14563848	14564047	LIN36GFP_peak_1652	WBGene00044053
chrII	14635243	14635461	LIN36GFP_peak_1653	WBGene00007997,WBGene00007998,WBGene00014283
chrII	14635993	14636211	LIN36GFP_peak_1654	WBGene00007997
chrII	14645479	14645716	LIN36GFP_peak_1655	WBGene00000225
chrII	14754287	14754516	LIN36GFP_peak_1656	WBGene00006381,WBGene00013189
chrII	14755716	14755967	LIN36GFP_peak_1657	WBGene00013189
chrII	14782892	14783127	LIN36GFP_peak_1658	.
chrII	14794988	14795250	LIN36GFP_peak_1659	WBGene00001225
chrII	14798196	14798431	LIN36GFP_peak_1660	WBGene00001225,WBGene00013196
chrII	14802583	14802825	LIN36GFP_peak_1661	WBGene00012180
chrII	14814977	14815221	LIN36GFP_peak_1662	WBGene00012179
chrII	14856966	14857202	LIN36GFP_peak_1663	WBGene00011043,WBGene00011046
chrII	14864346	14864648	LIN36GFP_peak_1664	WBGene00011043
chrII	14865180	14865447	LIN36GFP_peak_1665	WBGene00011043
chrII	14868217	14868450	LIN36GFP_peak_1666	WBGene00011045
chrII	14969344	14969583	LIN36GFP_peak_1667	WBGene00013150,WBGene00013151
chrII	15004543	15004815	LIN36GFP_peak_1668	.
chrII	15010511	15010757	LIN36GFP_peak_1669	WBGene00013156,WBGene00013158
chrII	15025185	15025427	LIN36GFP_peak_1670	WBGene00013159,WBGene00194905
chrII	15025853	15026090	LIN36GFP_peak_1671	WBGene00013160,WBGene00045141,WBGene00194905
chrII	15044018	15044295	LIN36GFP_peak_1672	WBGene00000208
chrII	15089474	15089705	LIN36GFP_peak_1673	WBGene00013166
chrII	15093899	15094112	LIN36GFP_peak_1674	WBGene00013167
chrII	15094318	15094539	LIN36GFP_peak_1675	WBGene00013167
chrII	15119625	15119831	LIN36GFP_peak_1676	.
chrII	15120065	15120306	LIN36GFP_peak_1677	WBGene00013168
chrII	15120941	15121146	LIN36GFP_peak_1678	WBGene00013168
chrII	15121372	15121601	LIN36GFP_peak_1679	WBGene00013168
chrII	15189672	15189898	LIN36GFP_peak_1680	WBGene00021598
chrII	15208245	15208470	LIN36GFP_peak_1681	WBGene00021597
chrII	15209252	15209525	LIN36GFP_peak_1682	WBGene00021597
chrII	15220963	15221197	LIN36GFP_peak_1683	WBGene00021597
chrII	15230838	15231053	LIN36GFP_peak_1684	WBGene00021596
chrII	15231245	15231463	LIN36GFP_peak_1685	WBGene00021596
chrII	15232761	15233010	LIN36GFP_peak_1686	WBGene00021595,WBGene00021596
chrII	15234864	15235076	LIN36GFP_peak_1687	WBGene00021595
chrII	15235352	15235594	LIN36GFP_peak_1688	WBGene00021595
chrII	15255840	15256077	LIN36GFP_peak_1689	WBGene00007064
chrII	15259269	15259484	LIN36GFP_peak_1690	WBGene00007064
chrIII	2248	2482	LIN36GFP_peak_1691	WBGene00008352
chrIII	14943	15196	LIN36GFP_peak_1692	WBGene00003670,WBGene00019182
chrIII	28387	28615	LIN36GFP_peak_1693	.
chrIII	38491	38737	LIN36GFP_peak_1694	WBGene00021041
chrIII	69400	69639	LIN36GFP_peak_1695	WBGene00005014
chrIII	86363	86618	LIN36GFP_peak_1696	WBGene00018793,WBGene00018794
chrIII	87251	87521	LIN36GFP_peak_1697	WBGene00018793,WBGene00018795
chrIII	131691	131941	LIN36GFP_peak_1698	WBGene00016216,WBGene00016217,WBGene00016227
chrIII	188498	188860	LIN36GFP_peak_1699	WBGene00003510,WBGene00006715
chrIII	235141	235431	LIN36GFP_peak_1700	WBGene00021754
chrIII	304333	304575	LIN36GFP_peak_1701	WBGene00021751
chrIII	348538	348771	LIN36GFP_peak_1702	WBGene00001561
chrIII	349386	349636	LIN36GFP_peak_1703	WBGene00001561
chrIII	350101	350315	LIN36GFP_peak_1704	WBGene00001561
chrIII	355066	355294	LIN36GFP_peak_1705	WBGene00001561
chrIII	423958	424173	LIN36GFP_peak_1706	.
chrIII	472087	472334	LIN36GFP_peak_1707	WBGene00017328,WBGene00021914
chrIII	491151	491385	LIN36GFP_peak_1708	WBGene00006781
chrIII	502574	502869	LIN36GFP_peak_1709	WBGene00006781,WBGene00020701,WBGene00023020
chrIII	598249	598513	LIN36GFP_peak_1710	WBGene00021906
chrIII	623015	623251	LIN36GFP_peak_1711	WBGene00020562
chrIII	634685	634927	LIN36GFP_peak_1712	WBGene00001412,WBGene00020565
chrIII	640431	640767	LIN36GFP_peak_1713	WBGene00044318,WBGene00044319
chrIII	646890	647158	LIN36GFP_peak_1714	WBGene00015648
chrIII	652033	652273	LIN36GFP_peak_1715	WBGene00015648
chrIII	690182	690413	LIN36GFP_peak_1716	WBGene00016029,WBGene00020927
chrIII	709149	709390	LIN36GFP_peak_1717	WBGene00016029
chrIII	783355	783616	LIN36GFP_peak_1718	WBGene00018362,WBGene00018364
chrIII	793597	793875	LIN36GFP_peak_1719	WBGene00004498,WBGene00004922
chrIII	833732	833992	LIN36GFP_peak_1720	WBGene00019327,WBGene00019329
chrIII	845610	845846	LIN36GFP_peak_1721	WBGene00019326
chrIII	876753	877010	LIN36GFP_peak_1722	.
chrIII	892271	892495	LIN36GFP_peak_1723	WBGene00017758,WBGene00020763
chrIII	895555	895832	LIN36GFP_peak_1724	WBGene00017758,WBGene00020763
chrIII	901981	902221	LIN36GFP_peak_1725	WBGene00017759,WBGene00017760
chrIII	910888	911159	LIN36GFP_peak_1726	WBGene00000263,WBGene00017757
chrIII	1037206	1037483	LIN36GFP_peak_1727	WBGene00015266,WBGene00015267
chrIII	1080660	1080900	LIN36GFP_peak_1728	WBGene00004277,WBGene00022357
chrIII	1142856	1143094	LIN36GFP_peak_1729	WBGene00004891,WBGene00022104,WBGene00022106
chrIII	1143415	1143574	LIN36GFP_peak_1730	WBGene00004891,WBGene00022106
chrIII	1202212	1202494	LIN36GFP_peak_1731	WBGene00022489,WBGene00022493
chrIII	1207922	1208173	LIN36GFP_peak_1732	WBGene00022488,WBGene00022493
chrIII	1209964	1210269	LIN36GFP_peak_1733	WBGene00022488,WBGene00022493
chrIII	1214077	1214309	LIN36GFP_peak_1734	WBGene00022493
chrIII	1227878	1228140	LIN36GFP_peak_1735	.
chrIII	1238943	1239184	LIN36GFP_peak_1736	WBGene00022486
chrIII	1242044	1242279	LIN36GFP_peak_1737	WBGene00022486
chrIII	1243255	1243531	LIN36GFP_peak_1738	WBGene00022485
chrIII	1249286	1249518	LIN36GFP_peak_1739	WBGene00022484,WBGene00044675
chrIII	1270897	1271138	LIN36GFP_peak_1740	WBGene00013838
chrIII	1304904	1305135	LIN36GFP_peak_1741	WBGene00022476
chrIII	1343128	1343353	LIN36GFP_peak_1742	WBGene00022333
chrIII	1375808	1376032	LIN36GFP_peak_1743	WBGene00022352
chrIII	1378096	1378322	LIN36GFP_peak_1744	.
chrIII	1399060	1399244	LIN36GFP_peak_1745	WBGene00022337
chrIII	1399379	1399568	LIN36GFP_peak_1746	WBGene00022337
chrIII	1418739	1419029	LIN36GFP_peak_1747	WBGene00001236,WBGene00022336
chrIII	1424471	1424726	LIN36GFP_peak_1748	WBGene00022335,WBGene00022348,WBGene00023195
chrIII	1428676	1428906	LIN36GFP_peak_1749	WBGene00022335,WBGene00022348
chrIII	1429370	1429581	LIN36GFP_peak_1750	WBGene00022335,WBGene00022348
chrIII	1429824	1430068	LIN36GFP_peak_1751	WBGene00022335,WBGene00022348
chrIII	1430612	1430856	LIN36GFP_peak_1752	WBGene00022335
chrIII	1431943	1432155	LIN36GFP_peak_1753	WBGene00022335
chrIII	1432341	1432554	LIN36GFP_peak_1754	WBGene00022335
chrIII	1436835	1437068	LIN36GFP_peak_1755	WBGene00022335
chrIII	1463569	1463806	LIN36GFP_peak_1756	WBGene00022334
chrIII	1495920	1496174	LIN36GFP_peak_1757	WBGene00019715,WBGene00019716,WBGene00044341
chrIII	1531642	1531872	LIN36GFP_peak_1758	WBGene00004905,WBGene00022054
chrIII	1532336	1532563	LIN36GFP_peak_1759	WBGene00004905,WBGene00022054
chrIII	1533184	1533425	LIN36GFP_peak_1760	WBGene00004905,WBGene00022054
chrIII	1533708	1533929	LIN36GFP_peak_1761	WBGene00022054
chrIII	1534514	1534752	LIN36GFP_peak_1762	WBGene00022054
chrIII	1539662	1539891	LIN36GFP_peak_1763	WBGene00022055
chrIII	1540191	1540462	LIN36GFP_peak_1764	WBGene00022053,WBGene00022055
chrIII	1552708	1552935	LIN36GFP_peak_1765	WBGene00022056
chrIII	1558470	1558749	LIN36GFP_peak_1766	WBGene00022052,WBGene00022057
chrIII	1598879	1599122	LIN36GFP_peak_1767	WBGene00004894
chrIII	1610774	1611007	LIN36GFP_peak_1768	WBGene00021247
chrIII	1616706	1617001	LIN36GFP_peak_1769	.
chrIII	1619022	1619256	LIN36GFP_peak_1770	WBGene00002025,WBGene00021248
chrIII	1657933	1658167	LIN36GFP_peak_1771	.
chrIII	1661446	1661780	LIN36GFP_peak_1772	.
chrIII	1705366	1705662	LIN36GFP_peak_1773	WBGene00021264
chrIII	1738217	1738562	LIN36GFP_peak_1774	WBGene00004779
chrIII	1738683	1738898	LIN36GFP_peak_1775	WBGene00004779
chrIII	1746064	1746277	LIN36GFP_peak_1776	WBGene00004779
chrIII	1749786	1749980	LIN36GFP_peak_1777	WBGene00004779
chrIII	1777494	1777790	LIN36GFP_peak_1778	WBGene00021441,WBGene00021442
chrIII	1781236	1781450	LIN36GFP_peak_1779	.
chrIII	1800108	1800335	LIN36GFP_peak_1780	WBGene00006513
chrIII	1824234	1824483	LIN36GFP_peak_1781	WBGene00004249
chrIII	1824638	1824827	LIN36GFP_peak_1782	WBGene00004249,WBGene00021443
chrIII	1828171	1828414	LIN36GFP_peak_1783	WBGene00021443
chrIII	1831108	1831281	LIN36GFP_peak_1784	WBGene00021443
chrIII	1831433	1831692	LIN36GFP_peak_1785	WBGene00021443
chrIII	1833610	1833843	LIN36GFP_peak_1786	WBGene00021443
chrIII	1836582	1836858	LIN36GFP_peak_1787	WBGene00021440
chrIII	1839765	1840055	LIN36GFP_peak_1788	WBGene00021440
chrIII	1853321	1853592	LIN36GFP_peak_1789	.
chrIII	1854117	1854350	LIN36GFP_peak_1790	.
chrIII	1859603	1859833	LIN36GFP_peak_1791	WBGene00000941
chrIII	1866316	1866531	LIN36GFP_peak_1792	WBGene00021444
chrIII	1905698	1905945	LIN36GFP_peak_1793	WBGene00004128,WBGene00015245
chrIII	1926515	1926766	LIN36GFP_peak_1794	WBGene00004128
chrIII	1940263	1940500	LIN36GFP_peak_1795	WBGene00018720
chrIII	1949453	1949676	LIN36GFP_peak_1796	WBGene00018721
chrIII	1950290	1950533	LIN36GFP_peak_1797	WBGene00004491,WBGene00018721
chrIII	2022739	2022980	LIN36GFP_peak_1798	WBGene00021439
chrIII	2028332	2028647	LIN36GFP_peak_1799	WBGene00021439
chrIII	2028842	2029263	LIN36GFP_peak_1800	WBGene00021439
chrIII	2030443	2030684	LIN36GFP_peak_1801	WBGene00021439
chrIII	2032284	2032614	LIN36GFP_peak_1802	WBGene00021439,WBGene00023108,WBGene00023471
chrIII	2038394	2038633	LIN36GFP_peak_1803	WBGene00001063,WBGene00023471
chrIII	2043323	2043591	LIN36GFP_peak_1804	WBGene00001063,WBGene00023471
chrIII	2066198	2066417	LIN36GFP_peak_1805	.
chrIII	2089450	2089709	LIN36GFP_peak_1806	WBGene00021702
chrIII	2100928	2101215	LIN36GFP_peak_1807	WBGene00004088
chrIII	2111289	2111605	LIN36GFP_peak_1808	.
chrIII	2132120	2132366	LIN36GFP_peak_1809	WBGene00021698
chrIII	2133574	2133782	LIN36GFP_peak_1810	WBGene00021698
chrIII	2150711	2150917	LIN36GFP_peak_1811	WBGene00021698
chrIII	2151543	2151780	LIN36GFP_peak_1812	WBGene00021697,WBGene00021698
chrIII	2172046	2172328	LIN36GFP_peak_1813	WBGene00016524,WBGene00021697
chrIII	2186580	2186836	LIN36GFP_peak_1814	WBGene00016524,WBGene00021697
chrIII	2198216	2198445	LIN36GFP_peak_1815	WBGene00016524
chrIII	2208749	2208946	LIN36GFP_peak_1816	WBGene00016523
chrIII	2224907	2225142	LIN36GFP_peak_1817	WBGene00016522
chrIII	2242580	2242817	LIN36GFP_peak_1818	WBGene00016519
chrIII	2259549	2259782	LIN36GFP_peak_1819	.
chrIII	2274552	2274778	LIN36GFP_peak_1820	WBGene00021859
chrIII	2275011	2275234	LIN36GFP_peak_1821	WBGene00021859
chrIII	2296200	2296519	LIN36GFP_peak_1822	WBGene00021863
chrIII	2297117	2297321	LIN36GFP_peak_1823	WBGene00021863
chrIII	2297515	2297734	LIN36GFP_peak_1824	WBGene00021863
chrIII	2300695	2300916	LIN36GFP_peak_1825	WBGene00021863
chrIII	2301120	2301318	LIN36GFP_peak_1826	WBGene00021863
chrIII	2304898	2305142	LIN36GFP_peak_1827	WBGene00021863
chrIII	2307163	2307436	LIN36GFP_peak_1828	WBGene00021864
chrIII	2314181	2314489	LIN36GFP_peak_1829	WBGene00021857,WBGene00021865
chrIII	2328151	2328355	LIN36GFP_peak_1830	WBGene00021866
chrIII	2328659	2328889	LIN36GFP_peak_1831	WBGene00021866
chrIII	2331276	2331518	LIN36GFP_peak_1832	WBGene00021856,WBGene00021867
chrIII	2365628	2365751	LIN36GFP_peak_1833	WBGene00005146
chrIII	2375472	2375659	LIN36GFP_peak_1834	.
chrIII	2375987	2376240	LIN36GFP_peak_1835	WBGene00019199
chrIII	2398567	2398769	LIN36GFP_peak_1836	WBGene00000506
chrIII	2401269	2401524	LIN36GFP_peak_1837	WBGene00000506,WBGene00019198
chrIII	2413295	2413554	LIN36GFP_peak_1838	WBGene00021022
chrIII	2418241	2418486	LIN36GFP_peak_1839	WBGene00021020,WBGene00021022
chrIII	2426148	2426384	LIN36GFP_peak_1840	WBGene00021019
chrIII	2432994	2433253	LIN36GFP_peak_1841	.
chrIII	2471891	2472130	LIN36GFP_peak_1842	WBGene00004884
chrIII	2477419	2477658	LIN36GFP_peak_1843	WBGene00004884
chrIII	2479105	2479438	LIN36GFP_peak_1844	WBGene00004884
chrIII	2487143	2487406	LIN36GFP_peak_1845	WBGene00021847
chrIII	2494284	2494518	LIN36GFP_peak_1846	WBGene00021847
chrIII	2528692	2528938	LIN36GFP_peak_1847	WBGene00004314,WBGene00021849
chrIII	2548036	2548287	LIN36GFP_peak_1848	.
chrIII	2568788	2569039	LIN36GFP_peak_1849	WBGene00021855
chrIII	2572469	2572688	LIN36GFP_peak_1850	WBGene00021854
chrIII	2572853	2573043	LIN36GFP_peak_1851	WBGene00021854
chrIII	2578637	2578877	LIN36GFP_peak_1852	WBGene00022197
chrIII	2582461	2582721	LIN36GFP_peak_1853	.
chrIII	2585821	2586065	LIN36GFP_peak_1854	WBGene00000160
chrIII	2594023	2594255	LIN36GFP_peak_1855	WBGene00000160
chrIII	2597165	2597400	LIN36GFP_peak_1856	WBGene00000160,WBGene00007019
chrIII	2619312	2619536	LIN36GFP_peak_1857	WBGene00022194
chrIII	2648064	2648294	LIN36GFP_peak_1858	WBGene00002915
chrIII	2653212	2653589	LIN36GFP_peak_1859	WBGene00002915
chrIII	2653986	2654296	LIN36GFP_peak_1860	WBGene00002915
chrIII	2685821	2686041	LIN36GFP_peak_1861	WBGene00003941,WBGene00022165
chrIII	2698856	2699100	LIN36GFP_peak_1862	WBGene00022174
chrIII	2718578	2718739	LIN36GFP_peak_1863	WBGene00022172,WBGene00022176
chrIII	2718927	2719165	LIN36GFP_peak_1864	WBGene00022172,WBGene00022176
chrIII	2733307	2733572	LIN36GFP_peak_1865	WBGene00022177
chrIII	2768689	2768923	LIN36GFP_peak_1866	WBGene00022182
chrIII	2769157	2769387	LIN36GFP_peak_1867	WBGene00002244
chrIII	2780883	2781134	LIN36GFP_peak_1868	WBGene00002244,WBGene00022171
chrIII	2785947	2786199	LIN36GFP_peak_1869	WBGene00022170,WBGene00022185
chrIII	2805150	2805393	LIN36GFP_peak_1870	WBGene00022168
chrIII	2815030	2815299	LIN36GFP_peak_1871	WBGene00007000
chrIII	2815530	2815775	LIN36GFP_peak_1872	.
chrIII	2816242	2816483	LIN36GFP_peak_1873	.
chrIII	2875929	2876176	LIN36GFP_peak_1874	WBGene00018990
chrIII	2880451	2880699	LIN36GFP_peak_1875	WBGene00018990
chrIII	2881644	2881896	LIN36GFP_peak_1876	WBGene00018989
chrIII	2881990	2882316	LIN36GFP_peak_1877	WBGene00018989
chrIII	2945022	2945269	LIN36GFP_peak_1878	WBGene00194747
chrIII	2953515	2953782	LIN36GFP_peak_1879	WBGene00019157
chrIII	2966074	2966328	LIN36GFP_peak_1880	WBGene00019158
chrIII	2966660	2966898	LIN36GFP_peak_1881	WBGene00019158
chrIII	2970301	2970549	LIN36GFP_peak_1882	.
chrIII	3033604	3033835	LIN36GFP_peak_1883	WBGene00000898
chrIII	3036112	3036372	LIN36GFP_peak_1884	WBGene00000898
chrIII	3037585	3037773	LIN36GFP_peak_1885	WBGene00000898
chrIII	3039390	3039653	LIN36GFP_peak_1886	WBGene00000898
chrIII	3067981	3068218	LIN36GFP_peak_1887	WBGene00006725,WBGene00019170
chrIII	3070059	3070314	LIN36GFP_peak_1888	WBGene00019168
chrIII	3084900	3085147	LIN36GFP_peak_1889	WBGene00019168
chrIII	3120973	3121173	LIN36GFP_peak_1890	WBGene00021820
chrIII	3171133	3171354	LIN36GFP_peak_1891	WBGene00020104
chrIII	3171564	3171793	LIN36GFP_peak_1892	WBGene00020103
chrIII	3175074	3175318	LIN36GFP_peak_1893	WBGene00020102
chrIII	3248718	3248968	LIN36GFP_peak_1894	WBGene00021800
chrIII	3279410	3279661	LIN36GFP_peak_1895	WBGene00021808
chrIII	3294352	3294649	LIN36GFP_peak_1896	WBGene00021813,WBGene00021815
chrIII	3309324	3309521	LIN36GFP_peak_1897	WBGene00021811
chrIII	3309879	3310143	LIN36GFP_peak_1898	WBGene00021811
chrIII	3310627	3310941	LIN36GFP_peak_1899	WBGene00021811
chrIII	3311694	3311927	LIN36GFP_peak_1900	WBGene00021811
chrIII	3322358	3322578	LIN36GFP_peak_1901	WBGene00021810,WBGene00021816
chrIII	3324026	3324274	LIN36GFP_peak_1902	WBGene00021810
chrIII	3331919	3332163	LIN36GFP_peak_1903	.
chrIII	3391933	3392165	LIN36GFP_peak_1904	WBGene00008348
chrIII	3396132	3396458	LIN36GFP_peak_1905	WBGene00003372,WBGene00010303
chrIII	3404358	3404644	LIN36GFP_peak_1906	WBGene00003795,WBGene00010305
chrIII	3437611	3437878	LIN36GFP_peak_1907	WBGene00010449
chrIII	3444847	3444973	LIN36GFP_peak_1908	WBGene00004976
chrIII	3452913	3453164	LIN36GFP_peak_1909	WBGene00010451,WBGene00219295
chrIII	3456309	3456548	LIN36GFP_peak_1910	WBGene00007921
chrIII	3459328	3459549	LIN36GFP_peak_1911	WBGene00007921
chrIII	3460101	3460336	LIN36GFP_peak_1912	WBGene00007921,WBGene00007927
chrIII	3468654	3468909	LIN36GFP_peak_1913	WBGene00007923
chrIII	3488299	3488536	LIN36GFP_peak_1914	WBGene00007926
chrIII	3499904	3500169	LIN36GFP_peak_1915	WBGene00010814
chrIII	3505230	3505471	LIN36GFP_peak_1916	WBGene00010809
chrIII	3510017	3510263	LIN36GFP_peak_1917	WBGene00010810,WBGene00010812
chrIII	3511901	3512140	LIN36GFP_peak_1918	WBGene00010811
chrIII	3530316	3530562	LIN36GFP_peak_1919	WBGene00010813
chrIII	3532124	3532380	LIN36GFP_peak_1920	WBGene00010813
chrIII	3536818	3537042	LIN36GFP_peak_1921	WBGene00008288
chrIII	3540459	3540682	LIN36GFP_peak_1922	WBGene00000248
chrIII	3591033	3591260	LIN36GFP_peak_1923	WBGene00004213
chrIII	3594778	3595008	LIN36GFP_peak_1924	WBGene00004213
chrIII	3612899	3613159	LIN36GFP_peak_1925	WBGene00004765
chrIII	3635007	3635238	LIN36GFP_peak_1926	WBGene00007860
chrIII	3644195	3644435	LIN36GFP_peak_1927	WBGene00006822
chrIII	3650718	3650963	LIN36GFP_peak_1928	WBGene00008117,WBGene00008118
chrIII	3664285	3664537	LIN36GFP_peak_1929	WBGene00008119
chrIII	3674897	3675154	LIN36GFP_peak_1930	WBGene00008121
chrIII	3677592	3677845	LIN36GFP_peak_1931	WBGene00008121
chrIII	3695260	3695462	LIN36GFP_peak_1932	WBGene00012084
chrIII	3705079	3705326	LIN36GFP_peak_1933	WBGene00003962,WBGene00006474
chrIII	3716129	3716392	LIN36GFP_peak_1934	WBGene00007577
chrIII	3719643	3719889	LIN36GFP_peak_1935	WBGene00007579
chrIII	3728573	3728828	LIN36GFP_peak_1936	WBGene00045484
chrIII	3734052	3734291	LIN36GFP_peak_1937	WBGene00009372,WBGene00009373
chrIII	3735043	3735277	LIN36GFP_peak_1938	WBGene00009372
chrIII	3735682	3735968	LIN36GFP_peak_1939	WBGene00009372,WBGene00009374
chrIII	3790911	3791157	LIN36GFP_peak_1940	WBGene00003476
chrIII	3820220	3820524	LIN36GFP_peak_1941	WBGene00001086
chrIII	3843934	3844202	LIN36GFP_peak_1942	WBGene00007965,WBGene00007966
chrIII	3844551	3844728	LIN36GFP_peak_1943	WBGene00007966
chrIII	3852269	3852518	LIN36GFP_peak_1944	WBGene00007967
chrIII	3862928	3863162	LIN36GFP_peak_1945	WBGene00000264,WBGene00007969
chrIII	3867422	3867665	LIN36GFP_peak_1946	WBGene00004414
chrIII	3883730	3883964	LIN36GFP_peak_1947	WBGene00006575
chrIII	3885771	3886030	LIN36GFP_peak_1948	WBGene00006575
chrIII	3887629	3887862	LIN36GFP_peak_1949	WBGene00006575
chrIII	3898460	3898687	LIN36GFP_peak_1950	WBGene00006575
chrIII	3916703	3916941	LIN36GFP_peak_1951	WBGene00003930,WBGene00014204
chrIII	3921737	3921981	LIN36GFP_peak_1952	WBGene00014205
chrIII	3927514	3927745	LIN36GFP_peak_1953	WBGene00014207
chrIII	3980146	3980399	LIN36GFP_peak_1954	WBGene00003423
chrIII	4004259	4004489	LIN36GFP_peak_1955	WBGene00007980,WBGene00007982,WBGene00219850
chrIII	4019882	4020132	LIN36GFP_peak_1956	WBGene00006537,WBGene00011367
chrIII	4057984	4058222	LIN36GFP_peak_1957	WBGene00004322
chrIII	4087675	4087904	LIN36GFP_peak_1958	WBGene00002202
chrIII	4088592	4088819	LIN36GFP_peak_1959	WBGene00002202
chrIII	4094656	4094932	LIN36GFP_peak_1960	WBGene00004392,WBGene00007273
chrIII	4095505	4095755	LIN36GFP_peak_1961	WBGene00004392,WBGene00007273
chrIII	4120438	4120670	LIN36GFP_peak_1962	WBGene00006830
chrIII	4122525	4122747	LIN36GFP_peak_1963	WBGene00006830
chrIII	4143283	4143505	LIN36GFP_peak_1964	WBGene00006830
chrIII	4150887	4151130	LIN36GFP_peak_1965	WBGene00007630,WBGene00007631
chrIII	4171081	4171322	LIN36GFP_peak_1966	WBGene00007625,WBGene00007626
chrIII	4193704	4193984	LIN36GFP_peak_1967	WBGene00006959
chrIII	4196679	4196953	LIN36GFP_peak_1968	WBGene00011279
chrIII	4235015	4235246	LIN36GFP_peak_1969	WBGene00003619
chrIII	4269568	4269805	LIN36GFP_peak_1970	WBGene00011198,WBGene00011605
chrIII	4275759	4276018	LIN36GFP_peak_1971	.
chrIII	4281776	4281998	LIN36GFP_peak_1972	WBGene00006331
chrIII	4282469	4282703	LIN36GFP_peak_1973	.
chrIII	4284532	4284895	LIN36GFP_peak_1974	.
chrIII	4291366	4291603	LIN36GFP_peak_1975	WBGene00003157,WBGene00011201,WBGene00011202
chrIII	4300934	4301234	LIN36GFP_peak_1976	WBGene00011206
chrIII	4313516	4313762	LIN36GFP_peak_1977	WBGene00001352,WBGene00010428
chrIII	4323204	4323472	LIN36GFP_peak_1978	WBGene00010429
chrIII	4332623	4332861	LIN36GFP_peak_1979	WBGene00007135
chrIII	4379051	4379312	LIN36GFP_peak_1980	WBGene00007131,WBGene00007132
chrIII	4380914	4381157	LIN36GFP_peak_1981	WBGene00007132,WBGene00007133
chrIII	4395941	4396181	LIN36GFP_peak_1982	WBGene00011112
chrIII	4404421	4404678	LIN36GFP_peak_1983	WBGene00011111,WBGene00011121
chrIII	4419444	4419699	LIN36GFP_peak_1984	WBGene00000520,WBGene00011115
chrIII	4475564	4475812	LIN36GFP_peak_1985	WBGene00004132,WBGene00004470
chrIII	4491439	4491693	LIN36GFP_peak_1986	WBGene00000223
chrIII	4508479	4508728	LIN36GFP_peak_1987	WBGene00000380,WBGene00009115
chrIII	4515584	4515816	LIN36GFP_peak_1988	WBGene00000396
chrIII	4520766	4521003	LIN36GFP_peak_1989	WBGene00000396
chrIII	4542457	4542701	LIN36GFP_peak_1990	WBGene00010905,WBGene00010909
chrIII	4568655	4568878	LIN36GFP_peak_1991	WBGene00009439,WBGene00009440
chrIII	4578513	4578754	LIN36GFP_peak_1992	WBGene00004762,WBGene00009441
chrIII	4584245	4584504	LIN36GFP_peak_1993	WBGene00009442
chrIII	4587256	4587502	LIN36GFP_peak_1994	WBGene00004874,WBGene00009443
chrIII	4594782	4595076	LIN36GFP_peak_1995	WBGene00000206
chrIII	4649603	4649832	LIN36GFP_peak_1996	WBGene00011953
chrIII	4693296	4693570	LIN36GFP_peak_1997	WBGene00011408,WBGene00011410
chrIII	4704005	4704240	LIN36GFP_peak_1998	WBGene00000543,WBGene00011412
chrIII	4720940	4721178	LIN36GFP_peak_1999	WBGene00001259
[truncated: 2,404 more rows]

## Sheet: LIN-15B
chr	start	stop	peak_id	associated_gene
chrI	3844	4079	LIN15B_peak_1	WBGene00023193
chrI	10643	10883	LIN15B_peak_2	WBGene00022277
chrI	16887	17127	LIN15B_peak_3	.
chrI	22262	22486	LIN15B_peak_4	WBGene00022278
chrI	24404	24651	LIN15B_peak_5	WBGene00022278
chrI	27006	27271	LIN15B_peak_6	WBGene00022278
chrI	28037	28272	LIN15B_peak_7	WBGene00022279
chrI	35350	35583	LIN15B_peak_8	WBGene00022279
chrI	39730	40091	LIN15B_peak_9	WBGene00022279
chrI	41119	41373	LIN15B_peak_10	WBGene00022279
chrI	42179	42431	LIN15B_peak_11	WBGene00022279
chrI	46897	47206	LIN15B_peak_12	WBGene00022279,WBGene00044345
chrI	67688	67922	LIN15B_peak_13	.
chrI	69977	70244	LIN15B_peak_14	WBGene00000812
chrI	81181	81431	LIN15B_peak_15	WBGene00021683
chrI	91669	91896	LIN15B_peak_16	WBGene00021682
chrI	92168	92404	LIN15B_peak_17	WBGene00021682
chrI	92812	93062	LIN15B_peak_18	WBGene00021676,WBGene00021682
chrI	96380	96617	LIN15B_peak_19	WBGene00021681
chrI	108142	108376	LIN15B_peak_20	WBGene00021681
chrI	108555	108674	LIN15B_peak_21	WBGene00004274
chrI	108942	109120	LIN15B_peak_22	WBGene00004274
chrI	110622	110875	LIN15B_peak_23	WBGene00004274,WBGene00004418
chrI	114740	114998	LIN15B_peak_24	.
chrI	128216	128501	LIN15B_peak_25	WBGene00003229
chrI	160127	160407	LIN15B_peak_26	WBGene00004225
chrI	165401	165635	LIN15B_peak_27	WBGene00004225
chrI	168073	168304	LIN15B_peak_28	WBGene00004225
chrI	179549	179750	LIN15B_peak_29	WBGene00018957
chrI	182895	183138	LIN15B_peak_30	WBGene00000227,WBGene00018955
chrI	189102	189375	LIN15B_peak_31	WBGene00000227
chrI	209148	209362	LIN15B_peak_32	WBGene00021666
chrI	211184	211437	LIN15B_peak_33	WBGene00021666
chrI	222724	222958	LIN15B_peak_34	.
chrI	232709	232927	LIN15B_peak_35	WBGene00021671
chrI	237560	237786	LIN15B_peak_36	WBGene00021671
chrI	267010	267263	LIN15B_peak_37	WBGene00021675
chrI	270592	270812	LIN15B_peak_38	.
chrI	271015	271232	LIN15B_peak_39	.
chrI	285512	285811	LIN15B_peak_40	WBGene00016903
chrI	289057	289308	LIN15B_peak_41	WBGene00016902,WBGene00016905
chrI	295834	296090	LIN15B_peak_42	WBGene00016902
chrI	299756	299999	LIN15B_peak_43	WBGene00016902
chrI	300462	300707	LIN15B_peak_44	WBGene00016902
chrI	310827	311090	LIN15B_peak_45	WBGene00002077,WBGene00016906
chrI	315124	315360	LIN15B_peak_46	WBGene00002077
chrI	320913	321168	LIN15B_peak_47	WBGene00002079,WBGene00021660
chrI	323475	323752	LIN15B_peak_48	WBGene00002079,WBGene00021660
chrI	331795	332090	LIN15B_peak_49	.
chrI	333091	333326	LIN15B_peak_50	WBGene00000917
chrI	342876	343139	LIN15B_peak_51	WBGene00021661
chrI	348304	348550	LIN15B_peak_52	WBGene00021657,WBGene00021658,WBGene00021661
chrI	359993	360228	LIN15B_peak_53	WBGene00020087
chrI	361656	361928	LIN15B_peak_54	WBGene00020087
chrI	362468	362726	LIN15B_peak_55	WBGene00020087
chrI	364188	364416	LIN15B_peak_56	WBGene00020091
chrI	366177	366448	LIN15B_peak_57	WBGene00020091
chrI	368313	368534	LIN15B_peak_58	WBGene00020088,WBGene00020091
chrI	370026	370268	LIN15B_peak_59	WBGene00020088
chrI	373319	373563	LIN15B_peak_60	WBGene00020088
chrI	382372	382631	LIN15B_peak_61	WBGene00004143,WBGene00006385
chrI	385490	385731	LIN15B_peak_62	WBGene00006385
chrI	395239	395485	LIN15B_peak_63	WBGene00020090
chrI	395768	396018	LIN15B_peak_64	.
chrI	396805	397065	LIN15B_peak_65	.
chrI	397750	398098	LIN15B_peak_66	WBGene00021733
chrI	399662	399942	LIN15B_peak_67	WBGene00021733
chrI	405715	405931	LIN15B_peak_68	WBGene00021733
chrI	417639	417880	LIN15B_peak_69	WBGene00021734
chrI	418824	419080	LIN15B_peak_70	WBGene00021734
chrI	436109	436354	LIN15B_peak_71	WBGene00006593
chrI	440937	441145	LIN15B_peak_72	WBGene00006593
chrI	443507	443753	LIN15B_peak_73	WBGene00006593
chrI	458792	459004	LIN15B_peak_74	WBGene00006593
chrI	461626	461859	LIN15B_peak_75	WBGene00021026
chrI	462895	463271	LIN15B_peak_76	WBGene00021027
chrI	465402	465664	LIN15B_peak_77	WBGene00021027
chrI	468726	469003	LIN15B_peak_78	.
chrI	487285	487506	LIN15B_peak_79	WBGene00021028
chrI	488299	488533	LIN15B_peak_80	WBGene00021024,WBGene00021028
chrI	490237	490472	LIN15B_peak_81	WBGene00001814
chrI	490728	490962	LIN15B_peak_82	WBGene00001814
chrI	493924	494159	LIN15B_peak_83	WBGene00001814
chrI	509891	509974	LIN15B_peak_84	WBGene00022039
chrI	511713	511949	LIN15B_peak_85	WBGene00022037
chrI	517338	517556	LIN15B_peak_86	WBGene00022037
chrI	518447	518715	LIN15B_peak_87	WBGene00022037
chrI	519904	520133	LIN15B_peak_88	WBGene00022037,WBGene00022038
chrI	524646	524884	LIN15B_peak_89	.
chrI	534218	534468	LIN15B_peak_90	WBGene00022043
chrI	535331	535564	LIN15B_peak_91	WBGene00022042,WBGene00022043
chrI	536762	537007	LIN15B_peak_92	WBGene00007009
chrI	542532	542716	LIN15B_peak_93	.
chrI	543105	543351	LIN15B_peak_94	.
chrI	545790	545982	LIN15B_peak_95	WBGene00004235
chrI	546864	547115	LIN15B_peak_96	WBGene00004235
chrI	547757	547964	LIN15B_peak_97	WBGene00004235
chrI	560465	560713	LIN15B_peak_98	WBGene00002393
chrI	561025	561290	LIN15B_peak_99	WBGene00002393
chrI	568437	568685	LIN15B_peak_100	.
chrI	611841	612091	LIN15B_peak_101	.
chrI	614284	614543	LIN15B_peak_102	.
chrI	628526	628755	LIN15B_peak_103	WBGene00018923
chrI	629613	629824	LIN15B_peak_104	WBGene00018923,WBGene00022029
chrI	630171	630419	LIN15B_peak_105	WBGene00018923,WBGene00022029,WBGene00220188
chrI	636682	636932	LIN15B_peak_106	WBGene00022027,WBGene00022029
chrI	637851	638098	LIN15B_peak_107	WBGene00022026,WBGene00022027
chrI	639848	640063	LIN15B_peak_108	WBGene00022026
chrI	643092	643390	LIN15B_peak_109	WBGene00022026
chrI	653912	654245	LIN15B_peak_110	WBGene00022025,WBGene00022026
chrI	663557	663784	LIN15B_peak_111	WBGene00022031
chrI	663990	664110	LIN15B_peak_112	.
chrI	665406	665697	LIN15B_peak_113	WBGene00022032
chrI	689412	689732	LIN15B_peak_114	WBGene00021207
chrI	711333	711593	LIN15B_peak_115	WBGene00021209
chrI	716911	717117	LIN15B_peak_116	.
chrI	717365	717594	LIN15B_peak_117	.
chrI	719874	720127	LIN15B_peak_118	WBGene00004028,WBGene00004332
chrI	720669	720891	LIN15B_peak_119	WBGene00004028
chrI	721147	721382	LIN15B_peak_120	WBGene00004028
chrI	794611	794993	LIN15B_peak_121	.
chrI	796236	796486	LIN15B_peak_122	.
chrI	799959	800166	LIN15B_peak_123	.
chrI	808997	809235	LIN15B_peak_124	WBGene00022518
chrI	813930	814175	LIN15B_peak_125	WBGene00022518
chrI	817374	817625	LIN15B_peak_126	WBGene00022518
chrI	817810	817981	LIN15B_peak_127	WBGene00022518
chrI	818211	818448	LIN15B_peak_128	WBGene00022518
chrI	830772	831001	LIN15B_peak_129	WBGene00022518
chrI	833381	833592	LIN15B_peak_130	WBGene00022518
chrI	844587	844844	LIN15B_peak_131	WBGene00022519
chrI	848014	848274	LIN15B_peak_132	WBGene00022519
chrI	849266	849472	LIN15B_peak_133	WBGene00022519
chrI	852664	852872	LIN15B_peak_134	WBGene00022388,WBGene00022519
chrI	853186	853439	LIN15B_peak_135	WBGene00022388
chrI	864880	865142	LIN15B_peak_136	WBGene00022388
chrI	871864	872113	LIN15B_peak_137	WBGene00022388
chrI	873143	873334	LIN15B_peak_138	WBGene00022389
chrI	873541	873780	LIN15B_peak_139	WBGene00022389
chrI	881771	881985	LIN15B_peak_140	WBGene00022386,WBGene00022389
chrI	882740	882946	LIN15B_peak_141	WBGene00022386,WBGene00022389
chrI	883046	883173	LIN15B_peak_142	WBGene00022386
chrI	891197	891401	LIN15B_peak_143	WBGene00022390
chrI	891685	891927	LIN15B_peak_144	WBGene00022390
chrI	894999	895224	LIN15B_peak_145	WBGene00022390
chrI	895956	896207	LIN15B_peak_146	WBGene00022390
chrI	902512	902736	LIN15B_peak_147	WBGene00001678
chrI	917948	918193	LIN15B_peak_148	WBGene00022391
chrI	919335	919603	LIN15B_peak_149	WBGene00022391
chrI	946007	946225	LIN15B_peak_150	WBGene00003548,WBGene00022391,WBGene00023199
chrI	953712	954111	LIN15B_peak_151	WBGene00003238
chrI	957333	957555	LIN15B_peak_152	WBGene00003238
chrI	973115	973400	LIN15B_peak_153	WBGene00018788
chrI	988931	989216	LIN15B_peak_154	WBGene00018786
chrI	992342	992596	LIN15B_peak_155	.
chrI	994543	994803	LIN15B_peak_156	.
chrI	995398	995615	LIN15B_peak_157	.
chrI	999173	999419	LIN15B_peak_158	WBGene00016932
chrI	1008780	1009259	LIN15B_peak_159	WBGene00016931
chrI	1017252	1017504	LIN15B_peak_160	WBGene00021335
chrI	1018631	1018868	LIN15B_peak_161	WBGene00021335
chrI	1024324	1024539	LIN15B_peak_162	WBGene00021327
chrI	1025078	1025175	LIN15B_peak_163	WBGene00021327
chrI	1030024	1030270	LIN15B_peak_164	WBGene00021327,WBGene00021329
chrI	1031117	1031355	LIN15B_peak_165	WBGene00004952,WBGene00021329
chrI	1031745	1031998	LIN15B_peak_166	WBGene00004952,WBGene00021329
chrI	1033538	1033740	LIN15B_peak_167	WBGene00004952,WBGene00021329
chrI	1033941	1034020	LIN15B_peak_168	WBGene00004952,WBGene00021329
chrI	1034268	1034510	LIN15B_peak_169	WBGene00004952,WBGene00021329
chrI	1041737	1041986	LIN15B_peak_170	WBGene00021332
chrI	1042608	1042869	LIN15B_peak_171	WBGene00021332
chrI	1044683	1044922	LIN15B_peak_172	WBGene00021332
chrI	1049050	1049296	LIN15B_peak_173	WBGene00021331
chrI	1051324	1051568	LIN15B_peak_174	WBGene00021333
chrI	1053665	1053959	LIN15B_peak_175	WBGene00021333,WBGene00021334
chrI	1058519	1058742	LIN15B_peak_176	WBGene00021334
chrI	1060950	1061400	LIN15B_peak_177	WBGene00021334
chrI	1061560	1061698	LIN15B_peak_178	WBGene00021334
chrI	1061827	1062025	LIN15B_peak_179	WBGene00021334
chrI	1067052	1067292	LIN15B_peak_180	WBGene00021334
chrI	1067987	1068211	LIN15B_peak_181	WBGene00001745,WBGene00021334
chrI	1070002	1070214	LIN15B_peak_182	WBGene00001745
chrI	1083196	1083628	LIN15B_peak_183	.
chrI	1089300	1089564	LIN15B_peak_184	WBGene00044895
chrI	1089764	1089979	LIN15B_peak_185	WBGene00019911
chrI	1100749	1100976	LIN15B_peak_186	WBGene00019911
chrI	1110143	1110453	LIN15B_peak_187	WBGene00022838
chrI	1124630	1124833	LIN15B_peak_188	.
chrI	1128116	1128364	LIN15B_peak_189	WBGene00022837
chrI	1131196	1131401	LIN15B_peak_190	WBGene00022837
chrI	1136052	1136332	LIN15B_peak_191	.
chrI	1156085	1156328	LIN15B_peak_192	WBGene00000165,WBGene00004429
chrI	1158231	1158480	LIN15B_peak_193	WBGene00021687
chrI	1162255	1162497	LIN15B_peak_194	WBGene00021687
chrI	1165096	1165327	LIN15B_peak_195	WBGene00001816
chrI	1174521	1174709	LIN15B_peak_196	WBGene00001816
chrI	1174901	1175114	LIN15B_peak_197	WBGene00001816
chrI	1175773	1176019	LIN15B_peak_198	WBGene00001816,WBGene00004880
chrI	1183882	1184095	LIN15B_peak_199	WBGene00004880
chrI	1184260	1184389	LIN15B_peak_200	WBGene00004880
chrI	1222473	1222696	LIN15B_peak_201	WBGene00021685
chrI	1222986	1223173	LIN15B_peak_202	WBGene00021685
chrI	1223653	1223963	LIN15B_peak_203	WBGene00021685,WBGene00021691
chrI	1234740	1234955	LIN15B_peak_204	WBGene00021685
chrI	1241881	1242121	LIN15B_peak_205	WBGene00021685
chrI	1246675	1246981	LIN15B_peak_206	WBGene00021685
chrI	1250437	1250703	LIN15B_peak_207	WBGene00021685
chrI	1251510	1251774	LIN15B_peak_208	WBGene00021685
chrI	1263062	1263300	LIN15B_peak_209	WBGene00001707
chrI	1271075	1271259	LIN15B_peak_210	WBGene00001707,WBGene00021693
chrI	1271365	1271597	LIN15B_peak_211	WBGene00021693
chrI	1272071	1272285	LIN15B_peak_212	WBGene00021693
chrI	1273235	1273578	LIN15B_peak_213	WBGene00021693
chrI	1273810	1274064	LIN15B_peak_214	WBGene00021693
chrI	1288774	1289002	LIN15B_peak_215	.
chrI	1299434	1299670	LIN15B_peak_216	.
chrI	1304432	1304670	LIN15B_peak_217	.
chrI	1314774	1314998	LIN15B_peak_218	WBGene00003400
chrI	1315492	1315731	LIN15B_peak_219	WBGene00003400
chrI	1321956	1322220	LIN15B_peak_220	WBGene00003400
chrI	1336880	1337111	LIN15B_peak_221	WBGene00045052
chrI	1339662	1339841	LIN15B_peak_222	WBGene00045053
chrI	1340068	1340306	LIN15B_peak_223	WBGene00004888
chrI	1347225	1347480	LIN15B_peak_224	.
chrI	1349169	1349545	LIN15B_peak_225	WBGene00022363
chrI	1356649	1356930	LIN15B_peak_226	WBGene00022363
chrI	1357318	1357546	LIN15B_peak_227	WBGene00022363
chrI	1361231	1361438	LIN15B_peak_228	WBGene00022366
chrI	1362702	1362925	LIN15B_peak_229	WBGene00022366
chrI	1363184	1363622	LIN15B_peak_230	WBGene00022366
chrI	1374096	1374325	LIN15B_peak_231	WBGene00022366
chrI	1374422	1374636	LIN15B_peak_232	WBGene00022366
chrI	1382668	1382885	LIN15B_peak_233	WBGene00022365
chrI	1392909	1393156	LIN15B_peak_234	WBGene00022367
chrI	1394240	1394551	LIN15B_peak_235	WBGene00022367,WBGene00022372
chrI	1405361	1405603	LIN15B_peak_236	.
chrI	1405786	1405983	LIN15B_peak_237	WBGene00022371
chrI	1408294	1408512	LIN15B_peak_238	WBGene00022371
chrI	1416036	1416311	LIN15B_peak_239	WBGene00022368,WBGene00022369
chrI	1425219	1425494	LIN15B_peak_240	.
chrI	1435160	1435360	LIN15B_peak_241	WBGene00022370,WBGene00022373
chrI	1435557	1435788	LIN15B_peak_242	WBGene00022370,WBGene00022373
chrI	1444053	1444290	LIN15B_peak_243	WBGene00004969,WBGene00018159
chrI	1444901	1445182	LIN15B_peak_244	WBGene00004969
chrI	1446922	1447248	LIN15B_peak_245	WBGene00004969,WBGene00023055
chrI	1456270	1456499	LIN15B_peak_246	WBGene00004969
chrI	1460939	1461189	LIN15B_peak_247	WBGene00004969
chrI	1480631	1480719	LIN15B_peak_248	.
chrI	1481889	1482117	LIN15B_peak_249	WBGene00001115
chrI	1482650	1482905	LIN15B_peak_250	WBGene00001115
chrI	1497843	1498095	LIN15B_peak_251	WBGene00022361
chrI	1513566	1513805	LIN15B_peak_252	WBGene00022361
chrI	1514518	1514753	LIN15B_peak_253	WBGene00022360,WBGene00022361
chrI	1519652	1519896	LIN15B_peak_254	WBGene00022360
chrI	1522775	1523046	LIN15B_peak_255	WBGene00022360
chrI	1540528	1540792	LIN15B_peak_256	WBGene00022360
chrI	1558803	1559061	LIN15B_peak_257	.
chrI	1562631	1562852	LIN15B_peak_258	WBGene00005077
chrI	1563402	1563636	LIN15B_peak_259	WBGene00005077
chrI	1563744	1563939	LIN15B_peak_260	WBGene00005077
chrI	1564163	1564367	LIN15B_peak_261	WBGene00005077
chrI	1568835	1569068	LIN15B_peak_262	WBGene00005077
chrI	1575615	1575859	LIN15B_peak_263	WBGene00005077,WBGene00023198
chrI	1580963	1581199	LIN15B_peak_264	.
chrI	1581801	1582025	LIN15B_peak_265	WBGene00022270
chrI	1583607	1583873	LIN15B_peak_266	WBGene00022270
chrI	1584577	1584848	LIN15B_peak_267	WBGene00022270
chrI	1596605	1596844	LIN15B_peak_268	WBGene00022271
chrI	1598132	1598331	LIN15B_peak_269	WBGene00022271
chrI	1601505	1601778	LIN15B_peak_270	.
chrI	1610076	1610328	LIN15B_peak_271	WBGene00022273,WBGene00044440
chrI	1610884	1611139	LIN15B_peak_272	WBGene00044440
chrI	1628610	1628935	LIN15B_peak_273	WBGene00000269,WBGene00022268
chrI	1634272	1634528	LIN15B_peak_274	WBGene00022274
chrI	1640884	1641126	LIN15B_peak_275	WBGene00022274
chrI	1651327	1651593	LIN15B_peak_276	WBGene00003111
chrI	1676519	1676751	LIN15B_peak_277	WBGene00185098
chrI	1676938	1677024	LIN15B_peak_278	.
chrI	1677266	1677570	LIN15B_peak_279	.
chrI	1678651	1678846	LIN15B_peak_280	.
chrI	1682356	1682624	LIN15B_peak_281	WBGene00022154
chrI	1685928	1686154	LIN15B_peak_282	.
chrI	1687292	1687487	LIN15B_peak_283	WBGene00006702,WBGene00044348
chrI	1688315	1688519	LIN15B_peak_284	WBGene00006702,WBGene00044348
chrI	1690580	1690803	LIN15B_peak_285	WBGene00006702,WBGene00044348
chrI	1693677	1693928	LIN15B_peak_286	WBGene00006702
chrI	1694087	1694279	LIN15B_peak_287	WBGene00006702
chrI	1694414	1694589	LIN15B_peak_288	WBGene00006702
chrI	1695036	1695300	LIN15B_peak_289	WBGene00006702
chrI	1695689	1695923	LIN15B_peak_290	WBGene00006702
chrI	1697096	1697301	LIN15B_peak_291	WBGene00006702
chrI	1697606	1697831	LIN15B_peak_292	WBGene00006702
chrI	1698011	1698139	LIN15B_peak_293	WBGene00006702
chrI	1700336	1700567	LIN15B_peak_294	WBGene00006702
chrI	1701123	1701374	LIN15B_peak_295	WBGene00003080,WBGene00006702
chrI	1701796	1702045	LIN15B_peak_296	WBGene00003080,WBGene00022153
chrI	1706701	1706907	LIN15B_peak_297	WBGene00022153
chrI	1708078	1708338	LIN15B_peak_298	.
chrI	1712336	1712562	LIN15B_peak_299	WBGene00022152
chrI	1716544	1716786	LIN15B_peak_300	.
chrI	1717107	1717525	LIN15B_peak_301	WBGene00006771
chrI	1719437	1719667	LIN15B_peak_302	WBGene00006771
chrI	1720555	1720765	LIN15B_peak_303	WBGene00006771
chrI	1746681	1746776	LIN15B_peak_304	WBGene00022159
chrI	1751028	1751277	LIN15B_peak_305	WBGene00022150,WBGene00022159
chrI	1751478	1751640	LIN15B_peak_306	WBGene00022150
chrI	1753106	1753341	LIN15B_peak_307	WBGene00022150
chrI	1753596	1753822	LIN15B_peak_308	WBGene00022150
chrI	1772464	1772754	LIN15B_peak_309	WBGene00022148,WBGene00022160
chrI	1777753	1778048	LIN15B_peak_310	WBGene00022148,WBGene00022160
chrI	1779121	1779318	LIN15B_peak_311	WBGene00022148
chrI	1792610	1792829	LIN15B_peak_312	WBGene00022146
chrI	1796426	1796964	LIN15B_peak_313	.
chrI	1797259	1797618	LIN15B_peak_314	WBGene00022162
chrI	1797831	1798021	LIN15B_peak_315	WBGene00022162
chrI	1807530	1807762	LIN15B_peak_316	.
chrI	1811859	1812193	LIN15B_peak_317	.
chrI	1823174	1823434	LIN15B_peak_318	WBGene00022141,WBGene00044347
chrI	1828554	1828808	LIN15B_peak_319	WBGene00022163
chrI	1830857	1831073	LIN15B_peak_320	WBGene00022163
chrI	1831307	1831539	LIN15B_peak_321	WBGene00022163
chrI	1832595	1832841	LIN15B_peak_322	WBGene00016907,WBGene00044746
chrI	1835503	1835722	LIN15B_peak_323	WBGene00001196,WBGene00044746
chrI	1836878	1837262	LIN15B_peak_324	WBGene00001196
chrI	1841966	1842201	LIN15B_peak_325	.
chrI	1844977	1845220	LIN15B_peak_326	WBGene00006461
chrI	1858805	1859052	LIN15B_peak_327	WBGene00019706
chrI	1861726	1862018	LIN15B_peak_328	.
chrI	1862446	1862695	LIN15B_peak_329	WBGene00004743
chrI	1871244	1871439	LIN15B_peak_330	WBGene00004743
chrI	1873746	1874045	LIN15B_peak_331	WBGene00022139
chrI	1877864	1878105	LIN15B_peak_332	WBGene00022139
chrI	1881029	1881232	LIN15B_peak_333	WBGene00022139
chrI	1882737	1883119	LIN15B_peak_334	WBGene00022139
chrI	1890971	1891209	LIN15B_peak_335	WBGene00022140
chrI	1894471	1894742	LIN15B_peak_336	WBGene00022140
chrI	1895003	1895258	LIN15B_peak_337	WBGene00022138,WBGene00022140
chrI	1912343	1912577	LIN15B_peak_338	WBGene00021768,WBGene00022138
chrI	1919810	1919977	LIN15B_peak_339	WBGene00022138
chrI	1929074	1929318	LIN15B_peak_340	WBGene00021766
chrI	1949967	1950302	LIN15B_peak_341	.
chrI	1955601	1955864	LIN15B_peak_342	WBGene00021771
chrI	1957389	1957597	LIN15B_peak_343	WBGene00021771
chrI	1958464	1958702	LIN15B_peak_344	WBGene00021771,WBGene00044438
chrI	1970258	1970494	LIN15B_peak_345	WBGene00021764
chrI	1973193	1973556	LIN15B_peak_346	WBGene00021764
chrI	1978160	1978406	LIN15B_peak_347	WBGene00021763
chrI	1986217	1986468	LIN15B_peak_348	.
chrI	2010479	2010718	LIN15B_peak_349	WBGene00021238
chrI	2011248	2011498	LIN15B_peak_350	WBGene00021238
chrI	2016186	2016413	LIN15B_peak_351	.
chrI	2017829	2018053	LIN15B_peak_352	.
chrI	2018307	2018524	LIN15B_peak_353	.
chrI	2019161	2019432	LIN15B_peak_354	.
chrI	2021733	2022137	LIN15B_peak_355	WBGene00021237
chrI	2024649	2024865	LIN15B_peak_356	WBGene00021237
chrI	2025055	2025263	LIN15B_peak_357	WBGene00021237
chrI	2026875	2027091	LIN15B_peak_358	WBGene00021237
chrI	2033090	2033323	LIN15B_peak_359	WBGene00021237
chrI	2041065	2041359	LIN15B_peak_360	WBGene00021239
chrI	2045012	2045177	LIN15B_peak_361	WBGene00021239
chrI	2047124	2047438	LIN15B_peak_362	.
chrI	2049066	2049302	LIN15B_peak_363	WBGene00044435
chrI	2061432	2061521	LIN15B_peak_364	.
chrI	2063937	2064172	LIN15B_peak_365	WBGene00021346,WBGene00021347
chrI	2065481	2065702	LIN15B_peak_366	.
chrI	2066267	2066500	LIN15B_peak_367	WBGene00021349
chrI	2066869	2067107	LIN15B_peak_368	WBGene00021349
chrI	2070759	2070999	LIN15B_peak_369	WBGene00004014,WBGene00021350
chrI	2076897	2077154	LIN15B_peak_370	WBGene00021351
chrI	2077407	2077640	LIN15B_peak_371	.
chrI	2078400	2078776	LIN15B_peak_372	.
chrI	2081348	2081543	LIN15B_peak_373	WBGene00021352
chrI	2081711	2081913	LIN15B_peak_374	WBGene00021352
chrI	2083951	2084243	LIN15B_peak_375	WBGene00021352
chrI	2084857	2085092	LIN15B_peak_376	WBGene00003799,WBGene00021352,WBGene00044925
chrI	2086428	2086669	LIN15B_peak_377	WBGene00003799,WBGene00021353
chrI	2089497	2089724	LIN15B_peak_378	WBGene00003799,WBGene00021353
chrI	2095359	2095577	LIN15B_peak_379	WBGene00003799
chrI	2096987	2097233	LIN15B_peak_380	WBGene00003799
chrI	2104544	2104783	LIN15B_peak_381	WBGene00003799
chrI	2108663	2108884	LIN15B_peak_382	WBGene00003799,WBGene00044810
chrI	2109302	2109518	LIN15B_peak_383	WBGene00003799
chrI	2111019	2111268	LIN15B_peak_384	WBGene00003799
chrI	2113270	2113507	LIN15B_peak_385	WBGene00003799
chrI	2118840	2119136	LIN15B_peak_386	WBGene00003799,WBGene00021354
chrI	2121912	2122314	LIN15B_peak_387	WBGene00003799
chrI	2122547	2122806	LIN15B_peak_388	WBGene00003799
chrI	2125825	2126032	LIN15B_peak_389	.
chrI	2139382	2139670	LIN15B_peak_390	WBGene00021355
chrI	2141819	2142058	LIN15B_peak_391	WBGene00021355
chrI	2145418	2145675	LIN15B_peak_392	WBGene00021355
chrI	2155577	2155852	LIN15B_peak_393	WBGene00235158
chrI	2158874	2159123	LIN15B_peak_394	.
chrI	2159473	2159780	LIN15B_peak_395	.
chrI	2165297	2165581	LIN15B_peak_396	WBGene00021009
chrI	2168418	2168776	LIN15B_peak_397	WBGene00021009
chrI	2204767	2204996	LIN15B_peak_398	WBGene00021009
chrI	2210509	2210791	LIN15B_peak_399	.
chrI	2219089	2219323	LIN15B_peak_400	WBGene00021008
chrI	2263566	2263804	LIN15B_peak_401	WBGene00000020,WBGene00021007
chrI	2275865	2276092	LIN15B_peak_402	WBGene00000020
chrI	2277019	2277284	LIN15B_peak_403	WBGene00000020
chrI	2280020	2280297	LIN15B_peak_404	WBGene00021458
chrI	2284355	2284589	LIN15B_peak_405	WBGene00000408
chrI	2290731	2290892	LIN15B_peak_406	WBGene00000408
chrI	2291094	2291328	LIN15B_peak_407	WBGene00000408,WBGene00021469
chrI	2291594	2291824	LIN15B_peak_408	WBGene00021469
chrI	2292030	2292254	LIN15B_peak_409	WBGene00021469
chrI	2292308	2292497	LIN15B_peak_410	WBGene00021469
chrI	2292845	2293074	LIN15B_peak_411	WBGene00021469
chrI	2306783	2307034	LIN15B_peak_412	WBGene00002047,WBGene00021467
chrI	2309219	2309471	LIN15B_peak_413	WBGene00021476
chrI	2312993	2313261	LIN15B_peak_414	WBGene00021466,WBGene00021475
chrI	2318779	2319019	LIN15B_peak_415	WBGene00003156
chrI	2321847	2322074	LIN15B_peak_416	WBGene00003156,WBGene00219275
chrI	2354910	2355185	LIN15B_peak_417	WBGene00077563
chrI	2373802	2374054	LIN15B_peak_418	.
chrI	2382501	2382830	LIN15B_peak_419	.
chrI	2384350	2384641	LIN15B_peak_420	WBGene00021474
chrI	2385080	2385178	LIN15B_peak_421	WBGene00021474
chrI	2388809	2389059	LIN15B_peak_422	WBGene00021474
chrI	2389561	2389822	LIN15B_peak_423	WBGene00021474
chrI	2392036	2392327	LIN15B_peak_424	WBGene00021474
chrI	2393340	2393692	LIN15B_peak_425	WBGene00021474
chrI	2395071	2395457	LIN15B_peak_426	WBGene00021474
chrI	2401530	2401777	LIN15B_peak_427	WBGene00021460,WBGene00021474
chrI	2403489	2403701	LIN15B_peak_428	WBGene00021460
chrI	2403983	2404211	LIN15B_peak_429	WBGene00021460
chrI	2404403	2404628	LIN15B_peak_430	WBGene00021460
chrI	2404944	2405178	LIN15B_peak_431	WBGene00021460
chrI	2405482	2405715	LIN15B_peak_432	WBGene00021460
chrI	2406599	2406838	LIN15B_peak_433	WBGene00021460
chrI	2407154	2407420	LIN15B_peak_434	WBGene00021460
chrI	2410039	2410268	LIN15B_peak_435	WBGene00017741,WBGene00044926
chrI	2418223	2418411	LIN15B_peak_436	WBGene00017741
chrI	2418834	2419114	LIN15B_peak_437	WBGene00017734
chrI	2421731	2421984	LIN15B_peak_438	WBGene00017735
chrI	2433623	2433861	LIN15B_peak_439	WBGene00017733,WBGene00017738
chrI	2435928	2436197	LIN15B_peak_440	.
chrI	2436950	2437212	LIN15B_peak_441	WBGene00017732,WBGene00255457
chrI	2437508	2437760	LIN15B_peak_442	WBGene00017732,WBGene00255457
chrI	2453767	2453996	LIN15B_peak_443	WBGene00002141
chrI	2457035	2457308	LIN15B_peak_444	WBGene00002141
chrI	2485529	2485763	LIN15B_peak_445	WBGene00001232,WBGene00022281
chrI	2487320	2487536	LIN15B_peak_446	WBGene00001232
chrI	2487791	2488028	LIN15B_peak_447	WBGene00001232
chrI	2489802	2490035	LIN15B_peak_448	WBGene00021277
chrI	2493736	2493906	LIN15B_peak_449	WBGene00021277
chrI	2494123	2494344	LIN15B_peak_450	WBGene00021277
chrI	2496336	2496572	LIN15B_peak_451	WBGene00021277
chrI	2509831	2510050	LIN15B_peak_452	WBGene00021278
chrI	2514240	2514481	LIN15B_peak_453	WBGene00021278,WBGene00045093
chrI	2552483	2552684	LIN15B_peak_454	.
chrI	2571117	2571351	LIN15B_peak_455	.
chrI	2577112	2577399	LIN15B_peak_456	WBGene00000006
chrI	2579181	2579425	LIN15B_peak_457	WBGene00000006
chrI	2581513	2581750	LIN15B_peak_458	WBGene00001404
chrI	2586237	2586473	LIN15B_peak_459	WBGene00001404
chrI	2588709	2589048	LIN15B_peak_460	WBGene00004226
chrI	2595497	2595724	LIN15B_peak_461	WBGene00004226
chrI	2597079	2597318	LIN15B_peak_462	.
chrI	2602607	2602760	LIN15B_peak_463	WBGene00019461
chrI	2602975	2603310	LIN15B_peak_464	.
chrI	2603616	2603878	LIN15B_peak_465	WBGene00000832
chrI	2604694	2604908	LIN15B_peak_466	WBGene00000832
chrI	2605969	2606382	LIN15B_peak_467	WBGene00000832
chrI	2610934	2611197	LIN15B_peak_468	WBGene00000832
chrI	2620407	2620647	LIN15B_peak_469	WBGene00021270,WBGene00021271
chrI	2629341	2629587	LIN15B_peak_470	WBGene00000800,WBGene00000801
chrI	2634623	2634778	LIN15B_peak_471	.
chrI	2639667	2639940	LIN15B_peak_472	.
chrI	2642333	2642565	LIN15B_peak_473	WBGene00018230
chrI	2645961	2646228	LIN15B_peak_474	WBGene00018232
chrI	2653829	2654219	LIN15B_peak_475	WBGene00018232
chrI	2655520	2655813	LIN15B_peak_476	WBGene00018232
chrI	2659161	2659401	LIN15B_peak_477	WBGene00017979
chrI	2660570	2660759	LIN15B_peak_478	WBGene00017979
chrI	2660921	2661146	LIN15B_peak_479	WBGene00017979
chrI	2662257	2662529	LIN15B_peak_480	WBGene00017979
chrI	2667487	2667739	LIN15B_peak_481	WBGene00017979
chrI	2673220	2673491	LIN15B_peak_482	WBGene00017980
chrI	2677037	2677284	LIN15B_peak_483	WBGene00017980
chrI	2679357	2679662	LIN15B_peak_484	WBGene00017980
chrI	2680903	2681149	LIN15B_peak_485	WBGene00017980
chrI	2681968	2682214	LIN15B_peak_486	WBGene00017980
chrI	2682974	2683210	LIN15B_peak_487	WBGene00017980
chrI	2684301	2684575	LIN15B_peak_488	.
chrI	2688770	2689024	LIN15B_peak_489	WBGene00000788,WBGene00017978,WBGene00044927
chrI	2689586	2689798	LIN15B_peak_490	WBGene00017978
chrI	2703808	2704049	LIN15B_peak_491	WBGene00003006
chrI	2706786	2706989	LIN15B_peak_492	WBGene00003006
chrI	2707180	2707404	LIN15B_peak_493	WBGene00003006
chrI	2708303	2708559	LIN15B_peak_494	WBGene00003006
chrI	2710527	2710772	LIN15B_peak_495	WBGene00003006
chrI	2711409	2711619	LIN15B_peak_496	WBGene00003006
chrI	2712272	2712521	LIN15B_peak_497	WBGene00003006
chrI	2713380	2713621	LIN15B_peak_498	WBGene00003006
chrI	2717017	2717307	LIN15B_peak_499	WBGene00003006
chrI	2717557	2717814	LIN15B_peak_500	.
chrI	2721628	2721869	LIN15B_peak_501	.
chrI	2722296	2722572	LIN15B_peak_502	WBGene00022128
chrI	2726601	2726852	LIN15B_peak_503	WBGene00004920,WBGene00022128
chrI	2727504	2727776	LIN15B_peak_504	WBGene00004920,WBGene00022128
chrI	2730246	2730472	LIN15B_peak_505	WBGene00022127
chrI	2730679	2730893	LIN15B_peak_506	WBGene00022127
chrI	2741439	2741704	LIN15B_peak_507	WBGene00022129
chrI	2749268	2749569	LIN15B_peak_508	.
chrI	2751943	2752252	LIN15B_peak_509	.
chrI	2753781	2753996	LIN15B_peak_510	.
chrI	2760645	2760883	LIN15B_peak_511	WBGene00022130
chrI	2762362	2762594	LIN15B_peak_512	WBGene00004946
chrI	2763255	2763491	LIN15B_peak_513	WBGene00004946
chrI	2776165	2776398	LIN15B_peak_514	WBGene00004946,WBGene00022131
chrI	2829486	2829757	LIN15B_peak_515	WBGene00004077
chrI	2830314	2830569	LIN15B_peak_516	WBGene00004077
chrI	2831367	2831698	LIN15B_peak_517	WBGene00004077
chrI	2833555	2833764	LIN15B_peak_518	WBGene00021126
chrI	2839083	2839335	LIN15B_peak_519	.
chrI	2843634	2843751	LIN15B_peak_520	.
chrI	2843900	2844085	LIN15B_peak_521	.
chrI	2849007	2849241	LIN15B_peak_522	WBGene00021125
chrI	2858198	2858458	LIN15B_peak_523	WBGene00022116
chrI	2860636	2860911	LIN15B_peak_524	WBGene00022116
chrI	2863973	2864296	LIN15B_peak_525	WBGene00022116
chrI	2865107	2865340	LIN15B_peak_526	.
chrI	2866706	2866965	LIN15B_peak_527	WBGene00022115
chrI	2868648	2868939	LIN15B_peak_528	WBGene00022115
chrI	2869737	2870010	LIN15B_peak_529	WBGene00022115
chrI	2870212	2870460	LIN15B_peak_530	.
chrI	2871316	2871595	LIN15B_peak_531	WBGene00022117
chrI	2876412	2876651	LIN15B_peak_532	WBGene00004412,WBGene00022114
chrI	2879953	2880186	LIN15B_peak_533	WBGene00022113
chrI	2887119	2887375	LIN15B_peak_534	WBGene00000199,WBGene00022118
chrI	2888699	2888927	LIN15B_peak_535	WBGene00000199,WBGene00022112,WBGene00022118,WBGene00220195
chrI	2895080	2895323	LIN15B_peak_536	.
chrI	2900993	2901228	LIN15B_peak_537	WBGene00001791,WBGene00022119
chrI	2901516	2901683	LIN15B_peak_538	WBGene00001791
chrI	2901844	2902257	LIN15B_peak_539	WBGene00001791
chrI	2903032	2903261	LIN15B_peak_540	.
chrI	2906591	2906822	LIN15B_peak_541	WBGene00022110
chrI	2907031	2907241	LIN15B_peak_542	WBGene00022110
chrI	2914104	2914297	LIN15B_peak_543	WBGene00004049
chrI	2914556	2914980	LIN15B_peak_544	WBGene00004049
chrI	2916362	2916635	LIN15B_peak_545	WBGene00004049,WBGene00022108
chrI	2920393	2920638	LIN15B_peak_546	WBGene00004049
chrI	2921143	2921371	LIN15B_peak_547	WBGene00004049,WBGene00219263
chrI	2922172	2922509	LIN15B_peak_548	WBGene00004049
chrI	2924708	2924901	LIN15B_peak_549	WBGene00004049,WBGene00022107
chrI	2925082	2925316	LIN15B_peak_550	WBGene00022107
chrI	2928079	2928328	LIN15B_peak_551	WBGene00022107,WBGene00022122
chrI	2929629	2929866	LIN15B_peak_552	WBGene00003836,WBGene00022122
chrI	2935617	2935885	LIN15B_peak_553	WBGene00022121,WBGene00044928
chrI	2939186	2939442	LIN15B_peak_554	WBGene00022121
chrI	2943294	2943517	LIN15B_peak_555	WBGene00022121
chrI	2948975	2949207	LIN15B_peak_556	.
chrI	2952297	2952530	LIN15B_peak_557	WBGene00000237
chrI	2958410	2958607	LIN15B_peak_558	WBGene00000237
chrI	2962452	2962683	LIN15B_peak_559	WBGene00000237
chrI	2969773	2970016	LIN15B_peak_560	.
chrI	2982859	2983106	LIN15B_peak_561	WBGene00044894
chrI	2984422	2984656	LIN15B_peak_562	WBGene00022123
chrI	2985117	2985552	LIN15B_peak_563	WBGene00022123
chrI	2988438	2988687	LIN15B_peak_564	WBGene00022124
chrI	3008040	3008282	LIN15B_peak_565	WBGene00003186
chrI	3015334	3015602	LIN15B_peak_566	WBGene00003186,WBGene00021843
chrI	3019772	3020041	LIN15B_peak_567	WBGene00021843
chrI	3020530	3020768	LIN15B_peak_568	WBGene00021843
chrI	3029240	3029524	LIN15B_peak_569	WBGene00021844
chrI	3030482	3030719	LIN15B_peak_570	WBGene00021844
chrI	3032819	3033071	LIN15B_peak_571	WBGene00021841,WBGene00021845
chrI	3033834	3034107	LIN15B_peak_572	WBGene00021841
chrI	3037932	3038148	LIN15B_peak_573	WBGene00003387
chrI	3059105	3059374	LIN15B_peak_574	WBGene00021840,WBGene00021846
chrI	3061440	3061667	LIN15B_peak_575	WBGene00021840
chrI	3062135	3062358	LIN15B_peak_576	WBGene00021840
chrI	3070131	3070385	LIN15B_peak_577	WBGene00000205
chrI	3096226	3096468	LIN15B_peak_578	WBGene00003654,WBGene00019698
chrI	3099567	3099833	LIN15B_peak_579	WBGene00003654
chrI	3100389	3100862	LIN15B_peak_580	WBGene00003654
chrI	3101718	3102000	LIN15B_peak_581	WBGene00003654
chrI	3107153	3107361	LIN15B_peak_582	WBGene00003654
chrI	3118446	3118704	LIN15B_peak_583	WBGene00016663
chrI	3120107	3120340	LIN15B_peak_584	.
chrI	3129781	3130018	LIN15B_peak_585	.
chrI	3140020	3140380	LIN15B_peak_586	WBGene00045387
chrI	3141026	3141287	LIN15B_peak_587	.
chrI	3141878	3142121	LIN15B_peak_588	WBGene00019597
chrI	3142715	3142924	LIN15B_peak_589	WBGene00019597
chrI	3143181	3143404	LIN15B_peak_590	WBGene00019597
chrI	3143609	3143863	LIN15B_peak_591	.
chrI	3144150	3144375	LIN15B_peak_592	.
chrI	3147802	3148054	LIN15B_peak_593	WBGene00003062,WBGene00019595
chrI	3156707	3156974	LIN15B_peak_594	WBGene00006888
chrI	3162503	3162744	LIN15B_peak_595	WBGene00006888,WBGene00021829
chrI	3164246	3164510	LIN15B_peak_596	WBGene00021828
chrI	3167788	3168005	LIN15B_peak_597	WBGene00021827,WBGene00021828
chrI	3176491	3176720	LIN15B_peak_598	WBGene00021831
chrI	3188954	3189152	LIN15B_peak_599	WBGene00021831
chrI	3189292	3189461	LIN15B_peak_600	WBGene00021831
chrI	3191925	3192149	LIN15B_peak_601	WBGene00021831
chrI	3192622	3192873	LIN15B_peak_602	WBGene00021831
chrI	3195084	3195334	LIN15B_peak_603	WBGene00021832
chrI	3195935	3196165	LIN15B_peak_604	WBGene00021832
chrI	3205439	3205659	LIN15B_peak_605	WBGene00021835
chrI	3205848	3206053	LIN15B_peak_606	WBGene00021835
chrI	3208718	3209047	LIN15B_peak_607	WBGene00021835
chrI	3210363	3210599	LIN15B_peak_608	WBGene00001481
chrI	3212583	3212826	LIN15B_peak_609	WBGene00001481
chrI	3222937	3223186	LIN15B_peak_610	WBGene00000413,WBGene00004404
chrI	3227985	3228219	LIN15B_peak_611	WBGene00000413
chrI	3242615	3242844	LIN15B_peak_612	WBGene00003258
chrI	3262004	3262319	LIN15B_peak_613	WBGene00021553
chrI	3265295	3265509	LIN15B_peak_614	WBGene00021552
chrI	3265962	3266221	LIN15B_peak_615	WBGene00021552
chrI	3266668	3266900	LIN15B_peak_616	WBGene00020915,WBGene00021552
chrI	3298547	3298833	LIN15B_peak_617	WBGene00020913
chrI	3301638	3301881	LIN15B_peak_618	.
chrI	3309848	3310104	LIN15B_peak_619	WBGene00000036
chrI	3313432	3313650	LIN15B_peak_620	WBGene00000036
chrI	3315067	3315287	LIN15B_peak_621	WBGene00000036
chrI	3324991	3325380	LIN15B_peak_622	WBGene00021549
chrI	3334505	3334754	LIN15B_peak_623	WBGene00021549
chrI	3338329	3338547	LIN15B_peak_624	WBGene00021547
chrI	3338805	3339038	LIN15B_peak_625	WBGene00021547
chrI	3339236	3339407	LIN15B_peak_626	WBGene00021547
chrI	3339666	3339913	LIN15B_peak_627	WBGene00021547
chrI	3343809	3344051	LIN15B_peak_628	WBGene00021551
chrI	3345035	3345291	LIN15B_peak_629	WBGene00021551
chrI	3347200	3347422	LIN15B_peak_630	WBGene00021551
chrI	3348703	3348937	LIN15B_peak_631	WBGene00021551
chrI	3349939	3350212	LIN15B_peak_632	WBGene00021551
chrI	3358512	3358802	LIN15B_peak_633	WBGene00021039
chrI	3368626	3368829	LIN15B_peak_634	WBGene00021035,WBGene00021038
chrI	3386110	3386331	LIN15B_peak_635	WBGene00021036
chrI	3397052	3397273	LIN15B_peak_636	WBGene00021036
chrI	3399935	3400154	LIN15B_peak_637	WBGene00021036
chrI	3405214	3405465	LIN15B_peak_638	WBGene00021036
chrI	3409416	3409645	LIN15B_peak_639	WBGene00019362
chrI	3409861	3410032	LIN15B_peak_640	WBGene00019362
chrI	3412322	3412565	LIN15B_peak_641	WBGene00019362
chrI	3418420	3418651	LIN15B_peak_642	.
chrI	3424331	3424580	LIN15B_peak_643	.
chrI	3426705	3426951	LIN15B_peak_644	WBGene00019360
chrI	3430750	3430982	LIN15B_peak_645	WBGene00019360
chrI	3432321	3432536	LIN15B_peak_646	WBGene00019360
chrI	3432725	3432925	LIN15B_peak_647	WBGene00019360
chrI	3438851	3439091	LIN15B_peak_648	WBGene00004775,WBGene00006440
chrI	3443835	3443983	LIN15B_peak_649	WBGene00006440
chrI	3445204	3445425	LIN15B_peak_650	WBGene00006440
chrI	3446218	3446444	LIN15B_peak_651	WBGene00006440
chrI	3451530	3451819	LIN15B_peak_652	WBGene00003422
chrI	3457814	3458054	LIN15B_peak_653	WBGene00003422
chrI	3459055	3459303	LIN15B_peak_654	WBGene00003422
chrI	3459628	3459895	LIN15B_peak_655	WBGene00003422
chrI	3460961	3461212	LIN15B_peak_656	WBGene00003422
chrI	3466767	3467000	LIN15B_peak_657	WBGene00004978,WBGene00021640
chrI	3468108	3468384	LIN15B_peak_658	WBGene00004978,WBGene00021640
chrI	3478996	3479251	LIN15B_peak_659	.
chrI	3480222	3480459	LIN15B_peak_660	WBGene00021638
chrI	3481443	3481679	LIN15B_peak_661	WBGene00000794
chrI	3495358	3495604	LIN15B_peak_662	WBGene00021643
chrI	3501197	3501435	LIN15B_peak_663	WBGene00021637
chrI	3503558	3503796	LIN15B_peak_664	WBGene00021637
chrI	3507958	3508205	LIN15B_peak_665	WBGene00021637
chrI	3508890	3509151	LIN15B_peak_666	WBGene00021644
chrI	3514198	3514555	LIN15B_peak_667	WBGene00021644
chrI	3516316	3516556	LIN15B_peak_668	WBGene00021636,WBGene00021644
chrI	3517119	3517325	LIN15B_peak_669	WBGene00021636
chrI	3517540	3517740	LIN15B_peak_670	WBGene00021636
chrI	3538421	3538651	LIN15B_peak_671	WBGene00021635
chrI	3546935	3547196	LIN15B_peak_672	WBGene00004389,WBGene00021634
chrI	3548091	3548311	LIN15B_peak_673	WBGene00021634
chrI	3563000	3563255	LIN15B_peak_674	WBGene00021647
chrI	3563681	3563938	LIN15B_peak_675	.
chrI	3564434	3564715	LIN15B_peak_676	WBGene00045399
chrI	3572805	3573073	LIN15B_peak_677	WBGene00003060
chrI	3584909	3585135	LIN15B_peak_678	WBGene00003060
chrI	3592872	3593143	LIN15B_peak_679	WBGene00003060
chrI	3600783	3601019	LIN15B_peak_680	WBGene00003060
chrI	3602951	3603202	LIN15B_peak_681	WBGene00003060
chrI	3605704	3605939	LIN15B_peak_682	WBGene00021648
chrI	3608274	3608504	LIN15B_peak_683	WBGene00002144,WBGene00021649
chrI	3616316	3616566	LIN15B_peak_684	WBGene00002143
chrI	3623826	3624041	LIN15B_peak_685	WBGene00044437
chrI	3627061	3627277	LIN15B_peak_686	WBGene00000284
chrI	3632150	3632427	LIN15B_peak_687	WBGene00020902
chrI	3636549	3636798	LIN15B_peak_688	WBGene00020902
chrI	3648065	3648433	LIN15B_peak_689	WBGene00000368
chrI	3651863	3652086	LIN15B_peak_690	WBGene00000627
chrI	3684531	3684793	LIN15B_peak_691	WBGene00004272,WBGene00017025
chrI	3697917	3698162	LIN15B_peak_692	WBGene00002042
chrI	3703042	3703275	LIN15B_peak_693	.
chrI	3708457	3708692	LIN15B_peak_694	WBGene00017651
chrI	3714065	3714297	LIN15B_peak_695	WBGene00003040
chrI	3721432	3721877	LIN15B_peak_696	WBGene00001601,WBGene00003040
chrI	3722367	3722595	LIN15B_peak_697	WBGene00001601,WBGene00003040
chrI	3723479	3723703	LIN15B_peak_698	WBGene00001601,WBGene00003040
chrI	3723898	3724080	LIN15B_peak_699	WBGene00001601,WBGene00003040
chrI	3724222	3724359	LIN15B_peak_700	WBGene00001601,WBGene00003040
chrI	3729185	3729357	LIN15B_peak_701	WBGene00001601
chrI	3733736	3733968	LIN15B_peak_702	WBGene00004147
chrI	3740463	3740709	LIN15B_peak_703	WBGene00004147,WBGene00020466
chrI	3741182	3741415	LIN15B_peak_704	WBGene00004147,WBGene00020466
chrI	3755869	3756109	LIN15B_peak_705	WBGene00002134
chrI	3781720	3781974	LIN15B_peak_706	WBGene00004368,WBGene00016323
chrI	3785240	3785599	LIN15B_peak_707	WBGene00016321
chrI	3787678	3787925	LIN15B_peak_708	WBGene00004425
chrI	3797618	3797871	LIN15B_peak_709	WBGene00016325
chrI	3817331	3817527	LIN15B_peak_710	WBGene00003797,WBGene00016326
chrI	3817796	3818071	LIN15B_peak_711	WBGene00003797,WBGene00016326
chrI	3822706	3822974	LIN15B_peak_712	WBGene00006833
chrI	3824260	3824517	LIN15B_peak_713	WBGene00006833
chrI	3829339	3829571	LIN15B_peak_714	WBGene00018764
chrI	3829795	3830026	LIN15B_peak_715	WBGene00018764
chrI	3842457	3842695	LIN15B_peak_716	WBGene00020188
chrI	3842867	3843071	LIN15B_peak_717	.
chrI	3858764	3859057	LIN15B_peak_718	WBGene00020189
chrI	3860701	3860948	LIN15B_peak_719	WBGene00020190
chrI	3862240	3862467	LIN15B_peak_720	WBGene00020190
chrI	3865914	3866148	LIN15B_peak_721	WBGene00001832
chrI	3866531	3866730	LIN15B_peak_722	WBGene00001832
chrI	3866815	3867015	LIN15B_peak_723	WBGene00020185
chrI	3873846	3874084	LIN15B_peak_724	WBGene00020184
chrI	3876818	3877082	LIN15B_peak_725	WBGene00016837,WBGene00020193
chrI	3905650	3905873	LIN15B_peak_726	WBGene00016841
chrI	3906701	3906924	LIN15B_peak_727	.
chrI	3908499	3908758	LIN15B_peak_728	WBGene00003950
chrI	3910575	3910823	LIN15B_peak_729	WBGene00020625,WBGene00077599
chrI	3919302	3919549	LIN15B_peak_730	WBGene00020627
chrI	3919846	3920083	LIN15B_peak_731	WBGene00020627
chrI	3922106	3922333	LIN15B_peak_732	WBGene00020628
chrI	3927544	3927767	LIN15B_peak_733	WBGene00020629
chrI	3928279	3928553	LIN15B_peak_734	WBGene00020629
chrI	3930492	3930740	LIN15B_peak_735	WBGene00020629,WBGene00020653
chrI	3935024	3935242	LIN15B_peak_736	.
chrI	3943799	3944044	LIN15B_peak_737	WBGene00003072
chrI	3954844	3955068	LIN15B_peak_738	WBGene00003072
chrI	3958887	3959164	LIN15B_peak_739	.
chrI	3960654	3960882	LIN15B_peak_740	.
chrI	3977440	3977670	LIN15B_peak_741	.
chrI	3982795	3983036	LIN15B_peak_742	WBGene00000197
chrI	3987186	3987428	LIN15B_peak_743	.
chrI	3994449	3994735	LIN15B_peak_744	WBGene00017908
chrI	4008156	4008396	LIN15B_peak_745	WBGene00006805
chrI	4032509	4032815	LIN15B_peak_746	WBGene00006805
chrI	4116427	4116681	LIN15B_peak_747	WBGene00019254
chrI	4125472	4125712	LIN15B_peak_748	.
chrI	4132196	4132437	LIN15B_peak_749	WBGene00002696,WBGene00017085
chrI	4139361	4139601	LIN15B_peak_750	WBGene00017084,WBGene00017088
chrI	4140964	4141210	LIN15B_peak_751	WBGene00017084
chrI	4171962	4172278	LIN15B_peak_752	WBGene00004464,WBGene00004836,WBGene00020035
chrI	4174908	4175159	LIN15B_peak_753	WBGene00004464,WBGene00020037
chrI	4175845	4176071	LIN15B_peak_754	WBGene00004464,WBGene00020031,WBGene00044929
chrI	4178467	4178732	LIN15B_peak_755	WBGene00020031,WBGene00020038
chrI	4190639	4190869	LIN15B_peak_756	WBGene00015975
chrI	4197815	4198069	LIN15B_peak_757	WBGene00015974
chrI	4210715	4210949	LIN15B_peak_758	WBGene00015971
chrI	4215704	4215956	LIN15B_peak_759	WBGene00015976
chrI	4242442	4242686	LIN15B_peak_760	WBGene00003584
chrI	4247506	4247773	LIN15B_peak_761	WBGene00007001,WBGene00016606
chrI	4253902	4254198	LIN15B_peak_762	WBGene00016609
chrI	4265883	4266118	LIN15B_peak_763	WBGene00016602
chrI	4270454	4270690	LIN15B_peak_764	WBGene00000382,WBGene00016601
chrI	4297946	4298186	LIN15B_peak_765	WBGene00021629
chrI	4302281	4302516	LIN15B_peak_766	WBGene00021628
chrI	4311287	4311470	LIN15B_peak_767	.
chrI	4311676	4311929	LIN15B_peak_768	.
chrI	4320750	4321005	LIN15B_peak_769	WBGene00000140
chrI	4367821	4368076	LIN15B_peak_770	WBGene00022832,WBGene00022834
chrI	4372997	4373297	LIN15B_peak_771	WBGene00003061,WBGene00022831
chrI	4376105	4376333	LIN15B_peak_772	WBGene00022831
chrI	4381751	4381982	LIN15B_peak_773	WBGene00022830,WBGene00022836
chrI	4385375	4385554	LIN15B_peak_774	.
chrI	4385857	4386139	LIN15B_peak_775	.
chrI	4386433	4386696	LIN15B_peak_776	WBGene00000962
chrI	4444345	4444598	LIN15B_peak_777	WBGene00001231,WBGene00016562
chrI	4451012	4451250	LIN15B_peak_778	WBGene00016564,WBGene00016566
chrI	4455004	4455439	LIN15B_peak_779	WBGene00016566
chrI	4457091	4457316	LIN15B_peak_780	WBGene00016561
chrI	4459914	4460123	LIN15B_peak_781	WBGene00016561
chrI	4466897	4467135	LIN15B_peak_782	WBGene00016561
chrI	4473963	4474194	LIN15B_peak_783	.
chrI	4474872	4475099	LIN15B_peak_784	.
chrI	4478145	4478555	LIN15B_peak_785	WBGene00020131
chrI	4479760	4479998	LIN15B_peak_786	WBGene00020131
chrI	4480861	4481104	LIN15B_peak_787	WBGene00020131
chrI	4486119	4486358	LIN15B_peak_788	WBGene00020131
chrI	4490352	4490676	LIN15B_peak_789	WBGene00020131
chrI	4494756	4494971	LIN15B_peak_790	WBGene00020131
chrI	4504115	4504349	LIN15B_peak_791	WBGene00020131
chrI	4511127	4511377	LIN15B_peak_792	WBGene00022470
chrI	4530897	4531132	LIN15B_peak_793	WBGene00022473
chrI	4534904	4535134	LIN15B_peak_794	WBGene00022473
chrI	4535883	4536147	LIN15B_peak_795	WBGene00022473
chrI	4537058	4537278	LIN15B_peak_796	WBGene00022473
chrI	4557106	4557365	LIN15B_peak_797	WBGene00017010,WBGene00022475
chrI	4571732	4571973	LIN15B_peak_798	WBGene00000629
chrI	4577275	4577523	LIN15B_peak_799	.
chrI	4584738	4584990	LIN15B_peak_800	WBGene00004436,WBGene00004479
chrI	4587107	4587338	LIN15B_peak_801	WBGene00017007
chrI	4602927	4603169	LIN15B_peak_802	WBGene00017004,WBGene00017011
chrI	4621586	4621837	LIN15B_peak_803	WBGene00016650
chrI	4633581	4633812	LIN15B_peak_804	WBGene00016650,WBGene00016653
chrI	4644284	4644516	LIN15B_peak_805	WBGene00015008,WBGene00022466
chrI	4647132	4647364	LIN15B_peak_806	WBGene00004415,WBGene00015011
chrI	4650701	4650947	LIN15B_peak_807	WBGene00015009
chrI	4651478	4651675	LIN15B_peak_808	WBGene00015009
chrI	4653966	4654257	LIN15B_peak_809	WBGene00015007,WBGene00015010
chrI	4662435	4662715	LIN15B_peak_810	WBGene00206362
chrI	4671782	4671953	LIN15B_peak_811	WBGene00006961
chrI	4672169	4672396	LIN15B_peak_812	WBGene00006791,WBGene00006961
chrI	4699320	4699587	LIN15B_peak_813	WBGene00007053
chrI	4701861	4702083	LIN15B_peak_814	WBGene00007053,WBGene00021112
chrI	4702974	4703415	LIN15B_peak_815	WBGene00007053,WBGene00021112
chrI	4704327	4704563	LIN15B_peak_816	WBGene00021112
chrI	4745305	4745565	LIN15B_peak_817	WBGene00002694,WBGene00015691
chrI	4747444	4747687	LIN15B_peak_818	WBGene00002694,WBGene00015691
chrI	4763277	4763486	LIN15B_peak_819	WBGene00019769
chrI	4764796	4765042	LIN15B_peak_820	WBGene00019769
chrI	4767775	4768050	LIN15B_peak_821	.
chrI	4769211	4769326	LIN15B_peak_822	WBGene00019767
chrI	4769523	4769744	LIN15B_peak_823	WBGene00019767
chrI	4769978	4770171	LIN15B_peak_824	WBGene00019767
chrI	4773025	4773278	LIN15B_peak_825	WBGene00019770
chrI	4781331	4781563	LIN15B_peak_826	WBGene00019771
chrI	4783850	4784063	LIN15B_peak_827	WBGene00019771
chrI	4785102	4785312	LIN15B_peak_828	WBGene00019771
chrI	4788488	4788721	LIN15B_peak_829	WBGene00019771,WBGene00023067
chrI	4788959	4789126	LIN15B_peak_830	WBGene00023067
chrI	4789913	4790146	LIN15B_peak_831	WBGene00023068
chrI	4795515	4795753	LIN15B_peak_832	.
chrI	4804151	4804382	LIN15B_peak_833	WBGene00018798
chrI	4805349	4805585	LIN15B_peak_834	WBGene00018797
chrI	4810172	4810418	LIN15B_peak_835	.
chrI	4813775	4813983	LIN15B_peak_836	.
chrI	4829818	4830055	LIN15B_peak_837	WBGene00019011
chrI	4835263	4835507	LIN15B_peak_838	WBGene00019011
chrI	4838219	4838456	LIN15B_peak_839	WBGene00019010
chrI	4838965	4839198	LIN15B_peak_840	WBGene00019010
chrI	4847732	4847970	LIN15B_peak_841	.
chrI	4854936	4855193	LIN15B_peak_842	WBGene00015303
chrI	4906639	4906920	LIN15B_peak_843	WBGene00017671
chrI	4910877	4911133	LIN15B_peak_844	WBGene00017671
chrI	4917630	4917913	LIN15B_peak_845	WBGene00017675,WBGene00017676
chrI	4926458	4926700	LIN15B_peak_846	WBGene00002075,WBGene00017886
chrI	4932153	4932387	LIN15B_peak_847	.
chrI	4932853	4933159	LIN15B_peak_848	WBGene00017885
chrI	4958189	4958460	LIN15B_peak_849	WBGene00044431
chrI	4961653	4961784	LIN15B_peak_850	.
chrI	4967560	4967798	LIN15B_peak_851	WBGene00000155
chrI	4974289	4974525	LIN15B_peak_852	WBGene00004900
chrI	4976963	4977204	LIN15B_peak_853	WBGene00004900
chrI	4992136	4992382	LIN15B_peak_854	WBGene00001117,WBGene00003221
chrI	4993720	4993975	LIN15B_peak_855	WBGene00001117,WBGene00003221
chrI	4994962	4995197	LIN15B_peak_856	WBGene00003221
chrI	5023541	5023766	LIN15B_peak_857	.
chrI	5035654	5035904	LIN15B_peak_858	WBGene00002979
chrI	5056999	5057239	LIN15B_peak_859	WBGene00016734
chrI	5075251	5075492	LIN15B_peak_860	.
chrI	5082367	5082607	LIN15B_peak_861	WBGene00016258
chrI	5104870	5105136	LIN15B_peak_862	WBGene00000502,WBGene00003924
chrI	5106077	5106328	LIN15B_peak_863	WBGene00003924,WBGene00022460
chrI	5110228	5110549	LIN15B_peak_864	WBGene00045212
chrI	5113844	5114067	LIN15B_peak_865	WBGene00022462
chrI	5127561	5127796	LIN15B_peak_866	WBGene00003132,WBGene00022458
chrI	5137973	5138205	LIN15B_peak_867	WBGene00022455
chrI	5140337	5140588	LIN15B_peak_868	WBGene00006797
chrI	5144482	5144726	LIN15B_peak_869	WBGene00006797
chrI	5157142	5157380	LIN15B_peak_870	WBGene00022454
chrI	5164923	5165161	LIN15B_peak_871	WBGene00001833,WBGene00002804
chrI	5176316	5176554	LIN15B_peak_872	WBGene00003792,WBGene00004955
chrI	5189901	5190142	LIN15B_peak_873	WBGene00018908
chrI	5244168	5244401	LIN15B_peak_874	WBGene00015092
chrI	5261651	5261896	LIN15B_peak_875	WBGene00002583
chrI	5272544	5272818	LIN15B_peak_876	WBGene00015096
chrI	5274220	5274457	LIN15B_peak_877	WBGene00015312
chrI	5281738	5281992	LIN15B_peak_878	WBGene00000965
chrI	5291815	5292061	LIN15B_peak_879	.
chrI	5294487	5294775	LIN15B_peak_880	.
chrI	5300472	5300708	LIN15B_peak_881	WBGene00015313
chrI	5316375	5316669	LIN15B_peak_882	WBGene00002717
chrI	5319285	5319574	LIN15B_peak_883	WBGene00018595,WBGene00018599
chrI	5344317	5344576	LIN15B_peak_884	WBGene00000150,WBGene00018864
chrI	5353825	5354060	LIN15B_peak_885	WBGene00000966,WBGene00018866
chrI	5357110	5357292	LIN15B_peak_886	WBGene00004087
chrI	5357928	5358196	LIN15B_peak_887	WBGene00004087
chrI	5379835	5380091	LIN15B_peak_888	WBGene00004131,WBGene00016041
chrI	5381158	5381399	LIN15B_peak_889	WBGene00004131,WBGene00016041
chrI	5388335	5388571	LIN15B_peak_890	WBGene00016042
chrI	5411258	5411532	LIN15B_peak_891	WBGene00001491
chrI	5412484	5412729	LIN15B_peak_892	WBGene00001491
chrI	5420383	5420636	LIN15B_peak_893	WBGene00016278
chrI	5429813	5430050	LIN15B_peak_894	WBGene00000230,WBGene00017852
chrI	5445504	5445735	LIN15B_peak_895	WBGene00017860
chrI	5485861	5486102	LIN15B_peak_896	WBGene00004431
chrI	5509267	5509512	LIN15B_peak_897	WBGene00019077,WBGene00019079
chrI	5518774	5519033	LIN15B_peak_898	WBGene00019074,WBGene00019080
chrI	5545601	5545847	LIN15B_peak_899	WBGene00006594
chrI	5550476	5550714	LIN15B_peak_900	WBGene00006594,WBGene00019693
chrI	5579428	5579675	LIN15B_peak_901	WBGene00002225,WBGene00019711
chrI	5589484	5589737	LIN15B_peak_902	WBGene00006508
chrI	5608898	5609143	LIN15B_peak_903	WBGene00006726
chrI	5610557	5610839	LIN15B_peak_904	WBGene00006919,WBGene00018512
chrI	5618379	5618645	LIN15B_peak_905	WBGene00000473,WBGene00018509
chrI	5619230	5619465	LIN15B_peak_906	WBGene00000473,WBGene00018509
chrI	5626440	5626684	LIN15B_peak_907	WBGene00018508,WBGene00018511
chrI	5653559	5653796	LIN15B_peak_908	WBGene00018891
chrI	5659070	5659307	LIN15B_peak_909	WBGene00018894
chrI	5673686	5673932	LIN15B_peak_910	WBGene00018897,WBGene00020558
chrI	5678728	5678967	LIN15B_peak_911	WBGene00020557
chrI	5691654	5691924	LIN15B_peak_912	WBGene00003793,WBGene00006776
chrI	5699034	5699293	LIN15B_peak_913	WBGene00006776,WBGene00020556
chrI	5701507	5701751	LIN15B_peak_914	WBGene00020556
chrI	5706886	5707117	LIN15B_peak_915	WBGene00002989,WBGene00044930
chrI	5707876	5707985	LIN15B_peak_916	WBGene00002989
chrI	5716373	5716632	LIN15B_peak_917	WBGene00002989
chrI	5743968	5744211	LIN15B_peak_918	WBGene00004505,WBGene00044305
chrI	5747170	5747408	LIN15B_peak_919	WBGene00000493
chrI	5762374	5762585	LIN15B_peak_920	WBGene00045483
chrI	5768748	5769021	LIN15B_peak_921	WBGene00020693
chrI	5785195	5785444	LIN15B_peak_922	WBGene00004393
chrI	5807426	5807685	LIN15B_peak_923	WBGene00003020,WBGene00015176
chrI	5828159	5828398	LIN15B_peak_924	WBGene00016331,WBGene00016333
chrI	5828867	5829138	LIN15B_peak_925	WBGene00016331,WBGene00016333
chrI	5842995	5843219	LIN15B_peak_926	WBGene00000631,WBGene00018002,WBGene00023024
chrI	5858832	5859057	LIN15B_peak_927	WBGene00018006
chrI	5870578	5870827	LIN15B_peak_928	WBGene00018008
chrI	5871883	5872131	LIN15B_peak_929	WBGene00016421,WBGene00018008
chrI	5888274	5888537	LIN15B_peak_930	WBGene00003996
chrI	5936987	5937239	LIN15B_peak_931	WBGene00000099,WBGene00015029
chrI	5939524	5939755	LIN15B_peak_932	.
chrI	5986252	5986485	LIN15B_peak_933	WBGene00015501
chrI	5999206	5999456	LIN15B_peak_934	WBGene00006823
chrI	6006048	6006273	LIN15B_peak_935	WBGene00015500,WBGene00044414
chrI	6011452	6011637	LIN15B_peak_936	WBGene00004380
chrI	6011813	6012034	LIN15B_peak_937	WBGene00015499
chrI	6038091	6038323	LIN15B_peak_938	WBGene00006492
chrI	6058238	6058497	LIN15B_peak_939	WBGene00016157
chrI	6061094	6061419	LIN15B_peak_940	WBGene00016158
chrI	6063684	6063927	LIN15B_peak_941	WBGene00016159,WBGene00023409
chrI	6067677	6067919	LIN15B_peak_942	WBGene00016159
chrI	6073551	6073821	LIN15B_peak_943	WBGene00022750
chrI	6079646	6079887	LIN15B_peak_944	WBGene00022750
chrI	6082720	6082967	LIN15B_peak_945	WBGene00001819,WBGene00022750,WBGene00044933
chrI	6090999	6091244	LIN15B_peak_946	WBGene00022748,WBGene00022752
chrI	6091604	6091849	LIN15B_peak_947	WBGene00022748,WBGene00022752
chrI	6092632	6092899	LIN15B_peak_948	WBGene00022748,WBGene00022752,WBGene00220243
chrI	6105648	6105906	LIN15B_peak_949	WBGene00020841,WBGene00020842,WBGene00044934
chrI	6109693	6109937	LIN15B_peak_950	WBGene00020839,WBGene00020843
chrI	6116590	6116806	LIN15B_peak_951	.
chrI	6118052	6118391	LIN15B_peak_952	WBGene00020838
chrI	6136532	6136771	LIN15B_peak_953	WBGene00003878,WBGene00018981,WBGene00023073
chrI	6163350	6163598	LIN15B_peak_954	WBGene00020381,WBGene00023136
chrI	6175132	6175400	LIN15B_peak_955	WBGene00020377
chrI	6181073	6181358	LIN15B_peak_956	WBGene00000500,WBGene00020376,WBGene00020383
chrI	6183842	6184099	LIN15B_peak_957	WBGene00000500,WBGene00020376
chrI	6210803	6211066	LIN15B_peak_958	WBGene00020347
chrI	6212714	6212964	LIN15B_peak_959	WBGene00001497,WBGene00020348,WBGene00044935
chrI	6215447	6215692	LIN15B_peak_960	WBGene00001497,WBGene00020346,WBGene00206356
chrI	6220863	6221105	LIN15B_peak_961	WBGene00004486
chrI	6224682	6224928	LIN15B_peak_962	WBGene00020345
chrI	6226706	6226927	LIN15B_peak_963	.
chrI	6234576	6234786	LIN15B_peak_964	WBGene00016752
chrI	6252858	6253108	LIN15B_peak_965	WBGene00016754
chrI	6282470	6282664	LIN15B_peak_966	WBGene00015687
chrI	6290043	6290292	LIN15B_peak_967	WBGene00015686
chrI	6314780	6315026	LIN15B_peak_968	WBGene00002073
chrI	6317242	6317459	LIN15B_peak_969	WBGene00002073,WBGene00017816
chrI	6317791	6318037	LIN15B_peak_970	WBGene00017816
chrI	6341775	6342089	LIN15B_peak_971	WBGene00000254
chrI	6358468	6358698	LIN15B_peak_972	WBGene00003499,WBGene00019396
chrI	6364705	6364945	LIN15B_peak_973	WBGene00019394
chrI	6366206	6366467	LIN15B_peak_974	WBGene00019394,WBGene00019399
chrI	6377824	6378386	LIN15B_peak_975	WBGene00001596
chrI	6379012	6379281	LIN15B_peak_976	WBGene00001596
chrI	6382676	6382953	LIN15B_peak_977	WBGene00001596
chrI	6407299	6407544	LIN15B_peak_978	WBGene00004721
chrI	6412600	6412839	LIN15B_peak_979	WBGene00019992,WBGene00022593
chrI	6421888	6422133	LIN15B_peak_980	WBGene00018156,WBGene00019993
chrI	6441269	6441504	LIN15B_peak_981	.
chrI	6446529	6446766	LIN15B_peak_982	WBGene00020742
chrI	6446978	6447196	LIN15B_peak_983	WBGene00003798
chrI	6459563	6459847	LIN15B_peak_984	WBGene00004273,WBGene00019432
chrI	6460768	6461014	LIN15B_peak_985	WBGene00004273,WBGene00019432
chrI	6465928	6466165	LIN15B_peak_986	WBGene00019431,WBGene00019433
chrI	6467611	6467865	LIN15B_peak_987	WBGene00019433
chrI	6471833	6472103	LIN15B_peak_988	WBGene00000386
chrI	6472492	6472721	LIN15B_peak_989	WBGene00000386,WBGene00019429
chrI	6493816	6494077	LIN15B_peak_990	WBGene00007018,WBGene00016944
chrI	6531951	6532210	LIN15B_peak_991	WBGene00020417,WBGene00271694
chrI	6532973	6533203	LIN15B_peak_992	WBGene00271694
chrI	6541936	6542169	LIN15B_peak_993	WBGene00020412
chrI	6552568	6552863	LIN15B_peak_994	WBGene00019006,WBGene00019007
chrI	6554544	6554779	LIN15B_peak_995	WBGene00000896,WBGene00006607
chrI	6562417	6562654	LIN15B_peak_996	WBGene00019003
chrI	6564511	6564750	LIN15B_peak_997	WBGene00000236,WBGene00003184,WBGene00019002
chrI	6579793	6580110	LIN15B_peak_998	WBGene00002783
chrI	6611270	6611531	LIN15B_peak_999	WBGene00017066
chrI	6615505	6615726	LIN15B_peak_1000	WBGene00017065
chrI	6626816	6627053	LIN15B_peak_1001	WBGene00017064,WBGene00044610
chrI	6657931	6658181	LIN15B_peak_1002	WBGene00022632
chrI	6660133	6660404	LIN15B_peak_1003	.
chrI	6717517	6717757	LIN15B_peak_1004	WBGene00020709
chrI	6736157	6736413	LIN15B_peak_1005	WBGene00004883,WBGene00020932
chrI	6739463	6739721	LIN15B_peak_1006	WBGene00020932
chrI	6745524	6745796	LIN15B_peak_1007	WBGene00006773
chrI	6756435	6756662	LIN15B_peak_1008	WBGene00001682,WBGene00020936
chrI	6757182	6757424	LIN15B_peak_1009	WBGene00001682,WBGene00020936
chrI	6760200	6760471	LIN15B_peak_1010	WBGene00017239,WBGene00017240
chrI	6780145	6780388	LIN15B_peak_1011	WBGene00000871,WBGene00004111
chrI	6781666	6781963	LIN15B_peak_1012	WBGene00000871,WBGene00016491,WBGene00022955
chrI	6790006	6790232	LIN15B_peak_1013	WBGene00004110,WBGene00016493
chrI	6790419	6790642	LIN15B_peak_1014	WBGene00004110,WBGene00016493
chrI	6799565	6799805	LIN15B_peak_1015	WBGene00016494,WBGene00017098
chrI	6814192	6814428	LIN15B_peak_1016	WBGene00006740,WBGene00019323
chrI	6835230	6835473	LIN15B_peak_1017	WBGene00019322
chrI	6835791	6836043	LIN15B_peak_1018	WBGene00019322
chrI	6838160	6838390	LIN15B_peak_1019	WBGene00001056
chrI	6849956	6850212	LIN15B_peak_1020	WBGene00019246
chrI	6880309	6880560	LIN15B_peak_1021	WBGene00006423
chrI	6881959	6882221	LIN15B_peak_1022	WBGene00006423
chrI	6914015	6914264	LIN15B_peak_1023	WBGene00004879,WBGene00016741
chrI	6923848	6924089	LIN15B_peak_1024	WBGene00016746,WBGene00020399
chrI	6930932	6931159	LIN15B_peak_1025	WBGene00020398
chrI	6936012	6936267	LIN15B_peak_1026	WBGene00020398
chrI	6945650	6945900	LIN15B_peak_1027	WBGene00020403
chrI	6948813	6949029	LIN15B_peak_1028	WBGene00020403
chrI	6949166	6949610	LIN15B_peak_1029	WBGene00020397,WBGene00020403
chrI	6950644	6950882	LIN15B_peak_1030	WBGene00020397,WBGene00020403
chrI	6951131	6951376	LIN15B_peak_1031	WBGene00020397
chrI	6970177	6970438	LIN15B_peak_1032	WBGene00016261,WBGene00016262
chrI	6981337	6981584	LIN15B_peak_1033	.
chrI	7002310	7002562	LIN15B_peak_1034	.
chrI	7015687	7015922	LIN15B_peak_1035	WBGene00003964
chrI	7020883	7021075	LIN15B_peak_1036	WBGene00003964,WBGene00008852
chrI	7021335	7021586	LIN15B_peak_1037	WBGene00003964,WBGene00008852
chrI	7031459	7031730	LIN15B_peak_1038	WBGene00004773
chrI	7039649	7039899	LIN15B_peak_1039	WBGene00004773
chrI	7069187	7069427	LIN15B_peak_1040	WBGene00012166,WBGene00012167
chrI	7079581	7079818	LIN15B_peak_1041	.
chrI	7082181	7082501	LIN15B_peak_1042	WBGene00009050,WBGene00009051
chrI	7084492	7084768	LIN15B_peak_1043	WBGene00009050,WBGene00009051
chrI	7086565	7086797	LIN15B_peak_1044	WBGene00009050,WBGene00009051
chrI	7090250	7090560	LIN15B_peak_1045	WBGene00003815,WBGene00009051
chrI	7094922	7095173	LIN15B_peak_1046	WBGene00004186,WBGene00009052
chrI	7128168	7128444	LIN15B_peak_1047	WBGene00006753
chrI	7147688	7147910	LIN15B_peak_1048	WBGene00010427
chrI	7148144	7148374	LIN15B_peak_1049	WBGene00010427
chrI	7149596	7149873	LIN15B_peak_1050	WBGene00010427
chrI	7156818	7157082	LIN15B_peak_1051	WBGene00010641
chrI	7159239	7159481	LIN15B_peak_1052	WBGene00006963,WBGene00010641
chrI	7194816	7195090	LIN15B_peak_1053	WBGene00001949
chrI	7201704	7201943	LIN15B_peak_1054	WBGene00001949
chrI	7224606	7224876	LIN15B_peak_1055	WBGene00007256
chrI	7233102	7233359	LIN15B_peak_1056	WBGene00007258,WBGene00011061
chrI	7251606	7251876	LIN15B_peak_1057	WBGene00000275,WBGene00003041
chrI	7255201	7255440	LIN15B_peak_1058	WBGene00000275,WBGene00011066
chrI	7279293	7279534	LIN15B_peak_1059	WBGene00014343,WBGene00077548
chrI	7283737	7283980	LIN15B_peak_1060	WBGene00009004,WBGene00009005
chrI	7284606	7284849	LIN15B_peak_1061	WBGene00009005
chrI	7303020	7303270	LIN15B_peak_1062	WBGene00008765,WBGene00008767
chrI	7304744	7304974	LIN15B_peak_1063	WBGene00008766,WBGene00008767
chrI	7307040	7307277	LIN15B_peak_1064	WBGene00008769
chrI	7314369	7314609	LIN15B_peak_1065	WBGene00008768,WBGene00009915
chrI	7321529	7321805	LIN15B_peak_1066	WBGene00001680
chrI	7347251	7347515	LIN15B_peak_1067	WBGene00009918,WBGene00009919
chrI	7413132	7413358	LIN15B_peak_1068	WBGene00006752
chrI	7421313	7421596	LIN15B_peak_1069	WBGene00006752
chrI	7466614	7466838	LIN15B_peak_1070	WBGene00013994
chrI	7467006	7467196	LIN15B_peak_1071	WBGene00013994
chrI	7472457	7472692	LIN15B_peak_1072	WBGene00012136
chrI	7475128	7475398	LIN15B_peak_1073	WBGene00012136,WBGene00012137
chrI	7491898	7492222	LIN15B_peak_1074	WBGene00012139,WBGene00012140
chrI	7494296	7494506	LIN15B_peak_1075	WBGene00012139
chrI	7494652	7494844	LIN15B_peak_1076	WBGene00007042,WBGene00012139
chrI	7495093	7495299	LIN15B_peak_1077	WBGene00007042
chrI	7500277	7500676	LIN15B_peak_1078	WBGene00007042
chrI	7518916	7519165	LIN15B_peak_1079	WBGene00001648,WBGene00219834
chrI	7526784	7527018	LIN15B_peak_1080	.
chrI	7535436	7535691	LIN15B_peak_1081	WBGene00007739
chrI	7548175	7548489	LIN15B_peak_1082	WBGene00000938
chrI	7553568	7553838	LIN15B_peak_1083	WBGene00000938,WBGene00012029
chrI	7559558	7559793	LIN15B_peak_1084	WBGene00000496,WBGene00012030
chrI	7563093	7563427	LIN15B_peak_1085	WBGene00012031
chrI	7570652	7570896	LIN15B_peak_1086	WBGene00008411,WBGene00008412
chrI	7581533	7581980	LIN15B_peak_1087	WBGene00008414,WBGene00008415
chrI	7590515	7590776	LIN15B_peak_1088	WBGene00008417,WBGene00008420
chrI	7596905	7597137	LIN15B_peak_1089	WBGene00008419
chrI	7608667	7608903	LIN15B_peak_1090	WBGene00003071
chrI	7639958	7640207	LIN15B_peak_1091	WBGene00009254
chrI	7643216	7643459	LIN15B_peak_1092	WBGene00004508,WBGene00009141
chrI	7676201	7676451	LIN15B_peak_1093	WBGene00009145,WBGene00011975
chrI	7695220	7695452	LIN15B_peak_1094	WBGene00001595,WBGene00011969
chrI	7700969	7701200	LIN15B_peak_1095	WBGene00077728,WBGene00220089
chrI	7707152	7707397	LIN15B_peak_1096	WBGene00009188
chrI	7724656	7724913	LIN15B_peak_1097	WBGene00009189,WBGene00009191
chrI	7730818	7731071	LIN15B_peak_1098	WBGene00009190
chrI	7772536	7772788	LIN15B_peak_1099	WBGene00000079,WBGene00003818
chrI	7814611	7814846	LIN15B_peak_1100	WBGene00008398,WBGene00008399
chrI	7820600	7820853	LIN15B_peak_1101	WBGene00008400
chrI	7835516	7835760	LIN15B_peak_1102	WBGene00009270,WBGene00009272
chrI	7848824	7849064	LIN15B_peak_1103	WBGene00006386,WBGene00009274
chrI	7849480	7849719	LIN15B_peak_1104	WBGene00006386,WBGene00009274
chrI	7862302	7862530	LIN15B_peak_1105	.
chrI	7866145	7866397	LIN15B_peak_1106	WBGene00011232
chrI	7883851	7884092	LIN15B_peak_1107	WBGene00010110
chrI	7926342	7926573	LIN15B_peak_1108	WBGene00008990
chrI	7940663	7940908	LIN15B_peak_1109	WBGene00011915,WBGene00011916
chrI	7961789	7962027	LIN15B_peak_1110	WBGene00004318
chrI	8000252	8000495	LIN15B_peak_1111	WBGene00008314
chrI	8011335	8011662	LIN15B_peak_1112	WBGene00008311
chrI	8018519	8018759	LIN15B_peak_1113	WBGene00008311
chrI	8024602	8024842	LIN15B_peak_1114	WBGene00000869
chrI	8027862	8028135	LIN15B_peak_1115	WBGene00010560,WBGene00045192
chrI	8028770	8029028	LIN15B_peak_1116	WBGene00010560,WBGene00045192
chrI	8040525	8040766	LIN15B_peak_1117	WBGene00010565,WBGene00010569
chrI	8048674	8048925	LIN15B_peak_1118	WBGene00000156,WBGene00010566
chrI	8082861	8083095	LIN15B_peak_1119	WBGene00000485,WBGene00004378
chrI	8083353	8083588	LIN15B_peak_1120	WBGene00004378
chrI	8100081	8100324	LIN15B_peak_1121	WBGene00005009
chrI	8103024	8103312	LIN15B_peak_1122	WBGene00005009
chrI	8109246	8109492	LIN15B_peak_1123	.
chrI	8109841	8110033	LIN15B_peak_1124	WBGene00002999
chrI	8110212	8110432	LIN15B_peak_1125	WBGene00002999
chrI	8124460	8124779	LIN15B_peak_1126	WBGene00002999,WBGene00003136
chrI	8125357	8125654	LIN15B_peak_1127	WBGene00003136
chrI	8133670	8133954	LIN15B_peak_1128	WBGene00012113
chrI	8214132	8214381	LIN15B_peak_1129	WBGene00000967,WBGene00011376
chrI	8219625	8219855	LIN15B_peak_1130	.
chrI	8223036	8223299	LIN15B_peak_1131	WBGene00011375
chrI	8223701	8224100	LIN15B_peak_1132	WBGene00011375
chrI	8224348	8224551	LIN15B_peak_1133	WBGene00004966,WBGene00011380,WBGene00045156
chrI	8245552	8245790	LIN15B_peak_1134	WBGene00000433,WBGene00000639
chrI	8256643	8256885	LIN15B_peak_1135	WBGene00013957
chrI	8259418	8259671	LIN15B_peak_1136	WBGene00013957,WBGene00045150
chrI	8288761	8289009	LIN15B_peak_1137	WBGene00002196
chrI	8291068	8291315	LIN15B_peak_1138	WBGene00002196,WBGene00003788
chrI	8293916	8294166	LIN15B_peak_1139	WBGene00003183,WBGene00003788
chrI	8297398	8297621	LIN15B_peak_1140	WBGene00009920
chrI	8305315	8305554	LIN15B_peak_1141	WBGene00009920
chrI	8313932	8314182	LIN15B_peak_1142	WBGene00009923
chrI	8317135	8317371	LIN15B_peak_1143	WBGene00009921
chrI	8327101	8327337	LIN15B_peak_1144	WBGene00000467,WBGene00009922
chrI	8329655	8329899	LIN15B_peak_1145	WBGene00004439
chrI	8331201	8331452	LIN15B_peak_1146	WBGene00007911
chrI	8332975	8333236	LIN15B_peak_1147	WBGene00007914
chrI	8369701	8369945	LIN15B_peak_1148	WBGene00008887
chrI	8392644	8392907	LIN15B_peak_1149	WBGene00003596,WBGene00011827
chrI	8406643	8406882	LIN15B_peak_1150	WBGene00008528,WBGene00008529
chrI	8409832	8410092	LIN15B_peak_1151	WBGene00003014
chrI	8411189	8411497	LIN15B_peak_1152	WBGene00003014,WBGene00008531
chrI	8412553	8412766	LIN15B_peak_1153	WBGene00003014,WBGene00008531
chrI	8414227	8414454	LIN15B_peak_1154	WBGene00008531
chrI	8416212	8416447	LIN15B_peak_1155	WBGene00004117
chrI	8422381	8422623	LIN15B_peak_1156	WBGene00004117,WBGene00004931
chrI	8426283	8426467	LIN15B_peak_1157	WBGene00004931,WBGene00008530
chrI	8426746	8427013	LIN15B_peak_1158	WBGene00004931,WBGene00008530
chrI	8434274	8434537	LIN15B_peak_1159	WBGene00004931,WBGene00008532
chrI	8438483	8438723	LIN15B_peak_1160	WBGene00008648
chrI	8456258	8456517	LIN15B_peak_1161	.
chrI	8477226	8477467	LIN15B_peak_1162	.
chrI	8487334	8487574	LIN15B_peak_1163	WBGene00008385,WBGene00008387
chrI	8490849	8491122	LIN15B_peak_1164	WBGene00008385,WBGene00008386
chrI	8502325	8502591	LIN15B_peak_1165	WBGene00000431
chrI	8511332	8511579	LIN15B_peak_1166	WBGene00010496
chrI	8529552	8529801	LIN15B_peak_1167	WBGene00006976,WBGene00010500
chrI	8532339	8532583	LIN15B_peak_1168	WBGene00001677
chrI	8548078	8548330	LIN15B_peak_1169	.
chrI	8572054	8572275	LIN15B_peak_1170	WBGene00011353
chrI	8590626	8590881	LIN15B_peak_1171	WBGene00000904,WBGene00004305
chrI	8600892	8601143	LIN15B_peak_1172	WBGene00011032,WBGene00011035
chrI	8608760	8609004	LIN15B_peak_1173	WBGene00009664,WBGene00009665
chrI	8615111	8615353	LIN15B_peak_1174	WBGene00009666,WBGene00009668
chrI	8637820	8638055	LIN15B_peak_1175	WBGene00000777
chrI	8640285	8640540	LIN15B_peak_1176	WBGene00009671,WBGene00009672
chrI	8645571	8645811	LIN15B_peak_1177	WBGene00012150
chrI	8664847	8664978	LIN15B_peak_1178	WBGene00009563
chrI	8692532	8692770	LIN15B_peak_1179	WBGene00000209,WBGene00010624
chrI	8696301	8696538	LIN15B_peak_1180	WBGene00003953,WBGene00009565
chrI	8702349	8702611	LIN15B_peak_1181	WBGene00000409,WBGene00006577
chrI	8728532	8728788	LIN15B_peak_1182	WBGene00003925,WBGene00007971
chrI	8735806	8736073	LIN15B_peak_1183	WBGene00007972,WBGene00007974
chrI	8747883	8748145	LIN15B_peak_1184	WBGene00007976,WBGene00007979
chrI	8751530	8751772	LIN15B_peak_1185	WBGene00007977,WBGene00007979
chrI	8757832	8758058	LIN15B_peak_1186	WBGene00007978
chrI	8759810	8760031	LIN15B_peak_1187	WBGene00003052,WBGene00006574
chrI	8760216	8760402	LIN15B_peak_1188	WBGene00003052,WBGene00006574
chrI	8761934	8762190	LIN15B_peak_1189	WBGene00003052
chrI	8786805	8787110	LIN15B_peak_1190	WBGene00008439
chrI	8792338	8792597	LIN15B_peak_1191	WBGene00006324
chrI	8812190	8812419	LIN15B_peak_1192	WBGene00006682,WBGene00009455
chrI	8813332	8813584	LIN15B_peak_1193	WBGene00009454
chrI	8816451	8816686	LIN15B_peak_1194	WBGene00004484,WBGene00009456
chrI	8839175	8839421	LIN15B_peak_1195	WBGene00009250,WBGene00009460
chrI	8852235	8852471	LIN15B_peak_1196	WBGene00002035
chrI	8859128	8859347	LIN15B_peak_1197	WBGene00010137
chrI	8905518	8905737	LIN15B_peak_1198	WBGene00011629,WBGene00011631
chrI	8917795	8918030	LIN15B_peak_1199	WBGene00011629
chrI	8918789	8919020	LIN15B_peak_1200	WBGene00011629
chrI	8949275	8949474	LIN15B_peak_1201	WBGene00009962
chrI	8949905	8950131	LIN15B_peak_1202	WBGene00009962,WBGene00219450
chrI	8952192	8952399	LIN15B_peak_1203	WBGene00009962
chrI	8961969	8962217	LIN15B_peak_1204	WBGene00001568
chrI	8970047	8970293	LIN15B_peak_1205	WBGene00004953,WBGene00009346
chrI	9003920	9004174	LIN15B_peak_1206	WBGene00009478
chrI	9013983	9014221	LIN15B_peak_1207	WBGene00009477
chrI	9042801	9043052	LIN15B_peak_1208	WBGene00007855
chrI	9051157	9051383	LIN15B_peak_1209	WBGene00001843,WBGene00007856,WBGene00014545
chrI	9057948	9058180	LIN15B_peak_1210	WBGene00001843,WBGene00004839,WBGene00012297
chrI	9064592	9065083	LIN15B_peak_1211	WBGene00004298,WBGene00006503
chrI	9070963	9071220	LIN15B_peak_1212	WBGene00011531
chrI	9076220	9076539	LIN15B_peak_1213	WBGene00011531
chrI	9077303	9077546	LIN15B_peak_1214	WBGene00011531
chrI	9080035	9080269	LIN15B_peak_1215	WBGene00011532
chrI	9097641	9097906	LIN15B_peak_1216	WBGene00003182
chrI	9098134	9098355	LIN15B_peak_1217	WBGene00003182
chrI	9100423	9100654	LIN15B_peak_1218	WBGene00003182
chrI	9108735	9108963	LIN15B_peak_1219	WBGene00012376
chrI	9110825	9111096	LIN15B_peak_1220	WBGene00012376,WBGene00014115
chrI	9111683	9111922	LIN15B_peak_1221	WBGene00012376,WBGene00014115
chrI	9113050	9113350	LIN15B_peak_1222	WBGene00014115
chrI	9128798	9129073	LIN15B_peak_1223	WBGene00003209
chrI	9131864	9132111	LIN15B_peak_1224	WBGene00003209
chrI	9141673	9141922	LIN15B_peak_1225	WBGene00014119
chrI	9149246	9149492	LIN15B_peak_1226	WBGene00010421,WBGene00014119
chrI	9150253	9150484	LIN15B_peak_1227	WBGene00010421,WBGene00014119
chrI	9163404	9163643	LIN15B_peak_1228	WBGene00001167,WBGene00009127
chrI	9199262	9199544	LIN15B_peak_1229	WBGene00001590,WBGene00006407
chrI	9226763	9227006	LIN15B_peak_1230	WBGene00001590,WBGene00008107
chrI	9248737	9248961	LIN15B_peak_1231	WBGene00009499
chrI	9249301	9249543	LIN15B_peak_1232	WBGene00009499,WBGene00044247
chrI	9267038	9267286	LIN15B_peak_1233	WBGene00008779,WBGene00009173,WBGene00009500,WBGene00014325
chrI	9280086	9280337	LIN15B_peak_1234	WBGene00008780,WBGene00009173
chrI	9286608	9286852	LIN15B_peak_1235	WBGene00008781,WBGene00009173
chrI	9287139	9287387	LIN15B_peak_1236	WBGene00008781,WBGene00009173
chrI	9292106	9292340	LIN15B_peak_1237	WBGene00009174
chrI	9294624	9294852	LIN15B_peak_1238	WBGene00009174
chrI	9307648	9307830	LIN15B_peak_1239	WBGene00004268
chrI	9331656	9331894	LIN15B_peak_1240	WBGene00001121
chrI	9343751	9344172	LIN15B_peak_1241	WBGene00001121,WBGene00003026
chrI	9344453	9344674	LIN15B_peak_1242	WBGene00001121
chrI	9354334	9354576	LIN15B_peak_1243	WBGene00001121,WBGene00010858
chrI	9380148	9380478	LIN15B_peak_1244	WBGene00008878
chrI	9381295	9381859	LIN15B_peak_1245	WBGene00008878
chrI	9382877	9383245	LIN15B_peak_1246	WBGene00008878
chrI	9383797	9384045	LIN15B_peak_1247	WBGene00008878
chrI	9390196	9390431	LIN15B_peak_1248	WBGene00008878
chrI	9393724	9393959	LIN15B_peak_1249	WBGene00008876,WBGene00008877
chrI	9400248	9400480	LIN15B_peak_1250	WBGene00008876
chrI	9422266	9422500	LIN15B_peak_1251	WBGene00003904,WBGene00007645
chrI	9430613	9430850	LIN15B_peak_1252	WBGene00007645
chrI	9435098	9435339	LIN15B_peak_1253	WBGene00007647
chrI	9444440	9444675	LIN15B_peak_1254	WBGene00003172
chrI	9445727	9445990	LIN15B_peak_1255	WBGene00003172
chrI	9465527	9465764	LIN15B_peak_1256	WBGene00006681
chrI	9469010	9469238	LIN15B_peak_1257	WBGene00004808
chrI	9471127	9471399	LIN15B_peak_1258	WBGene00004807
chrI	9474870	9475142	LIN15B_peak_1259	WBGene00009260,WBGene00045473
chrI	9488101	9488369	LIN15B_peak_1260	WBGene00006061,WBGene00009264
chrI	9500853	9501166	LIN15B_peak_1261	WBGene00006062,WBGene00009262
chrI	9501632	9501860	LIN15B_peak_1262	WBGene00006062
chrI	9506249	9506353	LIN15B_peak_1263	WBGene00009267
chrI	9512091	9512522	LIN15B_peak_1264	WBGene00002226,WBGene00004887,WBGene00219227
chrI	9516012	9516287	LIN15B_peak_1265	WBGene00077771
chrI	9521342	9521590	LIN15B_peak_1266	WBGene00000096,WBGene00008061
chrI	9541149	9541393	LIN15B_peak_1267	WBGene00007984
chrI	9581532	9581763	LIN15B_peak_1268	WBGene00002276
chrI	9585164	9585410	LIN15B_peak_1269	WBGene00010609,WBGene00010617
chrI	9587931	9588242	LIN15B_peak_1270	WBGene00010610
chrI	9605688	9605931	LIN15B_peak_1271	WBGene00000177,WBGene00014424
chrI	9609594	9609862	LIN15B_peak_1272	WBGene00002070,WBGene00010619
chrI	9611553	9611808	LIN15B_peak_1273	WBGene00002070
chrI	9616311	9616571	LIN15B_peak_1274	WBGene00004312,WBGene00010616
chrI	9619879	9620111	LIN15B_peak_1275	WBGene00003036,WBGene00011488
chrI	9625955	9626195	LIN15B_peak_1276	WBGene00002027,WBGene00004488
chrI	9665097	9665340	LIN15B_peak_1277	WBGene00000466,WBGene00003800
chrI	9669143	9669385	LIN15B_peak_1278	WBGene00004437,WBGene00007275
chrI	9688780	9689011	LIN15B_peak_1279	WBGene00004426
chrI	9710868	9711096	LIN15B_peak_1280	WBGene00001405,WBGene00007303
chrI	9720981	9721241	LIN15B_peak_1281	WBGene00001145,WBGene00007620
chrI	9722278	9722544	LIN15B_peak_1282	WBGene00001145,WBGene00007620
chrI	9725461	9725727	LIN15B_peak_1283	WBGene00001145,WBGene00007620
chrI	9731369	9731619	LIN15B_peak_1284	WBGene00001582
chrI	9751032	9751271	LIN15B_peak_1285	WBGene00006352,WBGene00219998
chrI	9753634	9753877	LIN15B_peak_1286	WBGene00006352
chrI	9768319	9768553	LIN15B_peak_1287	.
chrI	9772549	9772817	LIN15B_peak_1288	WBGene00009159,WBGene00009161
chrI	9788581	9788821	LIN15B_peak_1289	WBGene00000371,WBGene00006528
chrI	9790846	9791088	LIN15B_peak_1290	WBGene00006528
chrI	9793332	9793543	LIN15B_peak_1291	WBGene00009164
chrI	9825520	9825751	LIN15B_peak_1292	WBGene00003652
chrI	9848036	9848264	LIN15B_peak_1293	WBGene00006978
chrI	9849233	9849468	LIN15B_peak_1294	WBGene00006978
chrI	9853888	9854300	LIN15B_peak_1295	WBGene00010730,WBGene00010731
chrI	9869172	9869413	LIN15B_peak_1296	WBGene00003639
chrI	9883621	9883845	LIN15B_peak_1297	WBGene00003524,WBGene00003659,WBGene00014533
chrI	9900595	9900840	LIN15B_peak_1298	WBGene00003396
chrI	9929421	9929677	LIN15B_peak_1299	WBGene00009940
chrI	9934401	9934643	LIN15B_peak_1300	WBGene00013695,WBGene00013697
chrI	9938367	9938638	LIN15B_peak_1301	WBGene00005023,WBGene00013694
chrI	9961992	9962229	LIN15B_peak_1302	WBGene00003397,WBGene00007043
chrI	9970147	9970389	LIN15B_peak_1303	WBGene00006633
chrI	9979789	9980026	LIN15B_peak_1304	WBGene00001226
chrI	9984922	9985154	LIN15B_peak_1305	WBGene00006379
chrI	9988875	9989126	LIN15B_peak_1306	WBGene00001941,WBGene00001942
chrI	10002652	10002925	LIN15B_peak_1307	WBGene00000476
chrI	10025971	10026208	LIN15B_peak_1308	WBGene00003803
chrI	10028883	10029116	LIN15B_peak_1309	WBGene00003803
chrI	10035010	10035318	LIN15B_peak_1310	WBGene00003564,WBGene00008665
chrI	10045859	10046091	LIN15B_peak_1311	WBGene00003564,WBGene00008665
chrI	10079535	10079794	LIN15B_peak_1312	WBGene00003508
chrI	10104197	10104439	LIN15B_peak_1313	WBGene00007054,WBGene00013699
chrI	10106197	10106433	LIN15B_peak_1314	WBGene00013699
chrI	10122030	10122296	LIN15B_peak_1315	WBGene00013703,WBGene00014965
chrI	10161882	10162138	LIN15B_peak_1316	WBGene00006447,WBGene00007705
chrI	10173154	10173384	LIN15B_peak_1317	WBGene00007706,WBGene00007707
chrI	10178318	10178567	LIN15B_peak_1318	WBGene00007707
chrI	10184089	10184320	LIN15B_peak_1319	.
chrI	10185660	10185900	LIN15B_peak_1320	WBGene00007709,WBGene00007710
chrI	10190921	10191188	LIN15B_peak_1321	WBGene00000931
chrI	10192905	10193208	LIN15B_peak_1322	WBGene00007711,WBGene00007712
chrI	10197136	10197386	LIN15B_peak_1323	WBGene00000095,WBGene00007713
chrI	10235103	10235405	LIN15B_peak_1324	WBGene00013709
chrI	10235743	10235946	LIN15B_peak_1325	WBGene00013709
chrI	10280600	10280884	LIN15B_peak_1326	WBGene00013859
chrI	10282089	10282340	LIN15B_peak_1327	WBGene00013859
chrI	10297906	10298171	LIN15B_peak_1328	WBGene00007047,WBGene00011864
chrI	10330500	10330757	LIN15B_peak_1329	WBGene00004476
chrI	10333097	10333352	LIN15B_peak_1330	WBGene00001337,WBGene00013892
chrI	10349816	10350046	LIN15B_peak_1331	.
chrI	10350646	10350871	LIN15B_peak_1332	.
chrI	10373925	10374162	LIN15B_peak_1333	WBGene00003587,WBGene00009744
chrI	10400647	10400907	LIN15B_peak_1334	WBGene00000843,WBGene00009112
chrI	10407629	10407870	LIN15B_peak_1335	WBGene00003847
chrI	10422074	10422303	LIN15B_peak_1336	WBGene00009113
chrI	10435740	10435988	LIN15B_peak_1337	WBGene00003902,WBGene00004444
chrI	10437907	10438154	LIN15B_peak_1338	WBGene00013718
chrI	10446459	10446705	LIN15B_peak_1339	WBGene00004753,WBGene00013719
chrI	10453662	10453897	LIN15B_peak_1340	.
chrI	10474638	10474889	LIN15B_peak_1341	WBGene00013725,WBGene00013726
chrI	10478144	10478396	LIN15B_peak_1342	WBGene00009508
chrI	10478974	10479220	LIN15B_peak_1343	.
chrI	10484967	10485220	LIN15B_peak_1344	WBGene00009507
chrI	10486051	10486266	LIN15B_peak_1345	WBGene00009509
chrI	10491038	10491309	LIN15B_peak_1346	WBGene00006445
chrI	10498040	10498308	LIN15B_peak_1347	WBGene00006445
chrI	10517124	10517376	LIN15B_peak_1348	WBGene00003742,WBGene00045164,WBGene00206464
chrI	10517983	10518214	LIN15B_peak_1349	WBGene00003742,WBGene00010325
chrI	10539203	10539461	LIN15B_peak_1350	WBGene00009116
chrI	10541320	10541542	LIN15B_peak_1351	WBGene00009116
chrI	10553798	10554044	LIN15B_peak_1352	WBGene00009119,WBGene00009120
chrI	10560164	10560415	LIN15B_peak_1353	WBGene00006720
chrI	10560993	10561244	LIN15B_peak_1354	WBGene00006720
chrI	10561745	10561991	LIN15B_peak_1355	WBGene00006720
chrI	10562550	10562852	LIN15B_peak_1356	WBGene00006720
chrI	10565103	10565350	LIN15B_peak_1357	WBGene00003926,WBGene00045162
chrI	10565898	10566157	LIN15B_peak_1358	WBGene00003926
chrI	10567549	10567809	LIN15B_peak_1359	WBGene00004408
chrI	10588215	10588450	LIN15B_peak_1360	WBGene00003083
chrI	10591626	10591872	LIN15B_peak_1361	WBGene00044070
chrI	10593043	10593285	LIN15B_peak_1362	WBGene00014525,WBGene00044070,WBGene00206474
chrI	10598460	10598721	LIN15B_peak_1363	WBGene00011908,WBGene00011909
chrI	10622780	10623028	LIN15B_peak_1364	WBGene00016622
chrI	10633130	10633371	LIN15B_peak_1365	WBGene00015233,WBGene00255714
chrI	10636019	10636260	LIN15B_peak_1366	WBGene00015238
chrI	10642321	10642593	LIN15B_peak_1367	WBGene00001228
chrI	10651319	10651397	LIN15B_peak_1368	WBGene00015228,WBGene00015236
chrI	10667007	10667264	LIN15B_peak_1369	WBGene00001432,WBGene00015237
chrI	10678115	10678336	LIN15B_peak_1370	WBGene00016391
chrI	10683025	10683280	LIN15B_peak_1371	WBGene00016392,WBGene00016395
chrI	10687088	10687332	LIN15B_peak_1372	WBGene00016387,WBGene00016393
chrI	10690969	10691185	LIN15B_peak_1373	.
chrI	10713251	10713488	LIN15B_peak_1374	.
chrI	10717238	10717463	LIN15B_peak_1375	WBGene00015017
chrI	10718178	10718405	LIN15B_peak_1376	WBGene00015017
chrI	10720252	10720412	LIN15B_peak_1377	WBGene00015023
chrI	10730163	10730388	LIN15B_peak_1378	WBGene00015022,WBGene00044413
chrI	10733693	10733933	LIN15B_peak_1379	WBGene00002191,WBGene00015025
chrI	10739201	10739440	LIN15B_peak_1380	WBGene00015021
chrI	10747882	10748204	LIN15B_peak_1381	WBGene00000912
chrI	10749025	10749266	LIN15B_peak_1382	WBGene00000912
chrI	10749753	10750074	LIN15B_peak_1383	WBGene00000912
chrI	10750575	10750799	LIN15B_peak_1384	WBGene00000912
chrI	10751990	10752227	LIN15B_peak_1385	WBGene00000912
chrI	10769659	10770111	LIN15B_peak_1386	WBGene00000912
chrI	10787729	10787984	LIN15B_peak_1387	WBGene00018849,WBGene00018852
chrI	10788723	10788968	LIN15B_peak_1388	WBGene00018849
chrI	10795453	10795597	LIN15B_peak_1389	WBGene00018848
chrI	10798643	10798885	LIN15B_peak_1390	WBGene00018847
chrI	10801244	10801486	LIN15B_peak_1391	WBGene00018847
chrI	10807128	10807346	LIN15B_peak_1392	WBGene00016460,WBGene00016461,WBGene00022953
chrI	10816274	10816550	LIN15B_peak_1393	WBGene00016458
chrI	10830843	10831131	LIN15B_peak_1394	WBGene00016456
chrI	10857943	10858171	LIN15B_peak_1395	WBGene00021382
chrI	10867068	10867305	LIN15B_peak_1396	.
chrI	10873052	10873264	LIN15B_peak_1397	WBGene00021387
chrI	10875180	10875469	LIN15B_peak_1398	WBGene00021387
chrI	10888275	10888529	LIN15B_peak_1399	WBGene00003068,WBGene00020858
chrI	10892344	10892604	LIN15B_peak_1400	WBGene00003068
chrI	10894370	10894589	LIN15B_peak_1401	WBGene00003068
chrI	10895048	10895313	LIN15B_peak_1402	WBGene00003068
chrI	10935939	10936196	LIN15B_peak_1403	WBGene00018625,WBGene00018632
chrI	10944627	10944871	LIN15B_peak_1404	WBGene00013605
chrI	10954289	10954525	LIN15B_peak_1405	.
chrI	10970158	10970394	LIN15B_peak_1406	WBGene00013122,WBGene00013123
chrI	10993403	10993678	LIN15B_peak_1407	WBGene00013124
chrI	11005252	11005459	LIN15B_peak_1408	.
chrI	11026073	11026316	LIN15B_peak_1409	.
chrI	11038778	11039037	LIN15B_peak_1410	WBGene00013128,WBGene00013129
chrI	11054276	11054520	LIN15B_peak_1411	.
chrI	11056233	11056626	LIN15B_peak_1412	.
chrI	11061941	11062199	LIN15B_peak_1413	.
chrI	11062683	11062884	LIN15B_peak_1414	.
chrI	11063117	11063345	LIN15B_peak_1415	WBGene00206530
chrI	11071251	11071480	LIN15B_peak_1416	.
chrI	11073180	11073434	LIN15B_peak_1417	.
chrI	11074909	11075122	LIN15B_peak_1418	.
chrI	11075320	11075549	LIN15B_peak_1419	.
chrI	11083117	11083340	LIN15B_peak_1420	WBGene00001980
chrI	11091139	11091337	LIN15B_peak_1421	WBGene00001980
chrI	11095718	11095965	LIN15B_peak_1422	WBGene00001980
chrI	11098257	11098464	LIN15B_peak_1423	WBGene00001980
chrI	11098618	11098815	LIN15B_peak_1424	WBGene00001980
chrI	11099301	11099530	LIN15B_peak_1425	WBGene00001980
chrI	11099762	11100037	LIN15B_peak_1426	WBGene00001980
chrI	11102111	11102338	LIN15B_peak_1427	WBGene00001980
chrI	11104625	11104889	LIN15B_peak_1428	WBGene00001980
chrI	11110828	11111084	LIN15B_peak_1429	WBGene00001980
chrI	11127518	11127763	LIN15B_peak_1430	WBGene00001980
chrI	11129986	11130237	LIN15B_peak_1431	WBGene00001980
chrI	11137497	11137747	LIN15B_peak_1432	WBGene00001980
chrI	11140903	11141118	LIN15B_peak_1433	.
chrI	11149373	11149615	LIN15B_peak_1434	WBGene00013927
chrI	11169909	11170128	LIN15B_peak_1435	WBGene00009220
chrI	11182416	11182654	LIN15B_peak_1436	WBGene00004706,WBGene00005517
chrI	11183242	11183668	LIN15B_peak_1437	WBGene00005517
chrI	11186407	11186652	LIN15B_peak_1438	.
chrI	11186733	11186946	LIN15B_peak_1439	.
chrI	11187443	11187778	LIN15B_peak_1440	WBGene00012317
chrI	11188145	11188383	LIN15B_peak_1441	WBGene00012317
chrI	11188994	11189216	LIN15B_peak_1442	WBGene00012317
chrI	11189441	11189697	LIN15B_peak_1443	WBGene00012317
chrI	11190671	11190940	LIN15B_peak_1444	WBGene00012317
chrI	11192458	11192880	LIN15B_peak_1445	WBGene00012317
chrI	11193733	11194165	LIN15B_peak_1446	WBGene00012317
chrI	11195838	11196124	LIN15B_peak_1447	WBGene00012317
chrI	11202336	11202593	LIN15B_peak_1448	WBGene00012317
chrI	11203312	11203524	LIN15B_peak_1449	WBGene00012317
chrI	11205177	11205412	LIN15B_peak_1450	WBGene00012317
chrI	11209625	11209897	LIN15B_peak_1451	WBGene00012317
chrI	11211954	11212221	LIN15B_peak_1452	.
chrI	11212773	11213014	LIN15B_peak_1453	WBGene00002119
chrI	11215902	11216128	LIN15B_peak_1454	WBGene00013177
chrI	11238729	11238935	LIN15B_peak_1455	WBGene00014760
chrI	11239181	11239416	LIN15B_peak_1456	WBGene00014760
chrI	11280688	11280942	LIN15B_peak_1457	WBGene00009461
chrI	11293691	11293906	LIN15B_peak_1458	WBGene00013181
chrI	11323264	11323510	LIN15B_peak_1459	WBGene00000410,WBGene00010416
chrI	11328965	11329253	LIN15B_peak_1460	WBGene00000410
chrI	11341819	11342090	LIN15B_peak_1461	WBGene00010157
chrI	11345288	11345508	LIN15B_peak_1462	WBGene00010157
chrI	11370483	11370705	LIN15B_peak_1463	WBGene00010161
chrI	11371211	11371442	LIN15B_peak_1464	WBGene00010161
chrI	11372743	11372985	LIN15B_peak_1465	WBGene00010161
chrI	11373309	11373582	LIN15B_peak_1466	WBGene00010161
chrI	11374339	11374596	LIN15B_peak_1467	WBGene00010159,WBGene00010161
chrI	11394313	11394550	LIN15B_peak_1468	WBGene00000010
chrI	11398246	11398434	LIN15B_peak_1469	WBGene00000010
chrI	11399848	11400057	LIN15B_peak_1470	WBGene00000010
chrI	11408379	11408613	LIN15B_peak_1471	WBGene00001215
chrI	11408839	11409065	LIN15B_peak_1472	WBGene00001215
chrI	11416660	11416896	LIN15B_peak_1473	WBGene00001215,WBGene00013186
chrI	11466681	11466903	LIN15B_peak_1474	WBGene00050875
chrI	11497869	11498109	LIN15B_peak_1475	WBGene00010654
chrI	11501825	11502064	LIN15B_peak_1476	WBGene00009318
chrI	11504075	11504318	LIN15B_peak_1477	WBGene00009318
chrI	11505504	11505721	LIN15B_peak_1478	WBGene00009312,WBGene00009318,WBGene00014363
chrI	11515634	11515827	LIN15B_peak_1479	WBGene00009316
chrI	11516279	11516514	LIN15B_peak_1480	WBGene00009316
chrI	11517202	11517442	LIN15B_peak_1481	WBGene00009314
chrI	11520535	11520744	LIN15B_peak_1482	WBGene00009314,WBGene00009315
chrI	11530086	11530298	LIN15B_peak_1483	WBGene00001131
chrI	11547565	11547824	LIN15B_peak_1484	WBGene00001131
chrI	11550719	11550990	LIN15B_peak_1485	WBGene00001131
chrI	11554515	11554782	LIN15B_peak_1486	WBGene00001131,WBGene00077557
chrI	11560210	11560374	LIN15B_peak_1487	WBGene00000642
chrI	11578271	11578518	LIN15B_peak_1488	WBGene00008856,WBGene00008857
chrI	11584714	11584959	LIN15B_peak_1489	WBGene00004963,WBGene00007639,WBGene00014126
chrI	11585291	11585502	LIN15B_peak_1490	WBGene00004963,WBGene00007639,WBGene00014147
chrI	11585698	11585901	LIN15B_peak_1491	WBGene00004963,WBGene00007639
chrI	11590120	11590366	LIN15B_peak_1492	WBGene00006807
chrI	11590873	11591142	LIN15B_peak_1493	WBGene00006807
chrI	11595141	11595376	LIN15B_peak_1494	WBGene00006807
chrI	11609466	11609698	LIN15B_peak_1495	WBGene00007637,WBGene00007640
chrI	11611321	11611579	LIN15B_peak_1496	WBGene00007637,WBGene00007640
chrI	11612701	11612942	LIN15B_peak_1497	WBGene00007637
chrI	11620754	11620973	LIN15B_peak_1498	.
chrI	11622413	11622627	LIN15B_peak_1499	WBGene00086552
chrI	11657920	11658134	LIN15B_peak_1500	.
chrI	11659520	11659728	LIN15B_peak_1501	.
chrI	11661294	11661554	LIN15B_peak_1502	.
chrI	11664865	11665137	LIN15B_peak_1503	.
chrI	11685378	11685614	LIN15B_peak_1504	.
chrI	11686976	11687228	LIN15B_peak_1505	WBGene00077549,WBGene00206532
chrI	11687541	11687725	LIN15B_peak_1506	WBGene00077549
chrI	11693592	11693830	LIN15B_peak_1507	WBGene00011935
chrI	11731780	11732010	LIN15B_peak_1508	WBGene00077785
chrI	11737334	11737578	LIN15B_peak_1509	WBGene00009410
chrI	11745176	11745414	LIN15B_peak_1510	WBGene00012946
chrI	11792698	11793067	LIN15B_peak_1511	WBGene00006876
chrI	11795353	11795581	LIN15B_peak_1512	.
chrI	11798800	11799041	LIN15B_peak_1513	.
chrI	11803377	11803635	LIN15B_peak_1514	WBGene00011385,WBGene00014498
chrI	11806908	11807113	LIN15B_peak_1515	.
chrI	11812498	11812738	LIN15B_peak_1516	.
chrI	11839630	11839867	LIN15B_peak_1517	WBGene00012948
chrI	11840629	11840911	LIN15B_peak_1518	WBGene00012948
chrI	11852499	11852750	LIN15B_peak_1519	WBGene00000415
chrI	11853190	11853456	LIN15B_peak_1520	WBGene00000415
chrI	11876636	11876869	LIN15B_peak_1521	.
chrI	11877060	11877240	LIN15B_peak_1522	.
chrI	11886193	11886502	LIN15B_peak_1523	WBGene00001045,WBGene00012951
chrI	11893758	11894008	LIN15B_peak_1524	WBGene00012950,WBGene00012951
chrI	11896424	11896650	LIN15B_peak_1525	WBGene00012955
chrI	11897168	11897410	LIN15B_peak_1526	WBGene00012956
chrI	11905577	11905846	LIN15B_peak_1527	WBGene00014820
chrI	11909934	11910187	LIN15B_peak_1528	WBGene00011155
chrI	11910925	11911167	LIN15B_peak_1529	WBGene00006707,WBGene00011156
chrI	11912810	11913049	LIN15B_peak_1530	WBGene00001836
chrI	11930034	11930266	LIN15B_peak_1531	WBGene00006958,WBGene00011059
chrI	11930576	11930826	LIN15B_peak_1532	WBGene00006958,WBGene00011059
chrI	11934154	11934435	LIN15B_peak_1533	.
chrI	11935888	11936085	LIN15B_peak_1534	.
chrI	11936269	11936612	LIN15B_peak_1535	.
chrI	11951718	11951925	LIN15B_peak_1536	WBGene00011060
chrI	11952493	11952735	LIN15B_peak_1537	WBGene00011060
chrI	11964879	11965168	LIN15B_peak_1538	WBGene00002004
chrI	11965734	11966049	LIN15B_peak_1539	WBGene00002004,WBGene00014915
chrI	11973419	11973668	LIN15B_peak_1540	WBGene00044805
chrI	11975097	11975403	LIN15B_peak_1541	WBGene00044805
chrI	11977799	11978044	LIN15B_peak_1542	WBGene00013135,WBGene00014585
chrI	11978703	11978933	LIN15B_peak_1543	WBGene00013135,WBGene00014586
chrI	11993492	11993764	LIN15B_peak_1544	WBGene00013136
chrI	11994169	11994435	LIN15B_peak_1545	WBGene00013136
chrI	12004844	12005091	LIN15B_peak_1546	WBGene00013137,WBGene00014916
chrI	12006531	12006762	LIN15B_peak_1547	WBGene00014917
chrI	12008151	12008380	LIN15B_peak_1548	WBGene00014918
chrI	12009780	12010012	LIN15B_peak_1549	.
chrI	12020103	12020347	LIN15B_peak_1550	WBGene00013138
chrI	12039854	12040146	LIN15B_peak_1551	WBGene00010244
chrI	12043921	12044185	LIN15B_peak_1552	WBGene00010244
chrI	12044686	12044907	LIN15B_peak_1553	WBGene00010244
chrI	12046048	12046311	LIN15B_peak_1554	WBGene00010248
chrI	12055338	12055582	LIN15B_peak_1555	WBGene00002240
chrI	12056926	12057150	LIN15B_peak_1556	WBGene00002240
chrI	12060017	12060257	LIN15B_peak_1557	.
chrI	12060915	12061132	LIN15B_peak_1558	WBGene00002000
chrI	12061331	12061539	LIN15B_peak_1559	WBGene00002000
chrI	12065310	12065558	LIN15B_peak_1560	WBGene00002000
chrI	12065834	12066008	LIN15B_peak_1561	WBGene00002000,WBGene00010243,WBGene00014411
chrI	12068772	12069040	LIN15B_peak_1562	WBGene00010243
chrI	12106062	12106288	LIN15B_peak_1563	WBGene00004509
chrI	12142795	12143024	LIN15B_peak_1564	WBGene00005529,WBGene00014337
chrI	12163169	12163426	LIN15B_peak_1565	WBGene00011026
chrI	12164722	12164976	LIN15B_peak_1566	WBGene00011026,WBGene00011027
chrI	12165240	12165436	LIN15B_peak_1567	WBGene00011027
chrI	12168724	12169013	LIN15B_peak_1568	WBGene00011028
chrI	12179959	12180163	LIN15B_peak_1569	.
chrI	12180845	12181071	LIN15B_peak_1570	WBGene00011029
chrI	12183169	12183410	LIN15B_peak_1571	WBGene00011029,WBGene00011030
chrI	12184461	12184690	LIN15B_peak_1572	WBGene00011030
chrI	12184896	12185068	LIN15B_peak_1573	WBGene00011030
chrI	12189729	12189942	LIN15B_peak_1574	WBGene00077559
chrI	12198117	12198343	LIN15B_peak_1575	WBGene00007600
chrI	12198546	12198767	LIN15B_peak_1576	WBGene00007600,WBGene00013993
chrI	12206573	12206802	LIN15B_peak_1577	WBGene00007602
chrI	12209627	12209880	LIN15B_peak_1578	WBGene00007602
chrI	12212201	12212451	LIN15B_peak_1579	WBGene00007602
chrI	12212753	12213031	LIN15B_peak_1580	.
chrI	12214747	12214998	LIN15B_peak_1581	WBGene00007603
chrI	12225353	12225566	LIN15B_peak_1582	WBGene00008783,WBGene00014328
chrI	12225761	12225986	LIN15B_peak_1583	WBGene00008783
chrI	12227183	12227413	LIN15B_peak_1584	WBGene00008783
chrI	12242134	12242379	LIN15B_peak_1585	.
chrI	12276304	12276577	LIN15B_peak_1586	WBGene00009614
chrI	12426791	12427039	LIN15B_peak_1587	WBGene00008476,WBGene00014729
chrI	12427885	12428107	LIN15B_peak_1588	WBGene00014729
chrI	12484816	12485063	LIN15B_peak_1589	WBGene00012104
chrI	12485959	12486266	LIN15B_peak_1590	WBGene00012104
chrI	12486802	12487041	LIN15B_peak_1591	WBGene00004190
chrI	12487612	12487854	LIN15B_peak_1592	WBGene00004190
chrI	12489188	12489426	LIN15B_peak_1593	WBGene00004190
chrI	12489849	12490111	LIN15B_peak_1594	WBGene00004190
chrI	12490421	12490659	LIN15B_peak_1595	WBGene00004190
chrI	12491074	12491309	LIN15B_peak_1596	WBGene00012105
chrI	12492465	12492722	LIN15B_peak_1597	WBGene00012105
chrI	12493083	12493300	LIN15B_peak_1598	WBGene00012105
chrI	12495076	12495303	LIN15B_peak_1599	WBGene00012106
chrI	12495526	12495743	LIN15B_peak_1600	WBGene00012106
chrI	12507985	12508158	LIN15B_peak_1601	WBGene00010769
chrI	12509734	12510125	LIN15B_peak_1602	WBGene00006829
chrI	12510621	12510851	LIN15B_peak_1603	WBGene00006829
chrI	12512417	12512726	LIN15B_peak_1604	WBGene00006829
chrI	12513586	12513824	LIN15B_peak_1605	WBGene00010771
chrI	12514005	12514210	LIN15B_peak_1606	WBGene00010771
chrI	12516838	12517081	LIN15B_peak_1607	WBGene00010771
chrI	12523743	12524027	LIN15B_peak_1608	WBGene00010770
chrI	12524442	12524699	LIN15B_peak_1609	WBGene00010770
chrI	12524886	12525146	LIN15B_peak_1610	WBGene00010770
chrI	12530322	12530656	LIN15B_peak_1611	WBGene00004181
chrI	12531427	12531663	LIN15B_peak_1612	WBGene00004181
chrI	12532088	12532378	LIN15B_peak_1613	WBGene00004181,WBGene00012208
chrI	12533809	12534079	LIN15B_peak_1614	WBGene00012208
chrI	12534389	12534661	LIN15B_peak_1615	WBGene00012208
chrI	12535039	12535289	LIN15B_peak_1616	WBGene00012209
chrI	12539171	12539390	LIN15B_peak_1617	WBGene00012210
chrI	12551122	12551385	LIN15B_peak_1618	WBGene00012216
chrI	12571869	12572108	LIN15B_peak_1619	WBGene00001008
chrI	12575745	12575989	LIN15B_peak_1620	WBGene00001008
chrI	12576677	12576909	LIN15B_peak_1621	WBGene00001008
chrI	12577114	12577375	LIN15B_peak_1622	WBGene00001008
chrI	12606023	12606299	LIN15B_peak_1623	WBGene00011581,WBGene00011582
chrI	12645791	12646099	LIN15B_peak_1624	WBGene00195253
chrI	12652150	12652395	LIN15B_peak_1625	WBGene00010419,WBGene00010420
chrI	12664910	12665150	LIN15B_peak_1626	WBGene00012037
chrI	12676995	12677234	LIN15B_peak_1627	WBGene00003578
chrI	12679002	12679231	LIN15B_peak_1628	WBGene00003578
chrI	12727967	12728221	LIN15B_peak_1629	WBGene00006889,WBGene00011551
chrI	12732950	12733194	LIN15B_peak_1630	.
chrI	12734181	12734429	LIN15B_peak_1631	WBGene00012193
chrI	12736610	12736898	LIN15B_peak_1632	WBGene00012193,WBGene00012194
chrI	12741192	12741423	LIN15B_peak_1633	WBGene00006700,WBGene00012193
chrI	12773030	12773229	LIN15B_peak_1634	.
chrI	12773387	12773599	LIN15B_peak_1635	WBGene00007094
chrI	12774348	12774572	LIN15B_peak_1636	WBGene00007094
chrI	12806546	12806726	LIN15B_peak_1637	WBGene00012474,WBGene00012477
chrI	12806844	12807059	LIN15B_peak_1638	WBGene00012474,WBGene00012477
chrI	12815839	12816096	LIN15B_peak_1639	WBGene00012476,WBGene00012477
chrI	12817148	12817333	LIN15B_peak_1640	.
chrI	12817474	12817820	LIN15B_peak_1641	.
chrI	12823967	12824219	LIN15B_peak_1642	WBGene00001746
chrI	12826583	12826834	LIN15B_peak_1643	WBGene00003735
chrI	12827607	12827837	LIN15B_peak_1644	WBGene00003735
chrI	12844185	12844426	LIN15B_peak_1645	WBGene00012478
chrI	12853273	12853495	LIN15B_peak_1646	WBGene00012479
chrI	12861336	12861569	LIN15B_peak_1647	.
chrI	12876115	12876409	LIN15B_peak_1648	WBGene00003905,WBGene00012487
chrI	12877079	12877325	LIN15B_peak_1649	WBGene00003905
chrI	12903568	12903736	LIN15B_peak_1650	WBGene00012483,WBGene00012484
chrI	12903970	12904205	LIN15B_peak_1651	WBGene00012483,WBGene00012484
chrI	12915057	12915217	LIN15B_peak_1652	.
chrI	12918157	12918393	LIN15B_peak_1653	WBGene00001427
chrI	12923569	12923800	LIN15B_peak_1654	.
chrI	12966375	12966572	LIN15B_peak_1655	WBGene00006529
chrI	12966805	12967038	LIN15B_peak_1656	WBGene00006529
chrI	12968496	12968737	LIN15B_peak_1657	WBGene00001234,WBGene00003948
chrI	12974150	12974380	LIN15B_peak_1658	WBGene00008132
chrI	12995670	12995914	LIN15B_peak_1659	WBGene00004895
chrI	13002044	13002281	LIN15B_peak_1660	WBGene00004895
chrI	13002690	13002930	LIN15B_peak_1661	WBGene00004895
chrI	13014137	13014350	LIN15B_peak_1662	WBGene00004063
chrI	13014447	13014605	LIN15B_peak_1663	WBGene00004063
chrI	13014782	13014977	LIN15B_peak_1664	WBGene00004063
chrI	13015725	13016002	LIN15B_peak_1665	WBGene00004063
chrI	13020647	13020883	LIN15B_peak_1666	WBGene00004063
chrI	13029266	13029537	LIN15B_peak_1667	WBGene00012274
chrI	13029860	13030285	LIN15B_peak_1668	WBGene00012274
chrI	13035829	13036031	LIN15B_peak_1669	WBGene00012274
chrI	13036192	13036362	LIN15B_peak_1670	WBGene00012274
chrI	13036582	13036846	LIN15B_peak_1671	WBGene00012274
chrI	13038125	13038359	LIN15B_peak_1672	WBGene00012274
chrI	13038858	13039100	LIN15B_peak_1673	WBGene00012274
chrI	13040491	13040742	LIN15B_peak_1674	WBGene00012274
chrI	13042164	13042414	LIN15B_peak_1675	WBGene00012274
chrI	13060542	13060793	LIN15B_peak_1676	WBGene00003675
chrI	13061103	13061388	LIN15B_peak_1677	WBGene00003675
chrI	13063025	13063258	LIN15B_peak_1678	WBGene00012500
chrI	13065542	13065785	LIN15B_peak_1679	WBGene00012500
chrI	13066022	13066251	LIN15B_peak_1680	WBGene00012500
chrI	13160190	13160463	LIN15B_peak_1681	WBGene00009064
chrI	13160974	13161204	LIN15B_peak_1682	WBGene00009064,WBGene00009065,WBGene00014344
chrI	13161851	13162072	LIN15B_peak_1683	WBGene00009064,WBGene00009065
chrI	13162270	13162480	LIN15B_peak_1684	WBGene00009065
chrI	13180914	13181131	LIN15B_peak_1685	WBGene00009065
chrI	13280656	13280887	LIN15B_peak_1686	.
chrI	13281504	13281759	LIN15B_peak_1687	WBGene00010806
chrI	13284398	13284636	LIN15B_peak_1688	WBGene00010806
chrI	13287123	13287419	LIN15B_peak_1689	.
chrI	13289773	13290021	LIN15B_peak_1690	WBGene00006595,WBGene00010807
chrI	13290934	13291195	LIN15B_peak_1691	WBGene00006595,WBGene00010807
chrI	13297630	13297882	LIN15B_peak_1692	WBGene00004841,WBGene00010807,WBGene00011432,WBGene00014446
chrI	13310251	13310528	LIN15B_peak_1693	WBGene00011431,WBGene00011435,WBGene00014503
chrI	13310746	13310929	LIN15B_peak_1694	WBGene00011433
chrI	13315241	13315477	LIN15B_peak_1695	WBGene00011433
chrI	13318012	13318271	LIN15B_peak_1696	WBGene00011433
chrI	13330912	13331172	LIN15B_peak_1697	WBGene00001555,WBGene00011434,WBGene00014501
chrI	13335368	13335613	LIN15B_peak_1698	WBGene00012343
chrI	13337181	13337461	LIN15B_peak_1699	WBGene00004915,WBGene00012343,WBGene00012345
chrI	13338201	13338433	LIN15B_peak_1700	WBGene00004915,WBGene00012345
chrI	13338908	13339170	LIN15B_peak_1701	WBGene00004915,WBGene00012345
chrI	13345317	13345569	LIN15B_peak_1702	WBGene00012732
chrI	13347719	13347963	LIN15B_peak_1703	WBGene00012733
chrI	13349093	13349347	LIN15B_peak_1704	WBGene00012733
chrI	13349769	13350044	LIN15B_peak_1705	WBGene00012734
chrI	13359044	13359285	LIN15B_peak_1706	.
chrI	13362986	13363209	LIN15B_peak_1707	WBGene00012735
chrI	13367667	13367910	LIN15B_peak_1708	WBGene00012735
chrI	13369726	13369999	LIN15B_peak_1709	WBGene00012735
chrI	13372950	13373244	LIN15B_peak_1710	WBGene00012735
chrI	13384597	13384860	LIN15B_peak_1711	WBGene00007217
chrI	13391202	13391437	LIN15B_peak_1712	WBGene00007215,WBGene00007216
chrI	13394114	13394340	LIN15B_peak_1713	.
chrI	13394654	13394882	LIN15B_peak_1714	.
chrI	13398120	13398352	LIN15B_peak_1715	WBGene00007214
chrI	13402148	13402391	LIN15B_peak_1716	WBGene00007219
chrI	13411468	13411745	LIN15B_peak_1717	WBGene00007213,WBGene00012290,WBGene00219206
chrI	13418658	13418930	LIN15B_peak_1718	WBGene00012289
chrI	13421088	13421313	LIN15B_peak_1719	WBGene00012289
chrI	13422411	13422661	LIN15B_peak_1720	WBGene00012289
chrI	13422865	13423104	LIN15B_peak_1721	WBGene00012289
chrI	13428660	13428902	LIN15B_peak_1722	.
chrI	13434430	13434679	LIN15B_peak_1723	WBGene00012740
chrI	13454658	13454818	LIN15B_peak_1724	.
chrI	13463815	13464104	LIN15B_peak_1725	WBGene00013021
chrI	13470320	13470595	LIN15B_peak_1726	WBGene00013021
chrI	13475544	13475831	LIN15B_peak_1727	WBGene00013020
chrI	13489218	13489433	LIN15B_peak_1728	.
chrI	13492824	13493077	LIN15B_peak_1729	WBGene00013603
chrI	13495083	13495353	LIN15B_peak_1730	.
chrI	13505752	13506022	LIN15B_peak_1731	WBGene00003585
chrI	13514267	13514500	LIN15B_peak_1732	WBGene00013593,WBGene00013604
chrI	13528139	13528384	LIN15B_peak_1733	WBGene00219288
chrI	13536494	13536734	LIN15B_peak_1734	WBGene00013594
chrI	13542325	13542566	LIN15B_peak_1735	WBGene00013595
chrI	13559660	13559921	LIN15B_peak_1736	WBGene00006936,WBGene00013602
chrI	13572008	13572269	LIN15B_peak_1737	WBGene00000891,WBGene00013596
chrI	13588863	13589098	LIN15B_peak_1738	WBGene00013598
chrI	13599605	13599883	LIN15B_peak_1739	WBGene00013601
chrI	13617226	13617460	LIN15B_peak_1740	WBGene00012386
chrI	13620067	13620504	LIN15B_peak_1741	WBGene00012386
chrI	13626259	13626498	LIN15B_peak_1742	WBGene00012386
chrI	13628575	13628810	LIN15B_peak_1743	WBGene00006793,WBGene00012351
chrI	13634642	13634929	LIN15B_peak_1744	WBGene00014858
chrI	13645827	13646039	LIN15B_peak_1745	WBGene00012352
chrI	13648319	13648561	LIN15B_peak_1746	WBGene00012352
chrI	13650828	13651042	LIN15B_peak_1747	.
chrI	13651286	13651480	LIN15B_peak_1748	.
chrI	13653849	13654099	LIN15B_peak_1749	WBGene00004445,WBGene00012353
chrI	13659472	13659713	LIN15B_peak_1750	WBGene00012354,WBGene00012355
chrI	13663298	13663530	LIN15B_peak_1751	WBGene00012234
chrI	13686504	13686770	LIN15B_peak_1752	WBGene00012235
chrI	13688674	13688907	LIN15B_peak_1753	WBGene00012235
chrI	13689039	13689239	LIN15B_peak_1754	WBGene00012235
chrI	13708594	13708819	LIN15B_peak_1755	.
chrI	13739675	13739803	LIN15B_peak_1756	WBGene00012391,WBGene00012393
chrI	13756439	13756668	LIN15B_peak_1757	WBGene00012389,WBGene00012390
chrI	13795028	13795301	LIN15B_peak_1758	WBGene00003581,WBGene00014870
chrI	13796927	13797152	LIN15B_peak_1759	WBGene00014871
chrI	13797605	13797827	LIN15B_peak_1760	WBGene00012370
chrI	13800240	13800467	LIN15B_peak_1761	WBGene00012370
chrI	13802176	13802429	LIN15B_peak_1762	WBGene00012370,WBGene00044065
chrI	13808189	13808445	LIN15B_peak_1763	WBGene00012366
chrI	13812385	13812617	LIN15B_peak_1764	WBGene00012366,WBGene00012368,WBGene00012371,WBGene00194809
chrI	13814820	13815082	LIN15B_peak_1765	WBGene00012368,WBGene00012369
chrI	13827485	13827847	LIN15B_peak_1766	WBGene00012368,WBGene00012369
chrI	13828259	13828484	LIN15B_peak_1767	WBGene00012365,WBGene00012368
chrI	13829387	13829638	LIN15B_peak_1768	WBGene00012365,WBGene00012368
chrI	13835114	13835350	LIN15B_peak_1769	WBGene00012236,WBGene00012365
chrI	13837068	13837303	LIN15B_peak_1770	WBGene00012236
chrI	13839220	13839511	LIN15B_peak_1771	WBGene00012236
chrI	13839962	13840214	LIN15B_peak_1772	WBGene00012236,WBGene00012237
chrI	13847329	13847546	LIN15B_peak_1773	.
chrI	13859259	13859349	LIN15B_peak_1774	WBGene00012241
chrI	13897197	13897454	LIN15B_peak_1775	.
chrI	13951735	13951985	LIN15B_peak_1776	WBGene00004475,WBGene00013506
chrI	13960779	13961048	LIN15B_peak_1777	WBGene00013510
chrI	13965468	13965698	LIN15B_peak_1778	WBGene00013510
chrI	13984014	13984239	LIN15B_peak_1779	WBGene00045058
chrI	13988200	13988409	LIN15B_peak_1780	WBGene00045058
chrI	13997025	13997287	LIN15B_peak_1781	WBGene00045077
chrI	14000916	14001152	LIN15B_peak_1782	WBGene00045077
chrI	14025849	14026120	LIN15B_peak_1783	WBGene00002110
chrI	14028483	14028676	LIN15B_peak_1784	.
chrI	14028891	14029114	LIN15B_peak_1785	WBGene00045396
chrI	14058841	14059083	LIN15B_peak_1786	WBGene00009822,WBGene00009827,WBGene00044975
chrI	14065824	14066115	LIN15B_peak_1787	WBGene00009825
chrI	14066598	14066820	LIN15B_peak_1788	WBGene00009825
chrI	14067152	14067398	LIN15B_peak_1789	WBGene00009825
chrI	14070779	14071068	LIN15B_peak_1790	WBGene00009824
chrI	14071274	14071475	LIN15B_peak_1791	WBGene00009824
chrI	14073122	14073385	LIN15B_peak_1792	WBGene00009824
chrI	14082519	14082755	LIN15B_peak_1793	WBGene00009823
chrI	14089866	14090106	LIN15B_peak_1794	.
chrI	14097816	14098091	LIN15B_peak_1795	WBGene00013405
chrI	14101103	14101352	LIN15B_peak_1796	WBGene00006565,WBGene00013405
chrI	14104173	14104428	LIN15B_peak_1797	WBGene00006565
chrI	14113185	14113585	LIN15B_peak_1798	WBGene00001047,WBGene00013406
chrI	14126485	14126729	LIN15B_peak_1799	WBGene00010537
chrI	14131042	14131264	LIN15B_peak_1800	WBGene00002181
chrI	14141067	14141506	LIN15B_peak_1801	WBGene00002181
chrI	14162019	14162256	LIN15B_peak_1802	.
chrI	14162787	14162980	LIN15B_peak_1803	WBGene00007991,WBGene00014282
chrI	14163257	14163507	LIN15B_peak_1804	WBGene00007991
chrI	14163927	14164122	LIN15B_peak_1805	WBGene00007991
chrI	14164282	14164481	LIN15B_peak_1806	WBGene00007991
chrI	14179706	14179990	LIN15B_peak_1807	WBGene00004202
chrI	14181417	14181654	LIN15B_peak_1808	.
chrI	14181960	14182192	LIN15B_peak_1809	.
chrI	14182854	14183092	LIN15B_peak_1810	WBGene00014100
chrI	14185246	14185585	LIN15B_peak_1811	WBGene00014100
chrI	14231281	14231517	LIN15B_peak_1812	WBGene00001377
chrI	14257605	14257820	LIN15B_peak_1813	.
chrI	14258330	14258522	LIN15B_peak_1814	.
chrI	14258640	14258869	LIN15B_peak_1815	.
chrI	14274755	14274968	LIN15B_peak_1816	WBGene00008610
chrI	14275131	14275314	LIN15B_peak_1817	WBGene00008610
chrI	14276623	14276876	LIN15B_peak_1818	WBGene00008610
chrI	14320380	14320654	LIN15B_peak_1819	WBGene00005078
chrI	14346667	14346967	LIN15B_peak_1820	WBGene00013666
chrI	14352914	14353180	LIN15B_peak_1821	WBGene00013667
chrI	14353659	14353892	LIN15B_peak_1822	WBGene00013667
chrI	14358398	14358640	LIN15B_peak_1823	WBGene00013667,WBGene00013668
chrI	14384972	14385259	LIN15B_peak_1824	WBGene00006824
chrI	14385707	14386005	LIN15B_peak_1825	.
chrI	14391791	14391982	LIN15B_peak_1826	WBGene00001147,WBGene00002977
chrI	14401695	14402094	LIN15B_peak_1827	WBGene00013669
chrI	14405646	14405880	LIN15B_peak_1828	WBGene00000158,WBGene00013669
chrI	14447877	14448266	LIN15B_peak_1829	WBGene00013672
chrI	14464829	14465054	LIN15B_peak_1830	WBGene00013673
chrI	14469208	14469455	LIN15B_peak_1831	WBGene00004489,WBGene00013676
chrI	14496468	14496705	LIN15B_peak_1832	WBGene00013678
chrI	14511548	14511803	LIN15B_peak_1833	WBGene00001365
chrI	14513654	14513880	LIN15B_peak_1834	WBGene00001365
chrI	14522985	14523226	LIN15B_peak_1835	WBGene00001365
chrI	14528733	14529012	LIN15B_peak_1836	.
chrI	14554192	14554429	LIN15B_peak_1837	WBGene00013680
chrI	14560250	14560486	LIN15B_peak_1838	WBGene00013680
chrI	14570018	14570210	LIN15B_peak_1839	WBGene00013682
chrI	14570394	14570617	LIN15B_peak_1840	WBGene00013682
chrI	14594475	14594699	LIN15B_peak_1841	WBGene00013682
chrI	14604136	14604390	LIN15B_peak_1842	WBGene00013682
chrI	14605945	14606182	LIN15B_peak_1843	WBGene00013682
chrI	14611612	14611841	LIN15B_peak_1844	WBGene00013682
chrI	14614719	14614949	LIN15B_peak_1845	WBGene00013682
chrI	14628033	14628276	LIN15B_peak_1846	WBGene00002978
chrI	14631059	14631290	LIN15B_peak_1847	WBGene00002978
chrI	14642563	14642806	LIN15B_peak_1848	WBGene00013687,WBGene00013692
chrI	14646614	14646852	LIN15B_peak_1849	WBGene00013689
chrI	14647504	14647755	LIN15B_peak_1850	WBGene00013689
chrI	14651558	14651807	LIN15B_peak_1851	WBGene00013688
chrI	14659027	14659299	LIN15B_peak_1852	WBGene00013690
chrI	14661937	14662147	LIN15B_peak_1853	.
chrI	14662849	14663114	LIN15B_peak_1854	WBGene00001334,WBGene00013691
chrI	14708027	14708264	LIN15B_peak_1855	WBGene00013201
chrI	14710909	14711142	LIN15B_peak_1856	WBGene00013201,WBGene00013202
chrI	14716140	14716394	LIN15B_peak_1857	.
chrI	14716789	14717041	LIN15B_peak_1858	WBGene00013203
chrI	14718058	14718305	LIN15B_peak_1859	WBGene00013203
chrI	14718495	14718680	LIN15B_peak_1860	WBGene00013203
chrI	14721510	14721741	LIN15B_peak_1861	WBGene00010579
chrI	14723239	14723477	LIN15B_peak_1862	WBGene00010587
chrI	14731639	14731872	LIN15B_peak_1863	WBGene00010585
chrI	14732449	14732674	LIN15B_peak_1864	WBGene00010584
chrI	14733686	14733806	LIN15B_peak_1865	.
chrI	14737367	14737601	LIN15B_peak_1866	WBGene00010583
chrI	14754699	14754971	LIN15B_peak_1867	.
chrI	14756364	14756568	LIN15B_peak_1868	WBGene00001030,WBGene00009559
chrI	14756737	14756949	LIN15B_peak_1869	WBGene00001030,WBGene00009559
chrI	14759423	14759667	LIN15B_peak_1870	WBGene00004495,WBGene00043308
chrI	14762246	14762490	LIN15B_peak_1871	WBGene00009558
chrI	14763229	14763480	LIN15B_peak_1872	WBGene00009558
chrI	14764507	14764739	LIN15B_peak_1873	WBGene00009558
chrI	14765170	14765344	LIN15B_peak_1874	WBGene00009558
chrI	14768894	14769180	LIN15B_peak_1875	WBGene00009558
chrI	14773918	14774132	LIN15B_peak_1876	WBGene00009557
chrI	14774326	14774572	LIN15B_peak_1877	WBGene00009557
chrI	14787810	14788046	LIN15B_peak_1878	WBGene00006349
chrI	14789991	14790234	LIN15B_peak_1879	WBGene00006730,WBGene00009554
chrI	14820159	14820412	LIN15B_peak_1880	WBGene00002324,WBGene00013204
chrI	14836321	14836518	LIN15B_peak_1881	WBGene00009304
chrI	14839744	14840006	LIN15B_peak_1882	WBGene00009305
chrI	14843598	14843844	LIN15B_peak_1883	.
chrI	14845585	14845847	LIN15B_peak_1884	WBGene00009306
chrI	14867620	14867874	LIN15B_peak_1885	WBGene00008695
chrI	14897370	14897620	LIN15B_peak_1886	WBGene00001488
chrI	14945413	14945644	LIN15B_peak_1887	WBGene00002189
chrI	14948056	14948300	LIN15B_peak_1888	WBGene00002189
chrI	14952780	14953021	LIN15B_peak_1889	.
chrI	14962481	14962746	LIN15B_peak_1890	WBGene00000469
chrI	14969029	14969268	LIN15B_peak_1891	.
chrI	15013915	15014158	LIN15B_peak_1892	WBGene00009368
chrI	15016832	15017063	LIN15B_peak_1893	WBGene00009369
chrI	15022975	15023246	LIN15B_peak_1894	WBGene00001049,WBGene00009366
chrI	15030848	15031091	LIN15B_peak_1895	WBGene00009370
chrI	15033991	15034233	LIN15B_peak_1896	WBGene00009367,WBGene00009371
chrI	15035851	15036086	LIN15B_peak_1897	WBGene00009284
chrI	15052555	15052804	LIN15B_peak_1898	WBGene00009286,WBGene00009287
chrII	0	113	LIN15B_peak_1899	.
chrII	18886	19195	LIN15B_peak_1900	WBGene00015285
chrII	24530	24766	LIN15B_peak_1901	WBGene00015291
chrII	28609	28846	LIN15B_peak_1902	WBGene00017745
chrII	31560	31839	LIN15B_peak_1903	WBGene00017744,WBGene00017746
chrII	43697	43949	LIN15B_peak_1904	WBGene00004504,WBGene00017742
chrII	50518	50917	LIN15B_peak_1905	WBGene00004504
chrII	66368	66621	LIN15B_peak_1906	WBGene00001193
chrII	98016	98292	LIN15B_peak_1907	WBGene00016808,WBGene00016811
chrII	107890	108163	LIN15B_peak_1908	.
chrII	146769	147042	LIN15B_peak_1909	WBGene00020798
chrII	147587	147828	LIN15B_peak_1910	WBGene00020798
chrII	155986	156234	LIN15B_peak_1911	WBGene00001340,WBGene00020796
chrII	159034	159283	LIN15B_peak_1912	WBGene00001340
chrII	165123	165348	LIN15B_peak_1913	WBGene00001340
chrII	167530	167796	LIN15B_peak_1914	WBGene00001340
chrII	216656	216891	LIN15B_peak_1915	WBGene00018585
chrII	218809	219048	LIN15B_peak_1916	WBGene00018586
chrII	221228	221492	LIN15B_peak_1917	WBGene00018586
chrII	221925	222178	LIN15B_peak_1918	.
chrII	222345	222563	LIN15B_peak_1919	.
chrII	223493	223770	LIN15B_peak_1920	WBGene00021545
chrII	255231	255470	LIN15B_peak_1921	WBGene00004166
chrII	263301	263541	LIN15B_peak_1922	.
chrII	273545	273788	LIN15B_peak_1923	WBGene00015188
chrII	285685	285927	LIN15B_peak_1924	WBGene00015186,WBGene00015191
chrII	291193	291434	LIN15B_peak_1925	WBGene00015184
chrII	319005	319320	LIN15B_peak_1926	.
chrII	323491	323779	LIN15B_peak_1927	WBGene00019284
chrII	341366	341615	LIN15B_peak_1928	WBGene00017036
chrII	347739	348019	LIN15B_peak_1929	WBGene00017037
chrII	348930	349187	LIN15B_peak_1930	WBGene00017038
chrII	350080	350325	LIN15B_peak_1931	WBGene00017038
chrII	350599	350840	LIN15B_peak_1932	WBGene00017038
chrII	359144	359387	LIN15B_peak_1933	.
chrII	370483	370715	LIN15B_peak_1934	.
chrII	372298	372533	LIN15B_peak_1935	.
chrII	386023	386284	LIN15B_peak_1936	WBGene00015405
chrII	398901	399131	LIN15B_peak_1937	WBGene00015408
chrII	399815	400051	LIN15B_peak_1938	WBGene00015408
chrII	409177	409422	LIN15B_peak_1939	WBGene00016074
chrII	410914	411148	LIN15B_peak_1940	WBGene00016073,WBGene00016074
chrII	416870	417104	LIN15B_peak_1941	.
chrII	437389	437641	LIN15B_peak_1942	WBGene00016072
chrII	441356	441552	LIN15B_peak_1943	WBGene00016071
chrII	476081	476332	LIN15B_peak_1944	WBGene00021073,WBGene00021076
chrII	481682	481933	LIN15B_peak_1945	WBGene00021074
chrII	484411	484779	LIN15B_peak_1946	WBGene00004188,WBGene00021074
chrII	506106	506347	LIN15B_peak_1947	WBGene00005324
chrII	515852	516082	LIN15B_peak_1948	WBGene00003106
chrII	522915	523141	LIN15B_peak_1949	WBGene00020837
chrII	526143	526415	LIN15B_peak_1950	.
chrII	555486	555738	LIN15B_peak_1951	WBGene00015644
chrII	563369	563638	LIN15B_peak_1952	WBGene00015644
chrII	571324	571551	LIN15B_peak_1953	WBGene00021095
chrII	580232	580478	LIN15B_peak_1954	WBGene00021093,WBGene00021097
chrII	591822	592033	LIN15B_peak_1955	.
chrII	593182	593398	LIN15B_peak_1956	.
chrII	594853	595097	LIN15B_peak_1957	.
chrII	596497	596756	LIN15B_peak_1958	WBGene00003599
chrII	601399	601625	LIN15B_peak_1959	WBGene00003599
chrII	603022	603312	LIN15B_peak_1960	.
chrII	604100	604396	LIN15B_peak_1961	.
chrII	622597	622829	LIN15B_peak_1962	WBGene00020207
chrII	625990	626266	LIN15B_peak_1963	WBGene00020205
chrII	650404	650638	LIN15B_peak_1964	WBGene00019496,WBGene00019498
chrII	672820	673034	LIN15B_peak_1965	WBGene00005556
chrII	673186	673379	LIN15B_peak_1966	WBGene00005556
chrII	677162	677382	LIN15B_peak_1967	WBGene00021457
chrII	677592	677819	LIN15B_peak_1968	WBGene00021457
chrII	692353	692564	LIN15B_peak_1969	WBGene00020173
chrII	692766	692987	LIN15B_peak_1970	WBGene00020173
chrII	701415	701662	LIN15B_peak_1971	WBGene00020172,WBGene00020181
chrII	701840	702002	LIN15B_peak_1972	WBGene00020172
chrII	713491	713739	LIN15B_peak_1973	WBGene00020171
chrII	717568	717813	LIN15B_peak_1974	WBGene00020171
chrII	721563	721858	LIN15B_peak_1975	WBGene00020171
chrII	724310	724534	LIN15B_peak_1976	WBGene00021456
chrII	724980	725189	LIN15B_peak_1977	WBGene00021456
chrII	727284	727533	LIN15B_peak_1978	WBGene00021456
chrII	730045	730380	LIN15B_peak_1979	WBGene00021456
chrII	732501	732726	LIN15B_peak_1980	WBGene00021456
chrII	761996	762272	LIN15B_peak_1981	WBGene00044418
chrII	788084	788310	LIN15B_peak_1982	.
chrII	848585	848862	LIN15B_peak_1983	WBGene00017874
chrII	873486	873726	LIN15B_peak_1984	WBGene00000106
chrII	913301	913556	LIN15B_peak_1985	WBGene00019924
chrII	940859	941114	LIN15B_peak_1986	WBGene00019918
chrII	950438	950676	LIN15B_peak_1987	WBGene00016304
chrII	973748	973963	LIN15B_peak_1988	.
chrII	1054878	1055100	LIN15B_peak_1989	WBGene00019312
chrII	1063863	1064085	LIN15B_peak_1990	.
chrII	1070362	1070593	LIN15B_peak_1991	WBGene00019316
chrII	1071519	1071763	LIN15B_peak_1992	.
chrII	1072648	1072882	LIN15B_peak_1993	WBGene00019309
chrII	1073562	1073783	LIN15B_peak_1994	WBGene00019309
chrII	1082846	1083089	LIN15B_peak_1995	.
chrII	1084144	1084454	LIN15B_peak_1996	.
chrII	1084942	1085249	LIN15B_peak_1997	WBGene00004902
chrII	1121229	1121485	LIN15B_peak_1998	WBGene00020475
chrII	1121737	1121980	LIN15B_peak_1999	WBGene00020475
[truncated: 6,856 more rows]

## Sheet: EFL-1
chr	start	stop	peak_id	associated_gene
chrI	3843	4075	EFL1_peak_1	WBGene00023193
chrI	8734	8958	EFL1_peak_2	WBGene00022277
chrI	13760	14008	EFL1_peak_3	WBGene00022276
chrI	16902	17145	EFL1_peak_4	.
chrI	22267	22488	EFL1_peak_5	WBGene00022278
chrI	24408	24654	EFL1_peak_6	WBGene00022278
chrI	27038	27288	EFL1_peak_7	WBGene00022278
chrI	28065	28307	EFL1_peak_8	WBGene00022279
chrI	35363	35600	EFL1_peak_9	WBGene00022279
chrI	39744	40018	EFL1_peak_10	WBGene00022279
chrI	41102	41356	EFL1_peak_11	WBGene00022279
chrI	42180	42426	EFL1_peak_12	WBGene00022279
chrI	46891	47212	EFL1_peak_13	WBGene00022279,WBGene00044345
chrI	65637	65890	EFL1_peak_14	.
chrI	69988	70234	EFL1_peak_15	WBGene00000812
chrI	81177	81429	EFL1_peak_16	WBGene00021683
chrI	86334	86560	EFL1_peak_17	WBGene00021679,WBGene00021683
chrI	91671	91905	EFL1_peak_18	WBGene00021682
chrI	92189	92424	EFL1_peak_19	WBGene00021682
chrI	92817	93063	EFL1_peak_20	WBGene00021676,WBGene00021682
chrI	96386	96627	EFL1_peak_21	WBGene00021681
chrI	108133	108372	EFL1_peak_22	WBGene00021681
chrI	108951	109139	EFL1_peak_23	WBGene00004274
chrI	110637	110890	EFL1_peak_24	WBGene00004274,WBGene00004418
chrI	114743	115163	EFL1_peak_25	.
chrI	165394	165630	EFL1_peak_26	WBGene00004225
chrI	166720	166998	EFL1_peak_27	WBGene00004225
chrI	180067	180314	EFL1_peak_28	WBGene00018957
chrI	182911	183156	EFL1_peak_29	WBGene00000227,WBGene00018955
chrI	209157	209370	EFL1_peak_30	WBGene00021666
chrI	222732	222975	EFL1_peak_31	.
chrI	232716	232933	EFL1_peak_32	WBGene00021671
chrI	270579	270790	EFL1_peak_33	.
chrI	271013	271244	EFL1_peak_34	.
chrI	275960	276205	EFL1_peak_35	.
chrI	276682	276914	EFL1_peak_36	.
chrI	279322	279648	EFL1_peak_37	WBGene00016904
chrI	279874	280032	EFL1_peak_38	WBGene00016904
chrI	285540	285842	EFL1_peak_39	WBGene00016903
chrI	289054	289309	EFL1_peak_40	WBGene00016902,WBGene00016905
chrI	295813	296056	EFL1_peak_41	WBGene00016902
chrI	298386	298645	EFL1_peak_42	WBGene00016902
chrI	299733	299977	EFL1_peak_43	WBGene00016902
chrI	310832	311101	EFL1_peak_44	WBGene00002077,WBGene00016906
chrI	315134	315369	EFL1_peak_45	WBGene00002077
chrI	320897	321161	EFL1_peak_46	WBGene00002079,WBGene00021660
chrI	323445	323752	EFL1_peak_47	WBGene00002079,WBGene00021660
chrI	342851	343101	EFL1_peak_48	WBGene00021661
chrI	348301	348543	EFL1_peak_49	WBGene00021657,WBGene00021658,WBGene00021661
chrI	351053	351302	EFL1_peak_50	WBGene00021657
chrI	361650	361909	EFL1_peak_51	WBGene00020087
chrI	362501	362737	EFL1_peak_52	WBGene00020087
chrI	364209	364449	EFL1_peak_53	WBGene00020091
chrI	366162	366440	EFL1_peak_54	WBGene00020091
chrI	368303	368518	EFL1_peak_55	WBGene00020088,WBGene00020091
chrI	370028	370257	EFL1_peak_56	WBGene00020088
chrI	373317	373558	EFL1_peak_57	WBGene00020088
chrI	382346	382615	EFL1_peak_58	WBGene00004143,WBGene00006385
chrI	385490	385733	EFL1_peak_59	WBGene00006385
chrI	393744	394003	EFL1_peak_60	WBGene00020090
chrI	395243	395478	EFL1_peak_61	WBGene00020090
chrI	395748	396001	EFL1_peak_62	.
chrI	396803	397052	EFL1_peak_63	.
chrI	397805	398113	EFL1_peak_64	WBGene00021733
chrI	399701	399944	EFL1_peak_65	WBGene00021733
chrI	405298	405513	EFL1_peak_66	WBGene00021733
chrI	405712	405932	EFL1_peak_67	WBGene00021733
chrI	418842	419092	EFL1_peak_68	WBGene00021734
chrI	443491	443737	EFL1_peak_69	WBGene00006593
chrI	455171	455391	EFL1_peak_70	WBGene00006593
chrI	461626	461860	EFL1_peak_71	WBGene00021026
chrI	462904	463221	EFL1_peak_72	WBGene00021027
chrI	470825	471112	EFL1_peak_73	.
chrI	487273	487519	EFL1_peak_74	WBGene00021028
chrI	488299	488532	EFL1_peak_75	WBGene00021024,WBGene00021028
chrI	490227	490467	EFL1_peak_76	WBGene00001814
chrI	493911	494159	EFL1_peak_77	WBGene00001814
chrI	509890	509974	EFL1_peak_78	WBGene00022039
chrI	511707	511924	EFL1_peak_79	WBGene00022037
chrI	517326	517558	EFL1_peak_80	WBGene00022037
chrI	518437	518688	EFL1_peak_81	WBGene00022037
chrI	519897	520132	EFL1_peak_82	WBGene00022037,WBGene00022038
chrI	524667	524891	EFL1_peak_83	.
chrI	534223	534471	EFL1_peak_84	WBGene00022043
chrI	535327	535560	EFL1_peak_85	WBGene00022042,WBGene00022043
chrI	535863	535963	EFL1_peak_86	WBGene00022042
chrI	536754	537001	EFL1_peak_87	WBGene00007009
chrI	543128	543361	EFL1_peak_88	.
chrI	545789	545985	EFL1_peak_89	WBGene00004235
chrI	546863	547124	EFL1_peak_90	WBGene00004235
chrI	547753	547950	EFL1_peak_91	WBGene00004235
chrI	561024	561297	EFL1_peak_92	WBGene00002393
chrI	562078	562382	EFL1_peak_93	.
chrI	568447	568689	EFL1_peak_94	.
chrI	611774	612056	EFL1_peak_95	.
chrI	613230	613453	EFL1_peak_96	.
chrI	621145	621326	EFL1_peak_97	WBGene00018921,WBGene00018923
chrI	629625	629835	EFL1_peak_98	WBGene00018923,WBGene00022029
chrI	636676	636924	EFL1_peak_99	WBGene00022027,WBGene00022029
chrI	637867	638120	EFL1_peak_100	WBGene00022026
chrI	643064	643408	EFL1_peak_101	WBGene00022026
chrI	653970	654249	EFL1_peak_102	WBGene00022025,WBGene00022026
chrI	662210	662458	EFL1_peak_103	WBGene00022031
chrI	663554	663785	EFL1_peak_104	WBGene00022031
chrI	664012	664107	EFL1_peak_105	.
chrI	665427	665681	EFL1_peak_106	WBGene00022032
chrI	711329	711601	EFL1_peak_107	WBGene00021209
chrI	716631	716800	EFL1_peak_108	WBGene00021209
chrI	716948	717144	EFL1_peak_109	.
chrI	717374	717610	EFL1_peak_110	.
chrI	719887	720137	EFL1_peak_111	WBGene00004028,WBGene00004332
chrI	720685	720893	EFL1_peak_112	WBGene00004028
chrI	721152	721388	EFL1_peak_113	WBGene00004028
chrI	777828	778084	EFL1_peak_114	.
chrI	796250	796505	EFL1_peak_115	.
chrI	808994	809255	EFL1_peak_116	WBGene00022518
chrI	817807	817980	EFL1_peak_117	WBGene00022518
chrI	818197	818421	EFL1_peak_118	WBGene00022518
chrI	830757	830994	EFL1_peak_119	WBGene00022518
chrI	836554	836770	EFL1_peak_120	WBGene00022517
chrI	840737	840967	EFL1_peak_121	WBGene00022517
chrI	844585	844834	EFL1_peak_122	WBGene00022519
chrI	849264	849471	EFL1_peak_123	WBGene00022519
chrI	852667	852873	EFL1_peak_124	WBGene00022388,WBGene00022519
chrI	853197	853447	EFL1_peak_125	WBGene00022388
chrI	862842	863043	EFL1_peak_126	WBGene00022388
chrI	871861	872109	EFL1_peak_127	WBGene00022388
chrI	873139	873324	EFL1_peak_128	WBGene00022389
chrI	873547	873788	EFL1_peak_129	WBGene00022389
chrI	881768	881975	EFL1_peak_130	WBGene00022386,WBGene00022389
chrI	882684	882885	EFL1_peak_131	WBGene00022386,WBGene00022389
chrI	883011	883189	EFL1_peak_132	WBGene00022386
chrI	888851	889102	EFL1_peak_133	WBGene00022386
chrI	891193	891408	EFL1_peak_134	WBGene00022390
chrI	895950	896208	EFL1_peak_135	WBGene00022390
chrI	902506	902730	EFL1_peak_136	WBGene00001678
chrI	917928	918177	EFL1_peak_137	WBGene00022391
chrI	919314	919574	EFL1_peak_138	WBGene00022391
chrI	973092	973353	EFL1_peak_139	WBGene00018788
chrI	988933	989213	EFL1_peak_140	WBGene00018786
chrI	994539	994795	EFL1_peak_141	.
chrI	999187	999437	EFL1_peak_142	WBGene00016932
chrI	1000807	1001069	EFL1_peak_143	WBGene00016932
chrI	1009003	1009260	EFL1_peak_144	WBGene00016931
chrI	1024292	1024520	EFL1_peak_145	WBGene00021327
chrI	1025081	1025175	EFL1_peak_146	WBGene00021327
chrI	1030016	1030263	EFL1_peak_147	WBGene00021327,WBGene00021329
chrI	1031093	1031316	EFL1_peak_148	WBGene00004952,WBGene00021329
chrI	1031746	1032008	EFL1_peak_149	WBGene00004952,WBGene00021329
chrI	1033535	1033741	EFL1_peak_150	WBGene00004952,WBGene00021329
chrI	1034265	1034510	EFL1_peak_151	WBGene00004952,WBGene00021329
chrI	1044690	1044933	EFL1_peak_152	WBGene00021332
chrI	1049059	1049300	EFL1_peak_153	WBGene00021331
chrI	1053658	1053956	EFL1_peak_154	WBGene00021333,WBGene00021334
chrI	1058092	1058306	EFL1_peak_155	WBGene00021334
chrI	1058526	1058737	EFL1_peak_156	WBGene00021334
chrI	1061843	1062301	EFL1_peak_157	WBGene00021328,WBGene00021334
chrI	1067064	1067310	EFL1_peak_158	WBGene00021334
chrI	1067979	1068200	EFL1_peak_159	WBGene00001745,WBGene00021334
chrI	1070008	1070235	EFL1_peak_160	WBGene00001745
chrI	1076371	1076598	EFL1_peak_161	.
chrI	1082498	1082724	EFL1_peak_162	.
chrI	1089722	1089956	EFL1_peak_163	WBGene00019911,WBGene00044895
chrI	1095993	1096227	EFL1_peak_164	WBGene00019911
chrI	1098628	1098870	EFL1_peak_165	WBGene00019911
chrI	1099844	1100061	EFL1_peak_166	WBGene00019911
chrI	1100762	1100969	EFL1_peak_167	WBGene00019911
chrI	1101198	1101431	EFL1_peak_168	WBGene00019911
chrI	1103152	1103358	EFL1_peak_169	WBGene00019911
chrI	1110132	1110507	EFL1_peak_170	WBGene00022838
chrI	1124630	1124845	EFL1_peak_171	.
chrI	1128092	1128356	EFL1_peak_172	WBGene00022837
chrI	1136040	1136334	EFL1_peak_173	.
chrI	1138493	1138701	EFL1_peak_174	WBGene00021689
chrI	1138899	1139100	EFL1_peak_175	WBGene00021689
chrI	1154472	1154724	EFL1_peak_176	WBGene00000165
chrI	1156088	1156332	EFL1_peak_177	WBGene00000165,WBGene00004429
chrI	1158230	1158477	EFL1_peak_178	WBGene00021687
chrI	1162268	1162506	EFL1_peak_179	WBGene00021687
chrI	1165082	1165314	EFL1_peak_180	WBGene00001816
chrI	1168840	1168975	EFL1_peak_181	WBGene00001816
chrI	1174511	1174688	EFL1_peak_182	WBGene00001816
chrI	1174905	1175123	EFL1_peak_183	WBGene00001816
chrI	1175772	1176022	EFL1_peak_184	WBGene00001816,WBGene00004880
chrI	1181447	1181575	EFL1_peak_185	WBGene00004880
chrI	1183878	1184101	EFL1_peak_186	WBGene00004880
chrI	1200137	1200366	EFL1_peak_187	WBGene00021686
chrI	1229282	1229538	EFL1_peak_188	WBGene00021685,WBGene00021691
chrI	1241892	1242123	EFL1_peak_189	WBGene00021685
chrI	1251493	1251766	EFL1_peak_190	WBGene00021685
chrI	1272051	1272299	EFL1_peak_191	WBGene00021693
chrI	1273839	1274088	EFL1_peak_192	WBGene00021693
chrI	1276770	1277024	EFL1_peak_193	WBGene00021693
chrI	1288787	1289012	EFL1_peak_194	.
chrI	1296495	1296812	EFL1_peak_195	.
chrI	1300068	1300315	EFL1_peak_196	.
chrI	1315486	1315735	EFL1_peak_197	WBGene00003400
chrI	1336870	1337098	EFL1_peak_198	WBGene00045052
chrI	1339665	1339814	EFL1_peak_199	WBGene00045053
chrI	1340073	1340316	EFL1_peak_200	WBGene00004888
chrI	1347216	1347472	EFL1_peak_201	.
chrI	1362695	1362923	EFL1_peak_202	WBGene00022366
chrI	1392902	1393155	EFL1_peak_203	WBGene00022367
chrI	1394223	1394544	EFL1_peak_204	WBGene00022367,WBGene00022372
chrI	1405389	1405654	EFL1_peak_205	.
chrI	1408288	1408507	EFL1_peak_206	WBGene00022371
chrI	1416062	1416320	EFL1_peak_207	WBGene00022368,WBGene00022369
chrI	1425222	1425464	EFL1_peak_208	.
chrI	1435146	1435376	EFL1_peak_209	WBGene00022370,WBGene00022373
chrI	1435587	1435794	EFL1_peak_210	WBGene00022370,WBGene00022373
chrI	1444052	1444290	EFL1_peak_211	WBGene00004969,WBGene00018159
chrI	1444934	1445174	EFL1_peak_212	WBGene00004969
chrI	1446946	1447255	EFL1_peak_213	WBGene00004969,WBGene00023055
chrI	1460948	1461194	EFL1_peak_214	WBGene00004969
chrI	1481566	1481785	EFL1_peak_215	WBGene00001115
chrI	1481928	1482105	EFL1_peak_216	WBGene00001115
chrI	1482638	1482897	EFL1_peak_217	WBGene00001115
chrI	1497816	1498073	EFL1_peak_218	WBGene00022361
chrI	1513157	1513314	EFL1_peak_219	WBGene00022361
chrI	1513559	1513790	EFL1_peak_220	WBGene00022361
chrI	1514524	1514760	EFL1_peak_221	WBGene00022360,WBGene00022361
chrI	1519660	1519910	EFL1_peak_222	WBGene00022360
chrI	1522759	1523010	EFL1_peak_223	WBGene00022360
chrI	1540547	1540803	EFL1_peak_224	WBGene00022360
chrI	1558791	1559037	EFL1_peak_225	.
chrI	1562631	1562829	EFL1_peak_226	WBGene00005077
chrI	1565231	1565389	EFL1_peak_227	WBGene00005077
chrI	1575594	1575855	EFL1_peak_228	WBGene00005077,WBGene00023198
chrI	1576755	1576983	EFL1_peak_229	WBGene00005077
chrI	1577066	1577227	EFL1_peak_230	WBGene00005077
chrI	1584575	1584861	EFL1_peak_231	WBGene00022270
chrI	1588231	1588377	EFL1_peak_232	WBGene00022270
chrI	1590247	1590492	EFL1_peak_233	WBGene00022270
chrI	1598161	1598415	EFL1_peak_234	WBGene00022271
chrI	1601525	1601836	EFL1_peak_235	.
chrI	1610068	1610326	EFL1_peak_236	WBGene00022273,WBGene00044440
chrI	1610916	1611166	EFL1_peak_237	WBGene00044440
chrI	1628591	1628921	EFL1_peak_238	WBGene00000269,WBGene00022268
chrI	1640865	1641117	EFL1_peak_239	WBGene00022274
chrI	1676517	1676758	EFL1_peak_240	WBGene00185098
chrI	1678352	1678573	EFL1_peak_241	.
chrI	1680018	1680266	EFL1_peak_242	WBGene00022154
chrI	1682343	1682686	EFL1_peak_243	WBGene00022154
chrI	1690578	1690802	EFL1_peak_244	WBGene00006702,WBGene00044348
chrI	1691294	1691571	EFL1_peak_245	WBGene00006702,WBGene00044348
chrI	1695004	1695268	EFL1_peak_246	WBGene00006702
chrI	1695684	1695922	EFL1_peak_247	WBGene00006702
chrI	1697602	1697819	EFL1_peak_248	WBGene00006702
chrI	1697991	1698170	EFL1_peak_249	WBGene00006702
chrI	1700340	1700557	EFL1_peak_250	WBGene00006702
chrI	1701132	1701407	EFL1_peak_251	WBGene00003080
chrI	1701804	1702055	EFL1_peak_252	WBGene00003080,WBGene00022153
chrI	1706706	1706921	EFL1_peak_253	WBGene00022153
chrI	1708137	1708400	EFL1_peak_254	.
chrI	1712359	1712581	EFL1_peak_255	WBGene00022152
chrI	1716530	1716783	EFL1_peak_256	.
chrI	1717352	1717663	EFL1_peak_257	WBGene00006771
chrI	1719112	1719321	EFL1_peak_258	WBGene00006771
chrI	1719459	1719668	EFL1_peak_259	WBGene00006771
chrI	1720557	1720771	EFL1_peak_260	WBGene00006771
chrI	1750208	1750429	EFL1_peak_261	WBGene00022159
chrI	1751028	1751286	EFL1_peak_262	WBGene00022150,WBGene00022159
chrI	1753105	1753341	EFL1_peak_263	WBGene00022150
chrI	1753600	1753814	EFL1_peak_264	WBGene00022150
chrI	1779137	1779327	EFL1_peak_265	WBGene00022148
chrI	1792587	1792818	EFL1_peak_266	WBGene00022146
chrI	1807862	1808171	EFL1_peak_267	WBGene00022144
chrI	1823200	1823446	EFL1_peak_268	WBGene00022141
chrI	1828553	1828803	EFL1_peak_269	WBGene00022163
chrI	1830847	1831076	EFL1_peak_270	WBGene00022163
chrI	1831309	1831539	EFL1_peak_271	WBGene00022163
chrI	1832592	1832847	EFL1_peak_272	WBGene00016907,WBGene00044746
chrI	1835496	1835716	EFL1_peak_273	WBGene00001196,WBGene00044746
chrI	1836765	1837009	EFL1_peak_274	WBGene00001196
chrI	1839769	1840012	EFL1_peak_275	WBGene00001196
chrI	1841964	1842203	EFL1_peak_276	.
chrI	1845007	1845238	EFL1_peak_277	WBGene00006461
chrI	1861788	1862035	EFL1_peak_278	.
chrI	1871243	1871429	EFL1_peak_279	WBGene00004743
chrI	1873778	1874040	EFL1_peak_280	WBGene00022139
chrI	1877806	1878076	EFL1_peak_281	WBGene00022139
chrI	1885876	1886119	EFL1_peak_282	WBGene00022140
chrI	1886283	1886478	EFL1_peak_283	WBGene00022140
chrI	1894987	1895237	EFL1_peak_284	WBGene00022138,WBGene00022140
chrI	1901278	1901482	EFL1_peak_285	WBGene00022138
chrI	1901677	1901891	EFL1_peak_286	WBGene00022138
chrI	1958459	1958696	EFL1_peak_287	WBGene00021771,WBGene00044438
chrI	1971432	1971623	EFL1_peak_288	WBGene00021764
chrI	1973199	1973553	EFL1_peak_289	WBGene00021764
chrI	1978146	1978344	EFL1_peak_290	WBGene00021763
chrI	1986217	1986472	EFL1_peak_291	.
chrI	2010482	2010721	EFL1_peak_292	WBGene00021238
chrI	2011252	2011497	EFL1_peak_293	WBGene00021238
chrI	2017829	2018050	EFL1_peak_294	.
chrI	2018313	2018538	EFL1_peak_295	.
chrI	2019929	2020196	EFL1_peak_296	WBGene00021237
chrI	2021432	2021509	EFL1_peak_297	WBGene00021237
chrI	2021935	2022134	EFL1_peak_298	WBGene00021237
chrI	2024200	2024424	EFL1_peak_299	WBGene00021237
chrI	2024656	2024869	EFL1_peak_300	WBGene00021237
chrI	2025052	2025263	EFL1_peak_301	WBGene00021237
chrI	2033917	2034106	EFL1_peak_302	WBGene00021237
chrI	2034902	2034977	EFL1_peak_303	WBGene00021239
chrI	2042823	2042977	EFL1_peak_304	WBGene00021239
chrI	2045005	2045177	EFL1_peak_305	WBGene00021239
chrI	2047117	2047441	EFL1_peak_306	.
chrI	2049060	2049290	EFL1_peak_307	WBGene00044435
chrI	2061432	2061523	EFL1_peak_308	.
chrI	2062590	2062828	EFL1_peak_309	WBGene00021346
chrI	2063931	2064170	EFL1_peak_310	WBGene00021346,WBGene00021347
chrI	2066271	2066503	EFL1_peak_311	WBGene00021349
chrI	2070759	2070997	EFL1_peak_312	WBGene00004014,WBGene00021350
chrI	2077406	2077636	EFL1_peak_313	.
chrI	2077856	2078017	EFL1_peak_314	.
chrI	2078374	2078770	EFL1_peak_315	.
chrI	2080234	2080434	EFL1_peak_316	WBGene00021352
chrI	2080511	2080705	EFL1_peak_317	WBGene00021352
chrI	2081365	2081515	EFL1_peak_318	WBGene00021352
chrI	2081705	2081931	EFL1_peak_319	WBGene00021352
chrI	2083831	2084246	EFL1_peak_320	WBGene00021352
chrI	2084847	2085087	EFL1_peak_321	WBGene00003799,WBGene00021352,WBGene00044925
chrI	2086463	2086721	EFL1_peak_322	WBGene00003799,WBGene00021353
chrI	2095367	2095567	EFL1_peak_323	WBGene00003799
chrI	2097001	2097260	EFL1_peak_324	WBGene00003799
chrI	2108638	2108877	EFL1_peak_325	WBGene00003799,WBGene00044810
chrI	2111011	2111232	EFL1_peak_326	WBGene00003799
chrI	2112873	2113050	EFL1_peak_327	WBGene00003799
chrI	2113277	2113509	EFL1_peak_328	WBGene00003799
chrI	2122547	2122811	EFL1_peak_329	WBGene00003799
chrI	2125815	2126029	EFL1_peak_330	.
chrI	2126756	2127016	EFL1_peak_331	WBGene00021355
chrI	2141810	2142054	EFL1_peak_332	WBGene00021355
chrI	2145457	2145666	EFL1_peak_333	WBGene00021355
chrI	2155583	2155858	EFL1_peak_334	WBGene00235158
chrI	2158896	2159142	EFL1_peak_335	.
chrI	2179778	2180008	EFL1_peak_336	WBGene00021009
chrI	2191276	2191511	EFL1_peak_337	WBGene00021009
chrI	2204755	2204992	EFL1_peak_338	WBGene00021009
chrI	2210522	2210797	EFL1_peak_339	.
chrI	2277022	2277266	EFL1_peak_340	WBGene00000020
chrI	2280038	2280404	EFL1_peak_341	WBGene00021458
chrI	2284355	2284600	EFL1_peak_342	WBGene00000408
chrI	2291086	2291337	EFL1_peak_343	WBGene00000408,WBGene00021469
chrI	2292843	2293080	EFL1_peak_344	WBGene00021469
chrI	2299669	2299913	EFL1_peak_345	WBGene00021468,WBGene00021470
chrI	2306775	2307025	EFL1_peak_346	WBGene00002047,WBGene00021467
chrI	2309215	2309472	EFL1_peak_347	WBGene00021476
chrI	2312181	2312400	EFL1_peak_348	WBGene00021475
chrI	2312961	2313235	EFL1_peak_349	WBGene00021466,WBGene00021475
chrI	2318778	2319018	EFL1_peak_350	WBGene00003156
chrI	2321845	2322070	EFL1_peak_351	WBGene00003156,WBGene00219275
chrI	2354914	2355177	EFL1_peak_352	WBGene00077563
chrI	2373416	2373591	EFL1_peak_353	.
chrI	2373798	2374046	EFL1_peak_354	.
chrI	2385086	2385178	EFL1_peak_355	WBGene00021474
chrI	2393372	2393664	EFL1_peak_356	WBGene00021474
chrI	2395054	2395323	EFL1_peak_357	WBGene00021474
chrI	2401554	2401800	EFL1_peak_358	WBGene00021460,WBGene00021474
chrI	2403501	2403708	EFL1_peak_359	WBGene00021460
chrI	2403914	2404143	EFL1_peak_360	WBGene00021460
chrI	2404397	2404628	EFL1_peak_361	WBGene00021460
chrI	2404964	2405178	EFL1_peak_362	WBGene00021460
chrI	2405481	2405710	EFL1_peak_363	WBGene00021460
chrI	2406632	2406850	EFL1_peak_364	WBGene00021460
chrI	2407150	2407396	EFL1_peak_365	WBGene00021460
chrI	2417848	2418021	EFL1_peak_366	WBGene00017741
chrI	2418199	2418411	EFL1_peak_367	WBGene00017741
chrI	2418839	2419098	EFL1_peak_368	WBGene00017734
chrI	2420551	2420782	EFL1_peak_369	WBGene00017734
chrI	2421720	2421979	EFL1_peak_370	WBGene00017735
chrI	2433616	2433858	EFL1_peak_371	WBGene00017733,WBGene00017738
chrI	2435938	2436192	EFL1_peak_372	.
chrI	2436934	2437194	EFL1_peak_373	WBGene00017732,WBGene00255457
chrI	2437515	2437761	EFL1_peak_374	WBGene00017732,WBGene00255457
chrI	2485531	2485764	EFL1_peak_375	WBGene00001232,WBGene00022281
chrI	2487787	2488024	EFL1_peak_376	WBGene00001232
chrI	2489811	2490044	EFL1_peak_377	WBGene00021277
chrI	2493728	2493949	EFL1_peak_378	WBGene00021277
chrI	2494156	2494346	EFL1_peak_379	WBGene00021277
chrI	2509820	2510042	EFL1_peak_380	WBGene00021278
chrI	2514252	2514489	EFL1_peak_381	WBGene00021278,WBGene00045093
chrI	2571115	2571345	EFL1_peak_382	.
chrI	2577106	2577335	EFL1_peak_383	WBGene00000006
chrI	2577532	2577745	EFL1_peak_384	WBGene00000006
chrI	2579183	2579424	EFL1_peak_385	WBGene00000006
chrI	2580099	2580366	EFL1_peak_386	WBGene00000006
chrI	2586227	2586461	EFL1_peak_387	WBGene00001404
chrI	2588747	2589054	EFL1_peak_388	WBGene00004226
chrI	2603655	2603899	EFL1_peak_389	WBGene00000832
chrI	2604123	2604271	EFL1_peak_390	WBGene00000832
chrI	2605257	2605581	EFL1_peak_391	WBGene00000832
chrI	2620412	2620652	EFL1_peak_392	WBGene00021270,WBGene00021271
chrI	2628169	2628453	EFL1_peak_393	WBGene00000800
chrI	2629347	2629600	EFL1_peak_394	WBGene00000800,WBGene00000801
chrI	2634609	2634778	EFL1_peak_395	.
chrI	2639634	2639892	EFL1_peak_396	.
chrI	2642323	2642555	EFL1_peak_397	WBGene00018230
chrI	2662264	2662524	EFL1_peak_398	WBGene00017979
chrI	2667904	2668148	EFL1_peak_399	WBGene00017979
chrI	2679393	2679671	EFL1_peak_400	WBGene00017980
chrI	2680908	2681145	EFL1_peak_401	WBGene00017980
chrI	2682960	2683193	EFL1_peak_402	WBGene00017980
chrI	2688781	2689040	EFL1_peak_403	WBGene00000788,WBGene00017978,WBGene00044927
chrI	2689563	2689804	EFL1_peak_404	WBGene00017978
chrI	2703210	2703475	EFL1_peak_405	WBGene00003006
chrI	2703800	2704046	EFL1_peak_406	WBGene00003006
chrI	2706782	2706978	EFL1_peak_407	WBGene00003006
chrI	2707189	2707419	EFL1_peak_408	WBGene00003006
chrI	2710551	2710823	EFL1_peak_409	WBGene00003006
chrI	2712291	2712528	EFL1_peak_410	WBGene00003006
chrI	2722167	2722564	EFL1_peak_411	WBGene00022128
chrI	2726619	2726867	EFL1_peak_412	WBGene00004920,WBGene00022128
chrI	2727500	2727767	EFL1_peak_413	WBGene00004920,WBGene00022128
chrI	2730249	2730481	EFL1_peak_414	WBGene00022127
chrI	2753739	2753977	EFL1_peak_415	.
chrI	2758604	2758832	EFL1_peak_416	WBGene00004043
chrI	2760643	2760884	EFL1_peak_417	WBGene00022130
chrI	2762389	2762617	EFL1_peak_418	WBGene00004946
chrI	2763243	2763487	EFL1_peak_419	WBGene00004946
chrI	2776180	2776415	EFL1_peak_420	WBGene00004946,WBGene00022131
chrI	2829476	2829777	EFL1_peak_421	WBGene00004077
chrI	2830328	2830582	EFL1_peak_422	WBGene00004077
chrI	2841224	2841444	EFL1_peak_423	.
chrI	2849023	2849283	EFL1_peak_424	WBGene00021125
chrI	2850807	2851040	EFL1_peak_425	.
chrI	2856597	2856921	EFL1_peak_426	WBGene00021128
chrI	2860118	2860331	EFL1_peak_427	WBGene00022116
chrI	2864029	2864286	EFL1_peak_428	WBGene00022116
chrI	2865108	2865348	EFL1_peak_429	.
chrI	2866715	2866974	EFL1_peak_430	WBGene00022115
chrI	2869715	2870004	EFL1_peak_431	WBGene00022115
chrI	2870207	2870442	EFL1_peak_432	.
chrI	2871309	2871619	EFL1_peak_433	WBGene00022117
chrI	2876404	2876645	EFL1_peak_434	WBGene00004412,WBGene00022114
chrI	2879961	2880181	EFL1_peak_435	WBGene00022113
chrI	2880404	2880682	EFL1_peak_436	WBGene00022113
chrI	2888680	2888914	EFL1_peak_437	WBGene00000199,WBGene00022112,WBGene00022118,WBGene00220195
chrI	2889797	2890022	EFL1_peak_438	WBGene00000199
chrI	2895085	2895335	EFL1_peak_439	WBGene00022119
chrI	2900994	2901233	EFL1_peak_440	WBGene00001791,WBGene00022119
chrI	2906582	2906819	EFL1_peak_441	WBGene00022110
chrI	2907033	2907243	EFL1_peak_442	WBGene00022110
chrI	2920398	2920656	EFL1_peak_443	WBGene00004049
chrI	2925065	2925312	EFL1_peak_444	WBGene00022107
chrI	2928079	2928329	EFL1_peak_445	WBGene00022107,WBGene00022122
chrI	2929620	2929862	EFL1_peak_446	WBGene00003836,WBGene00022122
chrI	2935654	2935918	EFL1_peak_447	WBGene00022121,WBGene00044928
chrI	2948998	2949211	EFL1_peak_448	.
chrI	2952282	2952498	EFL1_peak_449	WBGene00000237
chrI	2958435	2958652	EFL1_peak_450	WBGene00000237
chrI	2969780	2970031	EFL1_peak_451	.
chrI	2982869	2983106	EFL1_peak_452	WBGene00044894
chrI	2985140	2985388	EFL1_peak_453	WBGene00022123
chrI	2996434	2996515	EFL1_peak_454	WBGene00001046
chrI	3008051	3008285	EFL1_peak_455	WBGene00003186
chrI	3015344	3015612	EFL1_peak_456	WBGene00003186,WBGene00021843
chrI	3020534	3020779	EFL1_peak_457	WBGene00021843
chrI	3020977	3021126	EFL1_peak_458	WBGene00021843
chrI	3029255	3029537	EFL1_peak_459	WBGene00021844
chrI	3030485	3030716	EFL1_peak_460	WBGene00021844
chrI	3032809	3033066	EFL1_peak_461	WBGene00021841,WBGene00021845
chrI	3037932	3038148	EFL1_peak_462	WBGene00003387
chrI	3059092	3059366	EFL1_peak_463	WBGene00021840,WBGene00021846
chrI	3070129	3070391	EFL1_peak_464	WBGene00000205
chrI	3096232	3096474	EFL1_peak_465	WBGene00003654,WBGene00019698
chrI	3101730	3101990	EFL1_peak_466	WBGene00003654
chrI	3140028	3140384	EFL1_peak_467	WBGene00045387
chrI	3140604	3140796	EFL1_peak_468	WBGene00045387
chrI	3141017	3141275	EFL1_peak_469	.
chrI	3143183	3143419	EFL1_peak_470	WBGene00019597
chrI	3144160	3144387	EFL1_peak_471	.
chrI	3147834	3148085	EFL1_peak_472	WBGene00003062,WBGene00019595
chrI	3156703	3156971	EFL1_peak_473	WBGene00006888
chrI	3162504	3162752	EFL1_peak_474	WBGene00006888,WBGene00021829
chrI	3176488	3176716	EFL1_peak_475	WBGene00021831
chrI	3188944	3189166	EFL1_peak_476	WBGene00021831
chrI	3191926	3192140	EFL1_peak_477	WBGene00021831
chrI	3192617	3192863	EFL1_peak_478	WBGene00021831
chrI	3193083	3193302	EFL1_peak_479	.
chrI	3195925	3196142	EFL1_peak_480	WBGene00021832
chrI	3198904	3199159	EFL1_peak_481	WBGene00021832
chrI	3205472	3205688	EFL1_peak_482	WBGene00021835
chrI	3208775	3209023	EFL1_peak_483	WBGene00021835
chrI	3210339	3210581	EFL1_peak_484	WBGene00001481
chrI	3212587	3212820	EFL1_peak_485	WBGene00001481
chrI	3222937	3223181	EFL1_peak_486	WBGene00000413,WBGene00004404
chrI	3227988	3228221	EFL1_peak_487	WBGene00000413
chrI	3265264	3265457	EFL1_peak_488	WBGene00021552
chrI	3265963	3266220	EFL1_peak_489	WBGene00021552
chrI	3266666	3266898	EFL1_peak_490	WBGene00020915,WBGene00021552
chrI	3297428	3297690	EFL1_peak_491	WBGene00020917
chrI	3298550	3298828	EFL1_peak_492	WBGene00020913
chrI	3301646	3301892	EFL1_peak_493	.
chrI	3309838	3310099	EFL1_peak_494	WBGene00000036
chrI	3324962	3325225	EFL1_peak_495	WBGene00021549
chrI	3332772	3332980	EFL1_peak_496	WBGene00021549
chrI	3334508	3334744	EFL1_peak_497	WBGene00021549
chrI	3338337	3338556	EFL1_peak_498	WBGene00021547
chrI	3338810	3339041	EFL1_peak_499	WBGene00021547
chrI	3339234	3339394	EFL1_peak_500	WBGene00021547
chrI	3339662	3339918	EFL1_peak_501	WBGene00021547
chrI	3343810	3344053	EFL1_peak_502	WBGene00021551
chrI	3347207	3347411	EFL1_peak_503	WBGene00021551
chrI	3347601	3347803	EFL1_peak_504	WBGene00021551
chrI	3348702	3348946	EFL1_peak_505	WBGene00021551
chrI	3349933	3350197	EFL1_peak_506	WBGene00021551
chrI	3368612	3368842	EFL1_peak_507	WBGene00021035,WBGene00021038
chrI	3372439	3372665	EFL1_peak_508	WBGene00021037
chrI	3382676	3382922	EFL1_peak_509	WBGene00021036
chrI	3405705	3406077	EFL1_peak_510	WBGene00021036
chrI	3409407	3409635	EFL1_peak_511	WBGene00019362
chrI	3409846	3410054	EFL1_peak_512	WBGene00019362
chrI	3412314	3412562	EFL1_peak_513	WBGene00019362
chrI	3421696	3421968	EFL1_peak_514	WBGene00019361
chrI	3430757	3430990	EFL1_peak_515	WBGene00019360
chrI	3438849	3439096	EFL1_peak_516	WBGene00004775,WBGene00006440
chrI	3445170	3445428	EFL1_peak_517	WBGene00006440
chrI	3446219	3446448	EFL1_peak_518	WBGene00006440
chrI	3451519	3451780	EFL1_peak_519	WBGene00003422
chrI	3460964	3461215	EFL1_peak_520	WBGene00003422
chrI	3463745	3463990	EFL1_peak_521	WBGene00021640
chrI	3466762	3466996	EFL1_peak_522	WBGene00004978,WBGene00021640
chrI	3478994	3479240	EFL1_peak_523	.
chrI	3480219	3480454	EFL1_peak_524	WBGene00021638
chrI	3481447	3481685	EFL1_peak_525	WBGene00000794
chrI	3501179	3501420	EFL1_peak_526	WBGene00021637
chrI	3507957	3508205	EFL1_peak_527	WBGene00021637
chrI	3514341	3514597	EFL1_peak_528	WBGene00021644
chrI	3516325	3516571	EFL1_peak_529	WBGene00021636,WBGene00021644
chrI	3517112	3517320	EFL1_peak_530	WBGene00021636
chrI	3517534	3517751	EFL1_peak_531	WBGene00021636
chrI	3518770	3519097	EFL1_peak_532	WBGene00021636
chrI	3538415	3538645	EFL1_peak_533	WBGene00021635
chrI	3546926	3547198	EFL1_peak_534	WBGene00004389,WBGene00021634
chrI	3548095	3548315	EFL1_peak_535	WBGene00021634
chrI	3556125	3556326	EFL1_peak_536	WBGene00021646,WBGene00021651
chrI	3562962	3563222	EFL1_peak_537	WBGene00021647
chrI	3564425	3564699	EFL1_peak_538	WBGene00045399
chrI	3592892	3593161	EFL1_peak_539	WBGene00003060
chrI	3600795	3601029	EFL1_peak_540	WBGene00003060
chrI	3602315	3602531	EFL1_peak_541	WBGene00003060,WBGene00021633
chrI	3605693	3605928	EFL1_peak_542	WBGene00021648
chrI	3608274	3608516	EFL1_peak_543	WBGene00002144,WBGene00021649
chrI	3612729	3612925	EFL1_peak_544	WBGene00002143
chrI	3613086	3613262	EFL1_peak_545	WBGene00002143
chrI	3616319	3616573	EFL1_peak_546	WBGene00002143
chrI	3627051	3627270	EFL1_peak_547	WBGene00000284
chrI	3636527	3636781	EFL1_peak_548	WBGene00020902
chrI	3637285	3637555	EFL1_peak_549	WBGene00020901,WBGene00020902
chrI	3648109	3648405	EFL1_peak_550	WBGene00000368
chrI	3648878	3649119	EFL1_peak_551	WBGene00000368
chrI	3651865	3652086	EFL1_peak_552	WBGene00000627
chrI	3684544	3684802	EFL1_peak_553	WBGene00004272,WBGene00017025
chrI	3692743	3693035	EFL1_peak_554	WBGene00017026
chrI	3697919	3698164	EFL1_peak_555	WBGene00002042
chrI	3703054	3703310	EFL1_peak_556	.
chrI	3705636	3705745	EFL1_peak_557	.
chrI	3714074	3714306	EFL1_peak_558	WBGene00003040
chrI	3721375	3721542	EFL1_peak_559	WBGene00003040
chrI	3721688	3721907	EFL1_peak_560	WBGene00001601,WBGene00003040
chrI	3722369	3722591	EFL1_peak_561	WBGene00001601,WBGene00003040
chrI	3723488	3723716	EFL1_peak_562	WBGene00001601,WBGene00003040
chrI	3733746	3733975	EFL1_peak_563	WBGene00004147
chrI	3740470	3740709	EFL1_peak_564	WBGene00004147,WBGene00020466
chrI	3741185	3741420	EFL1_peak_565	WBGene00004147,WBGene00020466
chrI	3754445	3754683	EFL1_peak_566	.
chrI	3755871	3756107	EFL1_peak_567	WBGene00002134
chrI	3759117	3759395	EFL1_peak_568	WBGene00002134
chrI	3781715	3781965	EFL1_peak_569	WBGene00004368,WBGene00016323
chrI	3785312	3785612	EFL1_peak_570	WBGene00016321
chrI	3787675	3787925	EFL1_peak_571	WBGene00004425
chrI	3793025	3793229	EFL1_peak_572	WBGene00004217
chrI	3797627	3797876	EFL1_peak_573	WBGene00016325
chrI	3806641	3806904	EFL1_peak_574	WBGene00006751
chrI	3817822	3818080	EFL1_peak_575	WBGene00003797,WBGene00016326
chrI	3822668	3822924	EFL1_peak_576	WBGene00006833
chrI	3824270	3824517	EFL1_peak_577	WBGene00006833
chrI	3829338	3829567	EFL1_peak_578	WBGene00018764
chrI	3829791	3830027	EFL1_peak_579	WBGene00018764
chrI	3842461	3842731	EFL1_peak_580	WBGene00020188
chrI	3860699	3860944	EFL1_peak_581	WBGene00020190
chrI	3861503	3861761	EFL1_peak_582	WBGene00020190
chrI	3865910	3866145	EFL1_peak_583	WBGene00001832
chrI	3866534	3866735	EFL1_peak_584	WBGene00001832
chrI	3866842	3867005	EFL1_peak_585	WBGene00020185
chrI	3867256	3867502	EFL1_peak_586	WBGene00020185
chrI	3873836	3874075	EFL1_peak_587	WBGene00020184
chrI	3876834	3877113	EFL1_peak_588	WBGene00016837,WBGene00020193
chrI	3906267	3906517	EFL1_peak_589	WBGene00016841
chrI	3908508	3908781	EFL1_peak_590	WBGene00003950
chrI	3910595	3910840	EFL1_peak_591	WBGene00020625,WBGene00077599
chrI	3919308	3919543	EFL1_peak_592	WBGene00020627
chrI	3927510	3927747	EFL1_peak_593	WBGene00020629
chrI	3930491	3930736	EFL1_peak_594	WBGene00020629,WBGene00020653
chrI	3935024	3935240	EFL1_peak_595	.
chrI	3943803	3944066	EFL1_peak_596	WBGene00003072
chrI	3958895	3959166	EFL1_peak_597	.
chrI	3977437	3977667	EFL1_peak_598	.
chrI	3982788	3983026	EFL1_peak_599	WBGene00000197
chrI	3987197	3987445	EFL1_peak_600	.
chrI	3994474	3994741	EFL1_peak_601	WBGene00017908
chrI	3997033	3997325	EFL1_peak_602	.
chrI	4008208	4008461	EFL1_peak_603	WBGene00006805
chrI	4020426	4020704	EFL1_peak_604	WBGene00006805
chrI	4029309	4029593	EFL1_peak_605	WBGene00006805
chrI	4030570	4030811	EFL1_peak_606	WBGene00006805
chrI	4032511	4032794	EFL1_peak_607	WBGene00006805
chrI	4046717	4047016	EFL1_peak_608	WBGene00006820
chrI	4081260	4081505	EFL1_peak_609	WBGene00006820
chrI	4087880	4088105	EFL1_peak_610	WBGene00006820
chrI	4114543	4114755	EFL1_peak_611	WBGene00000867
chrI	4116407	4116642	EFL1_peak_612	WBGene00019254
chrI	4125466	4125708	EFL1_peak_613	.
chrI	4132199	4132441	EFL1_peak_614	WBGene00002696,WBGene00017085
chrI	4139366	4139602	EFL1_peak_615	WBGene00017084,WBGene00017088
chrI	4140964	4141212	EFL1_peak_616	WBGene00017084
chrI	4171967	4172300	EFL1_peak_617	WBGene00004464,WBGene00004836,WBGene00020035
chrI	4174926	4175197	EFL1_peak_618	WBGene00004464,WBGene00020037
chrI	4175853	4176090	EFL1_peak_619	WBGene00004464,WBGene00020031,WBGene00044929
chrI	4178460	4178731	EFL1_peak_620	WBGene00020031,WBGene00020038
chrI	4190635	4190865	EFL1_peak_621	WBGene00015975
chrI	4197809	4198065	EFL1_peak_622	WBGene00015974
chrI	4210722	4210960	EFL1_peak_623	WBGene00015971
chrI	4215716	4215978	EFL1_peak_624	WBGene00015976
chrI	4224851	4225101	EFL1_peak_625	WBGene00003516
chrI	4242417	4242665	EFL1_peak_626	WBGene00003584
chrI	4247506	4247775	EFL1_peak_627	WBGene00007001,WBGene00016606
chrI	4253948	4254265	EFL1_peak_628	WBGene00016609
chrI	4265855	4266095	EFL1_peak_629	WBGene00016602
chrI	4270461	4270705	EFL1_peak_630	WBGene00000382,WBGene00016601
chrI	4297965	4298243	EFL1_peak_631	WBGene00021629
chrI	4299594	4299836	EFL1_peak_632	WBGene00021629
chrI	4302275	4302510	EFL1_peak_633	WBGene00021628
chrI	4311691	4311948	EFL1_peak_634	.
chrI	4312717	4312985	EFL1_peak_635	.
chrI	4320737	4320992	EFL1_peak_636	WBGene00000140
chrI	4367818	4368070	EFL1_peak_637	WBGene00022832,WBGene00022834
chrI	4372910	4373271	EFL1_peak_638	WBGene00003061,WBGene00022831
chrI	4376108	4376344	EFL1_peak_639	WBGene00022831
chrI	4381749	4381979	EFL1_peak_640	WBGene00022830,WBGene00022836
chrI	4385909	4386152	EFL1_peak_641	.
chrI	4386456	4386708	EFL1_peak_642	WBGene00000962
chrI	4437005	4437271	EFL1_peak_643	WBGene00016562
chrI	4444337	4444589	EFL1_peak_644	WBGene00001231,WBGene00016562
chrI	4449934	4450131	EFL1_peak_645	WBGene00016564
chrI	4451012	4451251	EFL1_peak_646	WBGene00016564,WBGene00016566
chrI	4457099	4457329	EFL1_peak_647	WBGene00016561
chrI	4459912	4460120	EFL1_peak_648	WBGene00016561
chrI	4466901	4467128	EFL1_peak_649	WBGene00016561
chrI	4473962	4474190	EFL1_peak_650	.
chrI	4474865	4475090	EFL1_peak_651	.
chrI	4478136	4478374	EFL1_peak_652	WBGene00020131
chrI	4479742	4479990	EFL1_peak_653	WBGene00020131
chrI	4480867	4481110	EFL1_peak_654	WBGene00020131
chrI	4485051	4485289	EFL1_peak_655	WBGene00020131
chrI	4490364	4490619	EFL1_peak_656	WBGene00020131
chrI	4494875	4495096	EFL1_peak_657	WBGene00020131
chrI	4500995	4501220	EFL1_peak_658	WBGene00020131
chrI	4511134	4511378	EFL1_peak_659	WBGene00022470
chrI	4516153	4516407	EFL1_peak_660	WBGene00022471
chrI	4530896	4531132	EFL1_peak_661	WBGene00022473
chrI	4534892	4535124	EFL1_peak_662	WBGene00022473
chrI	4536022	4536286	EFL1_peak_663	WBGene00022473
chrI	4537061	4537282	EFL1_peak_664	WBGene00022473
chrI	4557130	4557367	EFL1_peak_665	WBGene00017010,WBGene00022475
chrI	4571723	4571960	EFL1_peak_666	WBGene00000629
chrI	4577274	4577530	EFL1_peak_667	.
chrI	4584740	4584992	EFL1_peak_668	WBGene00004436,WBGene00004479
chrI	4602921	4603164	EFL1_peak_669	WBGene00017004,WBGene00017011
chrI	4621570	4621813	EFL1_peak_670	WBGene00016650
chrI	4633581	4633812	EFL1_peak_671	WBGene00016650,WBGene00016653
chrI	4644289	4644526	EFL1_peak_672	WBGene00015008,WBGene00022466
chrI	4647137	4647374	EFL1_peak_673	WBGene00004415,WBGene00015011
chrI	4650703	4650950	EFL1_peak_674	WBGene00015009
chrI	4651478	4651699	EFL1_peak_675	WBGene00015009
chrI	4651882	4652033	EFL1_peak_676	WBGene00015009
chrI	4653987	4654334	EFL1_peak_677	WBGene00015007,WBGene00015010
chrI	4662482	4662731	EFL1_peak_678	WBGene00206362
chrI	4663399	4663624	EFL1_peak_679	WBGene00206362
chrI	4671782	4671929	EFL1_peak_680	WBGene00006961
chrI	4672152	4672380	EFL1_peak_681	WBGene00006791,WBGene00006961
chrI	4673823	4674167	EFL1_peak_682	WBGene00006791,WBGene00006961
chrI	4699321	4699571	EFL1_peak_683	WBGene00007053
chrI	4701135	4701383	EFL1_peak_684	WBGene00007053,WBGene00021112
chrI	4701865	4702073	EFL1_peak_685	WBGene00007053,WBGene00021112
chrI	4703182	4703414	EFL1_peak_686	WBGene00007053,WBGene00021112
chrI	4704324	4704556	EFL1_peak_687	WBGene00021112
chrI	4727107	4727355	EFL1_peak_688	WBGene00015693
chrI	4745318	4745574	EFL1_peak_689	WBGene00002694,WBGene00015691
chrI	4747451	4747692	EFL1_peak_690	WBGene00002694,WBGene00015691
chrI	4765507	4765583	EFL1_peak_691	WBGene00019769
chrI	4767777	4768053	EFL1_peak_692	.
chrI	4769213	4769312	EFL1_peak_693	WBGene00019767
chrI	4769523	4769739	EFL1_peak_694	WBGene00019767
chrI	4769953	4770173	EFL1_peak_695	WBGene00019767
chrI	4773010	4773268	EFL1_peak_696	WBGene00019770
chrI	4779482	4779725	EFL1_peak_697	WBGene00019771
chrI	4781310	4781543	EFL1_peak_698	WBGene00019771
chrI	4788480	4788712	EFL1_peak_699	WBGene00019771,WBGene00023067
chrI	4788944	4789114	EFL1_peak_700	WBGene00023067
chrI	4789927	4790155	EFL1_peak_701	WBGene00023068
chrI	4795507	4795758	EFL1_peak_702	.
chrI	4805356	4805597	EFL1_peak_703	WBGene00018797
chrI	4829814	4830050	EFL1_peak_704	WBGene00019011
chrI	4835274	4835519	EFL1_peak_705	WBGene00019011
chrI	4848737	4848973	EFL1_peak_706	WBGene00019008
chrI	4854942	4855198	EFL1_peak_707	WBGene00015303
chrI	4880074	4880309	EFL1_peak_708	.
chrI	4914319	4914571	EFL1_peak_709	WBGene00017675
chrI	4917636	4917877	EFL1_peak_710	WBGene00017675,WBGene00017676
chrI	4918097	4918342	EFL1_peak_711	WBGene00017676
chrI	4921201	4921465	EFL1_peak_712	WBGene00002075,WBGene00017886
chrI	4926461	4926702	EFL1_peak_713	WBGene00002075,WBGene00017886
chrI	4932160	4932398	EFL1_peak_714	.
chrI	4932894	4933155	EFL1_peak_715	WBGene00017885
chrI	4941339	4941606	EFL1_peak_716	WBGene00017885
chrI	4958242	4958502	EFL1_peak_717	WBGene00044431
chrI	4961660	4961784	EFL1_peak_718	.
chrI	4967581	4967812	EFL1_peak_719	WBGene00000155
chrI	4974283	4974527	EFL1_peak_720	WBGene00004900
chrI	4976970	4977203	EFL1_peak_721	WBGene00004900
chrI	4992099	4992368	EFL1_peak_722	WBGene00001117,WBGene00003221
chrI	4993712	4993980	EFL1_peak_723	WBGene00001117,WBGene00003221
chrI	4994952	4995189	EFL1_peak_724	WBGene00003221
chrI	4996567	4996839	EFL1_peak_725	WBGene00003221
chrI	5020105	5020397	EFL1_peak_726	WBGene00003934,WBGene00016730
chrI	5023553	5023775	EFL1_peak_727	.
chrI	5025433	5025700	EFL1_peak_728	WBGene00002979
chrI	5035623	5035878	EFL1_peak_729	WBGene00002979
chrI	5056985	5057225	EFL1_peak_730	WBGene00016734
chrI	5062080	5062316	EFL1_peak_731	WBGene00016735
chrI	5072184	5072461	EFL1_peak_732	.
chrI	5072991	5073234	EFL1_peak_733	.
chrI	5075256	5075501	EFL1_peak_734	.
chrI	5082383	5082620	EFL1_peak_735	WBGene00016258
chrI	5104878	5105134	EFL1_peak_736	WBGene00000502,WBGene00003924
chrI	5106078	5106332	EFL1_peak_737	WBGene00003924,WBGene00022460
chrI	5118821	5119110	EFL1_peak_738	WBGene00022459,WBGene00022463
chrI	5127579	5127814	EFL1_peak_739	WBGene00003132,WBGene00022458
chrI	5131109	5131346	EFL1_peak_740	WBGene00003132,WBGene00022456
chrI	5134221	5134395	EFL1_peak_741	.
chrI	5134556	5134781	EFL1_peak_742	WBGene00003475
chrI	5137971	5138205	EFL1_peak_743	WBGene00022455
chrI	5140346	5140583	EFL1_peak_744	WBGene00006797
chrI	5144491	5144759	EFL1_peak_745	WBGene00006797
chrI	5157140	5157367	EFL1_peak_746	WBGene00022454
chrI	5164933	5165172	EFL1_peak_747	WBGene00001833,WBGene00002804
chrI	5176305	5176544	EFL1_peak_748	WBGene00003792,WBGene00004955
chrI	5188955	5189158	EFL1_peak_749	WBGene00000272,WBGene00018908
chrI	5189908	5190149	EFL1_peak_750	WBGene00018908
chrI	5244161	5244394	EFL1_peak_751	WBGene00015092
chrI	5261644	5261890	EFL1_peak_752	WBGene00002583
chrI	5272538	5272797	EFL1_peak_753	WBGene00015096
chrI	5274218	5274453	EFL1_peak_754	WBGene00015312
chrI	5281749	5282004	EFL1_peak_755	WBGene00000965
chrI	5291812	5292054	EFL1_peak_756	.
chrI	5294489	5294760	EFL1_peak_757	.
chrI	5300475	5300714	EFL1_peak_758	WBGene00015313
chrI	5313011	5313267	EFL1_peak_759	WBGene00002717,WBGene00018596
chrI	5316036	5316213	EFL1_peak_760	WBGene00002717
chrI	5316419	5316664	EFL1_peak_761	WBGene00002717
chrI	5319269	5319501	EFL1_peak_762	WBGene00018595,WBGene00018599
chrI	5344330	5344600	EFL1_peak_763	WBGene00000150,WBGene00018864
chrI	5345238	5345505	EFL1_peak_764	WBGene00000150,WBGene00018864
chrI	5353816	5354054	EFL1_peak_765	WBGene00000966,WBGene00018866
chrI	5357477	5357705	EFL1_peak_766	WBGene00004087
chrI	5358003	5358314	EFL1_peak_767	WBGene00004087
chrI	5377446	5377741	EFL1_peak_768	WBGene00004131
chrI	5379817	5380072	EFL1_peak_769	WBGene00004131,WBGene00016041
chrI	5381164	5381402	EFL1_peak_770	WBGene00004131,WBGene00016041
chrI	5388325	5388566	EFL1_peak_771	WBGene00016042
chrI	5411268	5411531	EFL1_peak_772	WBGene00001491
chrI	5412491	5412743	EFL1_peak_773	WBGene00001491
chrI	5416261	5416508	EFL1_peak_774	WBGene00000761
chrI	5420407	5420643	EFL1_peak_775	WBGene00016278
chrI	5422251	5422505	EFL1_peak_776	WBGene00017854,WBGene00017855
chrI	5429815	5430053	EFL1_peak_777	WBGene00000230,WBGene00017852
chrI	5445494	5445729	EFL1_peak_778	WBGene00017860
chrI	5470990	5471217	EFL1_peak_779	WBGene00001859
chrI	5485861	5486102	EFL1_peak_780	WBGene00004431
chrI	5503447	5503678	EFL1_peak_781	WBGene00015632
chrI	5509264	5509507	EFL1_peak_782	WBGene00019077,WBGene00019079
chrI	5511605	5511992	EFL1_peak_783	WBGene00019075,WBGene00019079
chrI	5518767	5519020	EFL1_peak_784	WBGene00019074,WBGene00019080
chrI	5519642	5519951	EFL1_peak_785	WBGene00019074
chrI	5540696	5540924	EFL1_peak_786	WBGene00006594
chrI	5545596	5545833	EFL1_peak_787	WBGene00006594
chrI	5550488	5550743	EFL1_peak_788	WBGene00006594,WBGene00019693
chrI	5572934	5573186	EFL1_peak_789	WBGene00000474,WBGene00019712
chrI	5579433	5579678	EFL1_peak_790	WBGene00002225,WBGene00019711
chrI	5589494	5589739	EFL1_peak_791	WBGene00006508
chrI	5599488	5599732	EFL1_peak_792	WBGene00006508
chrI	5606819	5607076	EFL1_peak_793	WBGene00006508
chrI	5608900	5609145	EFL1_peak_794	WBGene00006726
chrI	5610560	5610835	EFL1_peak_795	WBGene00006919,WBGene00018512
chrI	5618423	5618665	EFL1_peak_796	WBGene00000473,WBGene00018509
chrI	5619221	5619456	EFL1_peak_797	WBGene00000473,WBGene00018509
chrI	5626444	5626703	EFL1_peak_798	WBGene00018508,WBGene00018511
chrI	5653566	5653802	EFL1_peak_799	WBGene00018891
chrI	5658157	5658409	EFL1_peak_800	WBGene00018894
chrI	5659083	5659320	EFL1_peak_801	WBGene00018894
chrI	5673684	5673935	EFL1_peak_802	WBGene00018897,WBGene00020558
chrI	5678731	5678966	EFL1_peak_803	WBGene00020557
chrI	5691692	5691973	EFL1_peak_804	WBGene00003793,WBGene00006776
chrI	5699006	5699274	EFL1_peak_805	WBGene00006776,WBGene00020556
chrI	5701495	5701746	EFL1_peak_806	WBGene00020556
chrI	5706872	5707110	EFL1_peak_807	WBGene00002989,WBGene00044930
chrI	5707874	5707985	EFL1_peak_808	WBGene00002989
chrI	5743967	5744221	EFL1_peak_809	WBGene00004505,WBGene00044305
chrI	5747152	5747398	EFL1_peak_810	WBGene00000493
chrI	5762358	5762585	EFL1_peak_811	WBGene00045483
chrI	5763241	5763358	EFL1_peak_812	WBGene00045483
chrI	5768736	5768985	EFL1_peak_813	WBGene00020693
chrI	5807451	5807703	EFL1_peak_814	WBGene00003020,WBGene00015176
chrI	5828168	5828406	EFL1_peak_815	WBGene00016331,WBGene00016333
chrI	5828898	5829169	EFL1_peak_816	WBGene00016331,WBGene00016333
chrI	5863620	5863859	EFL1_peak_817	WBGene00018009
chrI	5865953	5866197	EFL1_peak_818	WBGene00018009
chrI	5870582	5870831	EFL1_peak_819	WBGene00018008
chrI	5871333	5871519	EFL1_peak_820	WBGene00018008
chrI	5871900	5872145	EFL1_peak_821	WBGene00016421,WBGene00018008
chrI	5888293	5888539	EFL1_peak_822	WBGene00003996
chrI	5904285	5904555	EFL1_peak_823	WBGene00004109,WBGene00016418
chrI	5937011	5937258	EFL1_peak_824	WBGene00000099,WBGene00015029
chrI	5973600	5973844	EFL1_peak_825	WBGene00000232
chrI	5986234	5986467	EFL1_peak_826	WBGene00015501
chrI	5997468	5997749	EFL1_peak_827	WBGene00006823
chrI	5999228	5999468	EFL1_peak_828	WBGene00006823
chrI	6001078	6001329	EFL1_peak_829	WBGene00006823
chrI	6006062	6006291	EFL1_peak_830	WBGene00015500,WBGene00044414
chrI	6011465	6011544	EFL1_peak_831	WBGene00004380
chrI	6011797	6012032	EFL1_peak_832	WBGene00015499
chrI	6034605	6034861	EFL1_peak_833	WBGene00016155
chrI	6038084	6038317	EFL1_peak_834	WBGene00006492
chrI	6058247	6058489	EFL1_peak_835	WBGene00016157
chrI	6061105	6061433	EFL1_peak_836	WBGene00016158
chrI	6063681	6063921	EFL1_peak_837	WBGene00016159,WBGene00023409
chrI	6067685	6067927	EFL1_peak_838	WBGene00016159
chrI	6073554	6073819	EFL1_peak_839	WBGene00022750
chrI	6076303	6076580	EFL1_peak_840	WBGene00022750
chrI	6077212	6077521	EFL1_peak_841	WBGene00022750
chrI	6079647	6079891	EFL1_peak_842	WBGene00022750
chrI	6082710	6082984	EFL1_peak_843	WBGene00001819,WBGene00022750,WBGene00044933
chrI	6091009	6091254	EFL1_peak_844	WBGene00022748,WBGene00022752
chrI	6091616	6091854	EFL1_peak_845	WBGene00022748,WBGene00022752
chrI	6092642	6092901	EFL1_peak_846	WBGene00022748,WBGene00022752,WBGene00220243
chrI	6105648	6105895	EFL1_peak_847	WBGene00020841,WBGene00020842,WBGene00044934
chrI	6109653	6109905	EFL1_peak_848	WBGene00020839,WBGene00020843
chrI	6112049	6112278	EFL1_peak_849	WBGene00020839
chrI	6118115	6118403	EFL1_peak_850	WBGene00020838
chrI	6153543	6153807	EFL1_peak_851	WBGene00020379
chrI	6166683	6166953	EFL1_peak_852	WBGene00020378,WBGene00020382
chrI	6173229	6173498	EFL1_peak_853	WBGene00020377
chrI	6175129	6175401	EFL1_peak_854	WBGene00020377
chrI	6181070	6181339	EFL1_peak_855	WBGene00000500,WBGene00020376,WBGene00020383
chrI	6183850	6184103	EFL1_peak_856	WBGene00000500,WBGene00020376
chrI	6210814	6211068	EFL1_peak_857	WBGene00020347
chrI	6212717	6212968	EFL1_peak_858	WBGene00001497,WBGene00020348,WBGene00044935
chrI	6215445	6215694	EFL1_peak_859	WBGene00001497,WBGene00020346,WBGene00206356
chrI	6220859	6221103	EFL1_peak_860	WBGene00004486
chrI	6224667	6224911	EFL1_peak_861	WBGene00020345
chrI	6235916	6236170	EFL1_peak_862	WBGene00016751
chrI	6238382	6238656	EFL1_peak_863	WBGene00016751
chrI	6252855	6253103	EFL1_peak_864	WBGene00016754
chrI	6282835	6283057	EFL1_peak_865	WBGene00015687
chrI	6290055	6290297	EFL1_peak_866	WBGene00015686
chrI	6314774	6315029	EFL1_peak_867	WBGene00002073
chrI	6317232	6317450	EFL1_peak_868	WBGene00002073,WBGene00017816
chrI	6317786	6318033	EFL1_peak_869	WBGene00017816
chrI	6341773	6342084	EFL1_peak_870	WBGene00000254
chrI	6358462	6358693	EFL1_peak_871	WBGene00003499,WBGene00019396
chrI	6364711	6364952	EFL1_peak_872	WBGene00019394
chrI	6366214	6366477	EFL1_peak_873	WBGene00019394,WBGene00019399
chrI	6369771	6370016	EFL1_peak_874	WBGene00001596
chrI	6379032	6379278	EFL1_peak_875	WBGene00001596
chrI	6398057	6398322	EFL1_peak_876	WBGene00022592
chrI	6407310	6407551	EFL1_peak_877	WBGene00004721
chrI	6412583	6412820	EFL1_peak_878	WBGene00019992,WBGene00022593
chrI	6421887	6422136	EFL1_peak_879	WBGene00018156,WBGene00019993
chrI	6435783	6436054	EFL1_peak_880	WBGene00004924
chrI	6441256	6441491	EFL1_peak_881	.
chrI	6446519	6446758	EFL1_peak_882	WBGene00020742
chrI	6446987	6447204	EFL1_peak_883	WBGene00003798
chrI	6459553	6459798	EFL1_peak_884	WBGene00004273,WBGene00019432
chrI	6460777	6461019	EFL1_peak_885	WBGene00004273,WBGene00019432
chrI	6465940	6466183	EFL1_peak_886	WBGene00019431,WBGene00019433
chrI	6467603	6467858	EFL1_peak_887	WBGene00019433
chrI	6471786	6472068	EFL1_peak_888	WBGene00000386
chrI	6472482	6472713	EFL1_peak_889	WBGene00000386,WBGene00019429
chrI	6488963	6489212	EFL1_peak_890	WBGene00019434
chrI	6493798	6494050	EFL1_peak_891	WBGene00007018,WBGene00016944
chrI	6513783	6514010	EFL1_peak_892	WBGene00001599,WBGene00016947
chrI	6531961	6532224	EFL1_peak_893	WBGene00020417,WBGene00271694
chrI	6532978	6533210	EFL1_peak_894	WBGene00271694
chrI	6541928	6542162	EFL1_peak_895	WBGene00020412
chrI	6552573	6552866	EFL1_peak_896	WBGene00019006,WBGene00019007
chrI	6554547	6554782	EFL1_peak_897	WBGene00000896,WBGene00006607
chrI	6562423	6562659	EFL1_peak_898	WBGene00019003
chrI	6564515	6564757	EFL1_peak_899	WBGene00000236,WBGene00003184,WBGene00019002
chrI	6565909	6566147	EFL1_peak_900	WBGene00003184,WBGene00019002
chrI	6569160	6569689	EFL1_peak_901	WBGene00019001
chrI	6574186	6574415	EFL1_peak_902	WBGene00002783
chrI	6579803	6580070	EFL1_peak_903	WBGene00002783
chrI	6588474	6588679	EFL1_peak_904	.
chrI	6589203	6589442	EFL1_peak_905	.
chrI	6608094	6608400	EFL1_peak_906	WBGene00017066
chrI	6611272	6611529	EFL1_peak_907	WBGene00017066
chrI	6615486	6615712	EFL1_peak_908	WBGene00017065
chrI	6615945	6616183	EFL1_peak_909	WBGene00006645,WBGene00017065
chrI	6626824	6627061	EFL1_peak_910	WBGene00017064,WBGene00044610
chrI	6657916	6658179	EFL1_peak_911	WBGene00022632
chrI	6660164	6660427	EFL1_peak_912	.
chrI	6714218	6714455	EFL1_peak_913	WBGene00020710
chrI	6717518	6717757	EFL1_peak_914	WBGene00020709
chrI	6736150	6736416	EFL1_peak_915	WBGene00004883,WBGene00020932
chrI	6739465	6739717	EFL1_peak_916	WBGene00020932
chrI	6745379	6745637	EFL1_peak_917	WBGene00006773
chrI	6756427	6756659	EFL1_peak_918	WBGene00001682,WBGene00020936
chrI	6757169	6757416	EFL1_peak_919	WBGene00001682,WBGene00020936
chrI	6760178	6760440	EFL1_peak_920	WBGene00017239,WBGene00017240
chrI	6780161	6780403	EFL1_peak_921	WBGene00000871,WBGene00004111
chrI	6781546	6781951	EFL1_peak_922	WBGene00000871,WBGene00016491,WBGene00022955
chrI	6789997	6790233	EFL1_peak_923	WBGene00004110,WBGene00016493
chrI	6790543	6790817	EFL1_peak_924	WBGene00004110,WBGene00016493
chrI	6799563	6799807	EFL1_peak_925	WBGene00016494,WBGene00017098
chrI	6810406	6810665	EFL1_peak_926	WBGene00019324
chrI	6812210	6812456	EFL1_peak_927	WBGene00006740
chrI	6814198	6814440	EFL1_peak_928	WBGene00006740,WBGene00019323
chrI	6823520	6823772	EFL1_peak_929	WBGene00004778,WBGene00019323
chrI	6835213	6835451	EFL1_peak_930	WBGene00019322
chrI	6835781	6836033	EFL1_peak_931	WBGene00019322
chrI	6838160	6838391	EFL1_peak_932	WBGene00001056
chrI	6849953	6850208	EFL1_peak_933	WBGene00019246
chrI	6880297	6880537	EFL1_peak_934	WBGene00006423
chrI	6881988	6882275	EFL1_peak_935	WBGene00006423
chrI	6914009	6914260	EFL1_peak_936	WBGene00004879,WBGene00016741
chrI	6923854	6924091	EFL1_peak_937	WBGene00016746,WBGene00020399
chrI	6930108	6930328	EFL1_peak_938	.
chrI	6930940	6931167	EFL1_peak_939	WBGene00020398
chrI	6936843	6937105	EFL1_peak_940	WBGene00020398
chrI	6945651	6945903	EFL1_peak_941	WBGene00020403
chrI	6948815	6948994	EFL1_peak_942	WBGene00020403
chrI	6949244	6949618	EFL1_peak_943	WBGene00020397,WBGene00020403
chrI	6951130	6951370	EFL1_peak_944	WBGene00020397
chrI	6970196	6970459	EFL1_peak_945	WBGene00016261,WBGene00016262
chrI	6974331	6974580	EFL1_peak_946	WBGene00016263,WBGene00016266
chrI	6981334	6981578	EFL1_peak_947	.
chrI	6999620	6999864	EFL1_peak_948	WBGene00016264
chrI	7002314	7002562	EFL1_peak_949	.
chrI	7005485	7005716	EFL1_peak_950	WBGene00010370
chrI	7015699	7015931	EFL1_peak_951	WBGene00003964
chrI	7020878	7021080	EFL1_peak_952	WBGene00003964,WBGene00008852
chrI	7021342	7021601	EFL1_peak_953	WBGene00003964,WBGene00008852
chrI	7039674	7039921	EFL1_peak_954	WBGene00004773
chrI	7069184	7069441	EFL1_peak_955	WBGene00012166,WBGene00012167
chrI	7079588	7079835	EFL1_peak_956	.
chrI	7082224	7082498	EFL1_peak_957	WBGene00009050,WBGene00009051
chrI	7082923	7083161	EFL1_peak_958	WBGene00009050,WBGene00009051
chrI	7084465	7084786	EFL1_peak_959	WBGene00009050,WBGene00009051
chrI	7086557	7086801	EFL1_peak_960	WBGene00009050,WBGene00009051
chrI	7090245	7090566	EFL1_peak_961	WBGene00003815,WBGene00009051
chrI	7094928	7095181	EFL1_peak_962	WBGene00004186,WBGene00009052
chrI	7128225	7128478	EFL1_peak_963	WBGene00006753
chrI	7147685	7147917	EFL1_peak_964	WBGene00010427
chrI	7148151	7148369	EFL1_peak_965	WBGene00010427
chrI	7149611	7149860	EFL1_peak_966	WBGene00010427
chrI	7151776	7152024	EFL1_peak_967	WBGene00010645
chrI	7156818	7157090	EFL1_peak_968	WBGene00010641
chrI	7159251	7159511	EFL1_peak_969	WBGene00006963,WBGene00010641
chrI	7188322	7188581	EFL1_peak_970	WBGene00010872
chrI	7194835	7195083	EFL1_peak_971	WBGene00001949
chrI	7201700	7201939	EFL1_peak_972	WBGene00001949
chrI	7217466	7217737	EFL1_peak_973	WBGene00003622
chrI	7224610	7224882	EFL1_peak_974	WBGene00007256
chrI	7233072	7233331	EFL1_peak_975	WBGene00007258,WBGene00011061
chrI	7251261	7251355	EFL1_peak_976	WBGene00003041
chrI	7251626	7251875	EFL1_peak_977	WBGene00000275,WBGene00003041
chrI	7255174	7255425	EFL1_peak_978	WBGene00000275,WBGene00011066
chrI	7279285	7279544	EFL1_peak_979	WBGene00014343,WBGene00077548
chrI	7283740	7283982	EFL1_peak_980	WBGene00009004,WBGene00009005
chrI	7303021	7303259	EFL1_peak_981	WBGene00008765,WBGene00008767
chrI	7304737	7304970	EFL1_peak_982	WBGene00008766,WBGene00008767
chrI	7314367	7314603	EFL1_peak_983	WBGene00008768,WBGene00009915
chrI	7321516	7321782	EFL1_peak_984	WBGene00001680
chrI	7331941	7332192	EFL1_peak_985	.
chrI	7347255	7347521	EFL1_peak_986	WBGene00009918,WBGene00009919
chrI	7383285	7383534	EFL1_peak_987	WBGene00006754,WBGene00007597
chrI	7385183	7385463	EFL1_peak_988	WBGene00007597
chrI	7421367	7421631	EFL1_peak_989	WBGene00006752
chrI	7466610	7466834	EFL1_peak_990	WBGene00013994
chrI	7467009	7467193	EFL1_peak_991	WBGene00013994
chrI	7472459	7472692	EFL1_peak_992	WBGene00012136
chrI	7475185	7475427	EFL1_peak_993	WBGene00012136,WBGene00012137
chrI	7479342	7479606	EFL1_peak_994	WBGene00012136,WBGene00012137
chrI	7491956	7492256	EFL1_peak_995	WBGene00012139,WBGene00012140
chrI	7494301	7494518	EFL1_peak_996	WBGene00012139
chrI	7494658	7494827	EFL1_peak_997	WBGene00007042,WBGene00012139
chrI	7495087	7495301	EFL1_peak_998	WBGene00007042
chrI	7500282	7500726	EFL1_peak_999	WBGene00007042
chrI	7518941	7519189	EFL1_peak_1000	WBGene00001648,WBGene00219834
chrI	7526782	7527016	EFL1_peak_1001	.
chrI	7529459	7529684	EFL1_peak_1002	WBGene00003552
chrI	7542237	7542479	EFL1_peak_1003	WBGene00000938
chrI	7548140	7548388	EFL1_peak_1004	WBGene00000938
chrI	7553578	7553856	EFL1_peak_1005	WBGene00000938,WBGene00012029
chrI	7559555	7559791	EFL1_peak_1006	WBGene00000496,WBGene00012030
chrI	7563111	7563409	EFL1_peak_1007	WBGene00012031
chrI	7570649	7570894	EFL1_peak_1008	WBGene00008411,WBGene00008412
chrI	7590530	7590785	EFL1_peak_1009	WBGene00008417,WBGene00008420
chrI	7595463	7595763	EFL1_peak_1010	WBGene00008419
chrI	7596915	7597142	EFL1_peak_1011	WBGene00008419
chrI	7613060	7613318	EFL1_peak_1012	WBGene00003071
chrI	7639959	7640209	EFL1_peak_1013	WBGene00009254
chrI	7643217	7643459	EFL1_peak_1014	WBGene00004508,WBGene00009141
chrI	7656513	7656770	EFL1_peak_1015	WBGene00001214
chrI	7658702	7658925	EFL1_peak_1016	WBGene00009142
chrI	7676191	7676449	EFL1_peak_1017	WBGene00009145,WBGene00011975
chrI	7679109	7679335	EFL1_peak_1018	WBGene00011972
chrI	7700963	7701195	EFL1_peak_1019	WBGene00077728,WBGene00220089
chrI	7707162	7707407	EFL1_peak_1020	WBGene00009188
chrI	7710033	7710278	EFL1_peak_1021	WBGene00009188
chrI	7711587	7711930	EFL1_peak_1022	WBGene00009188
chrI	7724659	7724926	EFL1_peak_1023	WBGene00009189,WBGene00009191
chrI	7726629	7726871	EFL1_peak_1024	WBGene00009189
chrI	7730801	7731057	EFL1_peak_1025	WBGene00009190
chrI	7772552	7772798	EFL1_peak_1026	WBGene00000079,WBGene00003818
chrI	7814626	7814861	EFL1_peak_1027	WBGene00008398,WBGene00008399
chrI	7820619	7820883	EFL1_peak_1028	WBGene00008400
chrI	7835528	7835770	EFL1_peak_1029	WBGene00009270,WBGene00009272
chrI	7841509	7841755	EFL1_peak_1030	WBGene00009277
chrI	7848833	7849068	EFL1_peak_1031	WBGene00006386,WBGene00009274
chrI	7849481	7849721	EFL1_peak_1032	WBGene00006386,WBGene00009274
chrI	7861518	7861767	EFL1_peak_1033	WBGene00011230
chrI	7866147	7866386	EFL1_peak_1034	WBGene00011232
chrI	7883847	7884088	EFL1_peak_1035	WBGene00010110
chrI	7889232	7889466	EFL1_peak_1036	WBGene00010111
chrI	7895304	7895534	EFL1_peak_1037	WBGene00010112
chrI	7915467	7915692	EFL1_peak_1038	WBGene00008991
chrI	7926339	7926580	EFL1_peak_1039	WBGene00008990
chrI	7940660	7940905	EFL1_peak_1040	WBGene00011915,WBGene00011916
chrI	7942725	7942961	EFL1_peak_1041	WBGene00011917
chrI	7951666	7951945	EFL1_peak_1042	WBGene00002179
chrI	7954846	7955124	EFL1_peak_1043	WBGene00002179,WBGene00011919,WBGene00195833
chrI	7961787	7962025	EFL1_peak_1044	WBGene00004318
chrI	7968894	7969137	EFL1_peak_1045	WBGene00004318,WBGene00011920
chrI	7982172	7982399	EFL1_peak_1046	WBGene00271605
chrI	7984737	7984956	EFL1_peak_1047	WBGene00010367
chrI	8000251	8000493	EFL1_peak_1048	WBGene00008314
chrI	8011360	8011619	EFL1_peak_1049	WBGene00008311
chrI	8013394	8013644	EFL1_peak_1050	WBGene00008311
chrI	8018518	8018756	EFL1_peak_1051	WBGene00008311
chrI	8019030	8019257	EFL1_peak_1052	WBGene00008311
chrI	8024609	8024848	EFL1_peak_1053	WBGene00000869
chrI	8027866	8028134	EFL1_peak_1054	WBGene00010560,WBGene00045192
chrI	8040524	8040769	EFL1_peak_1055	WBGene00010565,WBGene00010569
chrI	8045756	8046230	EFL1_peak_1056	WBGene00000156
chrI	8048693	8048945	EFL1_peak_1057	WBGene00000156,WBGene00010566
chrI	8082838	8083075	EFL1_peak_1058	WBGene00000485,WBGene00004378
chrI	8083363	8083593	EFL1_peak_1059	WBGene00004378
chrI	8100098	8100352	EFL1_peak_1060	WBGene00005009
chrI	8101722	8101964	EFL1_peak_1061	WBGene00005009
chrI	8103003	8103275	EFL1_peak_1062	WBGene00005009
chrI	8109260	8109519	EFL1_peak_1063	.
chrI	8110216	8110431	EFL1_peak_1064	WBGene00002999
chrI	8116914	8117150	EFL1_peak_1065	WBGene00002999
chrI	8119211	8119517	EFL1_peak_1066	WBGene00002999
chrI	8124550	8124849	EFL1_peak_1067	WBGene00002999,WBGene00003136
chrI	8125339	8125614	EFL1_peak_1068	WBGene00003136
chrI	8128660	8128899	EFL1_peak_1069	WBGene00003136
chrI	8133664	8133938	EFL1_peak_1070	WBGene00012113
chrI	8135657	8135918	EFL1_peak_1071	WBGene00002101,WBGene00220106
chrI	8214142	8214389	EFL1_peak_1072	WBGene00000967,WBGene00011376
chrI	8219599	8219850	EFL1_peak_1073	.
chrI	8223037	8223303	EFL1_peak_1074	WBGene00011375
chrI	8223711	8224110	EFL1_peak_1075	WBGene00011375
chrI	8224354	8224552	EFL1_peak_1076	WBGene00004966,WBGene00011380,WBGene00045156
chrI	8248693	8248900	EFL1_peak_1077	WBGene00000433
chrI	8254991	8255307	EFL1_peak_1078	WBGene00013958,WBGene00044094
chrI	8256657	8256908	EFL1_peak_1079	WBGene00013957
chrI	8259423	8259698	EFL1_peak_1080	WBGene00013957,WBGene00045150
chrI	8288751	8289008	EFL1_peak_1081	WBGene00002196
chrI	8291078	8291319	EFL1_peak_1082	WBGene00002196,WBGene00003788
chrI	8293907	8294157	EFL1_peak_1083	WBGene00003183,WBGene00003788
chrI	8305327	8305555	EFL1_peak_1084	WBGene00009920
chrI	8307685	8307914	EFL1_peak_1085	WBGene00009920
[truncated: 7,606 more rows]

## Sheet: LIN15B THAPdel
chr	start	stop	peak_id
[truncated: 7,727 more rows]

## Sheet: Correlation between replicates
Spearman correlation between replicates calculated on factor-specific peaks
[truncated: 26 more rows]

[truncated: 11 more sheets: Rescaled peaks, LIN-35 motifs, LIN-36 motifs, LIN-15B motifs, EFL-1 motifs, all peaks motif enrichment, LIN-36-shared motifs, LIN-15B-shared motifs, E2F, CDE-CHR, and LONG scores, motifs in LIN36-shared peak, motifs in LIN15B-shared peaks]
