# Supplementary material for: DREAM represses distinct targets by cooperating with different THAP domain proteins
Source: Cell Rep. 2021 Oct 19;37(3):109835. doi: 10.1016/j.celrep.2021.109835 (PMC8552245; doi:10.1016/j.celrep.2021.109835)
Supplement: Table S3. RNA-seq analyses and lists of target genes, related to Figures 1, 2, 3, 4, and S1–S5 [file mmc4.xlsx]

## Sheet: Summary Information
Table S3	RNA-seq analyses and lists of target genes
Table of contents
1	DeSEQ2 output of lin-35 vs wildtype
2	lists of lin-35 regulated genes
3	DeSEQ2 output of lin-36(we36) vs wildtype
4	lists of lin-36(we36) regulated genes
5	DeSEQ2 output of lin-36(n766) vs wildtype
6	lists of lin-36(n766) regulated genes
7	DeSEQ2 output of lin-15B vs wildtype
8	lists of lin-15B regulated genes
9	DeSEQ2 output of efl-1 vs wildtype
10	lists of efl-1 regulated genes
11	DeSEQ2 output of dpl-1 vs wildtype
12	lists of dpl-1 regulated genes
13	DeSEQ2 output of lin-37 vs wildtype
14	lists of lin-37 regulated genes
15	DeSEQ2 output of met-2 vs wildtype
16	lists of met-2 regulated genes
17	DeSEQ2 output of lin-15BTHAPdel vs wildtype
18	lists of lin-15BTHAPdel regulated genes
19	DeSEQ2 output of lin-36THAPdel vs wildtype
20	lists of lin-36THAPdel regulated genes
21	list of LIN-36-shared direct targets
22	list of LIN-15B-shared direct targets
23	GO analysis of LIN-36-shared direct targets
24	GO analysis of LIN-15B-shared direct targets
25	Cell-type gene expression (Cao et al, 2017) of genes upregulated in lin-35(n745)
26	Cell-type gene expression (Cao et al, 2017) of genes upregulated in lin-36(we36) (full deletion of lin-36)
27	Cell-type gene expression (Cao et al, 2017) of genes upregulated in lin-36(n766)
28	Cell-type gene expression (Cao et al, 2017) of genes upregulated in lin-15B(n744)

## Sheet: lin-35 vs wildtype
Wormbase ID	baseMean	log2FoldChange	lfcSE	stat	pvalue	padj
WBGene00000001	476.422	-0.154435	0.208633	-0.740223	0.459165	0.755868
WBGene00000002	244.563	-0.0438671	0.249959	-0.175497	0.860689	0.953403
WBGene00000003	223.563	0.276992	0.31399	0.882167	0.377686	0.697321
WBGene00000004	800.29	0.202716	0.286219	0.708256	0.478786	0.769917
WBGene00000005	14.7413	0.600636	0.868703	0.691417	0.489303	0.774407
WBGene00000006	1350.39	-0.11262	0.195537	-0.575955	0.564645	0.820324
WBGene00000007	104.755	-0.626577	0.597396	-1.04885	0.294248	0.619683
WBGene00000008	2.52832	-0.629023	1.44679	-0.434772	0.663728	NA
WBGene00000009	54.8051	-0.271687	0.432819	-0.627714	0.530191	0.799954
WBGene00000010	223.889	0.505679	0.252808	2.00025	0.0454732	0.226814
WBGene00000012	2.67228	1.03134	1.08651	0.94923	0.342504	NA
WBGene00000013	172.33	1.10266	1.16936	0.942961	0.345701	0.669597
WBGene00000014	0.286671	1.73489	6.38755	0.271605	0.785926	NA
WBGene00000015	2.77497	0.0983106	1.95858	0.0501948	0.959967	NA
WBGene00000016	270.69	-0.569109	0.263599	-2.15899	0.030851	0.17698
WBGene00000017	455.219	-0.498213	0.308889	-1.61292	0.106762	0.367303
WBGene00000018	907.349	0.139138	0.217176	0.640672	0.521736	0.794709
WBGene00000019	3.02577	0.0201851	0.916952	0.0220132	0.982437	NA
WBGene00000020	2073.75	-0.275832	0.214694	-1.28477	0.198873	0.511001
WBGene00000022	665.907	0.249893	0.692191	0.361018	0.718086	0.897947
WBGene00000023	15.1975	3.18653	0.885057	3.60037	0.000317765	0.0061746
WBGene00000024	24.1911	-2.76708	0.987669	-2.80162	0.0050846	0.0529012
WBGene00000025	4.87901	-0.822213	0.834132	-0.985711	0.324275	0.648831
WBGene00000027	0.901434	-1.2452	2.36908	-0.525605	0.599163	NA
WBGene00000028	3.37651	1.70339	1.3383	1.2728	0.203088	NA
WBGene00000029	76.7591	-0.748588	1.19173	-0.628154	0.529903	0.799823
WBGene00000030	115.409	-0.613622	1.15021	-0.533488	0.593696	0.837222
WBGene00000031	302.255	-0.553916	1.24497	-0.444923	0.656376	0.868461
WBGene00000032	1.69327	-1.83266	1.42397	-1.287	0.198094	NA
WBGene00000033	80.021	0.0166975	1.38464	0.0120591	0.990378	0.996735
WBGene00000034	98.0502	-0.527843	1.16478	-0.453168	0.650428	0.866108
WBGene00000035	246.274	-0.0852141	0.272352	-0.312882	0.75437	0.913146
WBGene00000036	1127.96	-0.111779	0.206511	-0.541273	0.58832	0.834315
WBGene00000037	507.799	-0.139003	0.308377	-0.450757	0.652165	0.866638
WBGene00000038	160.275	-0.471735	0.274968	-1.7156	0.0862355	0.326877
WBGene00000039	232.115	0.980771	1.18272	0.829247	0.406965	0.720103
WBGene00000040	2244.6	-0.192045	0.407542	-0.471228	0.637478	0.860059
WBGene00000041	5590.64	-0.390062	0.415389	-0.939028	0.347716	0.670402
WBGene00000042	97.7742	-0.138002	0.292704	-0.471473	0.637303	0.860007
WBGene00000043	29.734	-0.030597	0.336367	-0.0909632	0.927522	0.975472
WBGene00000044	82.2181	-0.259188	0.28585	-0.906728	0.36455	0.686896
WBGene00000045	10.9681	-0.305012	0.619386	-0.492442	0.622407	0.852824
WBGene00000046	75.2395	-0.357271	0.40021	-0.892708	0.372014	0.692411
WBGene00000047	93.4163	-0.269719	0.505706	-0.533351	0.593791	0.837274
WBGene00000048	48.8254	0.224691	0.267204	0.8409	0.400404	0.715578
WBGene00000049	13.1167	-0.135737	0.558142	-0.243194	0.807855	0.934037
WBGene00000050	46.329	-0.368054	0.320678	-1.14773	0.251078	0.572698
WBGene00000051	124.753	0.053606	0.263247	0.203634	0.838639	0.946304
WBGene00000053	18.7032	0.343497	0.414361	0.82898	0.407116	0.720128
WBGene00000054	104.573	-0.0565119	0.244024	-0.231583	0.816862	0.937215
WBGene00000055	86.311	-0.0245747	0.273087	-0.0899887	0.928296	0.975551
WBGene00000056	90.7354	1.57279	0.24533	6.41092	1.4464e-10	1.39843e-08
WBGene00000057	53.5819	0.543656	0.377239	1.44114	0.149544	0.438943
WBGene00000058	180.434	-0.271707	0.276822	-0.981522	0.326335	0.65111
WBGene00000059	129.388	-0.243431	0.224162	-1.08596	0.277496	0.603105
WBGene00000060	61.9996	0.165264	0.285803	0.578243	0.5631	0.81964
WBGene00000061	131.082	-0.34963	0.316744	-1.10382	0.26967	0.594947
WBGene00000062	55.0376	0.403917	0.43369	0.93135	0.351673	0.674065
WBGene00000063	22836.3	-0.585395	0.544891	-1.07433	0.282673	0.608394
WBGene00000064	9505.54	-0.247152	0.535503	-0.461534	0.644416	0.86311
WBGene00000065	23190.6	-0.586588	0.544442	-1.07741	0.281296	0.60742
WBGene00000066	19314.1	-0.618804	0.345617	-1.79043	0.0733844	0.297969
WBGene00000067	2717.9	-0.0448368	0.72617	-0.0617442	0.950767	0.981986
WBGene00000068	1151.96	0.115869	0.142478	0.813244	0.416078	0.727318
WBGene00000069	219.391	-0.470424	0.231842	-2.02907	0.0424508	0.217059
WBGene00000070	507.517	-0.275979	0.268572	-1.02758	0.304147	0.630317
WBGene00000071	228.537	0.356678	0.197075	1.80986	0.0703177	0.291077
WBGene00000072	432.218	-0.329145	0.240204	-1.37027	0.170602	0.472252
WBGene00000073	444.368	0.525688	0.488017	1.07719	0.281395	0.60742
WBGene00000074	567.419	0.670744	0.216401	3.09954	0.00193822	0.026133
WBGene00000075	186.802	0.0487494	0.240592	0.202623	0.83943	0.946792
WBGene00000079	1606.73	0.148504	0.211273	0.702899	0.482119	0.77139
WBGene00000080	348.419	0.132344	0.232432	0.569386	0.569094	0.822716
WBGene00000081	8206.02	-0.0555272	0.341509	-0.162594	0.870838	0.955903
WBGene00000082	174.946	0.857753	0.690937	1.24143	0.214445	0.531039
WBGene00000083	796.685	-1.57824	0.509797	-3.09581	0.00196275	0.0263357
WBGene00000084	233.625	0.199741	0.424509	0.470522	0.637982	0.860337
WBGene00000085	94.1811	-0.311657	0.245188	-1.27109	0.203695	0.516705
WBGene00000086	963.026	0.181024	0.186412	0.971095	0.331501	0.655478
WBGene00000088	509.953	-0.230623	0.220881	-1.04411	0.296436	0.62206
WBGene00000089	298.7	-0.30399	0.200914	-1.51303	0.130272	0.409027
WBGene00000090	540.332	0.352605	0.185845	1.89731	0.0577873	0.261643
WBGene00000092	1225.2	0.451757	0.232102	1.94637	0.0516099	0.245081
WBGene00000093	61.5675	-0.340256	0.283424	-1.20052	0.229938	0.547926
WBGene00000094	127.246	0.221919	0.195097	1.13748	0.255337	0.578219
WBGene00000095	767.908	0.324431	0.160904	2.01631	0.043768	0.221835
WBGene00000096	124.026	-0.536323	0.321732	-1.66699	0.0955171	0.34515
WBGene00000097	505.218	-0.619754	0.41106	-1.5077	0.131633	0.411288
WBGene00000098	318.848	2.70655	0.322106	8.40265	4.36519e-17	1.23597e-14
WBGene00000099	173.822	2.85419	0.386751	7.37991	1.58394e-13	2.6718e-11
WBGene00000100	7976.62	0.41673	0.210183	1.9827	0.0474006	0.233484
WBGene00000101	1576.58	0.458389	0.188058	2.43749	0.0147897	0.109225
WBGene00000102	2579.23	0.415807	0.400842	1.03733	0.299581	0.624763
WBGene00000103	1176.61	0.849177	0.327907	2.58969	0.00960629	0.0829615
WBGene00000105	4433.66	0.0211898	0.233112	0.0908994	0.927573	0.975472
WBGene00000106	605.093	0.477719	0.396063	1.20617	0.227752	0.545504
WBGene00000107	6502.11	-1.16744	0.341697	-3.4166	0.000634082	0.0108457
WBGene00000108	2.85722	-2.82437	1.70686	-1.65472	0.0979818	NA
WBGene00000109	2294.9	-0.00660476	0.292014	-0.022618	0.981955	0.993402
WBGene00000110	2018.32	-0.0584697	0.183904	-0.317935	0.750534	0.911766
WBGene00000111	290.247	0.210618	0.642061	0.328034	0.742886	0.909591
WBGene00000112	1187.97	0.352592	0.295088	1.19487	0.232137	0.549841
WBGene00000113	311.571	-0.557663	0.556136	-1.00275	0.315983	0.641688
WBGene00000114	36077.4	0.156287	0.463721	0.337028	0.736096	0.906536
WBGene00000115	740.637	0.00114906	0.218713	0.00525375	0.995808	0.998537
WBGene00000116	234.29	0.38158	0.257274	1.48317	0.13803	0.421292
WBGene00000117	574.96	-0.431763	0.209744	-2.05852	0.0395401	0.208039
WBGene00000118	3069.1	-0.125765	0.397405	-0.316465	0.751649	0.912004
WBGene00000120	710.433	0.057221	0.397134	0.144085	0.885433	0.961267
WBGene00000121	298.569	0.835878	0.286445	2.91811	0.00352157	0.0409369
WBGene00000122	1612.16	-0.132403	0.135715	-0.975592	0.329266	0.653332
WBGene00000123	2452.93	-0.0637241	0.328597	-0.193928	0.846232	0.94838
WBGene00000133	72.8313	-0.115797	0.495258	-0.233812	0.815131	0.936506
WBGene00000134	160.78	-0.49982	0.343498	-1.45509	0.145644	0.433189
WBGene00000135	250.231	-0.199525	0.300468	-0.664046	0.506661	0.786244
WBGene00000136	244.549	-0.72271	0.464525	-1.5558	0.119755	0.391755
WBGene00000137	211.845	0.266761	0.211749	1.25979	0.207743	0.52302
WBGene00000138	312.342	-0.160602	0.365786	-0.439059	0.660619	0.8697
WBGene00000139	104.917	0.210036	0.443954	0.473102	0.63614	0.859535
WBGene00000140	67510.1	-0.626177	0.421899	-1.48419	0.13776	0.421032
WBGene00000142	317.735	0.0854028	0.166503	0.512922	0.608006	0.844551
WBGene00000143	279.642	0.112093	0.174906	0.640873	0.521605	0.794709
WBGene00000144	34.6332	1.18129	0.408195	2.89394	0.00380437	0.0432107
WBGene00000145	149.606	-0.108847	0.342939	-0.317393	0.750945	0.911766
WBGene00000146	2036.14	0.735363	0.189749	3.87544	0.000106431	0.00245642
WBGene00000147	231.117	0.377226	0.339492	1.11115	0.266504	0.590674
WBGene00000148	291.512	0.163635	0.342051	0.478392	0.632371	0.857651
WBGene00000149	8768.62	-0.124829	0.195223	-0.639417	0.522552	0.795619
WBGene00000150	1204.97	0.162061	0.297126	0.545428	0.585459	0.832302
WBGene00000151	458.929	0.1516	0.27204	0.557271	0.577342	0.827442
WBGene00000155	367.189	-0.54761	0.225622	-2.42712	0.0152193	0.111103
WBGene00000156	648.783	0.261116	0.360523	0.724268	0.468901	0.762112
WBGene00000157	187.334	-0.116814	0.278119	-0.420015	0.674475	0.877747
WBGene00000158	1102.41	0.0294701	0.160422	0.183704	0.854246	0.951924
WBGene00000159	412.721	-0.239768	0.195949	-1.22363	0.221093	0.53776
WBGene00000160	1166.16	0.191706	0.277742	0.690232	0.490048	0.775083
WBGene00000161	1415.42	0.275048	0.212084	1.29688	0.194671	0.505272
WBGene00000162	656.726	0.204014	0.243199	0.838879	0.401537	0.71656
WBGene00000163	1300.42	0.278826	0.268509	1.03843	0.299072	0.624131
WBGene00000164	269.718	0.563222	0.265272	2.12318	0.0337384	0.187512
WBGene00000165	190.469	-0.552508	0.510244	-1.08283	0.278884	0.604674
WBGene00000166	232.81	-0.211594	0.253319	-0.835289	0.403555	0.717986
WBGene00000168	29.5679	0.859133	0.523414	1.6414	0.100714	0.355186
WBGene00000169	784.728	-0.81256	0.693676	-1.17138	0.241445	0.562579
WBGene00000170	8918.26	0.170534	0.203282	0.838903	0.401524	0.71656
WBGene00000171	14.1895	-0.141659	0.825927	-0.171516	0.863818	0.953505
WBGene00000172	379.144	-0.0239916	0.326744	-0.0734263	0.941467	0.979392
WBGene00000173	34.2273	-0.589366	0.457693	-1.28769	0.197855	0.509536
WBGene00000174	105.941	0.714069	0.405554	1.76072	0.0782854	0.308933
WBGene00000175	1636.12	-0.352093	0.588425	-0.598365	0.549597	0.812911
WBGene00000176	210.394	-0.26674	0.364261	-0.732276	0.464	0.759334
WBGene00000177	141.507	0.152475	0.27243	0.559685	0.575694	0.82639
WBGene00000178	842.795	-0.173114	0.249692	-0.693309	0.488115	0.774188
WBGene00000179	310.073	-0.187326	0.396436	-0.472524	0.636553	0.859652
WBGene00000180	351.769	-0.35273	0.18161	-1.94224	0.052108	0.246487
WBGene00000181	1328.31	-0.127856	0.188033	-0.679968	0.496525	0.779186
WBGene00000182	2623.62	0.0506556	0.219188	0.231106	0.817233	0.937426
WBGene00000183	3231.72	-0.368141	0.141983	-2.59284	0.00951861	0.0824287
WBGene00000184	407.544	-0.0735247	0.158233	-0.464661	0.642175	0.86174
WBGene00000185	4.82983	-0.035496	1.09209	-0.032503	0.974071	0.989802
WBGene00000186	790.799	0.300637	0.219063	1.37238	0.169947	0.471097
WBGene00000187	279.663	-0.153197	0.166718	-0.918898	0.358149	0.680179
WBGene00000188	191.161	-0.0503685	0.254684	-0.197769	0.843226	0.947974
WBGene00000189	73.0243	-0.250731	0.295619	-0.848157	0.39635	0.711966
WBGene00000190	308.491	0.0835867	1.00594	0.0830934	0.933777	0.977001
WBGene00000192	757.968	0.211475	0.137774	1.53494	0.124799	0.399943
WBGene00000193	64.3064	-0.589422	0.26148	-2.25418	0.0241851	0.150207
WBGene00000195	494.628	0.0599203	0.154715	0.387295	0.698538	0.890146
WBGene00000196	335.741	-0.174619	0.182411	-0.957282	0.338425	0.663223
WBGene00000197	2097.22	0.512414	0.172539	2.96984	0.00297954	0.0360638
WBGene00000198	1086.56	-0.539013	0.230912	-2.33429	0.0195808	0.131042
WBGene00000199	910.655	-0.194843	0.182735	-1.06626	0.286305	0.611377
WBGene00000200	831.093	0.0755248	0.11002	0.686467	0.492419	0.776818
WBGene00000201	960.024	-0.16939	0.191116	-0.886321	0.375445	0.695313
WBGene00000202	208.176	-0.362476	0.294599	-1.23041	0.218545	0.535624
WBGene00000203	255.971	-0.166521	0.247042	-0.674059	0.500274	0.781435
WBGene00000204	490.34	-0.348699	0.203941	-1.7098	0.0873021	0.329508
WBGene00000205	168.896	-0.016001	0.321392	-0.0497864	0.960293	0.985282
WBGene00000206	221.861	-0.152151	0.210164	-0.723963	0.469088	0.762112
WBGene00000207	5653.77	-0.675376	0.286147	-2.36024	0.018263	0.125677
WBGene00000208	559.668	0.696976	0.280504	2.48473	0.012965	0.101719
WBGene00000209	468.15	-0.879051	0.285724	-3.07658	0.00209392	0.0277835
WBGene00000210	2961.09	-1.36921	0.267205	-5.12421	2.98788e-07	1.45772e-05
WBGene00000211	197.886	0.828114	0.405974	2.03982	0.041368	0.213659
WBGene00000212	1079.42	-0.466345	0.367804	-1.26792	0.204828	0.518728
WBGene00000213	758.011	-0.578634	0.75133	-0.770146	0.441213	0.743857
WBGene00000214	46219	-1.51735	0.402365	-3.77107	0.000162549	0.00352866
WBGene00000215	3356.75	-1.41734	0.286868	-4.94073	7.78315e-07	3.42805e-05
WBGene00000216	19706.3	-1.66165	0.299775	-5.54297	2.97384e-08	1.70845e-06
WBGene00000217	3755.01	-0.508223	0.429281	-1.18389	0.236455	0.555113
WBGene00000218	13028.5	-0.746922	0.364224	-2.05072	0.0402939	0.210741
WBGene00000219	61796.4	-0.583893	0.369713	-1.57931	0.114264	0.381661
WBGene00000220	214.156	3.06345	1.03547	2.95851	0.00309126	0.0369646
WBGene00000221	1086.87	0.125558	0.274315	0.457714	0.647158	0.864551
WBGene00000222	757.227	0.287326	0.299148	0.96048	0.336814	0.661323
WBGene00000223	3152.39	0.0964939	0.201245	0.479485	0.631594	0.857116
WBGene00000224	2733.57	0.204001	0.211915	0.962657	0.33572	0.660284
WBGene00000225	865.721	-0.537526	0.231464	-2.32229	0.0202172	0.133569
WBGene00000226	810.736	-0.282055	0.230377	-1.22432	0.220832	0.537758
WBGene00000227	1071.66	1.23126	0.222479	5.53427	3.12522e-08	1.78894e-06
WBGene00000228	2070.84	-0.235017	0.298438	-0.787491	0.430995	0.737035
WBGene00000229	20380.2	-0.774946	0.354991	-2.183	0.0290355	0.170513
WBGene00000230	9133.2	-0.94799	0.216684	-4.37498	1.21441e-05	0.000394585
WBGene00000231	1622.15	0.0144199	0.380764	0.0378709	0.969791	0.988239
WBGene00000232	596.016	-0.294772	0.253439	-1.16309	0.244795	0.56679
WBGene00000233	733.857	-0.223803	0.25355	-0.88268	0.377409	0.696891
WBGene00000235	421.225	0.428521	0.314786	1.36131	0.173416	0.47556
WBGene00000236	152.268	-0.178489	0.322382	-0.553656	0.579814	0.829009
WBGene00000237	957.518	-0.0436408	0.240323	-0.181592	0.855903	0.952157
WBGene00000238	362.276	0.275768	0.208591	1.32205	0.186152	0.492389
WBGene00000239	245.172	-0.294492	0.428661	-0.687005	0.492079	0.776746
WBGene00000240	2158.85	0.444719	0.261996	1.69743	0.089616	0.333032
WBGene00000241	139.177	-0.465864	0.204745	-2.27533	0.022886	0.145094
WBGene00000242	138.588	-0.065959	0.271996	-0.2425	0.808393	0.934119
WBGene00000244	230.727	-0.0918838	0.215811	-0.425761	0.670282	0.875885
WBGene00000245	314.916	-0.386846	0.446343	-0.866702	0.386106	0.703355
WBGene00000246	141.295	-0.316101	0.267987	-1.17954	0.238185	0.557851
WBGene00000247	327.597	0.585297	0.237143	2.46812	0.0135824	0.10414
WBGene00000248	678.864	-0.0250408	0.297347	-0.0842142	0.932886	0.976488
WBGene00000249	262.021	0.347045	0.204147	1.69998	0.0891353	0.332323
WBGene00000250	44.7947	1.09271	0.315731	3.46089	0.000538395	0.00954898
WBGene00000251	17.4782	0.0783776	0.499484	0.156917	0.87531	0.957629
WBGene00000252	4.98599	0.555772	0.978469	0.568002	0.570034	0.822979
WBGene00000253	569.705	0.0651798	0.231772	0.281224	0.778539	0.92339
WBGene00000254	2046.73	-0.256837	0.219524	-1.16998	0.24201	0.563526
WBGene00000255	35.649	-0.0173949	0.341607	-0.0509208	0.959389	0.984981
WBGene00000256	1.48277	-0.662115	1.55977	-0.424495	0.671205	NA
WBGene00000257	782.341	1.4875	0.261481	5.68872	1.27994e-08	7.99002e-07
WBGene00000259	602.141	-0.17017	0.15802	-1.07689	0.281531	0.60742
WBGene00000262	171.497	0.272532	0.399615	0.681986	0.495248	0.778839
WBGene00000263	3343.8	-0.801719	0.288498	-2.77894	0.00545362	0.0557888
WBGene00000264	133.008	2.4358	0.281489	8.65325	5.00541e-18	1.52626e-15
WBGene00000265	194.099	2.37015	0.327319	7.24111	4.45034e-13	6.65704e-11
WBGene00000266	595.949	-0.0695427	0.226941	-0.306435	0.759273	0.915258
WBGene00000267	346.417	2.28341	0.357162	6.39321	1.62437e-10	1.5331e-08
WBGene00000268	632.407	0.0626786	0.272243	0.23023	0.817913	0.937529
WBGene00000269	257.29	0.251439	0.187666	1.33982	0.180304	0.485136
WBGene00000270	72.4947	-0.190376	0.290859	-0.654529	0.512771	0.789292
WBGene00000271	455.053	0.0906669	0.163152	0.555722	0.578401	0.828167
WBGene00000272	19.6469	2.12124	0.77956	2.72108	0.00650689	0.0632339
WBGene00000273	15084.5	-0.297008	0.389229	-0.763066	0.445424	0.746301
WBGene00000274	526.221	0.465312	0.199849	2.32832	0.0198952	0.132387
WBGene00000275	489.401	1.72841	0.407721	4.23919	2.24325e-05	0.00066859
WBGene00000276	5152.39	0.436802	0.19181	2.27727	0.0227702	0.144756
WBGene00000277	10010	-0.158911	0.3022	-0.525846	0.598995	0.839888
WBGene00000279	102.054	-0.0428969	0.239971	-0.178759	0.858127	0.95288
WBGene00000280	154.66	-0.390576	0.211525	-1.84647	0.0648236	0.278548
WBGene00000281	1169.66	0.202381	0.358024	0.565272	0.571889	0.82374
WBGene00000282	1675.67	0.629993	0.457573	1.37681	0.168569	0.468672
WBGene00000283	417.946	-0.254789	0.379512	-0.67136	0.501991	0.782214
WBGene00000284	629.906	-0.121084	0.274727	-0.440743	0.659399	0.869258
WBGene00000285	391.151	0.0911768	0.309309	0.294776	0.768165	0.918843
WBGene00000286	978.465	0.204704	0.35111	0.58302	0.55988	0.818199
WBGene00000287	205.663	-0.0637691	0.328475	-0.194137	0.846069	0.94838
WBGene00000288	659.811	-0.343464	0.219592	-1.5641	0.117794	0.388366
WBGene00000289	1304.34	0.625801	0.302628	2.06789	0.0386507	0.205171
WBGene00000292	1183.65	0.092391	0.114313	0.808227	0.41896	0.729472
WBGene00000293	3141.81	-0.126036	0.244513	-0.515456	0.606235	0.843313
WBGene00000294	1546.83	0.277842	0.183719	1.51232	0.130452	0.409271
WBGene00000295	144.855	0.0562587	0.299005	0.188153	0.850757	0.950377
WBGene00000296	49.6364	-0.844621	0.29027	-2.90977	0.00361691	0.0416785
WBGene00000298	592.107	-0.448213	0.404766	-1.10734	0.268147	0.59266
WBGene00000301	1237.38	2.5443	1.04273	2.44003	0.0146861	0.108923
WBGene00000302	382.958	0.612242	0.247207	2.47664	0.0132627	0.10273
WBGene00000366	7384.71	-0.01226	0.157408	-0.0778868	0.937918	0.977942
WBGene00000367	1528.24	-0.0912975	0.179774	-0.507846	0.611561	0.84667
WBGene00000368	856.086	-0.188986	0.187355	-1.00871	0.313115	0.638939
WBGene00000369	499.973	-0.102471	0.298143	-0.343698	0.731073	0.904345
WBGene00000370	2582.3	-0.52586	0.31302	-1.67996	0.0929656	0.340194
WBGene00000371	5846.9	-0.907332	0.230849	-3.93042	8.47984e-05	0.00204652
WBGene00000372	40.4045	-0.524365	0.701436	-0.74756	0.454726	0.753181
WBGene00000373	655.238	3.11471	0.659053	4.72604	2.28945e-06	9.09812e-05
WBGene00000375	178.93	0.54036	0.186541	2.89674	0.00377062	0.0429504
WBGene00000376	1931.47	0.109555	0.242248	0.452244	0.651093	0.866303
WBGene00000377	2844.93	-0.294598	0.218329	-1.34933	0.177231	0.480501
WBGene00000378	2243.23	-0.257624	0.184986	-1.39267	0.16372	0.461572
WBGene00000379	5277.15	0.247107	0.197279	1.25258	0.21036	0.526103
WBGene00000380	6206.99	0.0877804	0.132251	0.663741	0.506856	0.786244
WBGene00000381	1884.01	0.140164	0.177613	0.789151	0.430023	0.736671
WBGene00000382	218.773	0.226263	0.332439	0.680615	0.496115	0.77888
WBGene00000383	2677.69	0.379109	0.181284	2.09124	0.0365062	0.198166
WBGene00000386	250.073	0.280316	0.30734	0.912072	0.361731	0.683543
WBGene00000387	248.047	1.02347	0.674167	1.51813	0.128981	0.406586
WBGene00000388	13.4094	2.3966	1.01613	2.35855	0.0183463	0.125984
WBGene00000389	1.35508	1.93561	1.82818	1.05877	0.289706	NA
WBGene00000390	2131.45	0.220378	0.147109	1.49806	0.134117	0.415099
WBGene00000391	392.177	-0.259115	0.319123	-0.81196	0.416815	0.727851
WBGene00000392	66.3864	0.0792304	0.244179	0.324476	0.745577	0.910657
WBGene00000393	474.46	0.346366	0.188229	1.84014	0.0657482	0.28062
WBGene00000395	273.154	0.489204	0.443346	1.10343	0.269839	0.595237
WBGene00000396	1541.4	0.157003	0.528136	0.297277	0.766255	0.918843
WBGene00000397	138.776	1.4724	0.711673	2.06892	0.0385534	0.204791
WBGene00000399	28.5233	-4.35827	1.12284	-3.88146	0.000103829	0.0024069
WBGene00000401	102.34	0.946509	0.471625	2.00691	0.0447594	0.224864
WBGene00000402	41.1377	-2.7853	1.119	-2.48909	0.0128069	0.101078
WBGene00000403	5942.26	-0.0736771	0.213344	-0.345343	0.729836	0.903794
WBGene00000405	348.568	0.696772	0.390604	1.78383	0.0744509	0.300075
WBGene00000406	117.188	-0.091846	0.406562	-0.225909	0.821272	0.938833
WBGene00000407	208.176	-0.444765	0.336947	-1.31998	0.18684	0.493592
WBGene00000408	227.64	0.47467	0.243748	1.94739	0.0514885	0.244872
WBGene00000409	361.09	-0.880559	0.252069	-3.49333	0.000477039	0.00863681
WBGene00000410	361.789	0.206217	0.147959	1.39374	0.163395	0.460831
WBGene00000411	571.162	1.72988	0.47818	3.61764	0.000297302	0.00584141
WBGene00000412	21.6478	-1.06785	0.687377	-1.55351	0.120301	0.392675
WBGene00000413	258.396	2.50406	0.464033	5.39629	6.80339e-08	3.68173e-06
WBGene00000414	1594.37	-0.130013	0.266125	-0.488541	0.625167	0.854335
WBGene00000415	1587.21	0.416767	0.296665	1.40484	0.160069	0.455531
WBGene00000416	306.394	-0.122841	0.274528	-0.447463	0.654541	0.868091
WBGene00000417	123.764	1.49273	0.41487	3.59806	0.000320598	0.00622203
WBGene00000418	219.352	0.46953	0.291393	1.61133	0.107108	0.367528
WBGene00000419	937.236	0.209815	0.194236	1.0802	0.280052	0.606266
WBGene00000420	519.992	0.308485	0.169681	1.81803	0.0690593	0.287737
WBGene00000421	2261.12	0.38185	0.203072	1.88037	0.0600583	0.267646
WBGene00000422	17.8474	2.94927	1.03747	2.84276	0.00447246	0.0481108
WBGene00000423	257.423	0.318427	0.331304	0.961134	0.336485	0.661128
WBGene00000424	536.983	0.0135499	0.203135	0.0667039	0.946817	0.980559
WBGene00000425	174.191	1.13658	0.527788	2.15347	0.0312817	0.178859
WBGene00000426	520.917	0.52135	0.208231	2.50371	0.0122898	0.0980709
WBGene00000427	0.871935	0.0903367	2.78937	0.032386	0.974164	NA
WBGene00000428	10.5206	0.606786	0.648532	0.935629	0.349464	0.671683
WBGene00000429	56.5133	-0.472642	0.308608	-1.53153	0.125639	0.401205
WBGene00000430	7.73774	2.17793	1.21717	1.78935	0.073559	0.298452
WBGene00000431	170.709	-0.0742628	0.213371	-0.348045	0.727806	0.903269
WBGene00000432	0.505034	0.534737	3.30722	0.161688	0.871552	NA
WBGene00000433	54.0652	0.0275536	0.429604	0.0641372	0.948861	0.981668
WBGene00000434	13.0004	0.170681	0.52224	0.326826	0.7438	0.910248
WBGene00000435	79.7848	0.137653	0.310782	0.442923	0.657822	0.868835
WBGene00000436	0.869566	-0.844155	1.8179	-0.464357	0.642392	NA
WBGene00000437	351.34	0.103541	0.212753	0.486669	0.626493	0.854582
WBGene00000438	124.92	-0.0612591	0.273647	-0.223862	0.822865	0.939569
WBGene00000439	105.523	0.289225	0.315123	0.917817	0.358715	0.680547
WBGene00000440	37.8096	0.475426	0.382401	1.24327	0.213769	0.529965
WBGene00000441	843.922	-0.309827	0.22	-1.40831	0.15904	0.453878
WBGene00000442	44.4495	-0.133713	0.306736	-0.435922	0.662893	0.870829
WBGene00000443	777.308	0.422225	0.251833	1.67661	0.093619	0.341296
WBGene00000444	236.558	0.124221	0.304336	0.408172	0.683148	0.882052
WBGene00000445	198.957	-0.359707	0.27998	-1.28476	0.198876	0.511001
WBGene00000446	94.0485	1.48873	0.680511	2.18767	0.0286937	0.169258
WBGene00000447	113.872	-0.0404826	0.195482	-0.207091	0.835939	0.944832
WBGene00000448	510.539	0.279644	0.276397	1.01175	0.311659	0.637609
WBGene00000449	256.141	-0.0292612	0.273014	-0.107178	0.914647	0.971503
WBGene00000450	3.62838	0.354151	1.00331	0.352982	0.724102	NA
WBGene00000451	26.9241	-0.0455985	0.669355	-0.0681229	0.945688	0.980357
WBGene00000452	71.3908	0.153987	0.34274	0.449283	0.653228	0.867232
WBGene00000453	779.529	0.21322	0.338817	0.629306	0.529149	0.799141
WBGene00000454	68.7106	-0.317117	0.264561	-1.19865	0.230664	0.54863
WBGene00000455	274.683	0.137876	0.326902	0.421764	0.673197	0.877213
WBGene00000457	74.4679	0.0107849	0.433099	0.0249018	0.980133	0.992654
WBGene00000458	383.604	0.195074	0.182876	1.0667	0.286108	0.611377
WBGene00000459	1356.73	0.177297	0.147129	1.20505	0.228186	0.546191
WBGene00000460	156.286	0.523609	0.29097	1.79953	0.0719347	0.294347
WBGene00000461	34.5957	1.54968	0.782907	1.9794	0.0477714	0.234146
WBGene00000462	135.031	0.615557	0.312706	1.96848	0.0490125	0.238022
WBGene00000463	348.475	0.393648	0.364936	1.07868	0.280732	0.606942
WBGene00000464	1264.06	0.0506659	0.179978	0.281512	0.778318	0.923247
WBGene00000465	71.225	-0.307582	0.370637	-0.829875	0.40661	0.719875
WBGene00000466	625.792	0.686268	0.210015	3.26771	0.0010842	0.0166741
WBGene00000467	157.557	0.456623	0.193565	2.35902	0.0183232	0.125907
WBGene00000468	13.5231	0.482902	1.08305	0.445872	0.655689	0.868266
WBGene00000469	95.8547	3.12193	1.31708	2.37033	0.0177721	0.123324
WBGene00000472	6521.05	-0.219185	0.206487	-1.0615	0.288464	0.614026
WBGene00000473	78.6392	0.556909	0.387586	1.43687	0.150756	0.440612
WBGene00000474	41.31	0.0998944	0.503708	0.198318	0.842796	0.947757
WBGene00000475	2111.15	-0.336826	0.292705	-1.15073	0.249842	0.571561
WBGene00000476	395.211	-0.0152478	0.189961	-0.0802679	0.936024	0.977423
WBGene00000477	136.183	-0.119034	0.311091	-0.382634	0.701991	0.891214
WBGene00000478	359.145	0.568658	0.399669	1.42282	0.154787	0.447134
WBGene00000479	727.341	0.162821	0.224015	0.726831	0.467329	0.762052
WBGene00000480	880.532	0.975319	0.280738	3.47412	0.000512529	0.00915164
WBGene00000481	418.076	-0.160137	0.210599	-0.760384	0.447025	0.747775
WBGene00000482	1958.36	0.405955	0.31715	1.28001	0.200541	0.513067
WBGene00000483	7.83852	-0.191761	0.617782	-0.310402	0.756255	0.913962
WBGene00000484	161.188	-0.228881	0.209368	-1.0932	0.274305	0.599846
WBGene00000485	567.042	-0.436138	0.261362	-1.66871	0.0951745	0.344147
WBGene00000487	23.9827	0.0316305	0.361718	0.0874452	0.930318	0.975682
WBGene00000488	181.59	0.105839	0.269115	0.393287	0.694108	0.888286
WBGene00000490	414.44	-0.2421	0.220122	-1.09984	0.2714	0.597025
WBGene00000491	381.303	0.115396	0.164664	0.700795	0.483431	0.772703
WBGene00000492	129.683	0.0564231	0.321042	0.17575	0.860491	0.953403
WBGene00000493	31.2939	0.989135	0.715214	1.38299	0.166667	0.466268
WBGene00000496	27.478	0.112062	0.475248	0.235798	0.813589	0.935674
WBGene00000497	147.309	0.56062	0.695648	0.805896	0.420303	0.730257
WBGene00000498	197.187	1.66971	0.267405	6.24414	4.26145e-10	3.63277e-08
WBGene00000499	31.4484	-0.36967	0.326571	-1.13197	0.257646	0.580433
WBGene00000500	381.39	-0.012623	0.187487	-0.0673274	0.946321	0.980559
WBGene00000501	404.239	-0.360566	0.237667	-1.51711	0.12924	0.40724
WBGene00000502	437.618	0.0355643	0.236129	0.150614	0.88028	0.959855
WBGene00000503	920.928	1.51123	0.783642	1.92847	0.0537963	0.250586
WBGene00000506	151.387	0.00575184	0.174955	0.032876	0.973773	0.989564
WBGene00000507	309.8	0.0252488	0.193457	0.130514	0.89616	0.965982
WBGene00000508	885.182	0.256148	0.155373	1.64861	0.0992283	0.352298
WBGene00000509	756.007	0.725117	0.261957	2.76808	0.0056388	0.0571302
WBGene00000510	405.019	-0.00364606	0.168803	-0.0215995	0.982767	0.993641
WBGene00000511	80.4105	-0.251214	0.254556	-0.986871	0.323706	0.64851
WBGene00000512	191.952	-1.33057	0.798471	-1.6664	0.0956333	0.345413
WBGene00000513	19.7107	0.490922	0.496568	0.988628	0.322845	0.647979
WBGene00000514	123.864	0.157605	0.304593	0.51743	0.604856	0.842932
WBGene00000515	155.36	-0.0435793	0.217114	-0.200721	0.840917	0.947531
WBGene00000516	431.759	1.68792	0.248364	6.79615	1.07448e-11	1.31614e-09
WBGene00000517	264.245	1.12191	0.277345	4.04519	5.22814e-05	0.00135232
WBGene00000518	485.406	-0.268672	0.175951	-1.52697	0.12677	0.40272
WBGene00000519	471.339	0.783362	0.190021	4.12251	3.74765e-05	0.00103524
WBGene00000520	560.973	2.05579	0.211827	9.70507	2.8687e-22	1.4673e-19
WBGene00000521	18.5212	1.68543	1.03469	1.62893	0.103328	0.360318
WBGene00000522	211.026	0.715875	0.339978	2.10565	0.0352347	0.193516
WBGene00000523	89.01	0.30079	0.376389	0.799146	0.424206	0.732862
WBGene00000524	122.13	-0.36757	0.220603	-1.6662	0.0956729	0.345477
WBGene00000525	1.54518	-0.119973	1.36804	-0.0876971	0.930117	NA
WBGene00000526	217.926	0.133433	0.233852	0.570588	0.568279	0.822447
WBGene00000527	771.814	-0.0799229	0.217038	-0.368243	0.712692	0.895374
WBGene00000528	885.473	0.35455	0.300146	1.18126	0.237501	0.556799
WBGene00000529	356.937	-0.562654	0.200971	-2.79968	0.00511531	0.0531162
WBGene00000530	248.872	0.183162	0.277991	0.658877	0.509975	0.78783
WBGene00000531	141.031	-0.676389	0.34939	-1.93591	0.0528783	0.248569
WBGene00000532	754.227	0.374393	0.174903	2.14058	0.032308	0.182564
WBGene00000533	467.779	0.0857792	0.258163	0.332268	0.739687	0.908242
WBGene00000534	1472.58	-0.122518	0.211361	-0.579665	0.562141	0.819346
WBGene00000535	436.717	1.08085	0.337179	3.20556	0.00134798	0.0198271
WBGene00000536	328.234	-0.411111	0.318569	-1.29049	0.196879	0.508754
WBGene00000537	239.52	-0.292029	0.209083	-1.39672	0.162499	0.459397
WBGene00000539	36.4164	0.275028	0.630334	0.436321	0.662604	0.870736
WBGene00000540	244.205	-0.0156597	0.205076	-0.0763604	0.939132	0.978247
WBGene00000541	104.672	-0.697917	0.410944	-1.69832	0.0894464	0.33301
WBGene00000542	7668.93	-0.293889	0.294295	-0.99862	0.317979	0.644249
WBGene00000543	284.985	0.499052	0.330033	1.51213	0.130502	0.409344
WBGene00000544	9.5748	0.107768	1.0471	0.102921	0.918026	0.972359
WBGene00000545	1375.79	0.307169	0.292083	1.05165	0.29296	0.618778
WBGene00000546	34.6272	0.169586	0.379328	0.44707	0.654825	0.868091
WBGene00000547	897.598	-0.142733	0.231051	-0.617758	0.536735	0.804316
WBGene00000548	1631.77	0.432776	0.138767	3.11872	0.0018164	0.0247856
WBGene00000549	1083.66	-0.0257745	0.386156	-0.0667463	0.946784	0.980559
WBGene00000550	1479.23	0.261194	0.430693	0.60645	0.544216	0.809115
WBGene00000551	78.4397	0.437843	1.265	0.346121	0.729252	0.90359
WBGene00000552	4650.54	-0.189364	0.272454	-0.69503	0.487036	0.773495
WBGene00000553	556.145	0.0755446	0.309637	0.243978	0.807248	0.934037
WBGene00000554	1322.67	-0.0483585	0.148	-0.326748	0.743859	0.910248
WBGene00000555	0.870288	-3.7577	2.013	-1.86671	0.0619416	NA
WBGene00000556	15.2377	-3.08501	1.12492	-2.74243	0.00609873	0.0606464
WBGene00000557	57.3164	-0.575558	0.567865	-1.01355	0.310799	0.63715
WBGene00000558	282.791	0.61699	0.857256	0.719726	0.471694	0.764194
WBGene00000559	2.3148	3.9645	2.38427	1.66277	0.0963575	NA
WBGene00000560	46.2124	-2.50751	0.772271	-3.24693	0.00116656	0.0176162
WBGene00000561	28.9488	0.868311	0.69331	1.25241	0.210419	0.526103
WBGene00000562	119.694	2.55091	0.467315	5.45865	4.79757e-08	2.64133e-06
WBGene00000563	26.256	-0.160261	0.417259	-0.384079	0.70092	0.890813
WBGene00000564	634.998	-0.045368	0.17214	-0.263553	0.792124	0.928202
WBGene00000565	454.968	0.211602	0.212883	0.993982	0.320232	0.645889
WBGene00000566	955.313	0.0615655	0.283269	0.217339	0.827944	0.941445
WBGene00000567	2570.49	0.255928	0.276833	0.924485	0.355234	0.677319
WBGene00000583	119.966	-0.173555	0.293319	-0.591693	0.554056	0.814502
WBGene00000584	78.0836	0.118416	0.324178	0.365281	0.714902	0.896795
WBGene00000585	308.584	0.159495	0.20404	0.781683	0.434401	0.738962
WBGene00000591	548.118	0.254961	0.251948	1.01196	0.311559	0.637576
WBGene00000592	149.014	3.24137	0.298777	10.8488	2.02055e-27	1.6862e-24
WBGene00000593	8.21797	5.58806	2.13775	2.61399	NA	NA
WBGene00000594	11226.6	-0.578807	0.694613	-0.83328	0.404687	0.71821
WBGene00000596	23.3501	-0.176761	0.608195	-0.290633	0.771332	0.920507
WBGene00000597	13.1584	0.048126	0.56507	0.0851682	0.932128	0.97626
WBGene00000598	1.3086	0.560611	1.91357	0.292965	0.769549	NA
WBGene00000599	5874.98	-0.870053	0.835403	-1.04148	0.297654	0.62305
WBGene00000601	384.9	-1.04203	1.07508	-0.969255	0.332418	0.656411
WBGene00000602	342.695	-1.13888	1.06404	-1.07033	0.284469	0.610391
WBGene00000603	344.664	0.449235	1.17489	0.382365	0.702191	0.891214
WBGene00000606	246.954	-6.47555	1.47267	-4.39716	1.09678e-05	0.000360799
WBGene00000608	4.99366	-0.0774946	0.990713	-0.0782211	0.937652	0.977942
WBGene00000609	3.95873	-0.547014	0.904564	-0.604726	0.545361	NA
WBGene00000610	7.3698	-1.03675	1.5497	-0.669005	0.503493	0.783606
WBGene00000611	203.605	-0.865707	0.672219	-1.28783	0.197804	0.509536
WBGene00000612	14.0777	-0.571987	0.777594	-0.735585	0.461983	0.75791
WBGene00000613	3.66	-2.3009	1.26099	-1.82467	0.0680504	NA
WBGene00000614	2.37653	2.03158	1.4564	1.39494	0.163035	NA
WBGene00000615	6.97819	1.31459	0.730988	1.79837	0.0721189	0.294873
WBGene00000616	4535.75	-0.912367	0.485416	-1.87956	0.0601683	0.267835
WBGene00000617	2.51474	4.62634	2.36931	1.95261	0.0508659	NA
WBGene00000618	200.452	-6.72581	1.36201	-4.93814	7.88722e-07	3.46426e-05
WBGene00000620	13.6265	3.89042	1.22051	3.18755	0.00143484	0.0207202
WBGene00000621	13.9117	2.10157	0.770434	2.72778	0.00637622	0.0623697
WBGene00000622	13.2685	2.47076	0.59449	4.1561	3.23726e-05	0.000919891
WBGene00000623	10.8228	-1.33556	1.27545	-1.04713	0.29504	0.620692
WBGene00000624	1.78142	-1.12743	2.15081	-0.524191	0.600146	NA
WBGene00000625	153.75	0.47167	1.07117	0.440333	0.659696	0.869432
WBGene00000626	3.74126	-0.348259	0.82155	-0.423905	0.671635	NA
WBGene00000627	26.6259	1.95389	1.92635	1.0143	0.310442	0.637035
WBGene00000628	6.10737	0.586937	0.91937	0.638413	0.523205	0.795971
WBGene00000629	0.982784	-1.51496	1.7941	-0.844414	0.398438	NA
WBGene00000630	108.452	-0.515468	0.267915	-1.924	0.0543547	0.252298
WBGene00000631	35.5954	-1.21927	0.993057	-1.2278	0.219524	0.537072
WBGene00000632	2.17423	0.987113	1.22579	0.805288	0.420653	NA
WBGene00000633	4.66207	2.00746	1.20549	1.66527	0.0958591	0.345834
WBGene00000634	32.6722	-1.16956	1.10009	-1.06315	0.287713	0.612921
WBGene00000636	3.3609	-0.808715	1.12199	-0.720787	0.47104	NA
WBGene00000637	8.68413	-0.79091	0.595985	-1.32706	0.184488	0.490061
WBGene00000638	26.4026	-0.251402	0.59607	-0.421765	0.673196	0.877213
WBGene00000639	2.97474	-0.493708	1.63325	-0.302285	0.762435	NA
WBGene00000640	12.6301	0.218066	0.53684	0.406204	0.684593	0.882675
WBGene00000641	268.13	-1.50011	1.19519	-1.25512	0.209436	0.525201
WBGene00000644	11.5895	-0.818711	0.704657	-1.16186	0.245293	0.567045
WBGene00000645	52.4054	-0.251933	0.419322	-0.600809	0.547967	0.811693
WBGene00000646	2.55635	1.03708	1.39971	0.740921	0.458741	NA
WBGene00000647	12.7163	-1.68315	0.753357	-2.23419	0.0254704	0.155844
WBGene00000648	3.13705	-0.830569	1.31771	-0.630312	0.52849	NA
WBGene00000649	137.708	-6.29733	1.39513	-4.51381	6.36735e-06	0.000224857
WBGene00000650	438.427	3.47371	1.43676	2.41774	0.0156172	0.112814
WBGene00000651	5.98681	0.293931	0.990762	0.296672	0.766717	0.918843
WBGene00000652	223.035	1.31931	0.523724	2.51909	0.0117659	0.0951064
WBGene00000653	226.802	-1.82941	0.860231	-2.12664	0.0334497	0.186446
WBGene00000654	2.19902	0.731875	1.85558	0.394419	0.693272	NA
WBGene00000655	8.68979	-1.46589	0.936486	-1.56531	0.11751	0.3878
WBGene00000656	600.318	-0.397594	0.626581	-0.634546	0.525725	0.797235
WBGene00000657	4.41568	1.38391	1.03362	1.33889	0.180605	0.485534
WBGene00000658	2.57869	0.553832	1.11498	0.496718	0.619388	NA
WBGene00000659	10.6887	0.330884	0.679113	0.48723	0.626096	0.854457
WBGene00000660	3.95756	3.78738	1.41997	2.66723	0.00764783	NA
WBGene00000661	1.85643	-2.89662	1.68887	-1.71513	0.0863215	NA
WBGene00000662	16.4871	0.828375	0.915864	0.904474	0.365744	0.687511
WBGene00000663	1.85921	1.59081	1.50987	1.05361	0.292063	NA
WBGene00000664	64.5703	0.0364951	0.506741	0.0720192	0.942587	0.97963
WBGene00000665	87.447	-4.17968	0.8891	-4.70102	2.58865e-06	0.000100788
WBGene00000666	211.658	-1.31796	0.598338	-2.20271	0.0276153	0.165379
WBGene00000667	1720.55	-0.717751	0.780991	-0.919026	0.358082	0.680133
WBGene00000668	1269.35	-0.683756	0.775535	-0.881657	0.377962	0.69746
WBGene00000669	2193.32	-0.677068	0.772153	-0.876857	0.380564	0.699537
WBGene00000670	18.4394	0.291011	0.795331	0.365899	0.714441	0.896571
WBGene00000671	31.9499	-0.266244	0.794862	-0.334956	0.737658	0.907171
WBGene00000672	239.405	0.274864	1.2538	0.219225	0.826475	0.940872
WBGene00000673	4098.87	-0.282127	0.676991	-0.416737	0.676871	0.87907
WBGene00000674	143.624	-0.180192	0.625014	-0.2883	0.773117	0.92121
WBGene00000675	71.2479	-2.02625	0.849279	-2.38585	0.0170397	0.12008
WBGene00000676	2.66951	4.38598	2.17995	2.01196	0.0442239	NA
WBGene00000677	4005.66	-0.499274	0.783853	-0.636949	0.524158	0.796626
WBGene00000678	177.57	-0.193293	1.07655	-0.179548	0.857508	0.952646
WBGene00000679	3.63925	0.654242	1.04003	0.629063	0.529308	NA
WBGene00000680	9.3514	-1.61635	0.766439	-2.1089	0.0349528	0.192298
WBGene00000681	3526.16	-0.454776	0.9344	-0.486704	0.626468	0.854582
WBGene00000682	23.8708	6.44408	1.43029	4.50544	6.62364e-06	0.000232656
WBGene00000683	169.934	0.420332	1.10386	0.380784	0.703364	0.891844
WBGene00000684	7.03015	-1.00498	0.795701	-1.26302	0.206583	0.521341
WBGene00000685	78.71	-1.4045	0.727509	-1.93056	0.0535372	0.249988
WBGene00000687	93.9302	0.640505	0.994168	0.644262	0.519405	0.793878
WBGene00000688	2.49928	-0.547243	1.08821	-0.502886	0.615044	NA
WBGene00000689	58.0475	-0.874007	1.01008	-0.865289	0.38688	0.704093
WBGene00000690	2.8194	0.604918	1.25956	0.48026	0.631043	NA
WBGene00000691	11199.2	-0.579589	0.694429	-0.834627	0.403928	0.717986
WBGene00000692	1173.31	-1.42426	0.582292	-2.44596	0.0144467	0.107999
WBGene00000693	15.6365	1.45181	0.920546	1.57712	0.114768	0.382552
WBGene00000694	9.24625	0.247187	0.714072	0.346165	0.729219	0.90359
WBGene00000695	144.454	4.65747	1.71437	2.71672	0.00659316	0.0637835
WBGene00000696	9.39249	-0.0428836	0.761043	-0.0563484	0.955064	0.983408
WBGene00000697	19.9031	-0.327192	0.428806	-0.76303	0.445446	0.746301
WBGene00000698	47.5479	0.500864	0.418707	1.19621	0.231613	0.549841
WBGene00000699	2601.3	-0.434833	0.708631	-0.613624	0.539464	0.8065
WBGene00000700	31.1593	2.04965	1.02085	2.0078	0.044665	0.224624
WBGene00000701	31.1635	2.04978	1.01819	2.01316	0.0440979	0.222964
WBGene00000702	12.8291	-4.05476	2.04843	-1.97945	0.0477654	0.234146
WBGene00000703	42.4299	0.144929	0.571066	0.253787	0.79966	0.930804
WBGene00000704	133.977	-1.00244	1.17618	-0.852289	0.394054	0.710058
WBGene00000705	13.6264	0.318356	1.30262	0.244396	0.806924	0.933966
WBGene00000706	3.23775	0.340094	1.11758	0.304312	0.76089	NA
WBGene00000707	56.553	0.590977	0.919697	0.642578	0.520498	0.794629
WBGene00000708	1.33704	1.51524	2.05999	0.735555	0.462002	NA
WBGene00000710	5.61836	-0.428097	0.987241	-0.43363	0.664557	0.872272
WBGene00000711	19.6641	-1.48188	0.791735	-1.87169	0.0612492	0.269919
WBGene00000712	20.9684	0.604474	0.876561	0.689597	0.490447	0.775552
WBGene00000713	4.08933	-1.92643	1.48893	-1.29384	0.195721	NA
WBGene00000714	12.8461	0.176832	1.10325	0.160283	0.872658	0.956777
WBGene00000715	99.589	0.689727	0.685339	1.0064	0.314222	0.640232
WBGene00000716	13.3217	0.925565	0.824851	1.1221	0.26182	0.584872
WBGene00000717	5283.92	-0.772564	0.844241	-0.915098	0.36014	0.68181
WBGene00000718	1055.87	-0.428496	0.855458	-0.500897	0.616444	0.849646
WBGene00000719	1782.41	-1.17401	0.708284	-1.65754	0.0974112	0.348806
WBGene00000720	3339.15	-1.31342	0.722342	-1.81827	0.0690223	0.287702
WBGene00000721	3.53428	-0.988115	1.15207	-0.857686	0.391066	NA
WBGene00000722	31.3484	-2.87888	0.795195	-3.62035	0.000294206	0.00581138
WBGene00000723	58.4828	-0.817408	0.319893	-2.55526	0.010611	0.0886914
WBGene00000724	17.6563	-0.167873	0.689701	-0.2434	0.807695	0.934037
WBGene00000725	5.44914	-1.51352	0.83627	-1.80985	0.070319	0.291077
WBGene00000726	154.346	-1.16514	0.637387	-1.828	0.0675502	0.284421
WBGene00000727	755.652	-0.466772	0.627314	-0.744081	0.456827	0.754465
WBGene00000728	429.911	-0.416957	0.620157	-0.672341	0.501366	0.781781
WBGene00000729	18.3399	-2.75804	1.06851	-2.5812	0.00984585	0.0845698
WBGene00000730	152.936	0.0533641	0.684286	0.0779851	0.93784	0.977942
WBGene00000731	3.29898	-3.03726	1.33314	-2.27827	0.0227104	NA
WBGene00000732	717.969	-0.385296	0.806723	-0.477606	0.632931	0.857651
WBGene00000733	2220.85	-0.58795	0.801049	-0.733975	0.462964	0.758586
WBGene00000734	46.7288	-2.97596	0.874981	-3.40117	0.000670984	0.0113787
WBGene00000735	34.8199	-2.04713	0.921272	-2.22207	0.0262786	0.15959
WBGene00000736	7.19481	0.686602	0.88416	0.776558	0.437419	0.741234
WBGene00000737	2.41814	-1.15209	1.19414	-0.964791	0.33465	NA
WBGene00000738	521.202	3.41095	1.39948	2.4373	0.0147975	0.109231
WBGene00000739	3846.66	-0.872165	1.01697	-0.85761	0.391108	0.707519
WBGene00000740	2583.41	-0.433586	1.03583	-0.418587	0.675518	0.878456
WBGene00000741	2534.97	-0.541013	1.03961	-0.5204	0.602785	0.841948
WBGene00000742	1645.07	-0.46852	1.03718	-0.451725	0.651467	0.866386
WBGene00000743	1896.33	-0.523806	1.04902	-0.499327	0.617549	0.850466
WBGene00000744	9.11975	5.31592	2.76915	1.9197	0.0548963	0.253814
WBGene00000745	23.2112	0.10381	0.822368	0.126232	0.899548	0.966825
WBGene00000746	18.5435	-3.10576	1.4606	-2.12636	0.0334735	0.186446
WBGene00000747	18.6585	-0.152936	0.799396	-0.191314	0.84828	0.949479
WBGene00000748	3.69087	2.04514	1.1551	1.77053	0.0766382	NA
WBGene00000749	56.265	-0.709717	1.00588	-0.705566	0.480458	0.770739
WBGene00000750	55.2072	1.312	0.511637	2.56432	0.0103379	0.0870514
WBGene00000751	2.00033	0.999496	1.64958	0.605909	0.544575	NA
WBGene00000752	1.11963	1.21534	1.77731	0.683808	0.494096	NA
WBGene00000753	242.942	-0.352772	1.06949	-0.329851	0.741513	0.909164
WBGene00000754	101.668	0.563918	0.471634	1.19567	0.231826	0.549841
WBGene00000755	32.6319	0.13268	1.14471	0.115907	0.907726	0.969154
WBGene00000756	0.781255	2.33364	2.40778	0.969211	0.33244	NA
WBGene00000757	23.717	-0.1667	0.490899	-0.339582	0.734172	0.905705
WBGene00000758	1.28009	3.03404	1.63265	1.85836	0.0631183	NA
WBGene00000759	31.2802	-0.0726356	0.700862	-0.103637	0.917457	0.972341
WBGene00000760	4.25057	0.00566276	0.98058	0.0057749	0.995392	0.998258
WBGene00000761	418.047	-0.255736	0.194026	-1.31805	0.187487	0.494182
WBGene00000762	298.079	-0.0756677	0.27615	-0.274009	0.784077	0.924925
WBGene00000763	382.378	-0.36888	0.220619	-1.67202	0.0945199	0.342802
WBGene00000764	167.212	-0.649064	0.311141	-2.08608	0.0369718	0.199408
WBGene00000765	181.162	0.164498	0.326543	0.503756	0.614433	0.848139
WBGene00000766	775.531	-0.126146	0.290752	-0.433862	0.664389	0.87221
WBGene00000767	330.599	0.00444669	0.25711	0.0172949	0.986201	0.995113
WBGene00000768	649.282	-0.166875	0.243032	-0.686638	0.492311	0.776802
WBGene00000770	85.1964	4.43997	0.508344	8.73418	2.45434e-18	7.6306e-16
WBGene00000771	6.72308	0.698777	0.850801	0.821316	0.411466	0.722972
WBGene00000772	25.9512	0.784107	0.635613	1.23362	0.217343	0.534085
WBGene00000773	168.598	0.0344709	0.345103	0.0998858	0.920435	0.973415
WBGene00000774	300.703	0.0307935	0.226715	0.135825	0.89196	0.964071
WBGene00000775	143.852	0.0741025	0.388877	0.190555	0.848874	0.949805
WBGene00000776	4286.45	-0.311503	0.328749	-0.947539	0.343364	0.667511
WBGene00000777	243.687	-0.592977	0.24343	-2.43592	0.0148538	0.109494
WBGene00000778	48.4329	1.24681	0.70162	1.77704	0.0755618	0.302476
WBGene00000779	2674.48	-0.728097	0.337543	-2.15705	0.0310018	0.177716
WBGene00000780	271.123	-0.554972	0.354216	-1.56676	0.117171	0.387675
WBGene00000781	2707.09	-1.77798	0.5833	-3.04813	0.00230269	0.0298296
WBGene00000782	1753.19	-2.04937	0.62393	-3.28462	0.00102121	0.0159118
WBGene00000783	155.14	0.25628	0.737068	0.347702	0.728064	0.903301
WBGene00000784	1110.04	-2.85712	1.2821	-2.22846	0.0258496	0.157522
WBGene00000785	690.269	-1.68363	0.743596	-2.26417	0.0235636	0.147734
WBGene00000786	6985.79	-0.536169	0.636071	-0.84294	0.399262	0.714087
WBGene00000787	2097.26	-0.0667168	0.322796	-0.206684	0.836256	0.944832
WBGene00000788	3684.94	-0.472005	0.381397	-1.23757	0.215876	0.53249
WBGene00000789	8819.35	-0.682626	0.311553	-2.19104	0.0284488	0.168567
WBGene00000792	360.727	1.2401	0.532623	2.3283	0.0198964	0.132387
WBGene00000793	925.74	-0.333251	0.352711	-0.94483	0.344746	0.668469
WBGene00000794	250.019	1.37548	0.368532	3.73232	0.000189726	0.00402718
WBGene00000795	406.892	0.895434	0.326223	2.74485	0.00605383	0.0605231
WBGene00000796	1231.83	0.271955	0.209244	1.2997	0.193702	0.50379
WBGene00000797	32.9826	1.0125	0.619945	1.63321	0.102424	0.358349
WBGene00000798	208.549	-0.147929	0.265798	-0.556546	0.577838	0.827884
WBGene00000799	69.8564	0.624812	0.988744	0.631925	0.527436	0.798227
WBGene00000800	2474.05	-0.037665	0.303426	-0.124132	0.90121	0.966937
WBGene00000802	33480.5	-1.46475	0.288851	-5.07094	3.9585e-07	1.89625e-05
WBGene00000803	140.454	-0.195881	0.244039	-0.802664	0.422169	0.731336
WBGene00000804	87.803	1.76203	0.343552	5.12886	2.91496e-07	1.43095e-05
WBGene00000812	660.807	0.0576587	0.21618	0.266716	0.789688	0.927488
WBGene00000813	355.039	0.123412	0.230907	0.534467	0.593019	0.836781
WBGene00000814	1116.78	0.228017	0.346034	0.658946	0.509931	0.78783
WBGene00000815	403.472	0.848717	0.220506	3.84895	0.000118624	0.0026947
WBGene00000816	285.821	-0.0738974	0.284056	-0.260151	0.794747	0.929121
WBGene00000817	395.878	-0.0314485	0.173501	-0.181259	0.856165	0.952157
WBGene00000818	370.209	0.111528	0.248267	0.449227	0.653268	0.867232
WBGene00000819	16.5125	-0.161839	0.557517	-0.290285	0.771598	0.920507
WBGene00000820	144.85	-0.521911	0.356132	-1.4655	0.142785	0.428788
WBGene00000821	7.97139	-0.235333	0.859613	-0.273766	0.784265	0.924925
WBGene00000822	3852.09	-0.29085	0.239539	-1.21421	0.224669	0.541369
WBGene00000830	3786.82	0.291512	0.402993	0.723368	0.469454	0.762124
WBGene00000831	2986.32	0.089016	0.432998	0.20558	0.837119	0.945252
WBGene00000832	2613.35	0.284115	0.352363	0.806313	0.420062	0.729963
WBGene00000833	7302.24	-0.200053	0.5116	-0.391034	0.695772	0.889117
WBGene00000834	718.709	0.568503	0.22995	2.47229	0.0134252	0.103385
WBGene00000835	173.06	-0.096584	0.234872	-0.41122	0.680911	0.881061
WBGene00000836	724.678	0.423328	0.213651	1.9814	0.0475461	0.233685
WBGene00000837	1180.2	0.223929	0.198345	1.12898	0.258905	0.581468
WBGene00000838	780.547	-0.0979848	0.208686	-0.469531	0.63869	0.860698
WBGene00000839	644.34	0.410783	0.197588	2.07898	0.0376191	0.201721
WBGene00000840	833.408	0.687179	0.268601	2.55836	0.0105167	0.0880708
WBGene00000841	153.273	1.3934	0.550588	2.53075	0.011382	0.0932198
WBGene00000843	442.672	0.281954	0.267361	1.05458	0.291617	0.617257
WBGene00000845	120.164	-0.199919	0.349293	-0.572354	0.567082	0.821632
WBGene00000846	296.994	0.265325	0.237331	1.11795	0.263587	0.587573
WBGene00000851	1.97845	0.119907	1.18847	0.100892	0.919636	NA
WBGene00000853	45.8501	1.51883	0.740975	2.04978	0.0403862	0.210805
WBGene00000854	416.613	-0.14374	0.184213	-0.780292	0.435219	0.739092
WBGene00000857	281.166	0.193191	0.370441	0.521517	0.602007	0.841599
WBGene00000858	239.378	0.753417	0.363282	2.07392	0.0380867	0.203403
WBGene00000859	0.594787	-0.24612	2.89106	-0.0851314	0.932157	NA
WBGene00000860	5.43576	0.456864	0.875389	0.521898	0.601741	0.841422
WBGene00000861	2.51023	-0.0752397	1.5133	-0.0497188	0.960346	NA
WBGene00000862	209.556	-0.624042	0.228639	-2.72937	0.0063455	0.0622434
WBGene00000863	327.212	0.761283	0.496353	1.53375	0.125091	0.400477
WBGene00000864	38.9248	3.46203	0.494775	6.99719	2.61145e-12	3.50908e-10
WBGene00000865	382.185	2.15648	0.560458	3.84772	0.000119224	0.0027006
WBGene00000866	26.3501	0.727892	0.647267	1.12456	0.260775	0.583935
WBGene00000867	29.0345	0.92395	0.891215	1.03673	0.299861	0.625135
WBGene00000868	509.209	1.92801	0.80978	2.38091	0.01727	0.120913
WBGene00000869	5346.19	-0.774929	0.193272	-4.00953	6.08403e-05	0.00154103
WBGene00000870	226.472	0.176974	0.464988	0.380598	0.703502	0.891844
WBGene00000871	175.22	1.84276	0.284798	6.4704	9.77464e-11	9.68667e-09
WBGene00000872	1059.88	1.11014	0.348274	3.18755	0.00143483	0.0207202
WBGene00000874	982.416	0.0505194	0.132203	0.382137	0.70236	0.891358
WBGene00000875	671.706	2.4008	0.30302	7.9229	2.32034e-15	5.0399e-13
WBGene00000876	1574.85	0.062501	0.267889	0.233309	0.815521	0.936583
WBGene00000877	831.924	-0.866399	0.206247	-4.20078	2.66e-05	0.000773889
WBGene00000878	28.3225	-1.54749	0.452271	-3.42159	0.000622565	0.0106833
WBGene00000879	2086.13	-1.3919	0.23678	-5.87848	4.14061e-09	2.87954e-07
WBGene00000880	578.529	0.243932	0.178029	1.37018	0.170631	0.472252
WBGene00000881	5140.06	-0.507001	0.318418	-1.59225	0.111328	0.376313
WBGene00000882	231.074	-0.937556	0.493024	-1.90164	0.0572177	0.260418
WBGene00000883	3098.98	-0.547045	0.237549	-2.30288	0.0212857	0.137899
WBGene00000884	387.249	0.553495	0.279079	1.98329	0.047335	0.233294
WBGene00000885	36.623	-0.398028	0.356871	-1.11533	0.26471	0.588839
WBGene00000886	84.8446	-0.0400265	0.369665	-0.108278	0.913775	0.971208
WBGene00000887	115.865	-0.283466	0.280497	-1.01059	0.312214	0.638193
WBGene00000888	125.875	0.269388	0.3528	0.763572	0.445123	0.746232
WBGene00000889	642.159	-0.204832	0.255621	-0.801311	0.422951	0.731944
WBGene00000890	272.238	0.482247	0.221753	2.1747	0.0296525	0.172857
WBGene00000891	304.147	0.241088	0.268179	0.898983	0.368662	0.689625
WBGene00000892	435.532	0.0184504	0.30916	0.0596792	0.952411	0.98252
WBGene00000893	61.9926	0.449502	1.02994	0.436434	0.662522	0.870736
WBGene00000894	2127.99	0.122962	0.131032	0.938414	0.348031	0.670755
WBGene00000895	116.034	-1.23123	0.389966	-3.15727	0.00159255	0.0223151
WBGene00000896	337.585	0.177043	0.295216	0.599708	0.548701	0.812268
WBGene00000897	764.469	-0.118797	0.15721	-0.755658	0.449854	0.749905
WBGene00000898	4612.93	-0.122667	0.308527	-0.397589	0.690933	0.886147
WBGene00000899	1240.71	0.149233	0.171999	0.867636	0.385593	0.702998
WBGene00000900	1512.74	-0.455456	0.191142	-2.38281	0.017181	0.120637
WBGene00000901	2514.08	-0.192805	0.384011	-0.502081	0.61561	0.849014
WBGene00000902	45.7404	1.56331	0.836093	1.86978	0.0615148	0.270236
WBGene00000903	1084.85	0.206731	0.480381	0.430347	0.666943	0.874622
WBGene00000904	352.937	0.189578	0.193164	0.981432	0.32638	0.651117
WBGene00000905	42.5152	-0.513043	0.342054	-1.49989	0.133644	0.414189
WBGene00000906	182.407	0.107785	0.280827	0.383815	0.701116	0.890825
WBGene00000907	167.5	0.162357	0.29328	0.55359	0.579859	0.829009
WBGene00000908	950.919	-0.0112579	0.182749	-0.0616033	0.950879	0.981986
WBGene00000910	716.542	0.233472	0.296125	0.788424	0.430448	0.736903
WBGene00000911	3151.12	0.413629	0.201616	2.05157	0.0402119	0.210565
WBGene00000912	4305	0.422966	0.220963	1.91419	0.0555953	0.255535
WBGene00000913	630.334	0.108896	0.220979	0.492786	0.622164	0.852712
WBGene00000914	933.162	0.0787316	0.154509	0.509559	0.610361	0.846076
WBGene00000915	29255.7	-0.568342	0.259701	-2.18845	0.028637	0.169113
WBGene00000917	189.692	-0.0996547	0.277449	-0.359182	0.719459	0.898955
WBGene00000920	76.9754	0.291585	0.711574	0.409775	0.681971	0.881714
WBGene00000923	338.373	-0.135715	0.209783	-0.64693	0.517677	0.792968
WBGene00000928	416.025	0.0130821	1.40791	0.00929186	0.992586	0.997317
WBGene00000929	333.647	-0.722358	0.419438	-1.7222	0.0850329	0.324058
WBGene00000930	0.609161	-1.48099	2.32039	-0.63825	0.523311	NA
WBGene00000931	3908.82	0.282234	0.378482	0.745699	0.455849	0.753696
WBGene00000932	1025.05	1.20346	1.05802	1.13747	0.255341	0.578219
WBGene00000933	478.376	-0.18598	0.207303	-0.897141	0.369643	0.690268
WBGene00000934	219.463	-0.292562	0.248552	-1.17707	0.239169	0.559413
WBGene00000935	69.5297	0.40865	0.235351	1.73634	0.0825029	0.318874
WBGene00000936	462.513	-0.358577	0.197881	-1.81209	0.0699729	0.290366
WBGene00000937	214.34	0.0395174	0.205272	0.192512	0.847341	0.94883
WBGene00000938	2744.32	0.0270393	0.287942	0.0939051	0.925185	0.975328
WBGene00000939	1562.79	1.01303	0.187899	5.39135	6.99296e-08	3.77125e-06
WBGene00000940	196.694	-0.0575792	0.208545	-0.276099	0.782472	0.924552
WBGene00000941	310.289	-0.804128	0.321021	-2.50491	0.0122483	0.0978878
WBGene00000942	4786.43	-0.205544	0.3273	-0.627998	0.530006	0.799858
WBGene00000950	137.194	0.298127	0.2501	1.19203	0.233249	0.551297
WBGene00000951	201.071	0.0401922	0.37806	0.106312	0.915335	0.971781
WBGene00000952	41.695	-0.0175784	0.363588	-0.048347	0.96144	0.985444
WBGene00000953	59.0299	0.0196101	0.408365	0.048021	0.961699	0.985444
WBGene00000955	283.979	0.359643	0.386152	0.931351	0.351672	0.674065
WBGene00000958	1387.28	-0.30337	0.196688	-1.54239	0.122978	0.39657
WBGene00000959	1261.35	0.208346	0.201784	1.03252	0.301829	0.627646
WBGene00000960	188.534	0.29895	0.385684	0.775116	0.438271	0.742042
WBGene00000961	649.257	0.34902	0.4538	0.769105	0.441831	0.744012
WBGene00000962	4720.86	-0.011842	0.341065	-0.0347207	0.972302	0.988908
WBGene00000963	662.209	0.345975	0.367612	0.941143	0.346632	0.670153
WBGene00000964	927.113	-0.12055	0.340877	-0.353646	0.723604	0.901081
WBGene00000965	493.672	0.0431653	0.318667	0.135456	0.892252	0.964254
WBGene00000966	264.042	0.694164	0.322365	2.15335	0.0312913	0.178859
WBGene00000967	308.526	0.00245278	0.324762	0.00755255	0.993974	0.99756
WBGene00000968	70.1906	-0.600946	0.43669	-1.37614	0.168779	0.468926
WBGene00000969	182.397	-0.228403	0.41824	-0.546107	0.584993	0.832106
WBGene00000970	479.504	-0.0286781	0.356727	-0.0803923	0.935925	0.977423
WBGene00000971	133.549	-0.676881	0.582838	-1.16135	0.245498	0.567394
WBGene00000972	77.7815	0.72346	1.02737	0.704189	0.481315	0.770808
WBGene00000973	775.51	-0.276491	0.286483	-0.965125	0.334482	0.659001
WBGene00000974	19.2179	-1.13137	0.454215	-2.49082	0.0127447	0.100738
WBGene00000975	447.136	0.0888748	0.364324	0.243944	0.807274	0.934037
WBGene00000976	1363.65	0.354873	0.441899	0.803064	0.421938	0.731336
WBGene00000977	310.449	0.227871	0.331937	0.68649	0.492404	0.776818
WBGene00000978	242.298	-0.122462	0.365541	-0.335017	0.737612	0.907171
WBGene00000979	16.8008	0.598285	0.865388	0.691349	0.489347	0.774407
WBGene00000980	626.294	-0.178221	0.260605	-0.683875	0.494054	0.778082
WBGene00000981	552.891	0.428943	0.442159	0.970109	0.331992	0.655959
WBGene00000982	414.773	-0.468829	0.370738	-1.26458	0.206021	0.520419
WBGene00000983	798.798	0.37227	0.380942	0.977235	0.328453	0.652605
WBGene00000984	699.221	0.0319618	0.290221	0.110129	0.912307	0.970776
WBGene00000985	955.391	0.474237	0.235295	2.0155	0.043852	0.221862
WBGene00000986	21.1663	-0.79101	0.858576	-0.921305	0.356891	0.679615
WBGene00000987	575.359	-0.153775	0.226822	-0.677953	0.497802	0.780433
WBGene00000988	233.142	-0.136727	0.31593	-0.432777	0.665177	0.87281
WBGene00000989	47.53	-0.267813	0.451582	-0.593054	0.553145	0.814349
WBGene00000990	84.1774	0.237927	0.942639	0.252405	0.800728	0.931315
WBGene00000991	1811.48	0.501305	0.383836	1.30604	0.191539	0.500501
WBGene00000992	143.488	-0.0738336	0.488186	-0.151241	0.879786	0.959753
WBGene00000993	400.644	0.044146	0.391564	0.112743	0.910235	0.969873
WBGene00000994	206.859	0.372432	0.233468	1.59521	0.110664	0.375015
WBGene00000995	717.577	0.205725	0.402654	0.510923	0.609405	0.845309
WBGene00000996	412.172	-0.10694	0.403065	-0.265316	0.790766	0.927913
WBGene00000998	9980.71	-0.639373	0.322317	-1.98368	0.047292	0.233207
WBGene00001000	2783.53	-0.0951214	0.460968	-0.206351	0.836517	0.944917
WBGene00001001	590.135	0.248648	0.30868	0.80552	0.42052	0.730412
WBGene00001002	398.467	1.89609	0.261333	7.25546	4.0029e-13	6.04477e-11
WBGene00001005	1374.68	-0.324689	0.281217	-1.15458	0.248261	0.570236
WBGene00001006	3904.46	0.813214	0.327274	2.48481	0.0129619	0.101719
WBGene00001007	577.964	0.276173	0.288077	0.958678	0.337721	0.662408
WBGene00001008	3330.3	0.435402	0.298012	1.46102	0.144009	0.431158
WBGene00001016	429.112	2.62465	0.218478	12.0133	3.0239e-33	4.79469e-30
WBGene00001017	1622.97	0.395417	0.163832	2.41356	0.0157977	0.113807
WBGene00001018	451.112	0.239721	0.180481	1.32824	0.1841	0.489615
WBGene00001019	676.645	0.239864	0.118233	2.02874	0.0424845	0.217161
WBGene00001020	119.382	0.150576	0.310658	0.4847	0.627889	0.85513
WBGene00001021	47.164	-1.02565	0.339989	-3.01672	0.00255522	0.032226
WBGene00001022	137.279	0.0529665	0.27283	0.194137	0.846069	0.94838
WBGene00001023	2358.03	0.0310416	0.174117	0.17828	0.858503	0.953142
WBGene00001025	765.964	-0.0713819	0.282727	-0.252476	0.800673	0.931315
WBGene00001026	1249.05	0.55548	0.289653	1.91774	0.0551437	0.254618
WBGene00001027	240.628	0.349535	0.237674	1.47065	0.141387	0.426484
WBGene00001028	511.417	0.289898	0.200874	1.44318	0.14897	0.437906
WBGene00001029	365.346	0.334649	0.504109	0.663843	0.506791	0.786244
WBGene00001030	3415.42	0.00738078	0.205304	0.0359505	0.971322	0.988618
WBGene00001031	1092.33	-0.412588	0.47478	-0.86901	0.384842	0.702359
WBGene00001032	528.084	0.037681	0.144129	0.261439	0.793754	0.928701
WBGene00001033	150.125	0.0129943	0.319488	0.0406721	0.967557	0.98715
WBGene00001034	406.548	0.554961	0.194498	2.85329	0.00432688	0.0468513
WBGene00001035	202.269	0.0826617	0.21358	0.387029	0.698734	0.890146
WBGene00001036	121.713	-0.00924629	0.318306	-0.0290484	0.976826	0.991141
WBGene00001037	2675.22	0.0765254	0.20432	0.374537	0.708005	0.893515
WBGene00001038	2368.88	-0.0512148	0.219484	-0.233341	0.815496	0.936583
WBGene00001039	154.131	-0.277348	0.257613	-1.0766	0.281657	0.60746
WBGene00001040	152.166	-0.310794	0.250649	-1.23996	0.214991	0.531492
WBGene00001041	256.832	0.18884	0.269169	0.701568	0.482949	0.77225
WBGene00001042	301.353	0.993546	0.241407	4.11564	3.86102e-05	0.0010647
WBGene00001043	634.028	0.00812578	0.186226	0.043634	0.965196	0.986537
WBGene00001044	27.9574	0.163912	0.49279	0.33262	0.739421	0.908072
WBGene00001045	337.455	0.438243	0.615625	0.711867	0.476547	0.768056
WBGene00001046	154.605	2.12698	0.312488	6.80659	9.99379e-12	1.23798e-09
WBGene00001047	1596.06	-0.0544774	0.204321	-0.266626	0.789757	0.927488
WBGene00001048	213.895	-0.249365	0.240737	-1.03584	0.300278	0.625816
WBGene00001049	405.818	1.41177	0.249795	5.65169	1.58875e-08	9.68892e-07
WBGene00001050	121.635	0.156851	0.290974	0.539055	0.589849	0.83558
WBGene00001051	265.077	0.966575	0.394363	2.45098	0.0142468	0.107054
WBGene00001052	361.143	-0.110571	0.248209	-0.445473	0.655978	0.868447
WBGene00001053	317.737	-0.48662	0.286569	-1.69809	0.0894915	0.33301
WBGene00001054	302.207	-0.103851	0.194986	-0.532609	0.594304	0.837328
WBGene00001055	191.359	0.246249	0.32555	0.756411	0.449403	0.749448
WBGene00001056	1221.56	0.202642	0.134126	1.51084	0.13083	0.409901
WBGene00001057	726.295	0.450734	0.198561	2.27001	0.0232071	0.146544
WBGene00001058	1377.24	0.157483	0.207573	0.758687	0.44804	0.748344
WBGene00001059	306.049	-0.653431	0.670609	-0.974385	0.329866	0.653712
WBGene00001060	303.875	0.429191	0.186682	2.29905	0.0215024	0.138772
WBGene00001061	401.506	2.07021	0.248968	8.31517	9.16237e-17	2.46235e-14
WBGene00001062	1.33457	1.31573	1.90132	0.692008	0.488932	NA
WBGene00001063	58.9147	1.58544	0.855269	1.85373	0.0637778	0.275698
WBGene00001064	173.424	0.44181	1.18817	0.371841	0.710011	0.894482
WBGene00001065	104.102	-0.645376	1.32472	-0.48718	0.626131	0.854457
WBGene00001066	202.804	-6.13638	1.27339	-4.81892	1.44336e-06	6.02259e-05
WBGene00001067	352.337	-5.22854	1.08591	-4.81491	1.47269e-06	6.11284e-05
WBGene00001068	196.433	-2.45679	0.705819	-3.48076	0.000500001	0.00896834
WBGene00001069	198.827	0.684345	1.41422	0.483903	0.628455	0.855566
WBGene00001070	66.6496	-4.36612	1.07567	-4.05897	4.92902e-05	0.00129439
WBGene00001071	58.7363	-4.22037	1.15019	-3.66929	0.000243223	0.00498906
WBGene00001072	279.703	0.605515	1.37998	0.438786	0.660816	0.869752
WBGene00001073	1225.84	-0.00032934	0.386507	-0.000852092	0.99932	0.999888
WBGene00001074	266.184	-5.33487	1.23743	-4.31125	1.62336e-05	0.000507692
WBGene00001075	1475.63	4.04895	1.53251	2.64204	0.00824091	0.0742407
WBGene00001076	1259.71	4.01259	1.47134	2.72716	0.00638812	0.0624476
WBGene00001077	637.03	0.452165	0.701558	0.644516	0.519241	0.793805
WBGene00001078	213.334	-0.0916118	0.354958	-0.258092	0.796336	0.929527
WBGene00001079	7.43577	-3.46991	1.13424	-3.05923	0.00221905	0.0291028
WBGene00001080	1896.67	-0.0947843	0.481844	-0.196712	0.844053	0.948229
WBGene00001081	3150.98	0.0815701	0.243445	0.335065	0.737576	0.907171
WBGene00001082	1029.73	-0.069441	0.220314	-0.315191	0.752616	0.912346
WBGene00001085	1066.31	0.233972	0.24658	0.948865	0.342689	0.666873
WBGene00001086	2113.88	0.373013	0.228819	1.63016	0.103067	0.359812
WBGene00001087	1567.69	0.441128	0.186434	2.36613	0.0179749	0.124459
WBGene00001088	671.875	-0.218193	0.286516	-0.761541	0.446334	0.747328
WBGene00001089	1037.24	0.173553	0.347743	0.499084	0.61772	0.850466
WBGene00001090	565.4	0.685932	0.300237	2.28463	0.0223344	0.142681
WBGene00001092	147.589	0.309501	0.176081	1.75772	0.0787954	0.310174
WBGene00001093	968.709	0.216965	0.157049	1.38151	0.167123	0.466861
WBGene00001094	2107.84	0.890431	0.191423	4.65164	3.29308e-06	0.000125216
WBGene00001095	206.053	0.569307	0.286181	1.98932	0.0466657	0.231284
WBGene00001096	29.8607	0.597032	0.530068	1.12633	0.260026	0.582834
WBGene00001099	961.263	0.177808	0.255262	0.69657	0.486072	0.773327
WBGene00001101	1725.4	0.193099	0.14126	1.36697	0.171633	0.47346
WBGene00001102	324.76	2.14572	0.401237	5.34777	8.9044e-08	4.70627e-06
WBGene00001103	6.67168	0.541052	1.43187	0.377863	0.705532	0.892383
WBGene00001104	29.2692	1.76423	1.61223	1.09428	NA	NA
WBGene00001105	61.7872	2.68723	1.48639	1.80789	0.070623	0.291766
WBGene00001106	3.6009	0.519629	1.0719	0.484775	0.627836	NA
WBGene00001107	12.3911	-1.14577	0.723107	-1.58451	0.113077	0.379149
WBGene00001108	48.3837	2.84146	1.05791	2.68591	0.00723317	0.0683121
WBGene00001109	75.4264	0.246851	0.384961	0.641238	0.521368	0.794709
WBGene00001110	237.122	2.58741	0.254605	10.1625	2.91572e-24	1.65113e-21
WBGene00001112	363.355	1.0343	0.20619	5.01627	5.26836e-07	2.42131e-05
WBGene00001113	2217.87	-0.356312	0.227833	-1.56392	0.117837	0.388366
WBGene00001115	486.884	0.637977	0.267141	2.38816	0.0169329	0.119647
WBGene00001116	772.718	-0.193501	0.237203	-0.815762	0.414636	0.72598
WBGene00001117	207.903	0.0679301	0.261649	0.259623	0.795154	0.929249
WBGene00001118	495.51	-0.0664936	0.199104	-0.333965	0.738406	0.907399
WBGene00001119	110.437	-0.275705	0.286324	-0.962914	0.335591	0.660271
WBGene00001121	114.258	0.0597415	0.220555	0.270868	0.786492	0.926082
WBGene00001122	233.877	0.0596966	0.179118	0.333281	0.738922	0.907682
WBGene00001123	62.5597	1.97598	0.748884	2.63857	0.00832575	0.0747103
WBGene00001127	147.6	0.155043	0.192093	0.807126	0.419594	0.729505
WBGene00001129	100.537	-0.230762	0.248187	-0.929792	0.352479	0.674825
WBGene00001130	1908.87	0.0679906	0.363042	0.187281	0.851441	0.950735
WBGene00001131	6539.89	0.00203246	0.289239	0.00702694	0.994393	0.997801
WBGene00001132	2938.95	-0.0402737	0.233328	-0.172606	0.862961	0.953505
WBGene00001133	98.8901	0.214762	0.367174	0.584906	0.558611	0.817515
WBGene00001134	921.478	0.482362	0.24986	1.93053	0.0535418	0.249988
WBGene00001135	472.138	-0.222056	0.217819	-1.01945	0.307989	0.634691
WBGene00001136	46.5446	0.12532	0.420587	0.297965	0.76573	0.91867
WBGene00001137	21625.4	-0.294323	0.295611	-0.995643	0.319424	0.645294
WBGene00001145	1473.11	-0.280941	0.186892	-1.50323	0.13278	0.412816
WBGene00001147	39.9203	-0.454731	0.435452	-1.04427	0.296359	0.62206
WBGene00001148	369.371	0.0567254	0.411265	0.137929	0.890296	0.963509
WBGene00001149	4321.43	0.663836	0.330194	2.01044	0.0443846	0.223698
WBGene00001150	27.0463	1.16257	0.899767	1.29208	0.19633	0.507831
WBGene00001151	239.98	-0.0647113	0.195399	-0.331175	0.740512	0.90879
WBGene00001152	400.906	0.0436776	0.435769	0.100231	0.920161	0.973341
WBGene00001153	397.668	-0.300309	0.474428	-0.632992	0.526739	0.797876
WBGene00001154	217.986	-0.705969	0.435869	-1.61968	0.105301	0.364074
WBGene00001155	914.666	-0.533051	0.296523	-1.79767	0.072229	0.295247
WBGene00001156	443.006	-0.0864279	0.550577	-0.156977	0.875263	0.957629
WBGene00001157	255.602	0.345958	0.346259	0.999131	0.317731	0.643992
WBGene00001158	77.0927	-0.277615	1.36908	-0.202775	0.839311	0.946725
WBGene00001159	232.912	0.0354877	0.206409	0.171929	0.863493	0.953505
WBGene00001160	4148.16	0.266952	0.544556	0.490219	0.623979	0.853504
WBGene00001161	271.912	1.86267	0.281977	6.60574	3.95527e-11	4.29553e-09
WBGene00001162	280.041	-0.23689	0.379675	-0.623929	0.532675	0.801185
WBGene00001163	272.026	-0.155273	0.265589	-0.584634	0.558794	0.817515
WBGene00001164	0.807893	0.678687	2.14075	0.317032	0.751219	NA
WBGene00001165	129.003	0.579028	0.534655	1.08299	0.278811	0.604642
WBGene00001166	1111.41	0.82657	0.228359	3.61962	0.000295041	0.00581138
WBGene00001167	76148.6	-1.39071	0.279447	-4.97667	6.46884e-07	2.89746e-05
WBGene00001168	101540	-0.512952	0.308925	-1.66044	0.0968251	0.348368
WBGene00001169	11571.2	0.438411	0.450326	0.973542	0.330284	0.654061
WBGene00001170	16.7153	1.3018	0.842263	1.54559	0.122203	0.395358
WBGene00001171	477.103	-0.398976	0.409023	-0.975436	0.329344	0.653332
WBGene00001172	12071.2	-0.466268	0.328145	-1.42092	0.15534	0.447843
WBGene00001173	5658.09	-0.0345227	0.274556	-0.12574	0.899938	0.966893
WBGene00001174	108.43	-0.0186033	0.275036	-0.0676397	0.946072	0.98052
WBGene00001175	53.3937	-0.132958	0.354087	-0.375496	0.707292	0.893266
WBGene00001177	4859.83	-0.012096	0.312694	-0.0386831	0.969143	0.98797
WBGene00001178	1244.86	0.662727	0.499424	1.32698	0.184515	0.490061
WBGene00001179	1165.23	-0.28545	0.149126	-1.91416	0.0556002	0.255535
WBGene00001182	570.482	-0.176954	0.147979	-1.19581	0.231772	0.549841
WBGene00001184	897.462	-0.301826	0.210013	-1.43718	0.150667	0.440446
WBGene00001185	10.6781	-0.146611	0.706079	-0.207641	0.83551	0.944832
WBGene00001186	335.986	0.0329198	0.418014	0.0787529	0.937229	0.977871
WBGene00001187	2126.22	-0.150598	0.240608	-0.625907	0.531376	0.800446
WBGene00001188	416.021	-0.0645314	0.234276	-0.275451	0.78297	0.924681
WBGene00001189	10620.7	-0.520745	0.313122	-1.66307	0.096298	0.347178
WBGene00001190	233.663	-0.28409	0.263094	-1.07981	0.280229	0.606367
WBGene00001193	231.741	0.685876	0.25422	2.69796	0.00697655	0.0666173
WBGene00001194	3550.17	0.0874016	0.13596	0.642848	0.520323	0.794606
WBGene00001196	3641.75	-0.367981	0.276686	-1.32996	0.183532	0.489011
WBGene00001202	142.805	-0.285742	0.22828	-1.25172	0.210672	0.526103
WBGene00001204	92.6928	0.0558729	0.277757	0.201158	0.840575	0.94741
WBGene00001207	456.015	-0.0600211	0.198993	-0.301623	0.762939	0.917286
WBGene00001208	952.528	0.4152	0.190415	2.1805	0.0292206	0.171094
WBGene00001209	2389.18	0.16264	0.223827	0.726629	0.467453	0.762052
WBGene00001210	163.821	1.35128	0.721541	1.87276	0.0611009	0.269715
WBGene00001211	87.167	-0.694783	0.326241	-2.12966	0.0331996	0.185552
WBGene00001214	193.555	0.0372029	0.321801	0.115608	0.907963	0.969287
WBGene00001215	734.674	-0.130503	0.52829	-0.247029	0.804886	0.933286
WBGene00001223	4.88337	0.418578	1.01138	0.413867	0.678972	0.880204
WBGene00001224	770.408	0.149537	0.207217	0.721644	0.470513	0.763296
WBGene00001225	4334.56	-0.126661	0.248017	-0.510692	0.609566	0.845385
WBGene00001226	1079.64	0.473307	0.472743	1.00119	0.316734	0.642709
WBGene00001227	1361.88	-0.0840744	0.269171	-0.312345	0.754778	0.913291
WBGene00001228	1916.93	-0.230923	0.163867	-1.40922	0.158771	0.453436
WBGene00001229	1542.91	0.220023	0.190833	1.15296	0.248926	0.570537
WBGene00001230	1616.82	0.112278	0.200562	0.559819	0.575603	0.82639
WBGene00001231	563.395	0.116939	0.394482	0.296437	0.766896	0.918843
WBGene00001232	1376.84	-0.601844	0.185728	-3.24046	0.00119336	0.0179524
WBGene00001233	521.144	-0.373907	0.185137	-2.01962	0.0434223	0.220674
WBGene00001234	507.508	0.892905	0.442753	2.01671	0.0437259	0.22172
WBGene00001235	193.982	-0.12177	0.255589	-0.476429	0.633769	0.857838
WBGene00001236	517.999	-0.560592	0.369219	-1.51832	0.128935	0.40652
WBGene00001237	22.9762	-0.570616	0.450479	-1.26669	0.205266	0.519423
WBGene00001239	2329.86	-0.453428	0.292118	-1.55221	0.120613	0.393051
WBGene00001240	824.927	0.0278593	0.224682	0.123994	0.90132	0.966937
WBGene00001241	186.092	-0.0426444	0.717648	-0.0594225	0.952616	0.98252
WBGene00001242	22.8479	0.932352	0.763163	1.22169	0.221823	0.538393
WBGene00001243	203.044	-0.675406	0.631461	-1.06959	0.284803	0.610596
WBGene00001244	328.631	-1.19077	0.591658	-2.0126	0.0441564	0.223189
WBGene00001245	3.52676	0.706751	1.05766	0.668224	0.503991	NA
WBGene00001246	5.4095	-1.03411	0.864213	-1.1966	0.231464	0.549826
WBGene00001247	102.743	-0.264211	0.397598	-0.664519	0.506358	0.786137
WBGene00001248	274.958	0.529634	0.239556	2.2109	0.0270426	0.162666
WBGene00001249	261.529	0.572245	0.376748	1.51891	0.128786	0.406415
WBGene00001250	240.551	0.218705	0.640764	0.341319	0.732863	0.905246
WBGene00001251	631.029	-0.0373718	0.138768	-0.269312	0.78769	0.926406
WBGene00001252	11.4299	-0.51584	0.480001	-1.07466	0.282525	0.608327
WBGene00001253	230.521	-0.349535	0.201631	-1.73354	0.0830004	0.319741
WBGene00001258	1047.52	0.37426	0.262571	1.42537	0.154052	0.446264
WBGene00001259	2035.49	0.525252	0.249505	2.10517	0.0352764	0.193678
WBGene00001262	1465.8	0.687856	0.379097	1.81446	0.0696069	0.289226
WBGene00001263	9521.48	-0.543099	0.474099	-1.14554	0.251986	0.574146
WBGene00001281	282.557	0.422693	0.243419	1.73648	0.0824785	0.318874
WBGene00001284	747.3	0.485554	0.242725	2.00043	0.0454542	0.226814
WBGene00001303	761.767	-0.865554	0.299647	-2.88858	0.00386988	0.0435518
WBGene00001309	232.963	-0.0297507	0.222175	-0.133906	0.893477	0.964797
WBGene00001310	3.13522	1.94961	1.92882	1.01078	0.312121	NA
WBGene00001311	2.94175	-1.04867	1.15638	-0.90686	0.364481	NA
WBGene00001320	457.339	-0.235904	0.31129	-0.757826	0.448555	0.748662
WBGene00001324	570.292	-0.134542	0.184169	-0.730532	0.465065	0.760227
WBGene00001325	805.358	0.421543	0.154259	2.7327	0.00628173	0.0618269
WBGene00001328	3013.04	0.096433	0.564339	0.170878	0.86432	0.953505
WBGene00001329	2356.96	0.25679	0.211742	1.21275	0.225226	0.541663
WBGene00001330	2220.98	0.0852495	0.327536	0.260275	0.794651	0.929121
WBGene00001331	584.629	0.128646	0.321747	0.399835	0.689278	0.886011
WBGene00001332	212.87	0.577116	0.214986	2.68443	0.00726531	0.0685299
WBGene00001333	3217.42	0.11366	0.154025	0.737937	0.460553	0.756738
WBGene00001334	606.19	-0.052969	0.178772	-0.296294	0.767006	0.918843
WBGene00001335	346.917	-0.0615679	0.161832	-0.380442	0.703617	0.891844
WBGene00001336	1606.59	0.00427734	0.246243	0.0173704	0.986141	0.995113
WBGene00001337	2112.83	-0.0629085	0.222733	-0.282438	0.777607	0.922885
WBGene00001338	389.049	-0.039405	0.184347	-0.213754	0.830739	0.942453
WBGene00001340	1383.99	0.277337	0.172007	1.61236	0.106883	0.367305
WBGene00001345	948.079	0.356781	0.252499	1.413	0.157655	0.45115
WBGene00001352	952.368	0.216122	0.174301	1.23994	0.214997	0.531492
WBGene00001358	96.0401	-0.015437	0.223122	-0.0691865	0.944841	0.980255
WBGene00001365	350.609	0.681874	0.254957	2.67447	0.00748478	0.069811
WBGene00001366	1123.99	0.391896	0.203094	1.92963	0.053653	0.250163
WBGene00001368	740.597	-0.172544	0.179713	-0.960113	0.336998	0.661563
WBGene00001371	168.353	-0.292126	0.278662	-1.04832	0.294493	0.619952
WBGene00001372	130.735	3.04364	0.300034	10.1443	3.5123e-24	1.92038e-21
WBGene00001373	63.3841	-0.506779	0.324945	-1.55958	0.118858	0.389948
WBGene00001374	864.677	-0.150935	0.216044	-0.698631	0.484783	0.772951
WBGene00001377	200.393	0.550926	0.483344	1.13982	0.25436	0.577103
WBGene00001385	15033.4	-1.09063	0.315351	-3.45846	0.000543283	0.00960345
WBGene00001386	431.249	-1.41386	0.408812	-3.45847	0.000543244	0.00960345
WBGene00001387	127.401	-0.0558348	0.80103	-0.0697037	0.944429	0.980159
WBGene00001388	8.18336	-2.12579	0.997859	-2.13035	0.0331428	0.185463
WBGene00001389	111.934	-0.143541	0.512778	-0.279929	0.779532	0.923478
WBGene00001390	566.966	-0.0596999	0.35357	-0.168849	0.865915	0.953917
WBGene00001391	3093.12	-0.810391	0.530053	-1.52888	0.126293	0.402059
WBGene00001392	437.065	-0.787863	0.478879	-1.64522	0.0999239	0.353738
WBGene00001393	3781.78	-1.10509	0.355363	-3.10975	0.00187245	0.0253974
WBGene00001394	9599.18	-1.08552	0.361771	-3.00057	0.00269478	0.0335168
WBGene00001395	2937.8	-0.339	0.383397	-0.884203	0.376586	0.696498
WBGene00001396	3682.01	-0.865475	0.184386	-4.69382	2.68147e-06	0.000103954
WBGene00001397	134.204	-1.50372	0.525864	-2.85953	0.00424276	0.0461628
WBGene00001398	7404.76	0.136718	0.562359	0.243116	0.807916	0.934037
WBGene00001399	15.3243	2.90211	0.864277	3.35784	0.000785539	0.0129743
WBGene00001400	73.4659	0.42631	0.312706	1.36329	0.17279	0.474993
WBGene00001401	44.3102	-0.603394	0.319376	-1.88929	0.0588532	0.263982
WBGene00001402	48.6341	-0.757076	0.446414	-1.69591	0.0899038	0.333688
WBGene00001403	1076.95	0.538522	0.287617	1.87236	0.0611571	0.269766
WBGene00001404	718.713	0.556653	0.5331	1.04418	0.296402	0.62206
WBGene00001405	799.333	0.152594	0.186796	0.816905	0.413983	0.72529
WBGene00001406	118.928	-0.593275	0.313927	-1.88985	0.0587778	0.263793
WBGene00001410	1268.35	0.0821647	0.201837	0.407085	0.683945	0.882303
WBGene00001411	685.771	0.165545	0.162736	1.01726	0.309029	0.635616
WBGene00001412	728.367	0.191929	0.280265	0.684812	0.493463	0.777563
WBGene00001413	92.0194	0.904854	0.337526	2.68084	0.00734376	0.0689418
WBGene00001414	21.8592	-0.310223	0.582985	-0.53213	0.594636	0.837721
WBGene00001423	1583.76	0.103884	0.586957	0.176988	0.859518	0.95319
WBGene00001424	0.15122	0	6.42485	0	1	NA
WBGene00001425	205.897	0.432417	0.239903	1.80246	0.0714724	0.293508
WBGene00001426	1026.63	-0.53809	0.253768	-2.1204	0.0339721	0.188343
WBGene00001427	2077.4	-0.748136	0.265173	-2.82132	0.0047827	0.0505564
WBGene00001428	273.787	-0.413116	0.419669	-0.984386	0.324926	0.649287
WBGene00001429	70.2669	0.354262	0.403951	0.876992	0.380491	0.699537
WBGene00001430	103.76	0.0934128	0.85692	0.10901	0.913195	0.971147
WBGene00001431	1066.77	-0.288015	0.301506	-0.955254	0.339449	0.663374
WBGene00001432	78.806	1.87306	1.02468	1.82795	0.0675572	0.284421
WBGene00001433	280.831	-0.272945	0.250886	-1.08793	0.276627	0.602137
WBGene00001434	54.7351	1.14611	0.536526	2.13617	0.032666	0.183801
WBGene00001435	21.1081	2.98681	1.72626	1.73022	0.083591	0.321314
WBGene00001436	20.5757	3.38567	1.59092	2.12812	0.0333275	0.186088
WBGene00001437	7.81776	-1.09544	0.771157	-1.42052	0.155457	0.447843
WBGene00001438	143.301	-0.345399	0.272828	-1.266	0.205515	0.519781
WBGene00001439	2761.43	0.196006	0.323209	0.606439	0.544224	0.809115
WBGene00001440	244.601	-0.177117	0.278666	-0.635587	0.525045	0.797038
WBGene00001441	4468.38	0.123089	0.304073	0.4048	0.685625	0.883389
WBGene00001442	37.103	0.2237	0.381914	0.585734	0.558055	0.816962
WBGene00001443	937.913	0.793208	0.305265	2.59842	0.00936535	0.0814207
WBGene00001444	4551.41	-0.603003	0.340162	-1.77269	0.0762796	0.304411
WBGene00001445	535.18	-0.800332	0.323616	-2.47309	0.013395	0.103267
WBGene00001446	1351.66	-0.77519	0.353162	-2.195	0.0281637	0.167566
WBGene00001447	436.391	-0.450657	0.358943	-1.25551	0.209293	0.525088
WBGene00001448	1060.64	-0.623748	0.318085	-1.96095	0.0498851	0.240492
WBGene00001449	1419.17	-0.231978	0.364201	-0.636949	0.524158	0.796626
WBGene00001450	513.78	-0.378948	0.307505	-1.23233	0.217826	0.534733
WBGene00001451	669.364	-0.754174	0.292692	-2.57668	0.00997533	0.0853439
WBGene00001452	2784.7	-0.438403	0.332272	-1.31941	0.187032	0.493639
WBGene00001453	351.753	-0.337566	0.295331	-1.14301	0.253035	0.575462
WBGene00001454	1813.64	-0.432685	0.29584	-1.46257	0.143586	0.43046
WBGene00001455	1831.5	-0.427933	0.351648	-1.21694	0.223628	0.540197
WBGene00001456	871.002	-0.536193	0.261769	-2.04834	0.0405263	0.211099
WBGene00001457	2930.16	-0.745824	0.40116	-1.85917	0.0630032	0.27424
WBGene00001458	1353.07	-0.907199	0.34064	-2.66322	0.00773966	0.0712246
WBGene00001459	1433.53	-0.514905	0.323471	-1.59181	0.111427	0.376313
WBGene00001460	1220.55	-0.755712	0.27894	-2.70923	0.00674397	0.0648469
WBGene00001461	2381.42	-0.397964	0.290071	-1.37195	0.170078	0.471379
WBGene00001462	1034.55	-0.784296	0.26499	-2.95972	0.00307916	0.0369312
WBGene00001463	466.042	-0.238637	0.522004	-0.457157	0.647559	0.86472
WBGene00001464	671.646	-0.851673	0.296268	-2.87467	0.00404447	0.044989
WBGene00001465	248.031	0.359351	0.284098	1.26488	0.205914	0.520397
WBGene00001466	75.2895	0.210828	0.387777	0.543683	0.58666	0.833295
WBGene00001468	86.8236	0.815734	0.342113	2.3844	0.0171071	0.120449
WBGene00001470	654.924	0.0884741	0.279108	0.316989	0.751252	0.911766
WBGene00001475	897.405	0.646298	0.36506	1.77039	0.0766629	0.305416
WBGene00001476	698.902	0.815878	0.23176	3.52036	0.000430957	0.00800146
WBGene00001477	481.264	2.05896	1.82206	1.13002	NA	NA
WBGene00001478	178.28	-0.12904	0.3935	-0.32793	0.742965	0.909617
WBGene00001479	866.365	1.76499	0.412128	4.28261	1.84711e-05	0.000567592
WBGene00001480	390.369	0.341137	0.37218	0.916591	0.359357	0.680923
WBGene00001481	60.7571	0.646783	0.334421	1.93404	0.0531082	0.249169
WBGene00001482	31.9396	-0.168197	0.436394	-0.385425	0.699923	0.890402
WBGene00001483	10.4067	-1.14858	0.666566	-1.72313	0.0848656	0.323858
WBGene00001484	597.698	-0.0846379	0.222919	-0.379681	0.704183	0.892028
WBGene00001485	345.038	-0.195719	0.218111	-0.897339	0.369538	0.69025
WBGene00001486	48.6598	0.0419524	0.341509	0.122844	0.90223	0.967642
WBGene00001487	64.8687	-0.088142	0.545844	-0.161478	0.871717	0.956337
WBGene00001488	28565.3	-0.929727	0.357191	-2.60289	0.00924427	0.0807655
WBGene00001489	1009.68	0.460227	0.199631	2.30539	0.0211447	0.137406
WBGene00001490	1013.82	-0.388156	0.173626	-2.23558	0.0253791	0.155611
WBGene00001491	2669.5	0.222369	0.379208	0.586403	0.557605	0.816497
WBGene00001492	972.328	-0.13908	0.33703	-0.412664	0.679853	0.880404
WBGene00001493	3573.03	0.199608	0.148201	1.34687	0.178021	0.481443
WBGene00001494	663.76	-0.133029	0.222261	-0.598529	0.549487	0.812901
WBGene00001495	675.295	0.21009	0.251698	0.834689	0.403893	0.717986
WBGene00001496	1835.45	0.683534	0.313	2.18381	0.028976	0.170313
WBGene00001497	505.445	0.376893	0.2961	1.27286	0.203068	0.516517
WBGene00001498	1410.86	-0.349508	0.177908	-1.96454	0.0494671	0.239131
WBGene00001499	334.437	0.136748	0.215246	0.635309	0.525227	0.797038
WBGene00001500	682.736	1.76163	0.699236	2.51937	0.0117565	0.0951064
WBGene00001501	2429.88	-0.206889	0.267385	-0.773747	0.43908	0.742373
WBGene00001502	8008.66	0.331735	0.270555	1.22613	0.220151	0.537073
WBGene00001503	2861.01	-0.383072	0.260282	-1.47176	0.141086	0.425782
WBGene00001505	431.449	0.0489586	0.318467	0.153732	0.877821	0.958914
WBGene00001506	110.258	0.253635	0.303635	0.835331	0.403531	0.717986
WBGene00001507	11.3414	0.582895	0.609979	0.955598	0.339275	0.663241
WBGene00001508	272.478	0.124752	0.279648	0.446103	0.655523	0.868156
WBGene00001509	1140.95	0.127103	0.201523	0.630712	0.528229	0.798817
WBGene00001510	845.746	0.267516	0.255034	1.04894	0.294204	0.619683
WBGene00001511	317.617	2.54585	0.376459	6.76263	1.35506e-11	1.60342e-09
WBGene00001512	191.544	-0.0400919	0.216491	-0.18519	0.85308	0.951761
WBGene00001513	341.075	-0.056294	0.254385	-0.221294	0.824863	0.940194
WBGene00001514	75.8063	-0.477612	0.235181	-2.03083	0.042272	0.216494
WBGene00001515	439.8	-0.135455	0.229323	-0.590672	0.55474	0.814826
WBGene00001516	1681.64	0.311866	0.143789	2.16891	0.0300893	0.174377
WBGene00001517	322.063	-0.112703	0.263077	-0.428404	0.668357	0.8751
WBGene00001518	444.382	-0.3777	0.205855	-1.83478	0.0665377	0.282231
WBGene00001519	499.215	0.151568	0.197542	0.76727	0.442921	0.744667
WBGene00001520	2643.76	-0.737033	0.202603	-3.63782	0.000274951	0.00551154
WBGene00001522	99.057	0.678934	0.800216	0.848439	0.396194	0.711966
WBGene00001523	303.878	0.274612	0.402767	0.681813	0.495357	0.778839
WBGene00001526	822.024	0.493923	0.239947	2.05847	0.0395453	0.208039
WBGene00001527	1414.13	0.299171	0.245275	1.21974	0.222564	0.539315
WBGene00001528	7.83363	-0.0692145	0.846861	-0.0817306	0.934861	0.977345
WBGene00001529	4.74466	-0.287923	1.02066	-0.282096	0.77787	0.923122
WBGene00001530	42.5644	0.303211	0.513749	0.590193	0.555061	0.814988
WBGene00001531	33.1665	-0.55879	0.436882	-1.27904	0.200882	0.513169
WBGene00001532	148.963	-0.74191	0.553457	-1.3405	0.180082	0.484784
WBGene00001533	31.3404	0.146975	0.397584	0.36967	0.711628	0.894833
WBGene00001534	84.9357	-0.32665	0.306339	-1.0663	0.286287	0.611377
WBGene00001535	156.844	0.197396	0.280801	0.702974	0.482072	0.77139
WBGene00001536	124.089	0.683204	0.495899	1.37771	0.168294	0.46807
WBGene00001537	489.298	-0.194661	0.280469	-0.694055	0.487648	0.774049
WBGene00001538	1247.66	-1.11441	0.248599	-4.48274	7.36907e-06	0.000255118
WBGene00001539	20.9299	-0.151253	0.459856	-0.328914	0.742221	0.909397
WBGene00001540	32.9211	0.00168391	0.353095	0.00476901	0.996195	0.998714
WBGene00001541	507.926	-0.315286	0.348287	-0.905248	0.365334	0.687238
WBGene00001542	50.846	-0.120681	0.492647	-0.244965	0.806484	0.933784
WBGene00001543	189.802	-1.0883	0.465068	-2.34008	0.0192795	0.130028
WBGene00001544	237.905	-0.113909	0.233565	-0.487697	0.625765	0.854457
WBGene00001545	31.4907	0.572269	0.477466	1.19855	0.230701	0.54863
WBGene00001546	288.004	0.0579103	0.271938	0.212954	0.831363	0.942453
WBGene00001547	226.29	0.171692	0.355847	0.482488	0.629459	0.856346
WBGene00001548	301.503	0.0325367	0.305856	0.106379	0.915282	0.971781
WBGene00001549	54.8488	-0.863233	0.367153	-2.35115	0.0187153	0.127576
WBGene00001550	32.4854	-0.0801767	0.33987	-0.235904	0.813507	0.935674
WBGene00001551	45.5293	0.527444	0.327303	1.61148	0.107074	0.367528
WBGene00001552	93.9645	-0.7553	0.222983	-3.38726	0.00070594	0.0118574
WBGene00001553	77.0292	0.183762	0.324764	0.565831	0.571508	0.823579
WBGene00001554	131.496	-0.52957	0.392512	-1.34918	0.177279	0.480501
WBGene00001555	263.273	0.113488	0.272116	0.417057	0.676637	0.87907
WBGene00001556	127.785	-0.361768	0.188292	-1.92131	0.0546928	0.253286
WBGene00001557	137.077	0.235833	0.317578	0.742601	0.457723	0.755248
WBGene00001558	4188.33	-0.0311906	0.134387	-0.232096	0.816464	0.936951
WBGene00001559	1105.88	-0.118315	0.213164	-0.555041	0.578867	0.828224
WBGene00001560	1442.9	-0.0509351	0.256408	-0.198648	0.842538	0.947582
WBGene00001561	3303.87	0.0610754	0.25324	0.241176	0.809419	0.934312
WBGene00001562	2540.5	-0.114607	0.223092	-0.513723	0.607446	0.844068
WBGene00001563	762.484	-0.0500194	0.251077	-0.19922	0.842091	0.947531
WBGene00001564	7760.21	-0.0556265	1.00427	-0.0553898	0.955828	0.98342
WBGene00001565	1404.98	-0.0267291	0.176582	-0.151369	0.879684	0.959753
WBGene00001566	216.765	0.18182	0.281308	0.64634	0.518059	0.793345
WBGene00001568	588.055	-0.0114381	0.198556	-0.0576065	0.954062	0.983078
WBGene00001569	150.302	0.896971	0.437603	2.04974	0.0403901	0.210805
WBGene00001570	696.761	0.879756	0.305983	2.87518	0.00403795	0.0449619
WBGene00001571	156.801	1.28977	0.308821	4.17643	2.96117e-05	0.000853679
WBGene00001572	883.135	0.318573	0.359148	0.887025	0.375065	0.695234
WBGene00001574	2533.55	-0.301614	0.126111	-2.39166	0.0167724	0.118872
WBGene00001575	26.7566	-0.0761145	0.513271	-0.148293	0.882112	0.959938
WBGene00001577	359.487	1.76834	0.482494	3.66501	0.000247329	0.00504977
WBGene00001578	524.663	-0.0223674	0.459625	-0.0486644	0.961187	0.985444
WBGene00001579	516.544	0.024109	0.324731	0.074243	0.940817	0.979166
WBGene00001580	471.491	0.0740258	0.223646	0.330995	0.740648	0.908886
WBGene00001581	21626.9	-1.37308	0.464404	-2.95665	0.00311001	0.0370769
WBGene00001582	1367.59	0.523177	0.253829	2.06114	0.0392898	0.207171
WBGene00001583	281.633	0.45271	0.327481	1.3824	0.166849	0.466343
WBGene00001584	478.208	0.149202	0.213644	0.698369	0.484947	0.772951
WBGene00001585	147.168	-0.380123	0.245689	-1.54717	0.121822	0.394528
WBGene00001586	154.327	-0.337797	0.275322	-1.22691	0.219855	0.537073
WBGene00001587	158.817	-0.312953	0.276541	-1.13167	0.257774	0.580577
WBGene00001588	122.968	-0.204458	0.258758	-0.790155	0.429437	0.736444
WBGene00001589	617.401	0.0924042	0.163379	0.565582	0.571678	0.823705
WBGene00001590	114.393	0.117694	0.341834	0.344301	0.73062	0.904252
WBGene00001591	642.817	-0.666225	0.528582	-1.2604	0.207525	0.52272
WBGene00001592	263.125	0.0783366	0.323926	0.241835	0.808908	0.934305
WBGene00001593	145.601	-0.0996148	0.266494	-0.373797	0.708555	0.893785
WBGene00001594	343.146	-0.394346	0.240624	-1.63885	0.101245	0.356347
WBGene00001595	66.643	0.650398	0.550157	1.18221	0.237124	0.556272
WBGene00001596	1799.43	0.302368	0.184518	1.63869	0.101277	0.35638
WBGene00001597	96.9716	0.571924	0.406457	1.4071	0.159399	0.454438
WBGene00001598	1275.51	2.4677	0.17182	14.3621	8.95062e-47	4.7307e-43
WBGene00001599	232.558	1.14811	0.228319	5.02855	4.94197e-07	2.28455e-05
WBGene00001600	95.0318	0.138195	0.3301	0.418647	0.675474	0.878456
WBGene00001601	321.986	-0.242183	0.272693	-0.888115	0.374479	0.694647
WBGene00001602	442.426	0.46233	0.155872	2.96608	0.00301619	0.036424
WBGene00001603	6.14029	0.137675	1.0991	0.125261	0.900317	0.966937
WBGene00001604	2957.38	-0.064834	0.568501	-0.114044	0.909203	0.969548
WBGene00001606	204.174	2.60457	0.270174	9.64036	5.40007e-22	2.67573e-19
WBGene00001607	145.844	3.48556	0.50244	6.93728	3.99722e-12	5.23802e-10
WBGene00001608	233.573	1.06298	0.42923	2.47647	0.0132689	0.10273
WBGene00001609	182.011	1.49561	0.322938	4.63127	3.63436e-06	0.000134694
WBGene00001612	148.613	0.136111	0.234718	0.579894	0.561986	0.819238
WBGene00001613	108.238	-0.0400593	0.315398	-0.127012	0.898931	0.966794
WBGene00001614	56.4393	-0.176915	0.312819	-0.56555	0.5717	0.823705
WBGene00001615	570.886	-0.190582	0.203267	-0.937594	0.348453	0.670926
WBGene00001616	328.442	-0.0761361	0.235911	-0.322732	0.746898	0.910871
WBGene00001617	389.314	-0.204892	0.148875	-1.37627	0.168737	0.468892
WBGene00001618	47.4318	-0.343222	0.350059	-0.98047	0.326854	0.651817
WBGene00001619	32.1189	0.0757704	0.325216	0.232985	0.815773	0.936583
WBGene00001620	1284.12	-0.117195	0.445188	-0.263249	0.792359	0.928202
WBGene00001621	271.944	-0.495421	0.263695	-1.87876	0.0602768	0.268243
WBGene00001622	498.093	0.0454307	0.227363	0.199815	0.841625	0.947531
WBGene00001623	205.446	-0.0613904	0.388453	-0.158038	0.874427	0.957448
WBGene00001624	85.4757	0.172477	0.263477	0.654617	0.512714	0.789292
WBGene00001625	76.0922	-0.520874	0.281887	-1.84781	0.0646301	0.278115
WBGene00001626	17.4623	-0.108485	0.477715	-0.227091	0.820353	0.938363
WBGene00001627	173.387	0.372479	0.332774	1.11932	0.263005	0.586683
WBGene00001628	525.909	-0.0648342	0.196765	-0.3295	0.741778	0.909287
WBGene00001629	448.544	0.0242247	0.268015	0.0903857	0.927981	0.975551
WBGene00001630	707.89	-0.284254	0.188487	-1.50809	0.131532	0.411194
WBGene00001631	860.799	-0.477862	0.208752	-2.28914	0.0220711	0.141455
WBGene00001632	530.573	-0.0306576	0.34133	-0.0898179	0.928432	0.975551
WBGene00001633	313.827	0.166135	0.348171	0.477165	0.633244	0.857746
WBGene00001635	521.62	-0.148036	0.223443	-0.66252	0.507638	0.786891
WBGene00001636	98.8156	0.198573	0.37279	0.532668	0.594263	0.837328
WBGene00001637	154.135	0.18266	0.229674	0.795301	0.426439	0.734558
WBGene00001638	286.119	0.572427	0.221191	2.58793	0.00965558	0.0831607
WBGene00001639	11.4197	-0.108708	0.501786	-0.216642	0.828488	0.941482
WBGene00001640	1.03087	1.82815	2.11348	0.864993	0.387043	NA
WBGene00001641	0.149198	-0.739252	6.4111	-0.115308	0.908201	NA
WBGene00001642	0.363395	0	5.35332	0	1	NA
WBGene00001643	55.1791	0.0206081	0.328208	0.0627895	0.949934	0.981893
WBGene00001644	107.461	0.649736	0.457828	1.41917	0.155849	0.448402
WBGene00001645	425.951	-0.174079	0.15045	-1.15706	0.24725	0.56941
WBGene00001646	57.2354	-0.0267148	0.337748	-0.079097	0.936955	0.977714
WBGene00001647	34.0368	-0.31543	0.482055	-0.654345	0.512889	0.789321
WBGene00001648	3080.79	-0.0109834	0.182953	-0.0600341	0.952128	0.982416
WBGene00001649	665.252	0.153484	0.226758	0.676864	0.498492	0.780671
WBGene00001650	974.104	-0.651296	0.415849	-1.56618	0.117306	0.387754
WBGene00001651	1432.13	0.182931	0.19363	0.944746	0.344788	0.668469
WBGene00001653	492.069	0.657116	0.212265	3.09574	0.00196322	0.0263357
WBGene00001660	456.444	0.508433	0.215666	2.35751	0.0183981	0.126177
WBGene00001661	503.223	1.09454	0.195403	5.60147	2.12547e-08	1.25284e-06
WBGene00001662	1337.24	0.102356	0.148985	0.687023	0.492068	0.776746
WBGene00001663	51.9505	-0.367842	0.307559	-1.196	0.231695	0.549841
WBGene00001664	172.244	-0.273019	0.299741	-0.910849	0.362375	0.684503
WBGene00001665	156.378	-0.399846	0.299918	-1.33318	0.182472	0.487873
WBGene00001666	60.4813	-0.0500248	0.284899	-0.175588	0.860618	0.953403
WBGene00001667	8.66892	0.871771	0.73202	1.19091	0.233688	0.551722
WBGene00001668	41.0032	0.0932529	0.278519	0.334817	0.737763	0.907171
WBGene00001669	461.474	-0.285987	0.183163	-1.56138	0.118434	0.389281
WBGene00001670	80.6694	-0.149357	0.519255	-0.287637	0.773624	0.921332
WBGene00001671	245.681	0.175281	0.404852	0.432952	0.665049	0.872716
WBGene00001672	42.9383	-0.255337	0.382948	-0.666766	0.504922	0.784435
WBGene00001673	52.9513	-0.401658	0.32822	-1.22374	0.221049	0.53776
WBGene00001674	179.91	0.293933	0.302398	0.972006	0.331048	0.655153
WBGene00001675	28.8959	-0.467395	0.418264	-1.11746	0.263797	0.587596
WBGene00001676	107.708	-0.165132	0.449805	-0.36712	0.71353	0.895836
WBGene00001677	44.8355	-0.0564714	0.410873	-0.137442	0.890681	0.963535
WBGene00001678	169.127	0.0922949	0.29399	0.313938	0.753568	0.912941
WBGene00001679	5692.55	-0.21552	0.277795	-0.775826	0.437852	0.741578
WBGene00001680	1184.41	0.267638	0.224539	1.19194	0.233285	0.551297
WBGene00001681	154.041	-0.36241	0.206948	-1.75122	0.0799085	0.312538
WBGene00001682	1118.61	-0.582113	0.229628	-2.53502	0.011244	0.0925288
WBGene00001683	377.541	2.61062	0.477494	5.46734	4.56841e-08	2.52393e-06
WBGene00001684	11767.2	-0.204175	0.329208	-0.620201	0.535126	0.803119
WBGene00001685	18807.2	-0.335322	0.343234	-0.976951	0.328593	0.652659
WBGene00001686	455.774	3.07351	0.495423	6.20381	5.51121e-10	4.59925e-08
WBGene00001687	48.3426	-0.0985365	0.448556	-0.219675	0.826124	0.940819
WBGene00001688	293.227	2.45927	0.229158	10.7318	7.21907e-27	5.72328e-24
WBGene00001689	357.636	2.55128	0.22917	11.1327	8.6938e-29	8.10876e-26
WBGene00001690	24.7144	-0.884558	0.913786	-0.968015	0.333037	0.657204
WBGene00001691	15.8323	-1.18028	1.11393	-1.05956	0.289343	0.614599
WBGene00001692	168.308	-0.745259	0.656957	-1.13441	0.256623	0.579796
WBGene00001693	1.3857	-0.958213	1.57853	-0.607029	0.543832	NA
WBGene00001694	120.194	-0.851595	0.69584	-1.22384	0.221014	0.53776
WBGene00001695	30.803	-2.35203	0.977551	-2.40605	0.0161262	0.115334
WBGene00001696	28.3318	-1.44846	0.511702	-2.83066	0.00464519	0.0493991
WBGene00001697	3.40859	0.429244	1.01684	0.422137	0.672925	NA
WBGene00001698	3.36536	-1.55661	0.879717	-1.76944	0.0768202	NA
WBGene00001699	245.106	-0.441613	0.769094	-0.574199	0.565833	0.821147
WBGene00001700	9.67698	-1.51334	0.764944	-1.97837	0.0478872	0.234641
WBGene00001701	22.3431	1.21051	0.885748	1.36665	0.171735	0.473654
WBGene00001702	188.944	-0.509451	1.1442	-0.445246	0.656142	0.868447
WBGene00001703	41.5026	-2.18264	1.22473	-1.78214	0.0747261	0.300725
WBGene00001704	8.03966	1.10244	0.755862	1.45852	0.144697	0.432074
WBGene00001705	18.6708	1.11398	0.57883	1.92454	0.054287	0.252279
WBGene00001707	374.244	0.210775	0.47545	0.443317	0.657536	0.868752
WBGene00001708	888.294	0.121624	0.119743	1.01571	0.309767	0.63645
WBGene00001709	717.302	-0.300273	0.191747	-1.56598	0.117352	0.387754
WBGene00001710	29.4544	2.15966	1.02202	2.11312	0.0345904	0.190837
WBGene00001711	6.04389	0.826497	0.864566	0.955967	0.339089	0.663223
WBGene00001712	1.77849	-0.0492016	1.14632	-0.0429214	0.965764	NA
WBGene00001713	538.142	0.417697	0.777873	0.536973	0.591286	0.836113
WBGene00001714	48.2427	0.728669	1.07647	0.676905	0.498466	0.780671
WBGene00001715	13.0327	0.893806	1.13802	0.785406	0.432216	0.737867
WBGene00001716	106.045	0.189692	1.37501	0.137957	0.890275	0.963509
WBGene00001717	41.4027	-1.06612	0.284445	-3.74808	0.000178196	0.00382855
WBGene00001718	27.0048	-1.43964	0.451068	-3.19163	0.00141472	0.0205608
WBGene00001719	114.257	-0.64618	0.674801	-0.957586	0.338272	0.663223
WBGene00001720	2.70965	3.075	2.09982	1.46441	0.143082	NA
WBGene00001721	4.06775	-0.465867	0.958461	-0.486057	0.626927	NA
WBGene00001722	6.48878	1.03729	0.95434	1.08692	0.277073	0.602545
WBGene00001723	138.779	-0.568135	0.25049	-2.26809	0.0233236	0.146758
WBGene00001724	55.9758	1.31633	1.16238	1.13244	0.25745	0.580406
WBGene00001725	258.997	-1.55301	1.38884	-1.1182	0.26348	0.587421
WBGene00001726	2.1628	-0.553953	1.33375	-0.415335	0.677897	NA
WBGene00001727	5.7508	0.864741	1.31324	0.65848	0.51023	0.78783
WBGene00001728	0.589347	0.311726	2.94642	0.105798	0.915743	NA
WBGene00001729	3.39177	-1.11471	0.851652	-1.30889	0.190573	NA
WBGene00001730	307.117	1.22389	1.37906	0.887479	0.374821	0.694944
WBGene00001731	1.6598	-0.308665	1.39099	-0.221902	0.82439	NA
WBGene00001732	1.52601	-2.71358	1.54372	-1.75782	0.0787785	NA
WBGene00001733	9.6416	-0.316803	0.840239	-0.377039	0.706144	0.892715
WBGene00001734	2.27995	-0.689659	1.47955	-0.466128	0.641124	NA
WBGene00001735	1.3726	0.222346	1.8242	0.121887	0.902989	NA
WBGene00001736	0.96559	0.487793	1.97446	0.247052	0.804868	NA
WBGene00001737	7.97982	-0.706195	0.703884	-1.00328	0.315724	0.641688
WBGene00001738	0.166945	0.987556	6.41584	0.153925	0.877669	NA
WBGene00001739	0.312208	0.982445	4.71471	0.208379	0.834933	NA
WBGene00001740	171.112	0.577386	0.276689	2.08677	0.0369089	0.199214
WBGene00001743	353.933	0.838107	0.306516	2.7343	0.00625134	0.0617578
WBGene00001744	807.816	0.386292	0.239056	1.6159	0.106115	0.365933
WBGene00001745	996.116	-0.931912	0.448053	-2.07991	0.0375333	0.201602
WBGene00001746	1245.58	-0.128511	0.267831	-0.479821	0.631354	0.857074
WBGene00001747	2200.83	0.125169	0.155597	0.804443	0.421141	0.73078
WBGene00001748	11430.1	-0.174037	0.30685	-0.567171	0.570598	0.82327
WBGene00001749	907.994	-0.0209323	0.344399	-0.0607792	0.951535	0.982278
WBGene00001750	91.1943	0.383659	0.4681	0.819609	0.412439	0.723571
WBGene00001751	406.118	0.182179	0.469458	0.388061	0.697971	0.890146
WBGene00001752	268.313	1.45916	1.07428	1.35826	0.174381	0.476148
WBGene00001753	2056.42	-0.736377	0.498266	-1.47788	0.13944	0.423237
WBGene00001754	517.199	-1.68043	0.439355	-3.82478	0.000130889	0.00293547
WBGene00001755	1068.87	-0.797583	0.728798	-1.09438	0.273788	0.599444
WBGene00001756	18.4162	-0.810632	0.803832	-1.00846	0.313234	0.639038
WBGene00001757	9.9893	0.0923984	0.566191	0.163193	0.870366	0.955705
WBGene00001758	462.858	-1.33084	0.482335	-2.75917	0.00579484	0.0583755
WBGene00001759	66.0487	-0.283794	0.464085	-0.611513	0.54086	0.807597
WBGene00001760	283.16	-0.953198	1.01331	-0.940677	0.34687	0.670153
WBGene00001761	509.514	-0.0643092	0.485846	-0.132365	0.894695	0.965316
WBGene00001762	34.3936	-0.0221566	1.03932	-0.0213184	0.982992	0.993641
WBGene00001763	481.271	1.3	0.705163	1.84355	0.0652488	0.279402
WBGene00001764	93.5234	2.00484	0.792889	2.52852	0.0114545	0.0935233
WBGene00001765	2.70876	-0.735788	1.17493	-0.626242	0.531156	NA
WBGene00001766	3.11551	0.0233707	0.971787	0.0240492	0.980813	NA
WBGene00001767	51.0911	0.980173	0.776917	1.26162	0.207086	0.521977
WBGene00001768	3976.68	0.433684	0.568836	0.762407	0.445817	0.746765
WBGene00001769	22.4549	0.285085	0.458148	0.622255	0.533774	0.802154
WBGene00001770	132.937	-0.502236	0.344252	-1.45892	0.144587	0.431908
WBGene00001771	95.1209	-0.212794	0.408015	-0.521535	0.601994	0.841599
WBGene00001772	552.642	-0.0872133	0.380874	-0.228982	0.818883	0.937726
WBGene00001773	13.6464	2.09828	1.13973	1.84103	0.0656175	0.28045
WBGene00001774	101.74	-1.05931	0.584152	-1.81342	0.0697677	0.289743
WBGene00001775	471.704	-1.25435	0.371672	-3.37487	0.000738498	0.0123389
WBGene00001776	130.454	-1.14614	0.479352	-2.39103	0.0168012	0.118982
WBGene00001777	18.3161	-0.00920812	0.484933	-0.0189884	0.98485	0.994319
WBGene00001778	58.4982	-1.33688	0.966636	-1.38303	0.166656	0.466268
WBGene00001779	90.1018	0.135191	0.529364	0.255384	0.798426	0.930377
WBGene00001780	8.10113	-0.0878409	1.05259	-0.0834522	0.933492	0.976864
WBGene00001781	51.4378	-1.26398	0.675	-1.87257	0.0611284	0.269761
WBGene00001782	47.6945	0.0987043	0.772633	0.127751	0.898346	0.966665
WBGene00001783	156.958	0.0608918	0.666747	0.0913267	0.927233	0.975472
WBGene00001784	520.141	-0.0265449	0.211983	-0.125222	0.900348	0.966937
WBGene00001785	35.0848	-4.43084	1.05265	-4.20921	2.56264e-05	0.000751076
WBGene00001786	91.9557	1.1995	0.435928	2.75161	0.00593038	0.059514
WBGene00001787	320.409	-0.610465	0.439057	-1.3904	0.164407	0.462629
WBGene00001788	139.743	-0.27594	0.381172	-0.723927	0.46911	0.762112
WBGene00001789	150.636	-0.19372	0.525865	-0.368384	0.712587	0.895374
WBGene00001790	413.992	0.174765	0.341349	0.511983	0.608663	0.845021
WBGene00001791	110.102	-0.430917	0.220971	-1.95011	0.0511633	0.244204
WBGene00001792	7.1632	-0.730671	1.34642	-0.542676	0.587353	0.833762
WBGene00001793	1355.31	0.188242	0.21294	0.884015	0.376688	0.696498
WBGene00001794	6740.26	0.913245	0.436691	2.09128	0.0365025	0.198166
WBGene00001795	2324.83	0.354234	0.326893	1.08364	0.278525	0.604558
WBGene00001796	125.098	-0.00893345	0.451661	-0.0197791	0.98422	0.994057
WBGene00001803	391.983	-0.0745454	0.277432	-0.268698	0.788162	0.92681
WBGene00001804	63.7931	0.177968	0.391103	0.455041	0.64908	0.865309
WBGene00001805	49.444	0.192379	0.400863	0.479913	0.631289	0.857074
WBGene00001806	5.17093	-0.236948	1.10996	-0.213475	0.830956	0.942453
WBGene00001808	113.355	-0.177464	0.298849	-0.593825	0.552629	0.814206
WBGene00001811	82.3434	0.347321	0.298368	1.16407	0.244396	0.566427
WBGene00001812	503.844	0.838853	0.342593	2.44854	0.0143436	0.107482
WBGene00001813	355.929	0.22811	0.273271	0.834738	0.403865	0.717986
WBGene00001814	1425.45	-0.00232569	0.230148	-0.0101052	0.991937	0.99722
WBGene00001815	369.35	1.61018	0.239107	6.73412	1.64924e-11	1.92282e-09
WBGene00001816	204.526	0.278204	0.420912	0.660956	0.508641	0.787137
WBGene00001817	284.952	0.96649	0.362379	2.66707	0.00765163	0.0705784
WBGene00001818	1.30174	-0.235637	1.62354	-0.145138	0.884602	NA
WBGene00001819	1300.81	-0.30272	0.483844	-0.625656	0.531541	0.800499
WBGene00001820	150.311	0.667468	0.644618	1.03545	0.30046	0.625866
WBGene00001821	460.272	0.41624	0.186651	2.23004	0.0257449	0.157065
WBGene00001823	309.52	0.259477	0.226834	1.14391	0.252661	0.574859
WBGene00001824	928.727	1.4462	0.592858	2.43937	0.014713	0.108968
WBGene00001827	669.95	0.461625	0.275494	1.67563	0.0938108	0.341528
WBGene00001828	242.254	5.63409	1.67755	3.35852	0.000783599	0.0129743
WBGene00001829	498.369	1.31569	0.401689	3.2754	0.00105512	0.016306
WBGene00001830	343.048	1.28887	0.306592	4.20386	2.62397e-05	0.000766218
WBGene00001831	237.326	2.05447	0.369731	5.55667	2.74969e-08	1.59703e-06
WBGene00001832	319.336	1.59981	0.361044	4.43106	9.37701e-06	0.000316344
WBGene00001833	537.38	2.20593	0.404441	5.45426	4.91782e-08	2.69817e-06
WBGene00001834	719.67	-0.0697107	0.287443	-0.24252	0.808377	0.934119
WBGene00001835	291.552	0.261972	0.26573	0.985858	0.324203	0.648831
WBGene00001836	364.465	0.185072	0.225674	0.820086	0.412167	0.723276
WBGene00001837	2290.17	0.147096	0.193835	0.758873	0.447928	0.748344
WBGene00001838	146.04	0.268653	0.268108	1.00203	0.316328	0.642215
WBGene00001839	2.56752	-0.42708	1.20047	-0.355762	0.722019	NA
WBGene00001840	3123.19	0.364106	0.241095	1.51022	0.130987	0.410055
WBGene00001841	10.2824	-0.377014	0.694804	-0.542618	0.587393	0.833762
WBGene00001842	9.57444	0.434212	0.85973	0.505056	0.61352	0.847965
WBGene00001843	2122.56	0.455591	0.33143	1.37462	0.169249	0.469739
WBGene00001844	576.581	0.510526	0.272875	1.87091	0.0613573	0.270136
WBGene00001851	4340.28	0.0745212	0.290111	0.256872	0.797278	0.930201
WBGene00001852	4289.77	0.329925	0.670764	0.491864	0.622815	0.852868
WBGene00001853	777.926	1.54891	0.585681	2.64463	0.008178	0.0738005
WBGene00001854	1146.52	0.17177	0.356553	0.481751	0.629983	0.856617
WBGene00001855	107.476	0.397269	0.34287	1.15866	0.246596	0.568649
WBGene00001856	98.0482	0.499415	0.516749	0.966457	0.333816	0.658331
WBGene00001857	5.03459	3.29878	1.34454	2.45346	0.0141491	0.106578
WBGene00001858	1012.48	0.537884	0.472787	1.13769	0.255251	0.578179
WBGene00001859	26.6961	1.08501	0.848206	1.27919	0.200831	0.513169
WBGene00001860	1170.03	0.522761	0.26306	1.98723	0.0468973	0.231797
WBGene00001862	55.3461	3.09967	0.408775	7.58284	3.38075e-14	6.23317e-12
WBGene00001863	5102.83	-0.0693132	0.25276	-0.274225	0.783911	0.924925
WBGene00001864	81.3971	-0.748418	0.445666	-1.67932	0.0930887	0.340488
WBGene00001865	114.232	0.147783	0.285821	0.517047	0.605123	0.843187
WBGene00001867	70.333	0.0543956	0.285717	0.190383	0.849009	0.949822
WBGene00001869	313.222	2.54181	0.259547	9.79325	1.20358e-22	6.36132e-20
WBGene00001872	95.3424	-0.276401	0.315142	-0.877068	0.38045	0.699537
WBGene00001874	567.426	0.213796	0.164295	1.30129	0.193158	0.503259
WBGene00001875	7.24913	-1.29344	0.908729	-1.42335	0.154636	0.44702
WBGene00001876	12.6562	-0.474695	1.01358	-0.468336	0.639544	0.860822
WBGene00001877	27.2861	-2.08301	0.708935	-2.93822	0.00330101	0.0387995
WBGene00001878	49.2868	-1.3339	0.519909	-2.56564	0.0102985	0.0868629
WBGene00001879	26.9379	-0.797217	0.814744	-0.978488	0.327833	0.652605
WBGene00001880	21.2358	-2.24886	0.760508	-2.95704	0.00310604	0.0370574
WBGene00001881	43.0753	-2.38577	0.635664	-3.75319	0.000174597	0.00375632
WBGene00001882	60.3023	-1.58413	0.548719	-2.88697	0.00388975	0.0437108
WBGene00001883	116.559	-1.26341	0.582195	-2.17007	0.0300012	0.174123
WBGene00001884	47.9701	-1.7973	0.617114	-2.91242	0.00358636	0.0414471
WBGene00001885	71.3152	-1.89795	0.698497	-2.71719	0.00658389	0.0637327
WBGene00001886	37.3358	-1.13515	0.736776	-1.5407	0.12339	0.397415
WBGene00001887	116.559	-1.26341	0.582195	-2.17007	0.0300012	0.174123
WBGene00001888	47.9701	-1.7973	0.617114	-2.91242	0.00358636	0.0414471
WBGene00001889	70.7989	-1.93375	0.700098	-2.76212	0.00574278	0.0580354
WBGene00001890	37.0463	-1.13513	0.735665	-1.54299	0.122832	0.396448
WBGene00001891	35.9635	-0.663887	0.770815	-0.861279	0.389085	0.705672
WBGene00001892	28.1942	-0.674168	0.779524	-0.864845	0.387124	0.704093
WBGene00001893	59.7616	-1.70689	0.611562	-2.79104	0.00525389	0.0542001
WBGene00001894	74.2538	-1.61491	0.512742	-3.14955	0.00163521	0.0228096
WBGene00001895	59.8348	-1.70691	0.612061	-2.78879	0.00529054	0.0544051
WBGene00001896	74.2278	-1.61491	0.512754	-3.14948	0.00163563	0.0228096
WBGene00001898	2618.12	0.71029	0.448329	1.5843	0.113124	0.379149
WBGene00001899	118.689	-1.2542	0.573819	-2.18571	0.0288371	0.169915
WBGene00001900	47.9885	-1.7973	0.61755	-2.91037	0.00361006	0.0416785
WBGene00001901	34.8548	-0.728211	0.775414	-0.939125	0.347667	0.670402
WBGene00001902	24.6567	-1.15407	0.765719	-1.50717	0.131767	0.411359
WBGene00001903	8.02606	0.0290315	0.898281	0.032319	0.974218	0.989885
WBGene00001904	7.05631	-1.30845	0.941805	-1.3893	0.164743	0.463314
WBGene00001905	10.6655	-0.189683	0.87482	-0.216825	0.828345	0.941482
WBGene00001906	27.1605	0.0695641	0.966232	0.0719952	0.942606	0.97963
WBGene00001907	7.01531	-1.30944	0.950392	-1.37779	0.168269	0.46807
WBGene00001908	8.11551	0.110022	0.884835	0.124341	0.901045	0.966937
WBGene00001909	1867.03	-0.673735	0.322581	-2.08858	0.0367458	0.198947
WBGene00001910	187.854	-0.187681	0.601642	-0.311948	0.75508	0.913308
WBGene00001911	2895.76	-0.275829	0.304366	-0.90624	0.364809	0.686984
WBGene00001912	6.17862	-1.96387	0.802792	-2.4463	0.0144332	0.10795
WBGene00001913	23.5108	-0.825737	0.602927	-1.36955	0.170828	0.47237
WBGene00001914	15.178	0.394351	0.93059	0.423765	0.671737	0.87659
WBGene00001915	1498.49	-0.647884	0.2973	-2.17922	0.029315	0.171518
WBGene00001916	63.315	-1.09814	0.564876	-1.94404	0.0518911	0.245841
WBGene00001917	37.3358	-1.13515	0.736776	-1.5407	0.12339	0.397415
WBGene00001918	70.9161	-1.93375	0.700653	-2.75992	0.00578147	0.0582801
WBGene00001919	17.7361	-2.18381	0.760975	-2.86975	0.00410797	0.0452648
WBGene00001920	48.8735	0.402374	0.894767	0.449697	0.652929	0.867218
WBGene00001921	22.8613	-1.14945	0.8197	-1.40228	0.160833	0.456528
WBGene00001922	31.9941	-1.39103	0.618844	-2.24778	0.0245899	0.151948
WBGene00001923	34.8548	-0.728211	0.775414	-0.939125	0.347667	0.670402
WBGene00001924	24.6567	-1.15407	0.765719	-1.50717	0.131767	0.411359
WBGene00001925	59.8193	-1.70691	0.61207	-2.78875	0.00529122	0.0544051
WBGene00001926	74.2278	-1.61491	0.512754	-3.14948	0.00163563	0.0228096
WBGene00001927	59.86	-1.70687	0.610939	-2.79385	0.0052084	0.053836
WBGene00001928	78.1732	-1.58657	0.501032	-3.1666	0.00154231	0.0217553
WBGene00001929	17.8384	-2.1584	0.766436	-2.81615	0.00486027	0.0512056
WBGene00001930	49.0026	0.398243	0.892506	0.446208	0.655447	0.868156
WBGene00001931	145.784	0.107147	0.258026	0.415257	0.677954	0.879604
WBGene00001932	32.2899	-1.44909	0.625023	-2.31847	0.0204239	0.134405
WBGene00001933	14.9318	-0.580493	0.838847	-0.692013	0.488929	0.774407
WBGene00001934	53.5117	0.688317	0.874759	0.786865	0.431361	0.737271
WBGene00001935	14.6122	-1.22128	0.738816	-1.65302	0.0983272	0.350197
WBGene00001936	21.2129	-1.01433	0.524643	-1.93337	0.0531903	0.249375
WBGene00001937	12.9925	-2.40822	0.875848	-2.74959	0.00596705	0.0598063
WBGene00001938	27.3225	0.691556	0.918971	0.752533	0.451731	0.75153
WBGene00001939	22.9742	-1.15748	0.831757	-1.39161	0.164041	0.461912
WBGene00001940	32.4123	-1.44912	0.625517	-2.31668	0.0205214	0.134736
WBGene00001941	4.76269	-0.551672	1.20164	-0.4591	0.646163	0.864035
WBGene00001942	9.72277	-0.996898	0.76866	-1.29693	0.194655	0.505272
WBGene00001943	2.00441	1.849	1.75192	1.05541	0.291236	NA
WBGene00001944	2.02488	-2.98361	1.49031	-2.002	0.0452842	NA
WBGene00001945	2249.47	-0.639965	0.254054	-2.51902	0.0117683	0.0951064
WBGene00001946	2478.34	-0.0306336	0.378108	-0.0810182	0.935428	0.977406
WBGene00001947	10.3104	-1.61668	0.678606	-2.38235	0.0172023	0.120637
WBGene00001948	205.249	0.220886	0.332715	0.66389	0.506761	0.786244
WBGene00001949	273.897	0.551496	0.55226	0.998617	0.31798	0.644249
WBGene00001950	30.5596	0.183892	0.786229	0.233891	0.81507	0.936503
WBGene00001951	18.5532	-0.401219	0.50084	-0.801092	0.423078	0.731981
WBGene00001952	57.2005	-0.219346	0.410713	-0.534062	0.593299	0.837027
WBGene00001953	23.7029	0.120219	0.429091	0.280171	0.779347	0.923478
WBGene00001954	17.2935	-0.276017	0.476731	-0.578978	0.562604	0.81946
WBGene00001955	7852.82	-0.396939	0.371098	-1.06963	0.284785	0.610596
WBGene00001956	3.96567	-0.803974	0.905375	-0.888001	0.37454	NA
WBGene00001957	97.4051	0.0452812	0.727612	0.0622326	0.950378	0.981986
WBGene00001958	13.5797	1.66176	1.27551	1.30282	0.192638	0.502518
WBGene00001959	7.98694	0.509074	0.937639	0.542931	0.587177	0.833762
WBGene00001960	26.5141	1.14702	0.898515	1.27657	0.201754	0.514199
WBGene00001961	12.4955	-0.236395	0.606129	-0.390007	0.696531	0.889514
WBGene00001962	2.88434	1.65724	1.51158	1.09636	0.27292	NA
WBGene00001964	1.51389	0.513203	2.09263	0.245244	0.806268	NA
WBGene00001965	0.125603	0	6.42485	0	1	NA
WBGene00001966	1.63924	1.16293	2.19794	0.529099	0.596737	NA
WBGene00001967	0.502935	-0.748328	3.04225	-0.245979	0.805699	NA
WBGene00001968	0.463776	0.119323	3.09436	0.0385614	0.96924	NA
WBGene00001971	4324.35	0.52605	0.321749	1.63497	0.102055	0.357927
WBGene00001972	1498.23	0.254207	0.206995	1.22808	0.219417	0.536934
WBGene00001973	124.018	0.784536	0.377439	2.07857	0.0376565	0.201785
WBGene00001974	707.47	0.464472	0.298437	1.55635	0.119625	0.391492
WBGene00001975	260.42	-0.253783	0.222563	-1.14028	0.254171	0.576887
WBGene00001976	811.511	-0.129692	0.36326	-0.357022	0.721075	0.899984
WBGene00001977	282.777	1.40616	0.452064	3.11053	0.00186751	0.0253521
WBGene00001978	789.362	0.586483	0.403757	1.45257	0.146344	0.433645
WBGene00001979	1137.69	0.060036	0.147748	0.406342	0.684492	0.882669
WBGene00001980	2481.3	0.473554	0.352387	1.34385	0.178998	0.482668
WBGene00001981	12.3999	3.45717	1.8803	1.83862	0.0659708	0.281192
WBGene00001983	387.034	1.1582	0.335638	3.45072	0.000559084	0.0097738
WBGene00001984	36.8162	1.02851	0.554495	1.85486	0.0636164	0.275472
WBGene00001985	11.5339	-0.0360735	0.556754	-0.0647926	0.948339	0.981455
WBGene00001986	207.153	-0.333129	0.154042	-2.16259	0.0305727	0.176021
WBGene00001987	107.103	-0.230217	0.334205	-0.688847	0.490919	0.7758
WBGene00001988	129.612	-0.187714	0.226391	-0.82916	0.407014	0.720103
WBGene00001989	106.873	-0.321756	0.245754	-1.30926	0.190446	0.49917
WBGene00001990	92.1186	-0.0631052	0.344681	-0.183083	0.854733	0.952127
WBGene00001991	82.5944	0.464114	0.323023	1.43678	0.15078	0.440612
WBGene00001992	61.3921	-0.759667	0.305028	-2.49048	0.0127569	0.100784
WBGene00001993	4233.52	0.88435	0.212152	4.16847	3.06656e-05	0.000880781
WBGene00001994	2168.37	-0.251713	0.22908	-1.0988	0.271856	0.597357
WBGene00001995	174.143	-0.0117615	0.229189	-0.0513181	0.959072	0.984785
WBGene00001996	449.331	0.492253	0.192297	2.55985	0.0104717	0.0878976
WBGene00001997	101.987	0.394366	0.20415	1.93175	0.0533909	0.249905
WBGene00001998	98.2478	1.66826	0.313268	5.32533	1.0077e-07	5.2733e-06
WBGene00001999	2255.81	0.32098	0.318103	1.00904	0.312954	0.6388
WBGene00002000	2318.86	0.332426	0.353885	0.939362	0.347545	0.670398
WBGene00002001	1379.36	0.54328	0.220315	2.46592	0.0136663	0.104328
WBGene00002002	271.669	0.152868	0.220998	0.691716	0.489116	0.774407
WBGene00002003	186.089	-0.0666578	0.334028	-0.199557	0.841827	0.947531
WBGene00002004	665.161	0.22897	0.148416	1.54276	0.12289	0.396448
WBGene00002005	9499.16	-0.115059	0.502565	-0.228943	0.818914	0.937726
WBGene00002007	5880.2	-0.406271	0.412643	-0.984558	0.324841	0.649287
WBGene00002008	1635.5	-0.240032	0.690267	-0.347738	0.728037	0.903301
WBGene00002010	5511.79	-0.0238735	0.261069	-0.0914451	0.927139	0.975472
WBGene00002011	2025.42	-0.519241	0.366604	-1.41635	0.156672	0.449954
WBGene00002012	1496.77	0.734274	0.824597	0.890464	0.373217	0.693673
WBGene00002013	1438.12	1.02367	1.14545	0.89368	0.371493	0.692255
WBGene00002015	5136.79	0.863794	1.22067	0.707638	0.47917	0.769917
WBGene00002016	915.89	0.975766	1.16433	0.838053	0.402001	0.71707
WBGene00002017	5143.59	0.862137	1.22013	0.706592	0.47982	0.770433
WBGene00002018	759.2	1.19816	1.20259	0.996313	0.319098	0.644949
WBGene00002019	3017.79	0.797384	1.27843	0.62372	0.532811	0.801314
WBGene00002020	3021.19	0.797472	1.2788	0.623608	0.532885	0.801349
WBGene00002021	470.36	-0.243598	0.405075	-0.601365	0.547597	0.811427
WBGene00002023	902.552	-0.300766	0.39314	-0.765034	0.444251	0.74548
WBGene00002024	1136.01	0.0777139	0.164578	0.472201	0.636783	0.859779
WBGene00002025	728.746	-0.302973	0.675274	-0.448666	0.653672	0.86749
WBGene00002026	413.322	0.462784	1.03052	0.449078	0.653375	0.867302
WBGene00002027	1680.03	0.395503	0.170582	2.31855	0.0204192	0.134405
WBGene00002028	286.226	0.0419845	0.201495	0.208364	0.834944	0.94442
WBGene00002029	77.8445	0.00329401	0.349621	0.00942166	0.992483	0.997317
WBGene00002030	64.7888	0.277205	0.325347	0.852028	0.394199	0.710062
WBGene00002031	124.087	-0.0194788	0.280376	-0.0694738	0.944613	0.980183
WBGene00002032	77.0685	1.34055	0.629368	2.13	0.0331716	0.185527
WBGene00002033	45.8683	1.44289	0.51448	2.80457	0.00503841	0.0526279
WBGene00002034	143.569	-1.06723	0.59404	-1.79656	0.0724058	0.295665
WBGene00002035	1017.33	0.397246	0.194929	2.0379	0.0415601	0.214198
WBGene00002036	1832.5	0.59876	0.136634	4.38222	1.17479e-05	0.000384071
WBGene00002037	876.896	0.37696	0.307093	1.22751	0.21963	0.537073
WBGene00002038	2542.39	0.750177	0.188223	3.98556	6.73199e-05	0.00167571
WBGene00002039	652.402	0.139789	0.350397	0.398946	0.689933	0.886011
WBGene00002040	1179.35	-0.000373581	0.256335	-0.00145739	0.998837	0.999783
WBGene00002041	1196.19	0.496953	0.342246	1.45204	0.146492	0.433795
WBGene00002042	74.081	0.261763	0.390226	0.670797	0.50235	0.782583
WBGene00002043	219.531	0.383999	0.550722	0.697264	0.485637	0.773327
WBGene00002044	405.251	0.158587	0.250567	0.632911	0.526791	0.797876
WBGene00002045	14720.1	-0.530434	0.170156	-3.11735	0.00182487	0.0248797
WBGene00002046	590.266	-0.288894	0.182195	-1.58563	0.112823	0.379009
WBGene00002047	339.323	2.16301	0.35458	6.10021	1.05927e-09	8.19306e-08
WBGene00002048	7314.84	-0.115837	0.242763	-0.477162	0.633247	0.857746
WBGene00002050	1614.51	-0.252623	0.439579	-0.574694	0.565498	0.820915
WBGene00002051	85.7045	1.40115	0.922683	1.51856	0.128873	0.406486
WBGene00002052	765.213	-0.32262	0.172005	-1.87564	0.0607042	0.26868
WBGene00002053	2526.22	-0.349034	0.440377	-0.792579	0.428023	0.735395
WBGene00002054	29277.5	0.0951567	0.363095	0.262071	0.793267	0.928441
WBGene00002055	3930.23	-1.38109	0.414509	-3.33187	0.00086265	0.0139289
WBGene00002056	3635.68	-0.291935	0.437882	-0.666698	0.504965	0.784435
WBGene00002057	556.329	-0.0332742	0.506758	-0.0656609	0.947648	0.981059
WBGene00002058	149.763	0.347947	0.602231	0.577762	0.563425	0.81964
WBGene00002059	1674.54	0.248165	0.269613	0.920448	0.357339	0.679708
WBGene00002060	685.296	0.140642	0.156264	0.900026	0.368106	0.689126
WBGene00002061	419.177	0.114068	0.259788	0.439081	0.660603	0.8697
WBGene00002062	148.258	0.588177	0.352358	1.66926	0.0950654	0.343934
WBGene00002063	280.045	0.520047	0.41326	1.2584	0.208246	0.52373
WBGene00002064	202.262	1.36838	0.569817	2.40144	0.0163305	0.116367
WBGene00002065	13079.8	-0.40976	0.362698	-1.12976	0.258579	0.581468
WBGene00002066	2200.53	0.351692	0.367855	0.956061	0.339041	0.663223
WBGene00002067	1039.68	-0.0279419	0.509179	-0.0548763	0.956237	0.98342
WBGene00002068	206.283	2.40378	0.293804	8.18156	2.80204e-16	6.83525e-14
WBGene00002069	805.492	0.595917	0.421602	1.41346	0.157521	0.450992
WBGene00002070	527.302	-0.13193	0.308821	-0.427205	0.66923	0.875695
WBGene00002071	440.945	-0.119114	0.26143	-0.455623	0.648661	0.865064
WBGene00002072	344.634	0.346711	0.292551	1.18513	0.235966	0.554575
WBGene00002073	227.787	1.37971	0.312878	4.40972	1.03502e-05	0.000343334
WBGene00002074	3144.31	0.243585	0.296304	0.822077	0.411033	0.722971
WBGene00002075	715.678	0.17758	0.232456	0.763931	0.444908	0.746031
WBGene00002076	886.181	0.331042	0.209768	1.57814	0.114534	0.382166
WBGene00002077	5123.17	0.161772	0.273131	0.592288	0.553658	0.814438
WBGene00002078	10945.4	0.111107	0.249918	0.444575	0.656627	0.868461
WBGene00002079	395.133	-0.0493714	0.358556	-0.137695	0.890482	0.963509
WBGene00002080	441.25	0.184722	0.283724	0.651061	0.515007	0.790892
WBGene00002081	484.215	0.50042	0.435987	1.14779	0.251056	0.572698
WBGene00002083	1336.68	0.585635	0.680562	0.860517	0.389504	0.705991
WBGene00002084	300.966	-0.0903004	0.213926	-0.42211	0.672945	0.877213
WBGene00002085	10.7624	1.6569	1.20917	1.37028	0.1706	0.472252
WBGene00002086	110.109	-0.215497	0.372933	-0.577844	0.563369	0.81964
WBGene00002087	29.0446	-1.22062	1.06544	-1.14565	0.251941	0.574128
WBGene00002088	18.0711	-1.69076	1.25665	-1.34544	0.178482	0.481985
WBGene00002089	22.8914	1.32189	0.883448	1.49628	0.134581	0.415562
WBGene00002090	1.39131	1.71639	2.20075	0.779909	0.435444	NA
WBGene00002091	0.127033	0.0903418	6.42485	0.0140613	0.988781	NA
WBGene00002092	0.737737	0.399729	1.96544	0.203379	0.838839	NA
WBGene00002093	80.8682	0.201797	0.378847	0.532661	0.594268	0.837328
WBGene00002094	8.67073	-0.0840241	0.865478	-0.097084	0.92266	0.97463
WBGene00002095	5.44271	1.59145	1.14184	1.39376	0.163389	0.460831
WBGene00002096	0.109281	0	6.42485	0	1	NA
WBGene00002097	58.0915	-0.450008	0.605545	-0.743146	0.457393	0.75499
WBGene00002098	1.47237	-0.38641	1.31724	-0.293348	0.769257	NA
WBGene00002099	4.41803	0.998757	1.02835	0.97122	0.331439	0.655478
WBGene00002100	745.119	-0.718682	0.337323	-2.13055	0.0331264	0.185463
WBGene00002101	272.511	-0.128803	0.288279	-0.446801	0.655019	0.868156
WBGene00002102	0.300694	0.835853	6.37588	0.131096	0.895699	NA
WBGene00002103	59.817	-1.62133	0.497382	-3.25973	0.00111518	0.0170515
WBGene00002104	6.25455	-1.00556	0.93076	-1.08037	0.279978	0.606253
WBGene00002105	32.0457	-0.997856	0.486037	-2.05305	0.0400681	0.209954
WBGene00002106	0.863792	-2.10474	1.95585	-1.07612	0.281871	NA
WBGene00002107	88.5325	-1.09073	0.450679	-2.42019	0.0155125	0.112262
WBGene00002108	16.6549	0.283101	0.546955	0.517595	0.604741	0.842932
WBGene00002109	46.0032	-1.35344	0.822009	-1.64651	0.0996592	0.353038
WBGene00002110	305.119	-0.786192	0.419792	-1.87281	0.0610941	0.269715
WBGene00002111	57.4181	-0.782559	0.448038	-1.74664	0.0807005	0.314606
WBGene00002112	58.2989	-0.135879	0.630774	-0.215416	0.829443	0.941675
WBGene00002113	135.827	-1.84083	0.44219	-4.16299	3.14106e-05	0.000897138
WBGene00002114	1.12316	0.30299	1.75478	0.172665	0.862914	NA
WBGene00002115	2.25731	-0.830261	1.16835	-0.710626	0.477316	NA
WBGene00002116	14.1168	-4.70044	1.03227	-4.55349	5.27636e-06	0.000188853
WBGene00002117	23.2449	4.47521	1.37451	3.25587	0.00113046	0.0172352
WBGene00002118	318.332	-1.67834	0.387575	-4.33036	1.48865e-05	0.000471137
WBGene00002119	2.33304	-0.732206	1.5065	-0.486032	0.626945	NA
WBGene00002120	2.07336	-0.356983	1.4053	-0.254025	0.799476	NA
WBGene00002121	0.702959	-0.767646	1.94186	-0.395315	0.69261	NA
WBGene00002123	880.66	-0.00291791	0.216835	-0.0134568	0.989263	0.996174
WBGene00002124	405.624	3.96613	1.17741	3.36851	0.000755748	0.0125924
WBGene00002125	707.51	1.76596	0.863162	2.04592	0.0407642	0.211643
WBGene00002127	776.828	-0.0697125	0.365954	-0.190495	0.848921	0.949805
WBGene00002128	1002.62	0.048841	0.204481	0.238854	0.811219	0.93493
WBGene00002129	319.302	0.0652592	0.222956	0.2927	0.769751	0.919744
WBGene00002130	1.5101	1.12693	1.34956	0.83503	0.403701	NA
WBGene00002131	5.09922	-0.048078	1.03918	-0.0462654	0.963099	0.985774
WBGene00002132	323.878	-0.07614	0.186588	-0.408064	0.683227	0.882052
WBGene00002133	312.969	-0.13054	0.36526	-0.35739	0.7208	0.899851
WBGene00002134	1309.21	-0.137926	0.24853	-0.554969	0.578916	0.828224
WBGene00002135	1140.17	-0.233984	0.290482	-0.805501	0.42053	0.730412
WBGene00002136	80.336	-0.203132	0.341421	-0.594959	0.551871	0.813737
WBGene00002137	1046.14	-0.382527	0.218824	-1.74811	0.0804456	0.314096
WBGene00002138	1065.28	-0.167318	0.239102	-0.699778	0.484066	0.772951
WBGene00002139	485.98	0.462273	0.233912	1.97627	0.0481243	0.235294
WBGene00002140	195.97	-0.610917	0.241868	-2.52583	0.0115425	0.094
WBGene00002141	92.3437	0.144218	0.270308	0.53353	0.593667	0.837222
WBGene00002142	78.3416	0.389518	0.304977	1.2772	0.20153	0.513917
WBGene00002143	120.666	3.40885	0.318029	10.7187	8.31825e-27	6.28067e-24
WBGene00002144	147.783	6.51978	0.682607	9.55129	1.28093e-21	5.80299e-19
WBGene00002146	391.387	0.157663	0.291112	0.54159	0.588101	0.834296
WBGene00002147	918.461	0.368629	0.235452	1.56563	0.117436	0.3878
WBGene00002148	668.667	-0.213306	0.225807	-0.944641	0.344842	0.668469
WBGene00002149	97.2265	-0.0412047	0.291714	-0.14125	0.887672	0.962257
WBGene00002150	85.8671	-0.135641	0.245403	-0.55273	0.580448	0.829608
WBGene00002151	152.94	-0.0926819	0.310933	-0.298077	0.765644	0.91867
WBGene00002152	2437.48	0.0960382	0.139937	0.686295	0.492527	0.776831
WBGene00002153	556.697	0.198397	0.222494	0.891695	0.372557	0.692942
WBGene00002162	5879.7	-0.806268	0.20727	-3.88994	0.000100271	0.00234498
WBGene00002163	1653.25	0.573528	0.407583	1.40715	0.159384	0.454438
WBGene00002169	778.687	0.7614	0.289442	2.63058	0.00852389	0.0760578
WBGene00002173	3315.24	-0.0301575	0.202841	-0.148676	0.88181	0.959938
WBGene00002174	2018.82	0.0229352	0.250634	0.0915088	0.927088	0.975472
WBGene00002175	915.245	-0.117727	0.379832	-0.309944	0.756603	0.914174
WBGene00002176	493.974	-0.185489	0.272544	-0.680586	0.496133	0.77888
WBGene00002177	129.831	0.10407	0.246192	0.422718	0.672501	0.87705
WBGene00002178	452.705	-0.0655636	0.148745	-0.440778	0.659374	0.869258
WBGene00002179	2338.42	-0.316236	0.192643	-1.64156	0.100681	0.355186
WBGene00002180	161.328	-0.0841268	0.382522	-0.219927	0.825928	0.940663
WBGene00002181	353.272	0.00573756	0.388194	0.0147802	0.988208	0.9959
WBGene00002182	131.29	1.03486	0.397689	2.6022	0.00926285	0.0807876
WBGene00002183	514.322	-0.10405	0.424132	-0.245324	0.806205	0.933784
WBGene00002184	335.809	-0.0121555	0.260586	-0.0466469	0.962795	0.985695
WBGene00002185	376.561	-0.228806	0.187266	-1.22183	0.221773	0.538393
WBGene00002186	4.65755	0.3182	0.954542	0.333354	0.738867	0.907682
WBGene00002187	785.105	0.134555	0.178264	0.75481	0.450363	0.750337
WBGene00002188	241.334	1.10845	0.537819	2.06101	0.0393019	0.207171
WBGene00002189	5191.38	-0.17101	0.205007	-0.834167	0.404187	0.717986
WBGene00002190	3568.29	-0.191791	0.205826	-0.931812	0.351434	0.674045
WBGene00002191	7149.5	-0.0429706	0.314218	-0.136754	0.891225	0.963671
WBGene00002192	2465.49	0.124476	0.241607	0.515199	0.606414	0.843313
WBGene00002193	1.29775	-0.703781	1.34151	-0.524619	0.599848	NA
WBGene00002194	6.73485	-0.3309	1.28094	-0.258325	0.796156	0.929527
WBGene00002195	321.817	0.0212393	0.276797	0.0767324	0.938836	0.978159
WBGene00002196	2791.87	-0.18432	0.231132	-0.797466	0.42518	0.733507
WBGene00002198	84.1864	-0.078255	0.388897	-0.201223	0.840524	0.94741
WBGene00002199	34.1228	-0.311729	0.706663	-0.441128	0.65912	0.869211
WBGene00002200	221.326	-0.155726	0.302045	-0.515572	0.606154	0.843307
WBGene00002201	1371.26	0.628925	0.169969	3.70024	0.000215399	0.0044939
WBGene00002202	4676.99	0.197976	0.135593	1.46007	0.14427	0.43134
WBGene00002203	1068.74	-0.0596881	0.156799	-0.380667	0.703451	0.891844
WBGene00002204	0.365401	-1.97415	6.35459	-0.310665	0.756055	NA
WBGene00002205	51.9626	-0.355654	0.332748	-1.06884	0.285143	0.610903
WBGene00002206	1.166	-2.05814	1.81693	-1.13276	0.257316	NA
WBGene00002207	873.338	0.262925	0.258394	1.01754	0.308899	0.635513
WBGene00002208	1.359	0.0446922	1.46872	0.0304293	0.975725	NA
WBGene00002210	1439.5	0.209358	0.15426	1.35718	0.174725	0.476595
WBGene00002211	73.6063	-0.139895	0.510439	-0.274068	0.784033	0.924925
WBGene00002213	462.164	0.189889	0.232506	0.816708	0.414095	0.72529
WBGene00002214	149.197	-0.325971	0.267087	-1.22047	0.222287	0.538844
WBGene00002215	1633.98	0.458643	0.132792	3.45384	0.000552668	0.00973407
WBGene00002216	549.57	0.156905	0.233	0.673412	0.500685	0.781562
WBGene00002217	2931.52	0.254307	0.204295	1.2448	0.213205	0.529152
WBGene00002218	40.0916	0.0876709	0.338538	0.258969	0.795659	0.929249
WBGene00002219	457.987	0.293583	0.26448	1.11004	0.266983	0.591251
WBGene00002220	282.708	0.304074	0.206075	1.47555	0.140064	0.424071
WBGene00002222	943.723	0.0104214	0.193248	0.0539276	0.956993	0.983605
WBGene00002223	2454.89	0.333877	0.197176	1.6933	0.0903993	0.334665
WBGene00002224	245.112	0.423312	0.20129	2.10299	0.0354664	0.194452
WBGene00002225	158.708	-0.924502	0.240377	-3.84605	0.00012004	0.00271478
WBGene00002226	352.885	-0.860941	0.25638	-3.35807	0.000784893	0.0129743
WBGene00002227	29.8339	-0.476779	0.314974	-1.51371	0.130099	0.408729
WBGene00002228	297.917	0.745855	0.278139	2.68159	0.00732721	0.0688272
WBGene00002229	537.256	1.65161	0.312251	5.28936	1.22744e-07	6.36025e-06
WBGene00002230	267.454	0.340449	0.30308	1.1233	0.261312	0.584559
WBGene00002231	502.917	2.31233	0.294942	7.83995	4.50728e-15	9.48355e-13
WBGene00002232	1517.3	-0.1673	0.19099	-0.875959	0.381052	0.69965
WBGene00002233	193.313	0.0912805	0.305353	0.298934	0.76499	0.918431
WBGene00002234	344.59	0.0707983	0.206861	0.34225	0.732163	0.90483
WBGene00002235	147.538	-0.271731	0.332443	-0.817376	0.413714	0.725085
WBGene00002238	698.629	-0.00518459	0.483899	-0.0107142	0.991451	0.997048
WBGene00002239	541.178	0.365529	0.17657	2.07017	0.0384364	0.204581
WBGene00002240	167.78	0.792996	0.236554	3.35228	0.000801477	0.0131718
WBGene00002241	640.28	1.46311	0.200298	7.30468	2.77923e-13	4.4901e-11
WBGene00002242	183.712	0.185634	0.257729	0.720267	0.47136	0.764194
WBGene00002243	385.776	-0.146699	0.220202	-0.666203	0.505281	0.784772
WBGene00002244	962.012	0.145778	0.362987	0.401606	0.687974	0.885
WBGene00002245	659.614	0.165873	0.173836	0.954191	0.339987	0.663569
WBGene00002246	24.6098	-0.766858	0.5931	-1.29297	0.196023	0.507203
WBGene00002247	2471.31	0.567909	0.481717	1.17893	0.238427	0.558172
WBGene00002248	466.26	3.16647	1.31614	2.40588	0.0161334	0.115334
WBGene00002249	1034.96	-0.393888	0.126808	-3.10618	0.00189519	0.0256401
WBGene00002250	1649.31	0.0411545	0.231845	0.177509	0.859109	0.95319
WBGene00002251	1480.17	0.118854	0.225582	0.526876	0.59828	0.839757
WBGene00002252	408.152	-0.139544	0.195543	-0.713625	0.475459	0.767238
WBGene00002253	1805.8	-0.635557	0.401152	-1.58433	0.113119	0.379149
WBGene00002254	1217.13	-0.556292	0.316188	-1.75937	0.0785146	0.309606
WBGene00002255	343.387	0.136862	0.453414	0.301849	0.762767	0.917254
WBGene00002256	92.6732	-0.331951	0.340122	-0.975975	0.329077	0.653128
WBGene00002257	144.241	-0.301287	0.593244	-0.507863	0.611549	0.84667
WBGene00002258	576.815	-0.851215	0.522104	-1.63036	0.103026	0.359812
WBGene00002259	222.784	0.868994	0.502104	1.73071	0.0835043	0.321136
WBGene00002260	1.98329	-1.96718	1.85498	-1.06048	0.288925	NA
WBGene00002261	1567.85	0.327463	0.203774	1.60699	0.108056	0.369559
WBGene00002262	982.004	0.331601	0.563225	0.588753	0.556027	0.815499
WBGene00002263	4338.9	0.441047	0.301665	1.46204	0.143729	0.430644
WBGene00002264	4795.32	-0.352783	0.311206	-1.1336	0.256963	0.579986
WBGene00002265	36829.4	-0.295477	0.514931	-0.573818	0.566091	0.821309
WBGene00002266	2711.72	-0.217127	0.206933	-1.04926	0.294058	0.619683
WBGene00002267	675.404	-1.17824	0.380112	-3.09971	0.00193712	0.026133
WBGene00002268	3016.95	0.0933832	0.284064	0.32874	0.742352	0.909397
WBGene00002269	1170.56	-0.292765	0.373034	-0.78482	0.432559	0.738155
WBGene00002270	59.6307	0.659507	0.490318	1.34506	0.178606	0.481985
WBGene00002271	280.914	-0.560324	0.537618	-1.04224	0.297303	0.622807
WBGene00002272	1485.67	-0.279735	0.503633	-0.555435	0.578597	0.828172
WBGene00002273	881.79	-0.0162679	0.707997	-0.0229774	0.981668	0.993223
WBGene00002274	215.84	0.815241	0.491921	1.65726	0.0974665	0.348806
WBGene00002275	252.668	0.730277	0.427675	1.70755	0.0877197	0.330533
WBGene00002276	313.426	1.17741	0.317754	3.70543	0.000211031	0.00442022
WBGene00002278	493.645	-0.211484	0.180712	-1.17028	0.241889	0.563447
WBGene00002280	9237.56	-0.407376	0.615792	-0.661547	0.508262	0.787106
WBGene00002282	86.4279	0.429002	1.05777	0.405572	0.685057	0.882896
WBGene00002295	3991.02	0.0833835	0.203316	0.410118	0.681719	0.881596
WBGene00002297	391.922	2.61569	0.228538	11.4453	2.48249e-30	3.02787e-27
WBGene00002299	700.168	0.249682	0.239871	1.0409	0.297922	0.623363
WBGene00002324	113.345	0.174884	0.195769	0.89332	0.371686	0.692322
WBGene00002335	1366.18	-0.298676	0.176316	-1.69398	0.0902687	0.334338
WBGene00002344	5757.73	-0.0997359	0.153767	-0.648616	0.516587	0.792095
WBGene00002348	23384.9	-0.128907	0.323541	-0.398425	0.690317	0.886049
WBGene00002363	2587	0.274086	0.156218	1.75451	0.0793424	0.311168
WBGene00002368	92.7008	0.0232123	0.270551	0.0857965	0.931628	0.976125
WBGene00002393	26.2679	0.667187	0.799609	0.834391	0.40406	0.717986
WBGene00002497	214.048	2.44779	0.847621	2.88783	0.00387909	0.0436218
WBGene00002583	2778.82	-0.267622	0.175514	-1.52479	0.127313	0.403765
WBGene00002601	95.572	0.412244	0.334228	1.23342	0.217418	0.534085
WBGene00002632	1119.39	0.201945	0.213329	0.946637	0.343824	0.667852
WBGene00002637	2042.47	0.760753	0.354866	2.14377	0.032051	0.181779
WBGene00002694	1334.23	0.316514	0.204184	1.55014	0.121109	0.393586
WBGene00002696	531.377	-0.0996864	0.167051	-0.59674	0.550681	0.813117
WBGene00002717	4594.45	-0.178697	0.35182	-0.507921	0.611509	0.84667
WBGene00002783	2415.64	0.0435732	0.192403	0.226468	0.820838	0.938709
WBGene00002804	404.638	-0.148116	0.275207	-0.538201	0.590438	0.835892
WBGene00002827	116.29	0.192718	0.766102	0.251556	0.801384	0.931543
WBGene00002845	3834.39	0.0691482	0.288538	0.23965	0.810601	0.934725
WBGene00002850	1653.31	0.237744	0.292374	0.81315	0.416132	0.727318
WBGene00002855	943.824	0.193227	0.334508	0.577647	0.563503	0.81964
WBGene00002879	349.653	-0.344518	0.41244	-0.835317	0.403539	0.717986
WBGene00002881	491.104	-0.439384	0.399504	-1.09982	0.27141	0.597025
WBGene00002889	2981.43	-0.082105	0.191496	-0.428755	0.668101	0.874933
WBGene00002891	1289.99	-0.813941	0.32064	-2.53849	0.0111331	0.0918929
WBGene00002915	8762.57	-0.652292	0.420325	-1.55187	0.120692	0.393121
WBGene00002957	755.055	0.217549	0.211855	1.02687	0.30448	0.630677
WBGene00002974	362.565	-0.316399	0.196303	-1.61179	0.107008	0.367528
WBGene00002975	57.7818	0.208206	0.414626	0.502154	0.615559	0.849014
WBGene00002976	435.609	-0.214827	0.26887	-0.798999	0.424291	0.73293
WBGene00002977	1145.85	-0.371848	0.298248	-1.24677	0.212481	0.528237
WBGene00002978	16946.4	-0.496117	0.259055	-1.9151	0.0554797	0.255352
WBGene00002979	1379.82	0.647899	0.304113	2.13045	0.0331341	0.185463
WBGene00002980	8772.56	-0.00531898	0.229102	-0.0232166	0.981477	0.993223
WBGene00002981	4795.68	0.0549624	0.248832	0.220882	0.825184	0.940424
WBGene00002982	191.624	-0.134	0.357492	-0.374834	0.707784	0.893401
WBGene00002983	172.938	0.635787	0.799534	0.795196	0.426499	0.734579
WBGene00002985	830.175	2.32563	0.184523	12.6035	2.01983e-36	5.33774e-33
WBGene00002986	426.427	0.173044	0.230713	0.750043	0.453229	0.75209
WBGene00002987	166.094	0.0735563	0.172909	0.425404	0.670542	0.875936
WBGene00002988	64.7722	-0.116759	0.208268	-0.560617	0.575058	0.826067
WBGene00002989	347.248	0.0217657	0.233279	0.0933029	0.925663	0.975328
WBGene00002990	480.781	0.267565	0.295924	0.904168	0.365907	0.687513
WBGene00002991	715.718	-0.236559	0.175354	-1.34903	0.177326	0.480547
WBGene00002992	702.933	-0.0895754	0.200132	-0.447581	0.654456	0.868091
WBGene00002994	1138.41	0.297821	0.238676	1.2478	0.212103	0.527877
WBGene00002996	131.89	-0.792272	0.666777	-1.18821	0.23475	0.553322
WBGene00002997	134.926	-0.37507	0.320717	-1.16947	0.242213	0.563659
WBGene00002998	449.084	1.71686	0.209033	8.21336	2.15092e-16	5.41349e-14
WBGene00002999	999.693	0.0877178	0.156595	0.560157	0.575372	0.826218
WBGene00003000	182.618	-0.0990775	0.171998	-0.57604	0.564588	0.820316
WBGene00003001	406.082	0.107916	0.245809	0.439024	0.660644	0.8697
WBGene00003002	3165.28	0.486968	0.202668	2.40278	0.0162709	0.116056
WBGene00003003	2910.46	-0.103803	0.205812	-0.504356	0.614011	0.848119
WBGene00003006	328.396	0.236184	0.35931	0.657327	0.510971	0.788205
WBGene00003007	369.102	-0.118499	0.207722	-0.570469	0.56836	0.822447
WBGene00003008	29.6763	0.235521	0.453098	0.519801	0.603202	0.842231
WBGene00003009	1573.7	0.476841	0.185502	2.57055	0.0101538	0.086142
WBGene00003010	534.798	0.0659386	0.170731	0.386215	0.699338	0.890146
WBGene00003011	476.329	0.150136	0.253185	0.592989	0.553189	0.814349
WBGene00003012	801.345	0.247123	0.205488	1.20262	0.229124	0.547056
WBGene00003014	2149.68	-0.174	0.277923	-0.626073	0.531267	0.800359
WBGene00003015	59.4526	-1.24631	0.376627	-3.30913	0.000935867	0.0149137
WBGene00003017	26.836	-0.910131	0.401364	-2.26759	0.023354	0.146886
WBGene00003018	25.7986	-0.481401	0.648652	-0.742156	0.457993	0.755248
WBGene00003019	440.443	0.383655	0.202858	1.89125	0.0585904	0.263399
WBGene00003020	547.921	1.39627	0.292475	4.77397	1.80627e-06	7.35371e-05
WBGene00003021	1099.87	1.26818	0.273858	4.63078	3.64283e-06	0.000134694
WBGene00003022	211.645	-0.308049	0.246231	-1.25106	0.210913	0.526537
WBGene00003024	388.018	0.331035	0.179745	1.84169	0.0655199	0.280325
WBGene00003025	979.658	-0.085429	0.48093	-0.177633	0.859011	0.95319
WBGene00003026	2735.47	-0.586108	0.299541	-1.95669	0.0503839	0.242332
WBGene00003029	84.6254	-0.134089	0.320136	-0.41885	0.675326	0.87835
WBGene00003030	1269.42	0.367952	0.287581	1.27947	0.200731	0.513169
WBGene00003031	70.7353	-0.291513	0.282985	-1.03014	0.302946	0.628817
WBGene00003033	115.616	-0.467661	0.312906	-1.49457	0.135026	0.416357
WBGene00003034	1060.66	0.349077	0.190826	1.82929	0.0673556	0.284191
WBGene00003035	121.249	-0.160431	0.260115	-0.616769	0.537387	0.804913
WBGene00003036	883.164	1.11195	0.353303	3.14729	0.00164791	0.0229204
WBGene00003037	169.043	1.16811	0.331699	3.52161	0.00042893	0.00798253
WBGene00003038	166.604	-0.147159	0.294848	-0.4991	0.617709	0.850466
WBGene00003040	3711.34	0.341615	0.19227	1.77675	0.0756094	0.30259
WBGene00003041	628.407	0.302242	0.351492	0.859883	0.389854	0.706283
WBGene00003043	942.388	0.118043	0.245784	0.480272	0.631034	0.856936
WBGene00003044	769.291	0.252271	0.231976	1.08749	0.276822	0.602263
WBGene00003045	308.995	0.147439	0.179197	0.822777	0.410635	0.722644
WBGene00003046	32.6154	-1.06499	0.53766	-1.98079	0.0476153	0.233887
WBGene00003047	1010.54	0.184015	0.199442	0.922651	0.356189	0.678651
WBGene00003048	1724.56	0.175059	0.163285	1.0721	0.283673	0.609558
WBGene00003052	3728.38	0.323683	0.177167	1.82699	0.0677008	0.284512
WBGene00003053	2231.85	-0.0674357	0.226615	-0.297578	0.766025	0.918767
WBGene00003055	71.4406	-2.01201	0.719133	-2.79783	0.00514476	0.053387
WBGene00003056	204.708	0.635301	0.351533	1.80723	0.0707267	0.291964
WBGene00003057	25.6665	-2.60104	1.03771	-2.50651	0.012193	0.097593
WBGene00003058	2.45447	-1.51958	1.10366	-1.37685	0.168559	NA
WBGene00003059	234.062	-0.188875	0.225076	-0.839159	0.40138	0.71656
WBGene00003060	2866.42	-0.0224927	0.215854	-0.104203	0.917008	0.972222
WBGene00003061	672.515	-0.762226	0.242161	-3.1476	0.00164619	0.0229166
WBGene00003062	745.26	0.220762	0.365878	0.603375	0.546259	0.810925
WBGene00003063	12699.6	0.0306562	0.305456	0.100362	0.920057	0.973341
WBGene00003064	574.753	-0.402237	0.291412	-1.3803	0.167494	0.467357
WBGene00003065	482.554	-0.862447	0.282748	-3.05023	0.00228665	0.0296946
WBGene00003066	566.764	-0.184931	0.147548	-1.25335	0.210077	0.526103
WBGene00003068	1455.32	0.0048603	0.178451	0.0272361	0.978271	0.991719
WBGene00003071	6439.71	0.104397	0.228021	0.45784	0.647067	0.864551
WBGene00003072	3134.53	-0.384957	0.281044	-1.36974	0.170769	0.47237
WBGene00003073	5640.98	0.126984	0.210858	0.602225	0.547024	0.811055
WBGene00003074	270.293	0.571748	0.230639	2.47897	0.0131761	0.102462
WBGene00003075	23.965	0.0781425	0.986379	0.0792216	0.936856	0.977714
WBGene00003076	123.156	0.0283622	0.30481	0.0930487	0.925865	0.975328
WBGene00003077	194.593	-0.530563	0.259732	-2.04274	0.0410786	0.212966
WBGene00003078	188.631	0.0443451	0.285418	0.155369	0.876531	0.958252
WBGene00003079	206.833	-0.915518	0.262179	-3.49196	0.000479492	0.00866913
WBGene00003080	118.236	-0.844971	0.377344	-2.23926	0.0251392	0.154463
WBGene00003081	258.626	-0.408467	0.264447	-1.54461	0.122441	0.395705
WBGene00003082	135.235	-0.612006	0.359804	-1.70094	0.0889544	0.3323
WBGene00003083	185.21	-0.0973443	0.374892	-0.25966	0.795126	0.929249
WBGene00003084	866.656	0.0164529	0.182817	0.0899966	0.92829	0.975551
WBGene00003085	3125.31	0.430232	0.225639	1.90672	0.0565563	0.258591
WBGene00003086	628.654	0.279779	0.148116	1.88892	0.058903	0.264021
WBGene00003087	667.384	0.0490183	0.17213	0.284775	0.775817	0.922527
WBGene00003089	493.281	0.464739	0.252814	1.83826	0.0660237	0.281231
WBGene00003090	902.513	-0.197114	0.709021	-0.278009	0.781006	0.924151
WBGene00003091	200.051	0.183286	0.919477	0.199337	0.841999	0.947531
WBGene00003092	110.432	0.721805	0.448529	1.60927	0.107557	0.368342
WBGene00003093	277.18	-3.68825	0.458294	-8.04778	8.43079e-16	1.9097e-13
WBGene00003094	31.8287	-3.0224	0.521258	-5.79829	6.69938e-09	4.42606e-07
WBGene00003095	33.5795	-3.18697	0.47691	-6.68253	2.34852e-11	2.69842e-09
WBGene00003096	521.096	-1.85363	0.51467	-3.60159	0.000316281	0.00616087
WBGene00003097	1926.64	-1.13696	0.328015	-3.46618	0.000527909	0.00939453
WBGene00003098	0.433945	-1.9729	6.20712	-0.317845	0.750602	NA
WBGene00003099	5.07968	-2.68674	1.64594	-1.63234	0.102607	0.358831
WBGene00003100	6.65393	-1.82088	0.915005	-1.99002	0.0465884	0.231279
WBGene00003102	156.052	-0.287438	0.262492	-1.09504	0.2735	0.599226
WBGene00003104	61.8131	0.646044	0.580992	1.11197	0.266153	0.590259
WBGene00003106	52.0783	-0.870556	0.341005	-2.55291	0.0106827	0.0891033
WBGene00003107	12.2816	-2.63792	0.891184	-2.96002	0.00307619	0.0369236
WBGene00003111	650.417	0.660245	0.44848	1.47218	0.140971	0.425598
WBGene00003112	120.454	0.128591	0.375907	0.342083	0.732288	0.90483
WBGene00003114	12.3686	-0.053516	0.597545	-0.0895598	0.928637	0.975551
WBGene00003119	324.659	0.399541	0.441461	0.905043	0.365443	0.687362
WBGene00003123	522.263	-0.187031	0.335647	-0.557226	0.577373	0.827442
WBGene00003124	333.208	0.611818	0.614506	0.995626	0.319432	0.645294
WBGene00003129	302.583	0.147488	0.246972	0.597185	0.550384	0.813066
WBGene00003130	754.166	0.170668	0.27308	0.624977	0.531986	0.800687
WBGene00003132	919.542	0.307177	0.165241	1.85896	0.0630328	0.27424
WBGene00003133	866.372	1.27158	0.201744	6.3029	2.92122e-10	2.57099e-08
WBGene00003134	229.115	0.18864	0.318457	0.592358	0.553611	0.814438
WBGene00003136	192.526	0.164885	0.233382	0.7065	0.479877	0.770446
WBGene00003142	352.731	0.10371	0.365789	0.283526	0.776774	0.922725
WBGene00003143	598.816	0.212049	0.217289	0.975883	0.329122	0.653137
WBGene00003144	1401.67	0.179804	0.156251	1.15074	0.24984	0.571561
WBGene00003148	619.855	0.54801	0.313415	1.74851	0.0803755	0.3139
WBGene00003149	1343.98	0.399992	0.179051	2.23396	0.0254858	0.155844
WBGene00003150	3402.03	0.615176	0.199987	3.07609	0.00209737	0.0278024
WBGene00003151	3950.32	-0.435642	0.318061	-1.36968	0.170787	0.47237
WBGene00003153	6582.28	-0.516652	0.315109	-1.6396	0.101089	0.355954
WBGene00003154	347.205	1.56618	0.38599	4.05757	4.95866e-05	0.00129769
WBGene00003155	475.871	2.13432	0.345163	6.18352	6.26882e-10	5.15018e-08
WBGene00003156	459.304	1.58318	0.374741	4.22473	2.39227e-05	0.000707683
WBGene00003157	535.437	1.55667	0.352269	4.41897	9.91727e-06	0.000332449
WBGene00003158	578.061	0.92112	0.231742	3.97477	7.04485e-05	0.00174264
WBGene00003159	615.878	2.6247	0.546861	4.79957	1.59009e-06	6.56574e-05
WBGene00003160	564.418	0.745116	0.279334	2.66748	0.00764229	0.0705333
WBGene00003161	223.948	2.08407	0.332843	6.26142	3.81478e-10	3.28735e-08
[truncated: 18,211 more rows]

## Sheet: lin-35 gene lists
All upregulated	Direct up-regulated targets	All downregulated	Direct down-regulatedtargets
WBGene00000023	WBGene00000056	WBGene00000210	WBGene00000210
WBGene00000056	WBGene00000098	WBGene00000214	WBGene00000802
WBGene00000098	WBGene00000099	WBGene00000215	WBGene00000879
WBGene00000099	WBGene00000146	WBGene00000216	WBGene00001066
WBGene00000146	WBGene00000227	WBGene00000399	WBGene00001071
WBGene00000227	WBGene00000257	WBGene00000606	WBGene00001167
WBGene00000250	WBGene00000264	WBGene00000618	WBGene00001538
WBGene00000257	WBGene00000265	WBGene00000649	WBGene00003758
WBGene00000264	WBGene00000275	WBGene00000665	WBGene00004332
WBGene00000265	WBGene00000411	WBGene00000722	WBGene00004422
WBGene00000267	WBGene00000413	WBGene00000802	WBGene00004443
WBGene00000275	WBGene00000417	WBGene00000879	WBGene00004452
WBGene00000373	WBGene00000480	WBGene00001066	WBGene00004453
WBGene00000411	WBGene00000498	WBGene00001067	WBGene00006728
WBGene00000413	WBGene00000516	WBGene00001068	WBGene00007331
WBGene00000417	WBGene00000519	WBGene00001070	WBGene00007675
WBGene00000480	WBGene00000520	WBGene00001071	WBGene00007684
WBGene00000498	WBGene00000592	WBGene00001074	WBGene00008232
WBGene00000516	WBGene00000794	WBGene00001167	WBGene00008262
WBGene00000517	WBGene00000804	WBGene00001385	WBGene00009119
WBGene00000519	WBGene00000815	WBGene00001386	WBGene00009992
WBGene00000520	WBGene00000865	WBGene00001538	WBGene00010204
WBGene00000562	WBGene00000871	WBGene00001717	WBGene00010212
WBGene00000592	WBGene00000875	WBGene00001754	WBGene00010566
WBGene00000622	WBGene00000939	WBGene00001785	WBGene00010793
WBGene00000682	WBGene00001002	WBGene00001881	WBGene00012602
WBGene00000770	WBGene00001016	WBGene00002113	WBGene00012648
WBGene00000794	WBGene00001046	WBGene00002116	WBGene00012808
WBGene00000804	WBGene00001049	WBGene00002118	WBGene00012933
WBGene00000815	WBGene00001061	WBGene00003093	WBGene00013210
WBGene00000864	WBGene00001094	WBGene00003094	WBGene00013269
WBGene00000865	WBGene00001102	WBGene00003095	WBGene00014057
WBGene00000871	WBGene00001110	WBGene00003096	WBGene00014259
WBGene00000875	WBGene00001161	WBGene00003097	WBGene00015755
WBGene00000939	WBGene00001166	WBGene00003522	WBGene00015999
WBGene00001002	WBGene00001511	WBGene00003663	WBGene00017925
WBGene00001016	WBGene00001571	WBGene00003758	WBGene00017926
WBGene00001042	WBGene00001599	WBGene00003879	WBGene00017984
WBGene00001046	WBGene00001606	WBGene00004062	WBGene00018218
WBGene00001049	WBGene00001683	WBGene00004094	WBGene00022053
WBGene00001061	WBGene00001686	WBGene00004332	WBGene00022170
WBGene00001094	WBGene00001688	WBGene00004397	WBGene00023068
WBGene00001102	WBGene00001689	WBGene00004398
WBGene00001110	WBGene00001815	WBGene00004422
WBGene00001112	WBGene00001830	WBGene00004443
WBGene00001161	WBGene00001831	WBGene00004452
WBGene00001166	WBGene00001832	WBGene00004453
WBGene00001372	WBGene00001833	WBGene00004986
WBGene00001476	WBGene00001862	WBGene00004987
WBGene00001479	WBGene00001869	WBGene00004988
WBGene00001511	WBGene00001993	WBGene00004989
WBGene00001571	WBGene00001998	WBGene00004990
WBGene00001577	WBGene00002036	WBGene00004999
WBGene00001598	WBGene00002038	WBGene00005002
WBGene00001599	WBGene00002047	WBGene00005016
WBGene00001606	WBGene00002068	WBGene00005017
WBGene00001607	WBGene00002073	WBGene00005138
WBGene00001609	WBGene00002143	WBGene00006200
WBGene00001661	WBGene00002144	WBGene00006284
WBGene00001683	WBGene00002201	WBGene00006534
WBGene00001686	WBGene00002229	WBGene00006728
WBGene00001688	WBGene00002231	WBGene00007203
WBGene00001689	WBGene00002241	WBGene00007331
WBGene00001815	WBGene00002276	WBGene00007675
WBGene00001830	WBGene00002297	WBGene00007684
WBGene00001831	WBGene00002985	WBGene00008232
WBGene00001832	WBGene00002998	WBGene00008262
WBGene00001833	WBGene00003020	WBGene00008912
WBGene00001862	WBGene00003021	WBGene00009119
WBGene00001869	WBGene00003037	WBGene00009215
WBGene00001983	WBGene00003154	WBGene00009514
WBGene00001993	WBGene00003155	WBGene00009739
WBGene00001998	WBGene00003156	WBGene00009778
WBGene00002036	WBGene00003157	WBGene00009992
WBGene00002038	WBGene00003158	WBGene00009995
WBGene00002047	WBGene00003159	WBGene00010125
WBGene00002068	WBGene00003161	WBGene00010204
WBGene00002073	WBGene00003185	WBGene00010212
WBGene00002143	WBGene00003210	WBGene00010378
WBGene00002144	WBGene00003222	WBGene00010566
WBGene00002201	WBGene00003224	WBGene00010740
WBGene00002229	WBGene00003367	WBGene00010793
WBGene00002231	WBGene00003397	WBGene00011110
WBGene00002241	WBGene00003405	WBGene00011180
WBGene00002276	WBGene00003422	WBGene00011289
WBGene00002297	WBGene00003499	WBGene00011321
WBGene00002985	WBGene00003504	WBGene00011573
WBGene00002998	WBGene00003576	WBGene00011668
WBGene00003020	WBGene00003602	WBGene00012602
WBGene00003021	WBGene00003648	WBGene00012610
WBGene00003037	WBGene00003674	WBGene00012615
WBGene00003133	WBGene00003702	WBGene00012648
WBGene00003154	WBGene00003733	WBGene00012747
WBGene00003155	WBGene00003789	WBGene00012808
WBGene00003156	WBGene00003829	WBGene00012933
WBGene00003157	WBGene00003917	WBGene00013210
WBGene00003158	WBGene00003979	WBGene00013269
WBGene00003159	WBGene00003992	WBGene00013671
WBGene00003161	WBGene00004034	WBGene00014057
WBGene00003185	WBGene00004042	WBGene00014136
WBGene00003210	WBGene00004049	WBGene00014182
WBGene00003222	WBGene00004051	WBGene00014188
WBGene00003224	WBGene00004087	WBGene00014189
WBGene00003367	WBGene00004093	WBGene00014252
WBGene00003397	WBGene00004096	WBGene00014253
WBGene00003405	WBGene00004180	WBGene00014259
WBGene00003418	WBGene00004181	WBGene00015046
WBGene00003422	WBGene00004204	WBGene00015052
WBGene00003499	WBGene00004296	WBGene00015117
WBGene00003504	WBGene00004297	WBGene00015270
WBGene00003576	WBGene00004326	WBGene00015273
WBGene00003602	WBGene00004340	WBGene00015731
WBGene00003635	WBGene00004374	WBGene00015755
WBGene00003648	WBGene00004411	WBGene00015999
WBGene00003674	WBGene00004721	WBGene00016017
WBGene00003692	WBGene00004737	WBGene00016048
WBGene00003702	WBGene00004775	WBGene00016608
WBGene00003733	WBGene00004874	WBGene00016635
WBGene00003789	WBGene00004952	WBGene00017071
WBGene00003829	WBGene00004953	WBGene00017077
WBGene00003917	WBGene00004984	WBGene00017078
WBGene00003979	WBGene00005008	WBGene00017095
WBGene00003992	WBGene00005011	WBGene00017128
WBGene00003994	WBGene00005022	WBGene00017363
WBGene00003999	WBGene00005241	WBGene00017490
WBGene00004000	WBGene00005517	WBGene00017499
WBGene00004001	WBGene00006375	WBGene00017500
WBGene00004034	WBGene00006379	WBGene00017501
WBGene00004042	WBGene00006440	WBGene00017613
WBGene00004049	WBGene00006446	WBGene00017618
WBGene00004051	WBGene00006481	WBGene00017756
WBGene00004052	WBGene00006571	WBGene00017803
WBGene00004087	WBGene00006623	WBGene00017881
WBGene00004093	WBGene00006793	WBGene00017925
WBGene00004096	WBGene00006804	WBGene00017926
WBGene00004149	WBGene00006916	WBGene00017984
WBGene00004180	WBGene00006940	WBGene00018218
WBGene00004181	WBGene00006963	WBGene00018271
WBGene00004183	WBGene00006974	WBGene00018548
WBGene00004189	WBGene00007010	WBGene00018910
WBGene00004191	WBGene00007048	WBGene00018911
WBGene00004204	WBGene00007050	WBGene00018915
WBGene00004296	WBGene00007132	WBGene00018917
WBGene00004297	WBGene00007168	WBGene00019007
WBGene00004326	WBGene00007221	WBGene00019332
WBGene00004340	WBGene00007258	WBGene00019368
WBGene00004374	WBGene00007303	WBGene00019549
WBGene00004380	WBGene00007334	WBGene00019619
WBGene00004405	WBGene00007419	WBGene00019682
WBGene00004411	WBGene00007500	WBGene00019792
WBGene00004721	WBGene00007548	WBGene00019895
WBGene00004737	WBGene00007624	WBGene00019908
WBGene00004775	WBGene00007631	WBGene00020016
WBGene00004808	WBGene00007632	WBGene00020191
WBGene00004874	WBGene00007640	WBGene00020280
WBGene00004952	WBGene00007710	WBGene00020465
WBGene00004953	WBGene00007726	WBGene00020471
WBGene00004984	WBGene00007797	WBGene00020550
WBGene00005008	WBGene00007991	WBGene00020646
WBGene00005011	WBGene00008003	WBGene00020662
WBGene00005022	WBGene00008035	WBGene00020862
WBGene00005082	WBGene00008107	WBGene00021160
WBGene00005241	WBGene00008118	WBGene00021217
WBGene00005517	WBGene00008145	WBGene00021222
WBGene00005543	WBGene00008385	WBGene00021224
WBGene00005582	WBGene00008386	WBGene00021227
WBGene00005661	WBGene00008387	WBGene00021236
WBGene00005832	WBGene00008400	WBGene00021286
WBGene00006372	WBGene00008444	WBGene00021321
WBGene00006375	WBGene00008476	WBGene00021325
WBGene00006379	WBGene00008503	WBGene00021391
WBGene00006440	WBGene00008546	WBGene00021839
WBGene00006446	WBGene00008580	WBGene00021897
WBGene00006481	WBGene00008641	WBGene00022053
WBGene00006539	WBGene00008710	WBGene00022072
WBGene00006571	WBGene00008722	WBGene00022108
WBGene00006623	WBGene00008865	WBGene00022161
WBGene00006628	WBGene00008921	WBGene00022169
WBGene00006793	WBGene00008929	WBGene00022170
WBGene00006804	WBGene00008948	WBGene00022288
WBGene00006817	WBGene00009106	WBGene00022680
WBGene00006916	WBGene00009127	WBGene00023068
WBGene00006940	WBGene00009179	WBGene00044099
WBGene00006963	WBGene00009287	WBGene00044109
WBGene00006971	WBGene00009368	WBGene00044131
WBGene00006974	WBGene00009385	WBGene00044482
WBGene00007010	WBGene00009469	WBGene00044734
WBGene00007048	WBGene00009507	WBGene00044772
WBGene00007050	WBGene00009509	WBGene00206493
WBGene00007132	WBGene00009515
WBGene00007134	WBGene00009563
WBGene00007168	WBGene00009731
WBGene00007221	WBGene00009801
WBGene00007258	WBGene00009957
WBGene00007286	WBGene00009981
WBGene00007303	WBGene00010047
WBGene00007334	WBGene00010056
WBGene00007358	WBGene00010061
WBGene00007366	WBGene00010093
WBGene00007419	WBGene00010227
WBGene00007453	WBGene00010264
WBGene00007454	WBGene00010362
WBGene00007489	WBGene00010406
WBGene00007500	WBGene00010409
WBGene00007501	WBGene00010437
WBGene00007506	WBGene00010477
WBGene00007548	WBGene00010585
WBGene00007598	WBGene00010678
WBGene00007601	WBGene00010685
WBGene00007624	WBGene00010700
WBGene00007631	WBGene00010726
WBGene00007632	WBGene00010785
WBGene00007640	WBGene00011066
WBGene00007655	WBGene00011318
WBGene00007656	WBGene00011376
WBGene00007657	WBGene00011532
WBGene00007658	WBGene00011562
WBGene00007659	WBGene00011576
WBGene00007660	WBGene00011756
WBGene00007661	WBGene00011959
WBGene00007662	WBGene00012020
WBGene00007691	WBGene00012128
WBGene00007710	WBGene00012198
WBGene00007716	WBGene00012236
WBGene00007717	WBGene00012345
WBGene00007726	WBGene00012356
WBGene00007797	WBGene00012522
WBGene00007835	WBGene00012524
WBGene00007870	WBGene00012622
WBGene00007991	WBGene00012641
WBGene00008003	WBGene00012650
WBGene00008035	WBGene00012651
WBGene00008107	WBGene00012698
WBGene00008118	WBGene00012701
WBGene00008145	WBGene00012715
WBGene00008267	WBGene00012716
WBGene00008301	WBGene00012835
WBGene00008302	WBGene00012888
WBGene00008385	WBGene00012908
WBGene00008386	WBGene00012909
WBGene00008387	WBGene00012923
WBGene00008400	WBGene00012935
WBGene00008444	WBGene00012936
WBGene00008475	WBGene00012972
WBGene00008476	WBGene00012976
WBGene00008490	WBGene00012980
WBGene00008503	WBGene00013038
WBGene00008546	WBGene00013136
WBGene00008580	WBGene00013150
WBGene00008611	WBGene00013158
WBGene00008641	WBGene00013208
WBGene00008710	WBGene00013215
WBGene00008722	WBGene00013248
WBGene00008726	WBGene00013349
WBGene00008865	WBGene00013405
WBGene00008921	WBGene00013431
WBGene00008922	WBGene00013443
WBGene00008929	WBGene00013669
WBGene00008948	WBGene00013727
WBGene00009061	WBGene00013728
WBGene00009077	WBGene00013729
WBGene00009106	WBGene00013845
WBGene00009127	WBGene00013857
WBGene00009179	WBGene00013862
WBGene00009182	WBGene00014034
WBGene00009224	WBGene00014130
WBGene00009287	WBGene00015017
WBGene00009368	WBGene00015037
WBGene00009385	WBGene00015102
WBGene00009437	WBGene00015156
WBGene00009469	WBGene00015160
WBGene00009507	WBGene00015165
WBGene00009509	WBGene00015279
WBGene00009515	WBGene00015291
WBGene00009563	WBGene00015310
WBGene00009731	WBGene00015313
WBGene00009801	WBGene00015508
WBGene00009852	WBGene00015515
WBGene00009957	WBGene00015561
WBGene00009981	WBGene00015591
WBGene00010019	WBGene00015642
WBGene00010047	WBGene00015797
WBGene00010056	WBGene00015945
WBGene00010061	WBGene00015955
WBGene00010093	WBGene00016074
WBGene00010227	WBGene00016087
WBGene00010264	WBGene00016131
WBGene00010362	WBGene00016151
WBGene00010363	WBGene00016381
WBGene00010406	WBGene00016421
WBGene00010409	WBGene00016632
WBGene00010437	WBGene00016971
WBGene00010477	WBGene00017062
WBGene00010585	WBGene00017132
WBGene00010678	WBGene00017264
WBGene00010685	WBGene00017317
WBGene00010700	WBGene00017358
WBGene00010726	WBGene00017413
WBGene00010732	WBGene00017467
WBGene00010785	WBGene00017583
WBGene00010787	WBGene00017620
WBGene00010822	WBGene00017643
WBGene00011066	WBGene00017696
WBGene00011318	WBGene00017738
WBGene00011339	WBGene00017774
WBGene00011376	WBGene00017990
WBGene00011451	WBGene00017992
WBGene00011532	WBGene00018045
WBGene00011539	WBGene00018613
WBGene00011562	WBGene00018702
WBGene00011576	WBGene00018721
WBGene00011591	WBGene00018830
WBGene00011756	WBGene00018900
WBGene00011799	WBGene00018908
WBGene00011844	WBGene00018921
WBGene00011921	WBGene00018964
WBGene00011959	WBGene00019087
WBGene00011993	WBGene00019132
WBGene00012020	WBGene00019159
WBGene00012091	WBGene00019198
WBGene00012097	WBGene00019316
WBGene00012109	WBGene00019327
WBGene00012110	WBGene00019365
WBGene00012111	WBGene00019432
WBGene00012112	WBGene00019458
WBGene00012128	WBGene00019465
WBGene00012198	WBGene00019595
WBGene00012236	WBGene00019686
WBGene00012295	WBGene00019777
WBGene00012345	WBGene00019811
WBGene00012356	WBGene00019825
WBGene00012522	WBGene00019899
WBGene00012524	WBGene00019967
WBGene00012551	WBGene00020091
WBGene00012552	WBGene00020363
WBGene00012591	WBGene00020392
WBGene00012593	WBGene00020466
WBGene00012622	WBGene00020481
WBGene00012641	WBGene00020527
WBGene00012650	WBGene00020687
WBGene00012651	WBGene00020742
WBGene00012698	WBGene00020757
WBGene00012701	WBGene00020761
WBGene00012715	WBGene00020933
WBGene00012716	WBGene00020967
WBGene00012835	WBGene00021012
WBGene00012888	WBGene00021056
WBGene00012908	WBGene00021104
WBGene00012909	WBGene00021155
WBGene00012910	WBGene00021192
WBGene00012923	WBGene00021282
WBGene00012935	WBGene00021329
WBGene00012936	WBGene00021332
WBGene00012947	WBGene00021359
WBGene00012972	WBGene00021362
WBGene00012976	WBGene00021460
WBGene00012980	WBGene00021470
WBGene00013038	WBGene00021535
WBGene00013136	WBGene00021555
WBGene00013150	WBGene00021626
WBGene00013158	WBGene00021633
WBGene00013208	WBGene00021648
WBGene00013215	WBGene00021649
WBGene00013222	WBGene00021661
WBGene00013247	WBGene00021676
WBGene00013248	WBGene00021781
WBGene00013249	WBGene00021832
WBGene00013250	WBGene00021898
WBGene00013270	WBGene00021913
WBGene00013349	WBGene00021945
WBGene00013405	WBGene00021977
WBGene00013431	WBGene00022043
WBGene00013443	WBGene00022101
WBGene00013659	WBGene00022140
WBGene00013669	WBGene00022141
WBGene00013727	WBGene00022313
WBGene00013728	WBGene00022377
WBGene00013729	WBGene00022452
WBGene00013837	WBGene00022455
WBGene00013845	WBGene00022476
WBGene00013857	WBGene00022488
WBGene00013862	WBGene00022667
WBGene00013894	WBGene00022672
WBGene00013947	WBGene00022694
WBGene00014034	WBGene00022737
WBGene00014067	WBGene00022854
WBGene00014069	WBGene00023519
WBGene00014130	WBGene00044188
WBGene00014132	WBGene00045507
WBGene00014209	WBGene00194682
WBGene00014801	WBGene00194892
WBGene00015017	WBGene00194896
WBGene00015037	WBGene00195093
WBGene00015102	WBGene00206530
WBGene00015156
WBGene00015160
WBGene00015165
WBGene00015194
WBGene00015223
WBGene00015224
WBGene00015225
WBGene00015226
WBGene00015227
WBGene00015279
WBGene00015291
WBGene00015310
WBGene00015313
WBGene00015320
WBGene00015381
WBGene00015385
WBGene00015414
WBGene00015508
WBGene00015515
WBGene00015561
WBGene00015574
WBGene00015591
WBGene00015600
WBGene00015642
WBGene00015695
WBGene00015797
WBGene00015834
WBGene00015887
WBGene00015889
WBGene00015941
WBGene00015945
WBGene00015955
WBGene00016074
WBGene00016086
WBGene00016087
WBGene00016131
WBGene00016151
WBGene00016156
WBGene00016163
WBGene00016218
WBGene00016219
WBGene00016281
WBGene00016381
WBGene00016421
WBGene00016424
WBGene00016586
WBGene00016632
WBGene00016762
WBGene00016862
WBGene00016971
WBGene00016984
WBGene00016993
WBGene00017062
WBGene00017093
WBGene00017101
WBGene00017108
WBGene00017132
WBGene00017214
WBGene00017259
WBGene00017264
WBGene00017317
WBGene00017358
WBGene00017413
WBGene00017467
WBGene00017583
WBGene00017620
WBGene00017643
WBGene00017667
WBGene00017696
WBGene00017738
WBGene00017774
WBGene00017955
WBGene00017990
WBGene00017992
WBGene00018045
WBGene00018174
WBGene00018229
WBGene00018235
WBGene00018254
WBGene00018274
WBGene00018327
WBGene00018345
WBGene00018353
WBGene00018354
WBGene00018510
WBGene00018613
WBGene00018702
WBGene00018708
WBGene00018721
WBGene00018761
WBGene00018786
WBGene00018830
WBGene00018831
WBGene00018900
WBGene00018908
WBGene00018921
WBGene00018964
WBGene00018966
WBGene00018997
WBGene00019087
WBGene00019132
WBGene00019159
WBGene00019198
WBGene00019316
WBGene00019327
WBGene00019365
WBGene00019432
WBGene00019457
WBGene00019458
WBGene00019465
WBGene00019595
WBGene00019652
WBGene00019686
WBGene00019692
WBGene00019777
WBGene00019811
WBGene00019825
WBGene00019833
WBGene00019867
WBGene00019899
WBGene00019967
WBGene00020091
WBGene00020219
WBGene00020357
WBGene00020363
WBGene00020386
WBGene00020392
WBGene00020456
WBGene00020466
WBGene00020481
WBGene00020527
WBGene00020687
WBGene00020742
WBGene00020744
WBGene00020747
WBGene00020754
WBGene00020757
WBGene00020760
WBGene00020761
WBGene00020933
WBGene00020961
WBGene00020967
WBGene00021012
WBGene00021015
WBGene00021034
WBGene00021040
WBGene00021045
WBGene00021048
WBGene00021056
WBGene00021081
WBGene00021104
WBGene00021155
WBGene00021192
WBGene00021282
WBGene00021329
WBGene00021332
WBGene00021359
WBGene00021362
WBGene00021434
WBGene00021435
WBGene00021460
WBGene00021464
WBGene00021470
WBGene00021535
WBGene00021541
WBGene00021555
WBGene00021556
WBGene00021626
WBGene00021633
WBGene00021648
WBGene00021649
WBGene00021661
WBGene00021676
WBGene00021709
WBGene00021720
WBGene00021781
WBGene00021832
WBGene00021878
WBGene00021898
WBGene00021913
WBGene00021916
WBGene00021945
WBGene00021977
WBGene00021978
WBGene00021979
WBGene00022035
WBGene00022043
WBGene00022101
WBGene00022140
WBGene00022141
WBGene00022215
WBGene00022313
WBGene00022321
WBGene00022329
WBGene00022377
WBGene00022385
WBGene00022452
WBGene00022455
WBGene00022476
WBGene00022478
WBGene00022479
WBGene00022488
WBGene00022497
WBGene00022550
WBGene00022653
WBGene00022667
WBGene00022672
WBGene00022685
WBGene00022694
WBGene00022728
WBGene00022737
WBGene00022847
WBGene00022848
WBGene00022854
WBGene00023423
WBGene00023483
WBGene00023484
WBGene00023519
WBGene00044001
WBGene00044013
WBGene00044014
WBGene00044188
WBGene00044207
WBGene00044218
WBGene00044237
WBGene00044238
WBGene00044256
WBGene00044401
WBGene00044436
WBGene00044708
WBGene00044709
WBGene00044711
WBGene00045237
WBGene00045401
WBGene00045415
WBGene00045507
WBGene00050906
WBGene00077582
WBGene00077585
WBGene00077593
WBGene00086560
WBGene00086568
WBGene00164973
WBGene00194645
WBGene00194646
WBGene00194651
WBGene00194682
WBGene00194695
WBGene00194735
WBGene00194815
WBGene00194852
WBGene00194892
WBGene00194896
WBGene00194902
WBGene00195093
WBGene00195165
WBGene00206497
WBGene00206511
WBGene00206530
WBGene00219374
WBGene00219411
WBGene00219493
WBGene00235354

## Sheet: lin-36del vs wildtype
Wormbase ID	baseMean	log2FoldChange	lfcSE	stat	pvalue	padj
WBGene00000001	476.422	0.330088	0.222506	1.48351	0.13794	0.445137
WBGene00000002	244.563	-0.230119	0.268873	-0.855866	0.392072	0.705385
WBGene00000003	223.563	-0.13821	0.338048	-0.408846	0.682653	0.878594
WBGene00000004	800.29	0.401595	0.305971	1.31253	0.189343	0.519325
WBGene00000005	14.7413	0.899896	0.925125	0.97273	0.330688	0.658498
WBGene00000006	1350.39	-0.351346	0.209557	-1.67661	0.0936186	0.368616
WBGene00000007	104.755	-1.06253	0.643756	-1.65052	0.0988366	0.378922
WBGene00000008	2.52832	-3.27411	1.81777	-1.80117	0.0716765	NA
WBGene00000009	54.8051	-1.24155	0.480594	-2.58336	0.00978429	0.124679
WBGene00000010	223.889	0.630374	0.270218	2.33284	0.0196567	0.175593
WBGene00000012	2.67228	0.849562	1.1746	0.723279	0.469509	NA
WBGene00000013	172.33	2.12014	1.24873	1.69783	0.0895405	0.361478
WBGene00000014	0.286671	0	6.86844	0	1	NA
WBGene00000015	2.77497	-1.03566	2.24406	-0.461513	0.644431	NA
WBGene00000016	270.69	-0.871358	0.284334	-3.06455	0.00217995	0.0515899
WBGene00000017	455.219	-0.697104	0.331162	-2.10502	0.0352892	0.23477
WBGene00000018	907.349	0.240554	0.232291	1.03557	0.300402	0.63559
WBGene00000019	3.02577	-0.603561	1.05416	-0.57255	0.56695	NA
WBGene00000020	2073.75	-0.0626494	0.22957	-0.272899	0.784931	0.924627
WBGene00000022	665.907	-0.899607	0.74093	-1.21416	0.224687	0.561664
WBGene00000023	15.1975	0.947403	0.966943	0.979792	0.327189	0.655784
WBGene00000024	24.1911	-1.35519	1.04496	-1.29688	0.194674	0.525537
WBGene00000025	4.87901	-0.535945	0.897905	-0.596884	0.550585	0.807593
WBGene00000027	0.901434	-1.47745	2.57281	-0.574253	0.565796	NA
WBGene00000028	3.37651	2.4595	1.372	1.79265	0.0730295	NA
WBGene00000029	76.7591	-0.325203	1.27393	-0.255276	0.79851	0.930422
WBGene00000030	115.409	-0.402326	1.22981	-0.327146	0.743558	0.906006
WBGene00000031	302.255	-0.16054	1.33091	-0.120624	0.903989	0.971255
WBGene00000032	1.69327	-2.68263	1.6954	-1.5823	0.113581	NA
WBGene00000033	80.021	0.11038	1.48044	0.0745589	0.940566	0.982551
WBGene00000034	98.0502	-0.332629	1.24543	-0.267079	0.789408	0.925855
WBGene00000035	246.274	-0.642239	0.294566	-2.18029	0.0292361	0.214119
WBGene00000036	1127.96	-0.209679	0.221183	-0.947988	0.343136	0.669056
WBGene00000037	507.799	-0.393483	0.33059	-1.19025	0.23395	0.572304
WBGene00000038	160.275	-0.751161	0.297831	-2.5221	0.0116655	0.135607
WBGene00000039	232.115	0.672109	1.26451	0.531518	0.59506	0.832591
WBGene00000040	2244.6	-0.023726	0.435707	-0.0544539	0.956574	0.987135
WBGene00000041	5590.64	-0.931781	0.444162	-2.09784	0.0359192	0.236944
WBGene00000042	97.7742	-0.318095	0.317839	-1.00081	0.316921	0.647777
WBGene00000043	29.734	-0.0386249	0.366689	-0.105334	0.916111	0.974629
WBGene00000044	82.2181	-0.195584	0.308723	-0.633526	0.52639	0.792664
WBGene00000045	10.9681	-0.0908148	0.665527	-0.136455	0.891461	0.966579
WBGene00000046	75.2395	0.0243097	0.427127	0.0569144	0.954613	0.986524
WBGene00000047	93.4163	-0.660991	0.545532	-1.21165	0.225648	0.562918
WBGene00000048	48.8254	0.113109	0.291324	0.388259	0.697824	0.885885
WBGene00000049	13.1167	-0.480232	0.61485	-0.781055	0.43477	0.735498
WBGene00000050	46.329	-0.233276	0.346097	-0.67402	0.500298	0.776349
WBGene00000051	124.753	-0.155972	0.285476	-0.546359	0.584819	0.825862
WBGene00000053	18.7032	-0.64199	0.493237	-1.30158	0.193058	0.523683
WBGene00000054	104.573	-0.0976624	0.263949	-0.370004	0.711379	0.892983
WBGene00000055	86.311	-0.364881	0.299049	-1.22014	0.222413	0.558534
WBGene00000056	90.7354	0.0670085	0.275211	0.243481	0.807633	0.933707
WBGene00000057	53.5819	0.195479	0.410544	0.476145	0.633971	0.855292
WBGene00000058	180.434	0.119328	0.295374	0.403989	0.68622	0.880406
WBGene00000059	129.388	-0.149698	0.241635	-0.619522	0.535572	0.798875
WBGene00000060	61.9996	0.424495	0.304888	1.3923	0.163832	0.484438
WBGene00000061	131.082	-0.300009	0.340506	-0.88107	0.37828	0.695379
WBGene00000062	55.0376	-0.482244	0.475632	-1.0139	0.31063	0.642267
WBGene00000063	22836.3	-1.19445	0.582532	-2.05045	0.0403207	0.252
WBGene00000064	9505.54	-0.866129	0.572515	-1.51285	0.130318	0.432194
WBGene00000065	23190.6	-1.18792	0.582051	-2.04092	0.0412588	0.255248
WBGene00000066	19314.1	-0.817859	0.3695	-2.21342	0.0268685	0.204722
WBGene00000067	2717.9	-1.56665	0.776545	-2.01746	0.0436477	0.261556
WBGene00000068	1151.96	0.0374087	0.152768	0.244873	0.806555	0.933317
WBGene00000069	219.391	-0.260708	0.248541	-1.04896	0.294199	0.629054
WBGene00000070	507.517	-0.787027	0.288782	-2.72533	0.00642373	0.0992735
WBGene00000071	228.537	0.0713069	0.213149	0.33454	0.737972	0.903764
WBGene00000072	432.218	-0.138965	0.257062	-0.540591	0.58879	0.828234
WBGene00000073	444.368	0.889399	0.521443	1.70565	0.0880734	0.358075
WBGene00000074	567.419	-0.166729	0.233039	-0.715454	0.474329	0.757749
WBGene00000075	186.802	0.416477	0.256523	1.62355	0.104472	0.389768
WBGene00000079	1606.73	0.635756	0.225685	2.81701	0.00484736	0.0838166
WBGene00000080	348.419	0.421586	0.248259	1.69817	0.0894753	0.361478
WBGene00000081	8206.02	0.880627	0.365018	2.41256	0.015841	0.157972
WBGene00000082	174.946	0.346091	0.73944	0.468045	0.639752	0.858077
WBGene00000083	796.685	-2.10474	0.545783	-3.85637	0.000115084	0.00590688
WBGene00000084	233.625	-0.381832	0.456366	-0.836678	0.402773	0.713969
WBGene00000085	94.1811	-0.53456	0.268765	-1.98895	0.0467064	0.269158
WBGene00000086	963.026	-0.311911	0.200352	-1.55681	0.119515	0.415943
WBGene00000088	509.953	0.279519	0.235629	1.18627	0.235516	0.573897
WBGene00000089	298.7	-0.383153	0.216418	-1.77043	0.0766552	0.338564
WBGene00000090	540.332	0.170585	0.199463	0.855223	0.392428	0.70572
WBGene00000092	1225.2	0.186013	0.248452	0.748689	0.454045	0.746321
WBGene00000093	61.5675	-0.257168	0.306465	-0.839145	0.401388	0.713098
WBGene00000094	127.246	0.338006	0.209306	1.61489	0.106333	0.392151
WBGene00000095	767.908	0.176105	0.172611	1.02024	0.307613	0.640851
WBGene00000096	124.026	-0.181619	0.343861	-0.528175	0.597378	0.833849
WBGene00000097	505.218	-0.0929763	0.439253	-0.211669	0.832365	0.942376
WBGene00000098	318.848	2.66638	0.342803	7.77816	7.35893e-15	3.07061e-12
WBGene00000099	173.822	3.22388	0.409622	7.87038	3.53568e-15	1.64888e-12
WBGene00000100	7976.62	0.223253	0.224738	0.993394	0.320518	0.650436
WBGene00000101	1576.58	0.597871	0.201026	2.9741	0.00293852	0.0615498
WBGene00000102	2579.23	0.352261	0.428562	0.821961	0.411099	0.719628
WBGene00000103	1176.61	0.395306	0.350798	1.12688	0.259795	0.59652
WBGene00000105	4433.66	-0.157578	0.249307	-0.632062	0.527346	0.79318
WBGene00000106	605.093	0.029214	0.42386	0.0689238	0.94505	0.984218
WBGene00000107	6502.11	-0.298186	0.365239	-0.816414	0.414263	0.721265
WBGene00000108	2.85722	1.14038	1.50294	0.758767	0.447992	NA
WBGene00000109	2294.9	0.349289	0.31213	1.11905	0.263119	0.600289
WBGene00000110	2018.32	-0.230187	0.196873	-1.16921	0.242318	0.580199
WBGene00000111	290.247	-1.3109	0.688874	-1.90296	0.0570459	0.294933
WBGene00000112	1187.97	-0.535306	0.316208	-1.69289	0.0904764	0.36269
WBGene00000113	311.571	-0.928112	0.59566	-1.55812	0.119204	0.415327
WBGene00000114	36077.4	0.590138	0.495734	1.19043	0.233876	0.572276
WBGene00000115	740.637	0.266508	0.233776	1.14002	0.25428	0.591568
WBGene00000116	234.29	-0.451981	0.278854	-1.62085	0.105049	0.390175
WBGene00000117	574.96	-0.138845	0.224295	-0.619028	0.535898	0.799134
WBGene00000118	3069.1	0.471378	0.424743	1.1098	0.267087	0.604127
WBGene00000120	710.433	1.02947	0.423955	2.42825	0.015172	0.155005
WBGene00000121	298.569	1.20424	0.30542	3.94289	8.05045e-05	0.00435659
WBGene00000122	1612.16	0.490052	0.144711	3.38643	0.000708088	0.0238882
WBGene00000123	2452.93	-0.495059	0.351472	-1.40853	0.158974	0.476823
WBGene00000133	72.8313	0.0789794	0.530034	0.149008	0.881547	0.963323
WBGene00000134	160.78	0.282119	0.364954	0.773026	0.439507	0.738888
WBGene00000135	250.231	-0.0796732	0.321904	-0.247506	0.804517	0.932664
WBGene00000136	244.549	-1.16951	0.498433	-2.34637	0.0189573	0.171796
WBGene00000137	211.845	0.651752	0.225448	2.89092	0.00384112	0.0730273
WBGene00000138	312.342	-0.675486	0.392639	-1.72037	0.0853644	0.353468
WBGene00000139	104.917	-0.0161093	0.47686	-0.033782	0.973051	0.994373
WBGene00000140	67510.1	-1.33476	0.45104	-2.9593	0.00308334	0.0637996
WBGene00000142	317.735	0.364672	0.177755	2.05154	0.0402143	0.251633
WBGene00000143	279.642	0.409199	0.186623	2.19264	0.0283331	0.212008
WBGene00000144	34.6332	0.821489	0.441909	1.85896	0.0630334	0.310873
WBGene00000145	149.606	0.611876	0.364696	1.67777	0.093392	0.367998
WBGene00000146	2036.14	0.258756	0.203148	1.27373	0.202758	0.535642
WBGene00000147	231.117	0.587212	0.362735	1.61885	0.105481	0.39068
WBGene00000148	291.512	0.681584	0.365015	1.86728	0.0618631	0.307493
WBGene00000149	8768.62	-0.376737	0.208784	-1.80443	0.0711637	0.328301
WBGene00000150	1204.97	0.230762	0.317733	0.726279	0.467668	0.75298
WBGene00000151	458.929	0.714105	0.290147	2.46118	0.013848	0.147957
WBGene00000155	367.189	-0.132788	0.240984	-0.551025	0.581617	0.823991
WBGene00000156	648.783	0.694381	0.385219	1.80256	0.0714567	0.328888
WBGene00000157	187.334	0.112139	0.297462	0.376985	0.706185	0.890309
WBGene00000158	1102.41	0.158728	0.171625	0.924853	0.355043	0.67944
WBGene00000159	412.721	0.350191	0.208573	1.67899	0.0931545	0.367427
WBGene00000160	1166.16	0.053321	0.29714	0.179447	0.857586	0.953435
WBGene00000161	1415.42	0.170552	0.226935	0.751547	0.452324	0.746321
WBGene00000162	656.726	-0.190909	0.26084	-0.731901	0.464229	0.750951
WBGene00000163	1300.42	0.707067	0.286879	2.46469	0.0137132	0.147272
WBGene00000164	269.718	0.759608	0.283294	2.68135	0.00733267	0.106667
WBGene00000165	190.469	-1.11458	0.548037	-2.03376	0.0419754	0.257547
WBGene00000166	232.81	-0.198858	0.27226	-0.730398	0.465147	0.751313
WBGene00000168	29.5679	0.509263	0.563397	0.903915	0.366041	0.686627
WBGene00000169	784.728	-2.06339	0.742625	-2.77851	0.0054609	0.0899148
WBGene00000170	8918.26	-0.0489345	0.21737	-0.225121	0.821885	0.936821
WBGene00000171	14.1895	-0.442981	0.890634	-0.497377	0.618923	0.846956
WBGene00000172	379.144	-0.407457	0.350543	-1.16236	0.245089	0.582325
WBGene00000173	34.2273	-0.0852552	0.486013	-0.175418	0.860752	0.954678
WBGene00000174	105.941	0.0852628	0.437627	0.19483	0.845526	0.948473
WBGene00000175	1636.12	-1.19409	0.629389	-1.89722	0.0577989	0.297013
WBGene00000176	210.394	-0.766523	0.392201	-1.95441	0.0506527	0.279551
WBGene00000177	141.507	-0.231237	0.295425	-0.782725	0.433789	0.735159
WBGene00000178	842.795	0.23196	0.266799	0.869418	0.384619	0.699371
WBGene00000179	310.073	-0.560356	0.425132	-1.31808	0.187478	0.516963
WBGene00000180	351.769	-0.219548	0.194866	-1.12666	0.259887	0.59652
WBGene00000181	1328.31	0.1666	0.20099	0.828896	0.407163	0.717172
WBGene00000182	2623.62	0.176992	0.234362	0.755206	0.450125	0.745067
WBGene00000183	3231.72	0.0837301	0.151709	0.551913	0.581008	0.823792
WBGene00000184	407.544	0.211195	0.169056	1.24926	0.211571	0.545918
WBGene00000185	4.82983	0.206783	1.16877	0.176924	0.859568	0.954343
WBGene00000186	790.799	-0.323438	0.235321	-1.37445	0.169301	0.492628
WBGene00000187	279.663	0.137108	0.178147	0.769631	0.441519	0.739643
WBGene00000188	191.161	-0.403969	0.275468	-1.46649	0.142516	0.452711
WBGene00000189	73.0243	0.319082	0.312888	1.0198	0.307824	0.640872
WBGene00000190	308.491	0.549291	1.07512	0.51091	0.609414	0.841729
WBGene00000192	757.968	0.0298	0.148098	0.201219	0.840527	0.945541
WBGene00000193	64.3064	-0.223769	0.279261	-0.801289	0.422964	0.726994
WBGene00000195	494.628	0.199372	0.165669	1.20344	0.228808	0.565864
WBGene00000196	335.741	-0.171821	0.196238	-0.875576	0.381261	0.697585
WBGene00000197	2097.22	0.681403	0.184414	3.69496	0.000219924	0.00970569
WBGene00000198	1086.56	-0.277056	0.246935	-1.12198	0.261872	0.598462
WBGene00000199	910.655	-0.145861	0.195664	-0.745467	0.45599	0.746804
WBGene00000200	831.093	0.281608	0.117663	2.39335	0.0166955	0.162407
WBGene00000201	960.024	0.101287	0.204317	0.495735	0.620082	0.847353
WBGene00000202	208.176	0.312929	0.313399	0.998502	0.318036	0.648872
WBGene00000203	255.971	-0.218826	0.265206	-0.825115	0.409306	0.718628
WBGene00000204	490.34	0.0617517	0.217791	0.283537	0.776766	0.921472
WBGene00000205	168.896	-0.238462	0.345349	-0.690495	0.489883	0.769754
WBGene00000206	221.861	0.437294	0.223078	1.96028	0.0499634	0.278167
WBGene00000207	5653.77	-0.549222	0.305943	-1.79518	0.0726249	0.330716
WBGene00000208	559.668	0.197222	0.300603	0.656088	0.511768	0.783791
WBGene00000209	468.15	-0.446847	0.305386	-1.46322	0.143407	0.453954
WBGene00000210	2961.09	-0.4436	0.285478	-1.55388	0.120212	0.417086
WBGene00000211	197.886	0.849198	0.433961	1.95686	0.0503645	0.278773
WBGene00000212	1079.42	0.790427	0.392598	2.01332	0.0440806	0.262542
WBGene00000213	758.011	1.44314	0.802465	1.79839	0.0721155	0.330576
WBGene00000214	46219	-0.705911	0.43014	-1.64112	0.100772	0.38226
WBGene00000215	3356.75	-0.0474381	0.306396	-0.154826	0.876959	0.961365
WBGene00000216	19706.3	-0.281463	0.320418	-0.878423	0.379714	0.696604
WBGene00000217	3755.01	0.0606084	0.458881	0.132079	0.894922	0.967516
WBGene00000218	13028.5	-0.336771	0.38937	-0.864913	0.387087	0.701031
WBGene00000219	61796.4	0.0441315	0.395236	0.111659	0.911094	0.972815
WBGene00000220	214.156	2.14006	1.10674	1.93365	0.0531557	0.2864
WBGene00000221	1086.87	-0.579337	0.293982	-1.97065	0.0487635	0.275412
WBGene00000222	757.227	0.519694	0.319735	1.62539	0.10408	0.389035
WBGene00000223	3152.39	-0.136854	0.215311	-0.63561	0.52503	0.792016
WBGene00000224	2733.57	0.453851	0.226521	2.00357	0.0451162	0.264851
WBGene00000225	865.721	-0.639589	0.248046	-2.57851	0.00992269	0.125335
WBGene00000226	810.736	0.238782	0.245929	0.970939	0.331579	0.659615
WBGene00000227	1071.66	1.03142	0.23788	4.33589	1.45169e-05	0.00105587
WBGene00000228	2070.84	-0.498011	0.319254	-1.55992	0.118779	0.414653
WBGene00000229	20380.2	-0.549256	0.379506	-1.44729	0.147816	0.460449
WBGene00000230	9133.2	-0.298815	0.231612	-1.29016	0.196996	0.529061
WBGene00000231	1622.15	-0.466591	0.407322	-1.14551	0.251998	0.58916
WBGene00000232	596.016	-0.270755	0.271539	-0.997113	0.31871	0.649767
WBGene00000233	733.857	-0.403206	0.271757	-1.4837	0.137888	0.445137
WBGene00000235	421.225	0.542631	0.336542	1.61237	0.10688	0.393019
WBGene00000236	152.268	0.509205	0.342834	1.48528	0.13747	0.444479
WBGene00000237	957.518	-0.253279	0.257433	-0.983864	0.325182	0.654564
WBGene00000238	362.276	-0.263163	0.225416	-1.16746	0.243026	0.580907
WBGene00000239	245.172	-0.746456	0.460263	-1.6218	0.104845	0.390108
WBGene00000240	2158.85	-0.12215	0.280431	-0.435579	0.663142	0.869853
WBGene00000241	139.177	-0.471589	0.222095	-2.12337	0.0337231	0.230927
WBGene00000242	138.588	-0.0594262	0.292751	-0.202992	0.839141	0.945125
WBGene00000244	230.727	-0.345574	0.233881	-1.47756	0.139525	0.447744
WBGene00000245	314.916	-1.80781	0.481156	-3.75723	0.000171805	0.00825499
WBGene00000246	141.295	-0.799326	0.291769	-2.73958	0.00615177	0.0970727
WBGene00000247	327.597	0.456641	0.254082	1.79722	0.0723006	0.33068
WBGene00000248	678.864	-0.0493364	0.31819	-0.155053	0.876779	0.961359
WBGene00000249	262.021	0.863664	0.216892	3.982	6.83383e-05	0.00382888
WBGene00000250	44.7947	1.16428	0.336161	3.46344	0.000533312	0.0191749
WBGene00000251	17.4782	-0.179939	0.549242	-0.327614	0.743204	0.905691
WBGene00000252	4.98599	1.10388	1.02378	1.07824	0.280928	0.617978
WBGene00000253	569.705	-0.427447	0.249116	-1.71586	0.0861885	0.3542
WBGene00000254	2046.73	-0.309151	0.234875	-1.31623	0.188095	0.517721
WBGene00000255	35.649	0.0500016	0.368102	0.135836	0.891951	0.966579
WBGene00000256	1.48277	-3.54949	1.93984	-1.82978	0.0672828	NA
WBGene00000257	782.341	2.92259	0.278193	10.5056	8.13856e-26	2.08829e-22
WBGene00000259	602.141	0.123875	0.168881	0.733503	0.463252	0.750671
WBGene00000262	171.497	0.608259	0.42673	1.42539	0.154043	0.46815
WBGene00000263	3343.8	-0.476982	0.308434	-1.54646	0.121992	0.41988
WBGene00000264	133.008	2.55642	0.297339	8.59764	8.13725e-18	5.37601e-15
WBGene00000265	194.099	2.17066	0.348488	6.2288	4.70028e-10	8.734e-08
WBGene00000266	595.949	0.034668	0.242888	0.142732	0.886502	0.965446
WBGene00000267	346.417	-0.246716	0.388875	-0.634436	0.525797	0.792256
WBGene00000268	632.407	-0.384326	0.292099	-1.31574	0.188261	0.517791
WBGene00000269	257.29	0.000549705	0.202684	0.00271213	0.997836	0.999391
WBGene00000270	72.4947	0.521833	0.305834	1.70626	0.0879591	0.357794
WBGene00000271	455.053	0.303166	0.174443	1.73792	0.0822257	0.34761
WBGene00000272	19.6469	1.26991	0.837303	1.51667	0.12935	0.431171
WBGene00000273	15084.5	0.273124	0.416092	0.656404	0.511564	0.783631
WBGene00000274	526.221	0.67789	0.213463	3.17567	0.00149489	0.0399449
WBGene00000275	489.401	2.35042	0.4352	5.40078	6.63521e-08	7.9703e-06
WBGene00000276	5152.39	0.302429	0.205126	1.47436	0.140385	0.449287
WBGene00000277	10010	-0.269255	0.323099	-0.833352	0.404646	0.715122
WBGene00000279	102.054	-0.201701	0.261485	-0.771366	0.44049	0.739182
WBGene00000280	154.66	-0.420641	0.229393	-1.83372	0.0666962	0.317578
WBGene00000281	1169.66	-0.359368	0.383306	-0.937549	0.348476	0.674244
WBGene00000282	1675.67	-1.2182	0.490255	-2.48482	0.0129617	0.143209
WBGene00000283	417.946	-0.815658	0.407568	-2.00128	0.0453622	0.265803
WBGene00000284	629.906	-0.211672	0.294253	-0.719354	0.471923	0.755763
WBGene00000285	391.151	-0.277276	0.332	-0.835168	0.403623	0.714429
WBGene00000286	978.465	-0.215526	0.375907	-0.573351	0.566407	0.815486
WBGene00000287	205.663	-0.223222	0.352854	-0.632617	0.526983	0.793001
WBGene00000288	659.811	-0.298235	0.235294	-1.2675	0.204978	0.538278
WBGene00000289	1304.34	0.624812	0.323556	1.93108	0.0534737	0.287222
WBGene00000292	1183.65	0.257394	0.122299	2.10462	0.0353243	0.23477
WBGene00000293	3141.81	0.325914	0.261334	1.24712	0.212355	0.546784
WBGene00000294	1546.83	-0.0316278	0.19679	-0.160718	0.872315	0.959818
WBGene00000295	144.855	-0.364778	0.324005	-1.12584	0.260233	0.596625
WBGene00000296	49.6364	-0.596703	0.312753	-1.90791	0.0564032	0.293994
WBGene00000298	592.107	-0.383561	0.43308	-0.885659	0.375801	0.693627
WBGene00000301	1237.38	3.95588	1.11446	3.54959	0.00038583	0.0149577
WBGene00000302	382.958	0.0980874	0.265515	0.369423	0.711812	0.892984
WBGene00000366	7384.71	0.0290108	0.168318	0.172357	0.863157	0.956275
WBGene00000367	1528.24	0.127828	0.192225	0.66499	0.506057	0.779544
WBGene00000368	856.086	-0.152546	0.2007	-0.760072	0.447212	0.743322
WBGene00000369	499.973	0.0201713	0.318933	0.0632462	0.94957	0.985497
WBGene00000370	2582.3	-0.833119	0.334855	-2.488	0.0128463	0.14274
WBGene00000371	5846.9	-0.288471	0.246745	-1.16911	0.242361	0.580199
WBGene00000372	40.4045	0.833401	0.739943	1.1263	0.260037	0.596606
WBGene00000373	655.238	0.244365	0.705885	0.346182	0.729206	0.899512
WBGene00000375	178.93	0.498566	0.200269	2.48948	0.0127931	0.142349
WBGene00000376	1931.47	0.651009	0.258827	2.51523	0.0118955	0.137059
WBGene00000377	2844.93	-0.0235136	0.233416	-0.100737	0.919759	0.976086
WBGene00000378	2243.23	0.0632881	0.197739	0.320058	0.748924	0.90926
WBGene00000379	5277.15	0.591377	0.210859	2.80461	0.00503771	0.0857059
WBGene00000380	6206.99	0.522105	0.141321	3.69445	0.000220361	0.00970569
WBGene00000381	1884.01	0.26838	0.189927	1.41307	0.157635	0.47482
WBGene00000382	218.773	0.86907	0.354181	2.45375	0.0141376	0.149792
WBGene00000383	2677.69	0.193604	0.193959	0.99817	0.318197	0.648917
WBGene00000386	250.073	0.823853	0.327574	2.51501	0.0119028	0.137059
WBGene00000387	248.047	1.90976	0.720007	2.65241	0.00799186	0.111657
WBGene00000388	13.4094	3.11071	1.06742	2.91425	0.00356544	0.0703409
WBGene00000389	1.35508	2.57441	1.89832	1.35615	0.175051	NA
WBGene00000390	2131.45	0.0203704	0.157561	0.129287	0.897131	0.968203
WBGene00000391	392.177	0.373264	0.340229	1.0971	0.272599	0.610126
WBGene00000392	66.3864	-0.195694	0.268031	-0.730117	0.465319	0.751456
WBGene00000393	474.46	-0.0524243	0.202631	-0.258718	0.795853	0.929297
WBGene00000395	273.154	0.686943	0.473787	1.4499	0.147087	0.459821
WBGene00000396	1541.4	0.503054	0.564566	0.891046	0.372905	0.692039
WBGene00000397	138.776	0.894751	0.761322	1.17526	0.239891	0.578024
WBGene00000399	28.5233	-3.3739	1.19141	-2.83186	0.00462779	0.0811706
WBGene00000401	102.34	0.182827	0.507305	0.360389	0.718557	0.895725
WBGene00000402	41.1377	-3.25016	1.20481	-2.69766	0.00698279	0.103962
WBGene00000403	5942.26	-0.474723	0.22823	-2.08002	0.0375239	0.242966
WBGene00000405	348.568	2.24104	0.415866	5.38885	7.09089e-08	8.39053e-06
WBGene00000406	117.188	0.352892	0.433882	0.813335	0.416026	0.722669
WBGene00000407	208.176	-0.433685	0.361244	-1.20053	0.229933	0.567406
WBGene00000408	227.64	0.833113	0.25963	3.20885	0.00133269	0.0367376
WBGene00000409	361.09	-0.391938	0.269221	-1.45582	0.145442	0.457408
WBGene00000410	361.789	0.0122635	0.159799	0.0767434	0.938828	0.981728
WBGene00000411	571.162	2.12944	0.510798	4.16885	3.06138e-05	0.00198128
WBGene00000412	21.6478	-1.27916	0.754158	-1.69614	0.0898597	0.362088
WBGene00000413	258.396	2.69843	0.494806	5.45351	4.93863e-08	6.11773e-06
WBGene00000414	1594.37	0.385528	0.28436	1.35577	0.175172	0.500039
WBGene00000415	1587.21	-0.371118	0.317618	-1.16844	0.242628	0.58052
WBGene00000416	306.394	0.650913	0.292072	2.2286	0.0258402	0.201536
WBGene00000417	123.764	1.99527	0.441058	4.52383	6.07291e-06	0.000496351
WBGene00000418	219.352	0.890725	0.310565	2.86808	0.00412969	0.0758753
WBGene00000419	937.236	0.532684	0.207463	2.56761	0.0102404	0.126655
WBGene00000420	519.992	-0.25854	0.183264	-1.41075	0.158319	0.476085
WBGene00000421	2261.12	0.299923	0.217218	1.38075	0.167357	0.489776
WBGene00000422	17.8474	4.29141	1.08588	3.95201	7.74978e-05	0.00425192
WBGene00000423	257.423	0.576897	0.353973	1.62978	0.103149	0.38692
WBGene00000424	536.983	-0.167408	0.218042	-0.767778	0.442619	0.740843
WBGene00000425	174.191	1.64194	0.563064	2.91607	0.00354466	0.0700799
WBGene00000426	520.917	0.578375	0.222713	2.59696	0.00940538	0.12254
WBGene00000427	0.871935	2.48974	2.84264	0.875853	0.38111	NA
WBGene00000428	10.5206	-0.15505	0.736244	-0.210596	0.833202	0.942913
WBGene00000429	56.5133	-0.654707	0.338232	-1.93567	0.0529076	0.286049
WBGene00000430	7.73774	2.23208	1.29182	1.72786	0.0840129	0.350663
WBGene00000431	170.709	-0.276977	0.231197	-1.19801	0.230913	0.568732
WBGene00000432	0.505034	-1.54619	3.62229	-0.426854	0.669486	NA
WBGene00000433	54.0652	0.373061	0.458184	0.814216	0.415521	0.722345
WBGene00000434	13.0004	-0.261323	0.580496	-0.450172	0.652587	0.864136
WBGene00000435	79.7848	0.321821	0.332491	0.96791	0.333089	0.660926
WBGene00000436	0.869566	-1.65794	2.07775	-0.797951	0.424899	NA
WBGene00000437	351.34	0.212276	0.227775	0.931955	0.35136	0.676299
WBGene00000438	124.92	-0.461387	0.298159	-1.54745	0.121754	0.419715
WBGene00000439	105.523	0.290991	0.338008	0.8609	0.389293	0.703213
WBGene00000440	37.8096	0.452399	0.411634	1.09903	0.271754	0.60921
WBGene00000441	843.922	-0.4826	0.235897	-2.04581	0.0407751	0.25374
WBGene00000442	44.4495	0.113826	0.328501	0.346502	0.728965	0.899512
WBGene00000443	777.308	0.251361	0.269557	0.932497	0.35108	0.676299
WBGene00000444	236.558	0.64567	0.324487	1.98982	0.0466111	0.269158
WBGene00000445	198.957	-0.495237	0.301451	-1.64284	0.100415	0.381636
WBGene00000446	94.0485	1.62534	0.725894	2.23909	0.02515	0.19909
WBGene00000447	113.872	-0.131817	0.213185	-0.618323	0.536363	0.799191
WBGene00000448	510.539	-0.0607314	0.29642	-0.204883	0.837664	0.944852
WBGene00000449	256.141	0.507338	0.290955	1.7437	0.0812116	0.346309
WBGene00000450	3.62838	-0.151569	1.1224	-0.13504	0.89258	NA
WBGene00000451	26.9241	0.615171	0.711258	0.864906	0.38709	0.701031
WBGene00000452	71.3908	-0.0478045	0.370457	-0.129042	0.897324	0.968203
WBGene00000453	779.529	0.124779	0.362456	0.344259	0.730652	0.900064
WBGene00000454	68.7106	-0.105051	0.284271	-0.369546	0.711721	0.892984
WBGene00000455	274.683	0.163728	0.349923	0.467899	0.639857	0.858077
WBGene00000457	74.4679	0.808919	0.45959	1.76009	0.0783927	0.340772
WBGene00000458	383.604	0.0964628	0.19637	0.49123	0.623264	0.848765
WBGene00000459	1356.73	0.33133	0.157335	2.1059	0.0352134	0.23477
WBGene00000460	156.286	1.26478	0.308619	4.09818	4.16406e-05	0.00249321
WBGene00000461	34.5957	2.79961	0.828243	3.38018	0.000724382	0.0241298
WBGene00000462	135.031	0.425509	0.335561	1.26805	0.204779	0.538044
WBGene00000463	348.475	1.02714	0.389345	2.63812	0.00833673	0.114357
WBGene00000464	1264.06	0.212655	0.19247	1.10487	0.269215	0.606498
WBGene00000465	71.225	0.295456	0.393659	0.750538	0.452931	0.746321
WBGene00000466	625.792	0.740598	0.224513	3.29869	0.000971372	0.0295059
WBGene00000467	157.557	0.926583	0.204517	4.53059	5.88191e-06	0.000488291
WBGene00000468	13.5231	1.52073	1.14927	1.32322	0.185763	0.51485
WBGene00000469	95.8547	4.12404	1.40512	2.935	0.00333544	0.0672004
WBGene00000472	6521.05	0.06872	0.220743	0.311312	0.755563	0.912154
WBGene00000473	78.6392	0.5615	0.415056	1.35283	0.17611	0.501281
WBGene00000474	41.31	0.853827	0.533515	1.60038	0.109514	0.397436
WBGene00000475	2111.15	0.09148	0.31287	0.29239	0.769989	0.918794
WBGene00000476	395.211	-0.254752	0.204844	-1.24364	0.213633	0.5484
WBGene00000477	136.183	-0.695417	0.337866	-2.05827	0.0395646	0.248853
WBGene00000478	359.145	0.813052	0.427055	1.90386	0.0569291	0.294933
WBGene00000479	727.341	0.143242	0.239805	0.597328	0.550289	0.807307
WBGene00000480	880.532	-0.0260041	0.300892	-0.0864232	0.93113	0.980253
WBGene00000481	418.076	-0.184124	0.22609	-0.814385	0.415424	0.722345
WBGene00000482	1958.36	0.692692	0.339001	2.04333	0.0410196	0.254463
WBGene00000483	7.83852	0.143019	0.658003	0.217354	0.827933	0.939774
WBGene00000484	161.188	-0.224075	0.226296	-0.990185	0.322084	0.651968
WBGene00000485	567.042	-0.278899	0.279783	-0.99684	0.318842	0.649899
WBGene00000487	23.9827	-0.302613	0.40653	-0.744382	0.456645	0.747062
WBGene00000488	181.59	0.0144214	0.289618	0.0497944	0.960286	0.988785
WBGene00000490	414.44	-0.139269	0.23595	-0.590248	0.555024	0.809969
WBGene00000491	381.303	-0.0255035	0.17769	-0.143528	0.885873	0.965446
WBGene00000492	129.683	0.0478033	0.344806	0.138638	0.889736	0.966278
WBGene00000493	31.2939	-0.113462	0.774536	-0.14649	0.883535	0.964497
WBGene00000496	27.478	0.955396	0.499336	1.91333	0.0557054	0.291796
WBGene00000497	147.309	0.0256322	0.74486	0.0344122	0.972548	0.994334
WBGene00000498	197.187	1.61704	0.285142	5.671	1.4197e-08	1.97462e-06
WBGene00000499	31.4484	0.120601	0.345336	0.349229	0.726917	0.898828
WBGene00000500	381.39	0.131334	0.200779	0.654125	0.513031	0.784438
WBGene00000501	404.239	-0.326254	0.254883	-1.28002	0.200539	0.53289
WBGene00000502	437.618	0.567978	0.251762	2.25601	0.02407	0.19552
WBGene00000503	920.928	3.23073	0.837393	3.85808	0.000114281	0.00590243
WBGene00000506	151.387	0.312621	0.186531	1.67598	0.0937426	0.368921
WBGene00000507	309.8	0.268162	0.206783	1.29683	0.19469	0.525537
WBGene00000508	885.182	0.254283	0.166408	1.52806	0.126497	0.427296
WBGene00000509	756.007	0.195654	0.280725	0.696959	0.485828	0.766039
WBGene00000510	405.019	-0.128697	0.181908	-0.707483	0.479267	0.761067
WBGene00000511	80.4105	-0.463455	0.278383	-1.66481	0.0959501	0.374357
WBGene00000512	191.952	-0.833154	0.853473	-0.976193	0.328969	0.657192
WBGene00000513	19.7107	0.529198	0.533349	0.992217	0.321092	0.650965
WBGene00000514	123.864	0.0840753	0.327154	0.25699	0.797187	0.929836
WBGene00000515	155.36	0.0318652	0.233377	0.13654	0.891395	0.966579
WBGene00000516	431.759	0.73216	0.266583	2.74647	0.0060241	0.0962885
WBGene00000517	264.245	0.493515	0.297963	1.65629	0.0976626	0.376865
WBGene00000518	485.406	-0.220658	0.188891	-1.16818	0.242735	0.58069
WBGene00000519	471.339	0.717861	0.203342	3.53032	0.000415057	0.0157821
WBGene00000520	560.973	1.54806	0.22642	6.83712	8.08021e-12	1.94121e-09
WBGene00000521	18.5212	0.703905	1.11225	0.632865	0.526822	0.792873
WBGene00000522	211.026	-0.0426253	0.366087	-0.116435	0.907308	0.971963
WBGene00000523	89.01	0.11403	0.404738	0.281737	0.778145	0.922074
WBGene00000524	122.13	-0.487627	0.239999	-2.03179	0.0421754	0.257865
WBGene00000525	1.54518	-2.15801	1.77	-1.21922	0.222761	NA
WBGene00000526	217.926	-0.0693399	0.251839	-0.275334	0.78306	0.92414
WBGene00000527	771.814	-0.304095	0.23281	-1.30619	0.191487	0.52248
WBGene00000528	885.473	-0.302117	0.321693	-0.939148	0.347655	0.673215
WBGene00000529	356.937	-0.524103	0.216045	-2.42589	0.0152707	0.155422
WBGene00000530	248.872	-0.211396	0.299755	-0.70523	0.480667	0.762313
WBGene00000531	141.031	-0.690327	0.375545	-1.8382	0.0660332	0.316138
WBGene00000532	754.227	0.546366	0.186935	2.92276	0.0034694	0.0691091
WBGene00000533	467.779	0.373759	0.275857	1.3549	0.175449	0.500524
WBGene00000534	1472.58	0.0731104	0.226003	0.323493	0.746322	0.907591
WBGene00000535	436.717	0.393905	0.36138	1.09	0.275712	0.612463
WBGene00000536	328.234	0.367913	0.339459	1.08382	0.278443	0.615587
WBGene00000537	239.52	-0.0114567	0.22362	-0.051233	0.95914	0.988246
WBGene00000539	36.4164	-0.931201	0.689019	-1.35149	0.176539	0.501776
WBGene00000540	244.205	0.143277	0.219647	0.652308	0.514202	0.784993
WBGene00000541	104.672	-1.80312	0.452093	-3.98838	6.65262e-05	0.00374057
WBGene00000542	7668.93	0.149213	0.3146	0.474296	0.635289	0.855759
WBGene00000543	284.985	0.372936	0.353501	1.05498	0.291435	0.626133
WBGene00000544	9.5748	0.682986	1.11082	0.614847	0.538656	0.800336
WBGene00000545	1375.79	-0.204114	0.312671	-0.652807	0.51388	0.784975
WBGene00000546	34.6272	0.128572	0.409566	0.313922	0.753581	0.911383
WBGene00000547	897.598	-0.527548	0.247746	-2.12939	0.033222	0.229642
WBGene00000548	1631.77	0.369039	0.148544	2.48437	0.0129783	0.143209
WBGene00000549	1083.66	0.598402	0.412624	1.45024	0.146993	0.459714
WBGene00000550	1479.23	0.198485	0.460526	0.430997	0.666471	0.871493
WBGene00000551	78.4397	0.413534	1.35332	0.305571	0.759932	0.913878
WBGene00000552	4650.54	-0.468194	0.291374	-1.60685	0.108088	0.395687
WBGene00000553	556.145	-0.376276	0.332087	-1.13306	0.257187	0.593417
WBGene00000554	1322.67	-0.19965	0.158758	-1.25757	0.208547	0.542545
WBGene00000555	0.870288	-4.11727	2.18776	-1.88196	0.0598421	NA
WBGene00000556	15.2377	-2.2251	1.18974	-1.87025	0.0614497	0.306469
WBGene00000557	57.3164	-1.37585	0.616325	-2.23235	0.0255917	0.200703
WBGene00000558	282.791	0.701197	0.916432	0.765138	0.444189	0.741575
WBGene00000559	2.3148	1.84492	2.65553	0.694748	0.487213	NA
WBGene00000560	46.2124	-0.855305	0.815038	-1.0494	0.293992	0.629054
WBGene00000561	28.9488	1.78608	0.732679	2.43774	0.0147793	0.152963
WBGene00000562	119.694	-0.0929732	0.508452	-0.182856	0.854911	0.952051
WBGene00000563	26.256	0.0360297	0.448075	0.0804098	0.935911	0.980761
WBGene00000564	634.998	0.0712407	0.184303	0.38654	0.699096	0.886506
WBGene00000565	454.968	-0.198202	0.228987	-0.865562	0.386731	0.701031
WBGene00000566	955.313	0.158271	0.302923	0.522481	0.601336	0.837118
WBGene00000567	2570.49	0.715702	0.295854	2.4191	0.0155588	0.156635
WBGene00000583	119.966	0.264582	0.31237	0.847016	0.396986	0.709572
WBGene00000584	78.0836	-0.41339	0.354234	-1.167	0.243212	0.581042
WBGene00000585	308.584	0.475908	0.217732	2.18575	0.0288337	0.213739
WBGene00000591	548.118	0.37576	0.269429	1.39465	0.16312	0.483285
WBGene00000592	149.014	1.20541	0.323849	3.72215	0.000197535	0.00905236
WBGene00000593	8.21797	1.8822	2.30113	0.817946	NA	NA
WBGene00000594	11226.6	-1.06358	0.742601	-1.43223	0.152078	0.465687
WBGene00000596	23.3501	-1.15372	0.681587	-1.6927	0.0905124	0.36269
WBGene00000597	13.1584	-0.371213	0.629778	-0.589435	0.55557	0.810332
WBGene00000598	1.3086	-0.602623	2.1641	-0.278464	0.780656	NA
WBGene00000599	5874.98	-1.83889	0.893168	-2.05884	0.0395091	0.248757
WBGene00000601	384.9	-0.807325	1.1494	-0.702391	0.482436	0.763728
WBGene00000602	342.695	-0.885382	1.1376	-0.778288	0.436399	0.736749
WBGene00000603	344.664	0.181055	1.25616	0.144134	0.885395	0.965133
WBGene00000606	246.954	-3.15464	1.56394	-2.01711	0.0436837	0.261673
WBGene00000608	4.99366	0.884452	1.02918	0.859371	0.390136	0.703692
WBGene00000609	3.95873	0.419524	0.942902	0.444928	0.656372	NA
WBGene00000610	7.3698	-2.68536	1.69871	-1.58082	0.113919	0.405089
WBGene00000611	203.605	-1.60064	0.720952	-2.22018	0.0264068	0.203058
WBGene00000612	14.0777	-1.10099	0.851894	-1.2924	0.196219	0.528136
WBGene00000613	3.66	0.276387	1.07023	0.258251	0.796213	NA
WBGene00000614	2.37653	0.54708	1.60479	0.340903	0.733176	NA
WBGene00000615	6.97819	1.24383	0.780333	1.59397	0.110943	0.400251
WBGene00000616	4535.75	0.3829	0.518807	0.738039	0.460491	0.749458
WBGene00000617	2.51474	1.39289	2.62286	0.531056	0.59538	NA
WBGene00000618	200.452	-3.84206	1.44125	-2.66577	0.00768114	0.10965
WBGene00000620	13.6265	1.25687	1.31725	0.954165	0.34	0.666689
WBGene00000621	13.9117	0.68774	0.841266	0.817506	0.413639	0.720972
WBGene00000622	13.2685	-0.649533	0.763366	-0.85088	0.394836	0.708033
WBGene00000623	10.8228	-2.40555	1.39395	-1.72571	0.0844001	0.351579
WBGene00000624	1.78142	-2.23185	2.39142	-0.933271	0.35068	NA
WBGene00000625	153.75	-0.254736	1.14601	-0.22228	0.824096	0.937634
WBGene00000626	3.74126	-0.9006	0.963059	-0.935146	0.349713	NA
WBGene00000627	26.6259	4.08599	2.0358	2.00707	0.0447423	0.264397
WBGene00000628	6.10737	-0.520395	1.02546	-0.507476	0.611821	0.843057
WBGene00000629	0.982784	-1.2333	1.93288	-0.638063	0.523433	NA
WBGene00000630	108.452	0.140485	0.283661	0.495256	0.62042	0.847436
WBGene00000631	35.5954	-0.449655	1.06007	-0.424175	0.671438	0.873848
WBGene00000632	2.17423	-0.416948	1.41265	-0.295152	0.767878	NA
WBGene00000633	4.66207	2.08446	1.27265	1.63789	0.101446	0.383346
WBGene00000634	32.6722	0.421334	1.16985	0.360159	0.718728	0.895725
WBGene00000636	3.3609	-0.465395	1.20528	-0.38613	0.6994	NA
WBGene00000637	8.68413	-0.398815	0.636445	-0.626628	0.530903	0.796058
WBGene00000638	26.4026	-1.14212	0.665818	-1.71537	0.0862774	0.354272
WBGene00000639	2.97474	0.12594	1.73114	0.0727495	0.942005	NA
WBGene00000640	12.6301	0.246252	0.580723	0.424044	0.671534	0.873848
WBGene00000641	268.13	-0.316763	1.27722	-0.24801	0.804126	0.932648
WBGene00000644	11.5895	-1.34717	0.785807	-1.71437	0.0864607	0.354885
WBGene00000645	52.4054	-1.19786	0.4658	-2.57162	0.0101223	0.126103
WBGene00000646	2.55635	1.59433	1.45319	1.09713	0.272586	NA
WBGene00000647	12.7163	-1.93752	0.831858	-2.32914	0.0198515	0.176537
WBGene00000648	3.13705	0.638226	1.31917	0.483807	0.628523	NA
WBGene00000649	137.708	-3.13021	1.47423	-2.12328	0.0337302	0.230927
WBGene00000650	438.427	3.2125	1.53552	2.09212	0.0364276	0.239171
WBGene00000651	5.98681	-0.584511	1.10268	-0.530081	0.596056	0.83328
WBGene00000652	223.035	1.20809	0.559768	2.15821	0.0309119	0.221282
WBGene00000653	226.802	0.0287641	0.918029	0.0313324	0.975004	0.994829
WBGene00000654	2.19902	-1.06876	2.05246	-0.52072	0.602562	NA
WBGene00000655	8.68979	-1.19923	1.00934	-1.18814	0.234777	0.573153
WBGene00000656	600.318	-0.0421789	0.669824	-0.0629702	0.94979	0.985497
WBGene00000657	4.41568	1.02501	1.1168	0.917813	0.358717	0.681439
WBGene00000658	2.57869	0.486363	1.2076	0.402752	0.687131	NA
WBGene00000659	10.6887	1.08989	0.709071	1.53706	0.124278	0.423328
WBGene00000660	3.95756	0.663206	1.59859	0.414869	0.678238	NA
WBGene00000661	1.85643	-0.627386	1.58691	-0.395352	0.692583	NA
WBGene00000662	16.4871	-0.444422	1.00449	-0.442436	0.658174	0.867282
WBGene00000663	1.85921	1.22036	1.64327	0.742644	0.457697	NA
WBGene00000664	64.5703	-0.560456	0.547947	-1.02283	0.306389	0.640048
WBGene00000665	87.447	-2.39925	0.942275	-2.54623	0.0108892	0.131171
WBGene00000666	211.658	-0.230036	0.638477	-0.360289	0.718631	0.895725
WBGene00000667	1720.55	-1.20667	0.835103	-1.44493	0.148477	0.461435
WBGene00000668	1269.35	-1.20532	0.829338	-1.45335	0.146126	0.458493
WBGene00000669	2193.32	-1.27369	0.825638	-1.54267	0.122911	0.421198
WBGene00000670	18.4394	-0.0137505	0.859767	-0.0159933	0.98724	0.997049
WBGene00000671	31.9499	-0.803863	0.856431	-0.938619	0.347926	0.673427
WBGene00000672	239.405	-0.695888	1.34103	-0.518922	0.603815	0.838729
WBGene00000673	4098.87	-0.521707	0.723772	-0.720817	0.471022	0.755524
WBGene00000674	143.624	-0.877827	0.670929	-1.30837	0.190746	0.521461
WBGene00000675	71.2479	-1.38854	0.907497	-1.53008	0.125997	0.426335
WBGene00000676	2.66951	1.21276	2.4049	0.504287	0.61406	NA
WBGene00000677	4005.66	-0.334542	0.837986	-0.399221	0.68973	0.882377
WBGene00000678	177.57	-0.339499	1.1513	-0.294884	0.768082	0.917931
WBGene00000679	3.63925	-0.546129	1.18316	-0.461584	0.644379	NA
WBGene00000680	9.3514	0.282609	0.748524	0.377555	0.705761	0.890117
WBGene00000681	3526.16	-0.635605	0.99895	-0.636273	0.524599	0.791765
WBGene00000682	23.8708	2.72297	1.52447	1.78618	0.0740707	0.334238
WBGene00000683	169.934	-0.503328	1.18113	-0.42614	0.670006	0.873225
WBGene00000684	7.03015	-0.242237	0.832436	-0.290998	0.771053	0.918844
WBGene00000685	78.71	-2.82673	0.794715	-3.55691	0.000375247	0.014619
WBGene00000687	93.9302	0.542673	1.06312	0.510451	0.609735	0.841864
WBGene00000688	2.49928	-2.00147	1.36175	-1.46978	0.141622	NA
WBGene00000689	58.0475	0.833312	1.07536	0.774917	0.438389	0.73859
WBGene00000690	2.8194	0.32275	1.37164	0.235302	0.813974	NA
WBGene00000691	11199.2	-1.06467	0.742404	-1.43409	0.151547	0.465676
WBGene00000692	1173.31	-0.0599624	0.622074	-0.096391	0.92321	0.977585
WBGene00000693	15.6365	-0.172036	1.00188	-0.171713	0.863663	0.956591
WBGene00000694	9.24625	-1.13624	0.833705	-1.36287	0.172922	0.496533
WBGene00000695	144.454	4.42548	1.8302	2.41803	0.015605	0.156901
WBGene00000696	9.39249	-0.544373	0.834809	-0.652092	0.514342	0.784993
WBGene00000697	19.9031	-0.763145	0.481897	-1.58363	0.113279	0.404101
WBGene00000698	47.5479	0.566849	0.448114	1.26497	0.205883	0.539163
WBGene00000699	2601.3	-1.24525	0.75771	-1.64343	0.100293	0.381538
WBGene00000700	31.1593	-0.772805	1.1105	-0.695908	0.486487	0.76662
WBGene00000701	31.1635	-0.772614	1.10771	-0.697489	0.485497	0.765648
WBGene00000702	12.8291	-2.05991	2.1663	-0.950886	0.341662	0.667578
WBGene00000703	42.4299	-0.741235	0.622353	-1.19102	0.233645	0.571974
WBGene00000704	133.977	-0.39701	1.25712	-0.31581	0.752147	0.911111
WBGene00000705	13.6264	-0.957406	1.40717	-0.680377	0.496266	0.774345
WBGene00000706	3.23775	0.0837107	1.23136	0.0679822	0.9458	NA
WBGene00000707	56.553	-0.86157	0.989938	-0.870328	0.384121	0.698893
WBGene00000708	1.33704	1.61918	2.21355	0.731484	0.464483	NA
WBGene00000710	5.61836	-1.58225	1.14251	-1.38489	0.166087	0.487514
WBGene00000711	19.6641	-0.224898	0.827505	-0.271778	0.785792	0.924627
WBGene00000712	20.9684	1.81151	0.92813	1.95178	0.0509639	0.280262
WBGene00000713	4.08933	-1.20041	1.57066	-0.764269	0.444707	NA
WBGene00000714	12.8461	-1.33897	1.20747	-1.10891	0.267468	0.604644
WBGene00000715	99.589	0.5385	0.733387	0.734265	0.462787	0.750366
WBGene00000716	13.3217	1.04081	0.879699	1.18315	0.236751	0.575137
WBGene00000717	5283.92	-1.83047	0.902633	-2.02792	0.0425685	0.258906
WBGene00000718	1055.87	-1.89648	0.915124	-2.07238	0.0382304	0.245318
WBGene00000719	1782.41	-0.181282	0.757086	-0.239448	0.810759	0.934663
WBGene00000720	3339.15	-0.187503	0.772149	-0.242833	0.808135	0.933927
WBGene00000721	3.53428	-0.285185	1.20215	-0.237229	0.812479	NA
WBGene00000722	31.3484	-3.12789	0.863792	-3.62111	0.000293337	0.0121978
WBGene00000723	58.4828	-0.42409	0.341834	-1.24063	0.214743	0.550074
WBGene00000724	17.6563	0.194698	0.735611	0.264675	0.79126	0.926946
WBGene00000725	5.44914	-0.299473	0.834618	-0.358814	0.719734	0.89606
WBGene00000726	154.346	-0.235437	0.680013	-0.346225	0.729174	0.899512
WBGene00000727	755.652	-1.08082	0.671107	-1.61051	0.107288	0.393967
WBGene00000728	429.911	-0.99275	0.663772	-1.49562	0.134753	0.439243
WBGene00000729	18.3399	-1.31126	1.13096	-1.15942	0.246284	0.58259
WBGene00000730	152.936	-0.977737	0.73396	-1.33214	0.182815	0.510966
WBGene00000731	3.29898	-3.36288	1.54602	-2.17519	0.0296157	NA
WBGene00000732	717.969	-0.367487	0.862522	-0.426061	0.670063	0.873225
WBGene00000733	2220.85	-0.258052	0.85636	-0.301336	0.763158	0.915364
WBGene00000734	46.7288	-2.34593	0.934732	-2.50973	0.0120822	0.137725
WBGene00000735	34.8199	-2.04112	0.989179	-2.06345	0.0390695	0.247993
WBGene00000736	7.19481	0.773227	0.945086	0.818156	0.413268	0.72076
WBGene00000737	2.41814	0.0824247	1.16578	0.0707033	0.943634	NA
WBGene00000738	521.202	3.40947	1.49566	2.27957	0.0226331	0.189248
WBGene00000739	3846.66	-3.35292	1.08754	-3.08302	0.00204911	0.049524
WBGene00000740	2583.41	-2.41529	1.10768	-2.1805	0.0292203	0.214102
WBGene00000741	2534.97	-2.62077	1.11176	-2.35732	0.0184076	0.169617
WBGene00000742	1645.07	-2.51913	1.10933	-2.27086	0.0231555	0.191126
WBGene00000743	1896.33	-2.54369	1.12192	-2.26727	0.023374	0.19203
WBGene00000744	9.11975	-2.95124	3.16952	-0.931132	0.351786	0.676299
WBGene00000745	23.2112	-1.18441	0.898447	-1.31829	0.187407	0.516963
WBGene00000746	18.5435	-2.69433	1.56358	-1.72318	0.0848568	0.352414
WBGene00000747	18.6585	-1.3513	0.87499	-1.54436	0.122501	0.420651
WBGene00000748	3.69087	1.35956	1.25734	1.0813	0.279562	NA
WBGene00000749	56.265	-2.62028	1.0838	-2.41767	0.0156202	0.156954
WBGene00000750	55.2072	0.175343	0.556254	0.315221	0.752594	0.911111
WBGene00000751	2.00033	-3.59562	2.08112	-1.72773	0.0840358	NA
WBGene00000752	1.11963	-1.1273	2.08097	-0.54172	0.588011	NA
WBGene00000753	242.942	-3.19774	1.14866	-2.78388	0.00537129	0.08884
WBGene00000754	101.668	0.550449	0.50479	1.09045	0.275514	0.612463
WBGene00000755	32.6319	0.552718	1.22274	0.452031	0.651247	0.863666
WBGene00000756	0.781255	0.526213	2.70663	0.194417	0.84585	NA
WBGene00000757	23.717	-1.79887	0.578083	-3.11179	0.00185959	0.0459323
WBGene00000758	1.28009	-1.12911	2.03063	-0.55604	0.578184	NA
WBGene00000759	31.2802	-1.07179	0.765338	-1.40041	0.161389	0.480459
WBGene00000760	4.25057	-1.2937	1.12225	-1.15278	0.249001	0.585618
WBGene00000761	418.047	-0.321758	0.208492	-1.54326	0.122767	0.421159
WBGene00000762	298.079	0.0208607	0.295639	0.0705613	0.943747	0.983765
WBGene00000763	382.378	-0.0387995	0.235806	-0.16454	0.869306	0.958601
WBGene00000764	167.212	-0.0719978	0.331563	-0.217146	0.828094	0.939823
WBGene00000765	181.162	-0.0369268	0.350831	-0.105255	0.916173	0.974629
WBGene00000766	775.531	0.135416	0.310832	0.435656	0.663086	0.869851
WBGene00000767	330.599	0.133458	0.275208	0.484933	0.627724	0.851148
WBGene00000768	649.282	-0.457794	0.260697	-1.75604	0.0790821	0.342069
WBGene00000770	85.1964	0.758013	0.580393	1.30604	0.191541	0.52248
WBGene00000771	6.72308	1.27848	0.886173	1.44269	0.149106	0.462668
WBGene00000772	25.9512	1.42683	0.673025	2.12003	0.0340037	0.231798
WBGene00000773	168.598	0.647353	0.367593	1.76106	0.0782285	0.340697
WBGene00000774	300.703	0.413139	0.241884	1.70801	0.087635	0.357265
WBGene00000775	143.852	0.218747	0.416079	0.525734	0.599073	0.835583
WBGene00000776	4286.45	-0.789475	0.351605	-2.24535	0.0247459	0.197245
WBGene00000777	243.687	-0.442832	0.26108	-1.69615	0.0898566	0.362088
WBGene00000778	48.4329	1.66717	0.747261	2.23104	0.0256788	0.200847
WBGene00000779	2674.48	-0.732462	0.360945	-2.02929	0.0424289	0.258552
WBGene00000780	271.123	-0.5371	0.379559	-1.41507	0.157049	0.473958
WBGene00000781	2707.09	-0.96918	0.62352	-1.55437	0.120096	0.416959
WBGene00000782	1753.19	-0.537227	0.666666	-0.805841	0.420334	0.72465
WBGene00000783	155.14	-0.663768	0.791569	-0.838547	0.401724	0.713136
WBGene00000784	1110.04	-3.94833	1.37152	-2.87881	0.0039918	0.074387
WBGene00000785	690.269	-2.18516	0.795866	-2.74564	0.00603934	0.0964348
WBGene00000786	6985.79	0.59494	0.679939	0.874991	0.381579	0.697765
WBGene00000787	2097.26	0.415142	0.344999	1.20331	0.228855	0.565864
WBGene00000788	3684.94	-0.108426	0.407725	-0.265928	0.790294	0.926157
WBGene00000789	8819.35	0.127588	0.333015	0.383129	0.701624	0.887802
WBGene00000792	360.727	1.82499	0.568809	3.20844	0.00133456	0.0367376
WBGene00000793	925.74	-0.543511	0.377435	-1.44001	0.149864	0.463656
WBGene00000794	250.019	1.12439	0.394057	2.85337	0.00432576	0.0778153
WBGene00000795	406.892	0.564386	0.349269	1.6159	0.106115	0.392114
WBGene00000796	1231.83	0.595858	0.223529	2.66569	0.0076831	0.10965
WBGene00000797	32.9826	0.246725	0.669458	0.368545	0.712467	0.893199
WBGene00000798	208.549	0.438975	0.282575	1.55348	0.120309	0.417107
WBGene00000799	69.8564	1.83529	1.05301	1.7429	0.0813505	0.346309
WBGene00000800	2474.05	0.627002	0.324232	1.93381	0.0531368	0.2864
WBGene00000802	33480.5	0.410448	0.308743	1.32942	0.183711	0.511847
WBGene00000803	140.454	0.214159	0.260091	0.8234	0.410281	0.719336
WBGene00000804	87.803	2.04897	0.364175	5.62633	1.84079e-08	2.49466e-06
WBGene00000812	660.807	0.211615	0.231219	0.915219	0.360077	0.682682
WBGene00000813	355.039	0.120767	0.247429	0.488089	0.625487	0.850212
WBGene00000814	1116.78	0.875474	0.369598	2.36872	0.0178497	0.168067
WBGene00000815	403.472	0.40301	0.236797	1.70192	0.0887703	0.359893
WBGene00000816	285.821	0.236467	0.303529	0.779059	0.435945	0.736374
WBGene00000817	395.878	0.596763	0.184156	3.24053	0.00119307	0.0337208
WBGene00000818	370.209	0.307247	0.265451	1.15745	0.247088	0.58327
WBGene00000819	16.5125	-0.0313662	0.60061	-0.0522238	0.95835	0.988006
WBGene00000820	144.85	-0.0583863	0.379977	-0.153658	0.87788	0.961963
WBGene00000821	7.97139	-0.0468006	0.923283	-0.0506893	0.959573	0.988371
WBGene00000822	3852.09	0.0576116	0.256066	0.224988	0.821989	0.936821
WBGene00000830	3786.82	0.31938	0.430838	0.741298	0.458513	0.748114
WBGene00000831	2986.32	-0.293168	0.462996	-0.633198	0.526604	0.792843
WBGene00000832	2613.35	0.515804	0.376676	1.36936	0.170887	0.494218
WBGene00000833	7302.24	-0.725675	0.546974	-1.32671	0.184605	0.513436
WBGene00000834	718.709	0.314731	0.246266	1.27801	0.201245	0.53378
WBGene00000835	173.06	0.47851	0.249394	1.91869	0.0550239	0.289661
WBGene00000836	724.678	0.104165	0.229052	0.454767	0.649277	0.862996
WBGene00000837	1180.2	0.266429	0.212173	1.25572	0.209218	0.54314
WBGene00000838	780.547	0.202999	0.223042	0.910139	0.362749	0.684612
WBGene00000839	644.34	0.251845	0.211773	1.18922	0.234353	0.572723
WBGene00000840	833.408	0.49549	0.287375	1.72419	0.0846736	0.352271
WBGene00000841	153.273	-0.690278	0.597186	-1.15588	0.247729	0.584306
WBGene00000843	442.672	0.424868	0.285867	1.48624	0.137214	0.444015
WBGene00000845	120.164	-0.73017	0.379202	-1.92554	0.0541612	0.288575
WBGene00000846	296.994	0.123963	0.254794	0.486523	0.626596	0.850833
WBGene00000851	1.97845	0.663982	1.24227	0.534489	0.593004	NA
WBGene00000853	45.8501	1.14821	0.792714	1.44845	0.147492	0.460357
WBGene00000854	416.613	0.107159	0.196996	0.543965	0.586465	0.826695
WBGene00000857	281.166	0.377265	0.396032	0.952613	0.340786	0.666935
WBGene00000858	239.378	0.4677	0.389202	1.20169	0.229483	0.567101
WBGene00000859	0.594787	-2.68015	3.21686	-0.833158	0.404756	NA
WBGene00000860	5.43576	0.38903	0.953048	0.408196	0.68313	0.878841
WBGene00000861	2.51023	0.322722	1.60914	0.200556	0.841046	NA
WBGene00000862	209.556	-0.580479	0.246393	-2.35591	0.0184775	0.169617
WBGene00000863	327.212	1.73217	0.529677	3.27024	0.00107457	0.031263
WBGene00000864	38.9248	0.397794	0.582552	0.682848	0.494703	0.773266
WBGene00000865	382.185	3.01318	0.598123	5.03772	4.71105e-07	4.75786e-05
WBGene00000866	26.3501	1.07352	0.68899	1.55811	0.119207	0.415327
WBGene00000867	29.0345	1.30821	0.950145	1.37685	0.168559	0.49161
WBGene00000868	509.209	3.2621	0.865115	3.77071	0.000162782	0.00796626
WBGene00000869	5346.19	-0.246994	0.206581	-1.19563	0.231841	0.569581
WBGene00000870	226.472	0.30234	0.497203	0.608083	0.543133	0.802016
WBGene00000871	175.22	2.02655	0.302374	6.70213	2.05406e-11	4.78958e-09
WBGene00000872	1059.88	-0.427241	0.373245	-1.14467	0.252347	0.589422
WBGene00000874	982.416	0.153134	0.14156	1.08176	0.279359	0.61658
WBGene00000875	671.706	2.0154	0.323625	6.22757	4.73716e-10	8.734e-08
WBGene00000876	1574.85	0.695669	0.28614	2.43122	0.015048	0.154334
WBGene00000877	831.924	-0.0966526	0.219872	-0.439587	0.660236	0.868549
WBGene00000878	28.3225	-0.46153	0.464412	-0.993794	0.320323	0.650435
WBGene00000879	2086.13	-0.126074	0.252711	-0.498887	0.617859	0.84687
WBGene00000880	578.529	0.300616	0.190605	1.57717	0.114756	0.406881
WBGene00000881	5140.06	0.257814	0.340342	0.757515	0.448742	0.744273
WBGene00000882	231.074	0.595556	0.525197	1.13397	0.256808	0.593334
WBGene00000883	3098.98	0.356409	0.253796	1.40431	0.160226	0.477763
WBGene00000884	387.249	0.7877	0.298092	2.64248	0.00823024	0.113535
WBGene00000885	36.623	0.0982129	0.378382	0.25956	0.795203	0.92882
WBGene00000886	84.8446	0.588889	0.392891	1.49886	0.13391	0.43788
WBGene00000887	115.865	0.00517331	0.299926	0.0172486	0.986238	0.996726
WBGene00000888	125.875	0.123347	0.378689	0.325721	0.744636	0.906553
WBGene00000889	642.159	0.557761	0.272579	2.04624	0.0407329	0.253577
WBGene00000890	272.238	0.316015	0.238162	1.32689	0.184545	0.513436
WBGene00000891	304.147	0.31206	0.286973	1.08742	0.276852	0.614125
WBGene00000892	435.532	0.326036	0.330391	0.986819	0.323731	0.653071
WBGene00000893	61.9926	-0.167419	1.10301	-0.151784	0.879358	0.962256
WBGene00000894	2127.99	-0.126811	0.140478	-0.902715	0.366677	0.686835
WBGene00000895	116.034	-0.880146	0.417415	-2.10857	0.034982	0.234261
WBGene00000896	337.585	0.635118	0.315057	2.01588	0.0438123	0.262245
WBGene00000897	764.469	-0.17023	0.16868	-1.00919	0.312884	0.644131
WBGene00000898	4612.93	0.0909215	0.329838	0.275655	0.782813	0.92414
WBGene00000899	1240.71	0.0276142	0.184252	0.149872	0.880866	0.963043
WBGene00000900	1512.74	-0.34271	0.204526	-1.67563	0.0938109	0.369082
WBGene00000901	2514.08	-0.951303	0.410846	-2.31548	0.0205869	0.180047
WBGene00000902	45.7404	0.330065	0.898235	0.367459	0.713276	0.893614
WBGene00000903	1084.85	-0.314666	0.513943	-0.61226	0.540366	0.801229
WBGene00000904	352.937	0.164592	0.207223	0.794276	0.427035	0.730427
WBGene00000905	42.5152	-0.668919	0.37527	-1.7825	0.0746673	0.335105
WBGene00000906	182.407	0.203905	0.300892	0.677669	0.497981	0.775257
WBGene00000907	167.5	0.0770241	0.315416	0.244198	0.807077	0.933376
WBGene00000908	950.919	-0.241385	0.196084	-1.23103	0.218311	0.554024
WBGene00000910	716.542	-0.298031	0.317461	-0.938796	0.347836	0.673417
WBGene00000911	3151.12	0.689161	0.215478	3.19828	0.00138248	0.037729
WBGene00000912	4305	-0.337953	0.236494	-1.42901	0.153	0.466892
WBGene00000913	630.334	0.749147	0.23556	3.18028	0.00147134	0.0394746
WBGene00000914	933.162	0.144485	0.165443	0.873324	0.382487	0.698396
WBGene00000915	29255.7	-0.162702	0.27763	-0.586038	0.55785	0.811881
WBGene00000917	189.692	-0.0286272	0.297383	-0.0962639	0.923311	0.977585
WBGene00000920	76.9754	-0.977912	0.771111	-1.26819	0.204731	0.538044
WBGene00000923	338.373	0.337218	0.223567	1.50835	0.131465	0.434295
WBGene00000928	416.025	0.947064	1.50498	0.629288	0.529161	0.794468
WBGene00000929	333.647	-0.155395	0.448139	-0.346755	0.728775	0.899512
WBGene00000930	0.609161	-1.71095	2.52371	-0.67795	0.497804	NA
WBGene00000931	3908.82	0.0619567	0.40468	0.1531	0.878319	0.962049
WBGene00000932	1025.05	2.26617	1.1308	2.00404	0.0450654	0.264788
WBGene00000933	478.376	0.0997594	0.221598	0.450181	0.65258	0.864136
WBGene00000934	219.463	-0.0467178	0.265998	-0.175633	0.860583	0.954678
WBGene00000935	69.5297	0.777764	0.248809	3.12594	0.00177235	0.0444657
WBGene00000936	462.513	-0.570774	0.213115	-2.67825	0.00740076	0.107068
WBGene00000937	214.34	0.259175	0.219512	1.18069	0.237727	0.575646
WBGene00000938	2744.32	0.342535	0.307798	1.11286	0.26577	0.602869
WBGene00000939	1562.79	1.35323	0.200578	6.74666	1.51282e-11	3.5802e-09
WBGene00000940	196.694	0.273484	0.222538	1.22893	0.219098	0.554763
WBGene00000941	310.289	-0.578089	0.343589	-1.6825	0.0924718	0.36639
WBGene00000942	4786.43	-0.517578	0.349996	-1.47881	0.139191	0.447345
WBGene00000950	137.194	-0.0272353	0.271107	-0.100459	0.91998	0.976183
WBGene00000951	201.071	-0.145402	0.406026	-0.358109	0.720262	0.896379
WBGene00000952	41.695	-0.060493	0.394426	-0.15337	0.878107	0.961989
WBGene00000953	59.0299	0.0556458	0.438657	0.126855	0.899055	0.969163
WBGene00000955	283.979	0.33983	0.413306	0.822225	0.410949	0.719444
WBGene00000958	1387.28	-0.120277	0.210389	-0.571687	0.567534	0.816001
WBGene00000959	1261.35	0.411346	0.215702	1.90701	0.0565189	0.294322
WBGene00000960	188.534	0.0844334	0.414093	0.2039	0.838432	0.944873
WBGene00000961	649.257	0.712502	0.484998	1.46908	0.141811	0.451608
WBGene00000962	4720.86	-0.496342	0.364721	-1.36088	0.173551	0.497496
WBGene00000963	662.209	-0.258199	0.394008	-0.655316	0.512265	0.784043
WBGene00000964	927.113	-0.386729	0.364847	-1.05998	0.289156	0.624746
WBGene00000965	493.672	0.592801	0.34018	1.74261	0.0814018	0.346309
WBGene00000966	264.042	0.261285	0.346082	0.75498	0.450261	0.745067
WBGene00000967	308.526	-0.0397639	0.347764	-0.114342	0.908967	0.972157
WBGene00000968	70.1906	-0.0786222	0.465411	-0.168931	0.865851	0.957468
WBGene00000969	182.397	0.244509	0.446699	0.547369	0.584125	0.825627
WBGene00000970	479.504	0.327542	0.381214	0.859209	0.390225	0.703755
WBGene00000971	133.549	0.636647	0.619448	1.02776	0.304061	0.638219
WBGene00000972	77.7815	1.5399	1.09658	1.40427	0.160239	0.477763
WBGene00000973	775.51	-0.243025	0.30653	-0.792826	0.427879	0.730847
WBGene00000974	19.2179	0.261516	0.454444	0.575464	0.564978	0.815055
WBGene00000975	447.136	0.400821	0.389337	1.0295	0.303247	0.63757
WBGene00000976	1363.65	0.412008	0.472445	0.872077	0.383166	0.698653
WBGene00000977	310.449	-0.0571074	0.356096	-0.160371	0.872589	0.959818
WBGene00000978	242.298	-0.162076	0.391684	-0.413791	0.679027	0.877346
WBGene00000979	16.8008	0.0696061	0.932039	0.0746815	0.940468	0.982551
WBGene00000980	626.294	-0.143384	0.27906	-0.51381	0.607385	0.840741
WBGene00000981	552.891	-0.00591153	0.473275	-0.0124907	0.990034	0.997901
WBGene00000982	414.773	0.0051801	0.39607	0.0130788	0.989565	0.997682
WBGene00000983	798.798	0.720507	0.407047	1.77008	0.0767136	0.338633
WBGene00000984	699.221	-0.204559	0.310846	-0.65807	0.510493	0.783298
WBGene00000985	955.391	0.23058	0.251907	0.915338	0.360014	0.682682
WBGene00000986	21.1663	0.64582	0.903272	0.714978	0.474622	0.758019
WBGene00000987	575.359	0.159226	0.242408	0.656853	0.511276	0.78334
WBGene00000988	233.142	-0.0273221	0.338225	-0.0807808	0.935616	0.980761
WBGene00000989	47.53	0.39521	0.478199	0.826457	0.408545	0.718488
WBGene00000990	84.1774	0.891678	1.00698	0.885496	0.375889	0.693627
WBGene00000991	1811.48	0.0854449	0.4105	0.208148	0.835113	0.94399
WBGene00000992	143.488	-0.27737	0.523082	-0.53026	0.595932	0.833253
WBGene00000993	400.644	-0.0763545	0.419002	-0.182229	0.855403	0.95226
WBGene00000994	206.859	0.496357	0.24973	1.98757	0.0468588	0.269689
WBGene00000995	717.577	1.0088	0.430063	2.34571	0.0189908	0.171849
WBGene00000996	412.172	0.661812	0.430289	1.53806	0.124033	0.423081
WBGene00000998	9980.71	-0.961239	0.344628	-2.78921	0.00528372	0.088281
WBGene00001000	2783.53	-0.631004	0.492941	-1.28008	0.200517	0.53289
WBGene00001001	590.135	0.0991411	0.330441	0.300026	0.764157	0.915364
WBGene00001002	398.467	2.04317	0.278489	7.33661	2.19068e-13	6.94709e-11
WBGene00001005	1374.68	-0.318268	0.300809	-1.05804	0.290038	0.625345
WBGene00001006	3904.46	0.293715	0.349949	0.839307	0.401297	0.713018
WBGene00001007	577.964	-0.230315	0.308918	-0.745555	0.455936	0.746804
WBGene00001008	3330.3	-0.00432332	0.318721	-0.0135646	0.989177	0.997544
WBGene00001016	429.112	2.9531	0.231108	12.778	2.17553e-37	1.72476e-33
WBGene00001017	1622.97	0.605657	0.175085	3.45921	0.000541761	0.0193472
WBGene00001018	451.112	0.241133	0.193439	1.24656	0.212558	0.547041
WBGene00001019	676.645	0.150211	0.127224	1.18068	0.23773	0.575646
WBGene00001020	119.382	0.607862	0.330684	1.8382	0.0660336	0.316138
WBGene00001021	47.164	-0.11423	0.355202	-0.321591	0.747763	0.908407
WBGene00001022	137.279	0.139143	0.292608	0.475527	0.634411	0.855354
WBGene00001023	2358.03	0.0441599	0.186267	0.237079	0.812595	0.934663
WBGene00001025	765.964	0.492405	0.301921	1.63091	0.10291	0.386529
WBGene00001026	1249.05	0.54241	0.309718	1.7513	0.079894	0.343679
WBGene00001027	240.628	0.208767	0.255244	0.817913	0.413407	0.720803
WBGene00001028	511.417	0.544811	0.214536	2.53949	0.0111013	0.132277
WBGene00001029	365.346	0.608962	0.538756	1.13031	0.258345	0.59505
WBGene00001030	3415.42	0.42345	0.219421	1.92986	0.0536246	0.28774
WBGene00001031	1092.33	0.175687	0.507466	0.346204	0.729189	0.899512
WBGene00001032	528.084	0.140184	0.15445	0.90763	0.364074	0.6856
WBGene00001033	150.125	0.249994	0.341548	0.731943	0.464203	0.750951
WBGene00001034	406.548	0.308522	0.208908	1.47683	0.13972	0.4481
WBGene00001035	202.269	0.155098	0.229106	0.676969	0.498426	0.775371
WBGene00001036	121.713	-0.0576628	0.34198	-0.168615	0.8661	0.957487
WBGene00001037	2675.22	0.607967	0.218301	2.785	0.00535282	0.08884
WBGene00001038	2368.88	-0.208782	0.234833	-0.889068	0.373967	0.693117
WBGene00001039	154.131	-0.150366	0.276444	-0.543929	0.586491	0.826695
WBGene00001040	152.166	0.478693	0.264479	1.80995	0.0703043	0.325853
WBGene00001041	256.832	0.424005	0.287634	1.47412	0.140451	0.449351
WBGene00001042	301.353	0.439508	0.259373	1.6945	0.0901703	0.362104
WBGene00001043	634.028	-0.169197	0.19994	-0.846238	0.39742	0.709833
WBGene00001044	27.9574	0.331484	0.527758	0.628097	0.52994	0.795186
WBGene00001045	337.455	1.24887	0.657677	1.8989	0.0575771	0.296447
WBGene00001046	154.605	1.57184	0.334094	4.70479	2.54123e-06	0.000231573
WBGene00001047	1596.06	0.313877	0.218346	1.43752	0.150571	0.464201
WBGene00001048	213.895	0.0848889	0.257167	0.330093	0.74133	0.904705
WBGene00001049	405.818	1.76508	0.265987	6.63597	3.2238e-11	7.09952e-09
WBGene00001050	121.635	0.234298	0.311848	0.751321	0.452459	0.746321
WBGene00001051	265.077	1.51178	0.42071	3.59341	0.000326383	0.0131616
WBGene00001052	361.143	-0.137442	0.266359	-0.516003	0.605852	0.840308
WBGene00001053	317.737	-0.308898	0.306908	-1.00649	0.314182	0.645256
WBGene00001054	302.207	-0.365077	0.210895	-1.73108	0.0834368	0.349709
WBGene00001055	191.359	-0.393791	0.351337	-1.12084	0.262358	0.599157
WBGene00001056	1221.56	0.127388	0.14378	0.885996	0.37562	0.693627
WBGene00001057	726.295	0.867075	0.21182	4.09346	4.24988e-05	0.00252382
WBGene00001058	1377.24	0.243158	0.221999	1.09531	0.273379	0.610612
WBGene00001059	306.049	-1.35327	0.71804	-1.88468	0.0594737	0.301572
WBGene00001060	303.875	0.455158	0.20001	2.27568	0.0228653	0.189994
WBGene00001061	401.506	1.41407	0.266402	5.30802	1.10824e-07	1.25516e-05
WBGene00001062	1.33457	0.61553	2.13184	0.288731	0.772787	NA
WBGene00001063	58.9147	-0.425212	0.921669	-0.46135	0.644547	0.860639
WBGene00001064	173.424	0.398178	1.27032	0.313448	0.75394	0.911443
WBGene00001065	104.102	-0.986666	1.41708	-0.696265	0.486263	0.76642
WBGene00001066	202.804	-3.51478	1.35159	-2.60048	0.00930943	0.122312
WBGene00001067	352.337	-0.848979	1.15174	-0.737129	0.461044	0.749699
WBGene00001068	196.433	-2.93991	0.757808	-3.87949	0.000104675	0.00549576
WBGene00001069	198.827	0.184657	1.51213	0.122117	0.902806	0.970962
WBGene00001070	66.6496	-3.314	1.14597	-2.89186	0.00382967	0.0730146
WBGene00001071	58.7363	-3.30955	1.22655	-2.69825	0.00697045	0.103962
WBGene00001072	279.703	0.768346	1.47523	0.520832	0.602484	0.837687
WBGene00001073	1225.84	0.442799	0.413103	1.07189	0.283771	0.62007
WBGene00001074	266.184	-3.90562	1.32061	-2.95743	0.00310218	0.0639638
WBGene00001075	1475.63	4.59931	1.63802	2.80784	0.00498751	0.0853096
WBGene00001076	1259.71	3.9507	1.57269	2.51207	0.0120026	0.13741
WBGene00001077	637.03	0.261084	0.750113	0.348059	0.727796	0.899326
WBGene00001078	213.334	-0.0919964	0.380368	-0.241862	0.808887	0.934206
WBGene00001079	7.43577	-1.96429	1.1604	-1.69278	0.0904979	0.36269
WBGene00001080	1896.67	-0.83451	0.515396	-1.61917	0.105412	0.390671
WBGene00001081	3150.98	0.159918	0.260299	0.614364	0.538975	0.800336
WBGene00001082	1029.73	-0.00071892	0.235708	-0.00305005	0.997566	0.999332
WBGene00001085	1066.31	0.545593	0.263498	2.07058	0.0383983	0.245997
WBGene00001086	2113.88	0.54194	0.244607	2.21555	0.0267221	0.20423
WBGene00001087	1567.69	0.507599	0.199353	2.54623	0.0108893	0.131171
WBGene00001088	671.875	-0.22046	0.306614	-0.719016	0.472131	0.755791
WBGene00001089	1037.24	-0.114619	0.372068	-0.308059	0.758037	0.912931
WBGene00001090	565.4	-0.29609	0.322663	-0.917645	0.358805	0.681439
WBGene00001092	147.589	0.75401	0.186171	4.0501	5.11963e-05	0.00301773
WBGene00001093	968.709	0.124137	0.168345	0.737393	0.460884	0.749644
WBGene00001094	2107.84	0.515744	0.204832	2.51788	0.0118063	0.136543
WBGene00001095	206.053	0.444462	0.306891	1.44827	0.147541	0.460357
WBGene00001096	29.8607	0.602276	0.568039	1.06027	0.289021	0.624746
WBGene00001099	961.263	-0.342832	0.273619	-1.25295	0.210222	0.54421
WBGene00001101	1725.4	0.29164	0.151104	1.93006	0.0535992	0.287701
WBGene00001102	324.76	2.29952	0.428032	5.37231	7.77362e-08	9.06312e-06
WBGene00001103	6.67168	3.31495	1.49145	2.22264	0.0262403	0.202269
WBGene00001104	29.2692	4.75857	1.71129	2.78069	NA	NA
WBGene00001105	61.7872	4.26222	1.58445	2.69002	0.00714472	0.105167
WBGene00001106	3.6009	1.61044	1.07897	1.49257	0.135549	NA
WBGene00001107	12.3911	-0.451388	0.76607	-0.589226	0.55571	0.810461
WBGene00001108	48.3837	3.8892	1.12188	3.46668	0.00052692	0.0189883
WBGene00001109	75.4264	0.631976	0.409874	1.54188	0.123103	0.421558
WBGene00001110	237.122	0.0759692	0.283253	0.268203	0.788543	0.925542
WBGene00001112	363.355	0.579539	0.221662	2.61452	0.0089352	0.119256
WBGene00001113	2217.87	-0.260758	0.243675	-1.07011	0.284572	0.620998
WBGene00001115	486.884	0.490164	0.285976	1.714	0.086528	0.354957
WBGene00001116	772.718	-0.289963	0.25414	-1.14096	0.253887	0.590963
WBGene00001117	207.903	0.0475407	0.280992	0.169189	0.865648	0.957468
WBGene00001118	495.51	-0.0356103	0.21351	-0.166785	0.867539	0.957934
WBGene00001119	110.437	-0.557443	0.311392	-1.79016	0.0734279	0.332554
WBGene00001121	114.258	0.277976	0.235937	1.17818	0.238726	0.576841
WBGene00001122	233.877	-0.184213	0.194522	-0.947	0.343639	0.669543
WBGene00001123	62.5597	1.98425	0.798916	2.48368	0.0130034	0.143282
WBGene00001127	147.6	0.17503	0.207023	0.845462	0.397853	0.710241
WBGene00001129	100.537	-0.414164	0.271564	-1.52511	0.127233	0.428125
WBGene00001130	1908.87	-0.543922	0.388425	-1.40033	0.161415	0.480459
WBGene00001131	6539.89	-0.331952	0.30929	-1.07327	0.283151	0.619517
WBGene00001132	2938.95	0.376498	0.24938	1.50974	0.131111	0.433832
WBGene00001133	98.8901	0.112771	0.394379	0.285946	0.774919	0.921005
WBGene00001134	921.478	0.479023	0.267232	1.79254	0.0730473	0.331304
WBGene00001135	472.138	-0.367768	0.234045	-1.57135	0.116101	0.409542
WBGene00001136	46.5446	-0.205796	0.457774	-0.449557	0.65303	0.864383
WBGene00001137	21625.4	-0.176037	0.316029	-0.557029	0.577508	0.821473
WBGene00001145	1473.11	-0.211908	0.200011	-1.05948	0.28938	0.624746
WBGene00001147	39.9203	-0.78902	0.474574	-1.66259	0.0963955	0.375079
WBGene00001148	369.371	0.343597	0.439583	0.781644	0.434424	0.735389
WBGene00001149	4321.43	-0.147566	0.353152	-0.417855	0.676053	0.876156
WBGene00001150	27.0463	0.74759	0.963528	0.775888	0.437815	0.738275
WBGene00001151	239.98	0.301915	0.208322	1.44927	0.147261	0.460068
WBGene00001152	400.906	0.580254	0.465377	1.24685	0.212454	0.546861
WBGene00001153	397.668	-0.149827	0.507337	-0.295321	0.767749	0.917688
WBGene00001154	217.986	-0.829587	0.467333	-1.77515	0.0758729	0.337364
WBGene00001155	914.666	-0.0828211	0.316914	-0.261337	0.793833	0.928165
WBGene00001156	443.006	-0.638924	0.59105	-1.081	0.279698	0.616985
WBGene00001157	255.602	-0.0483804	0.371713	-0.130155	0.896444	0.968105
WBGene00001158	77.0927	-0.14529	1.46443	-0.0992127	0.920969	0.976499
WBGene00001159	232.912	-0.38707	0.224078	-1.72739	0.084098	0.350818
WBGene00001160	4148.16	0.617173	0.582139	1.06018	0.289062	0.624746
WBGene00001161	271.912	1.7507	0.300753	5.82105	5.84804e-09	8.50703e-07
WBGene00001162	280.041	-0.132259	0.406351	-0.325479	0.744819	0.906555
WBGene00001163	272.026	-0.209383	0.285068	-0.734501	0.462644	0.750366
WBGene00001164	0.807893	-0.157107	2.39272	-0.0656603	0.947648	NA
WBGene00001165	129.003	1.08189	0.570555	1.89621	0.0579326	0.297275
WBGene00001166	1111.41	1.03034	0.243964	4.22333	2.40717e-05	0.00162417
WBGene00001167	76148.6	-0.442642	0.298733	-1.48173	0.138412	0.445708
WBGene00001168	101540	-0.344725	0.330256	-1.04381	0.296573	0.631627
WBGene00001169	11571.2	-0.666728	0.481472	-1.38477	0.166123	0.487514
WBGene00001170	16.7153	1.12921	0.90075	1.25363	0.209977	0.543966
WBGene00001171	477.103	-0.228394	0.437474	-0.522075	0.601618	0.837291
WBGene00001172	12071.2	-0.413035	0.350822	-1.17734	0.239061	0.577154
WBGene00001173	5658.09	-0.221968	0.29358	-0.756073	0.449606	0.745004
WBGene00001174	108.43	-0.207208	0.297926	-0.6955	0.486742	0.76665
WBGene00001175	53.3937	-0.234272	0.383996	-0.61009	0.541802	0.801878
WBGene00001177	4859.83	-0.166293	0.334346	-0.497367	0.61893	0.846956
WBGene00001178	1244.86	0.0912637	0.534125	0.170866	0.864329	0.9569
WBGene00001179	1165.23	-0.0676243	0.159548	-0.423849	0.671676	0.873889
WBGene00001182	570.482	-0.374804	0.15967	-2.34736	0.018907	0.1717
WBGene00001184	897.462	-0.536569	0.225354	-2.38101	0.0172655	0.165016
WBGene00001185	10.6781	-1.05991	0.78984	-1.34192	0.179621	0.505505
WBGene00001186	335.986	0.104236	0.447094	0.233141	0.815652	0.935124
WBGene00001187	2126.22	-0.210917	0.257408	-0.819388	0.412565	0.720382
WBGene00001188	416.021	-0.215276	0.251595	-0.855646	0.392194	0.705459
WBGene00001189	10620.7	-0.247042	0.334748	-0.737994	0.460518	0.749458
WBGene00001190	233.663	-0.263747	0.282611	-0.93325	0.350691	0.676041
WBGene00001193	231.741	0.4544	0.272765	1.6659	0.0957328	0.374061
WBGene00001194	3550.17	0.034816	0.145479	0.239321	0.810857	0.934663
WBGene00001196	3641.75	-0.300315	0.295849	-1.0151	0.31006	0.642067
WBGene00001202	142.805	-0.0147641	0.244306	-0.0604327	0.951811	0.986239
WBGene00001204	92.6928	-0.23575	0.301792	-0.781167	0.434704	0.735498
WBGene00001207	456.015	-0.0399702	0.213372	-0.187326	0.851405	0.95111
WBGene00001208	952.528	-0.272571	0.204653	-1.33187	0.182904	0.510971
WBGene00001209	2389.18	0.418245	0.239257	1.74811	0.0804458	0.345023
WBGene00001210	163.821	1.74605	0.77059	2.26586	0.0234602	0.19224
WBGene00001211	87.167	-0.633574	0.352098	-1.79942	0.0719516	0.330302
WBGene00001214	193.555	-0.0581849	0.345179	-0.168565	0.866139	0.957487
WBGene00001215	734.674	-0.505439	0.565164	-0.894323	0.371149	0.690478
WBGene00001223	4.88337	1.18354	1.05909	1.11751	0.263777	0.601134
WBGene00001224	770.408	-0.0788118	0.222189	-0.354706	0.72281	0.897603
WBGene00001225	4334.56	0.279135	0.265105	1.05292	0.292377	0.626815
WBGene00001226	1079.64	0.13389	0.505593	0.264817	0.79115	0.926886
WBGene00001227	1361.88	0.239441	0.287707	0.832238	0.405275	0.715674
WBGene00001228	1916.93	0.288126	0.174974	1.64668	0.0996241	0.380326
WBGene00001229	1542.91	0.396523	0.204016	1.94359	0.0519452	0.283233
WBGene00001230	1616.82	0.481259	0.214285	2.24589	0.0247112	0.197245
WBGene00001231	563.395	-0.0105913	0.422093	-0.0250923	0.979981	0.994979
WBGene00001232	1376.84	0.0670223	0.198209	0.338141	0.735257	0.903109
WBGene00001233	521.144	-0.264777	0.198453	-1.3342	0.182137	0.50962
WBGene00001234	507.508	-0.293252	0.474548	-0.617961	0.536601	0.799191
WBGene00001235	193.982	0.146666	0.273226	0.536791	0.591412	0.830081
WBGene00001236	517.999	-0.199246	0.394693	-0.504811	0.613691	0.844238
WBGene00001237	22.9762	-1.02379	0.504932	-2.02759	0.0426021	0.258992
WBGene00001239	2329.86	-0.552269	0.31248	-1.76737	0.0771655	0.338969
WBGene00001240	824.927	-0.201601	0.241051	-0.836344	0.402961	0.713969
WBGene00001241	186.092	-0.403461	0.76844	-0.52504	0.599556	0.836068
WBGene00001242	22.8479	-0.00109965	0.826665	-0.00133023	0.998939	0.999443
WBGene00001243	203.044	-2.27171	0.683965	-3.32139	0.000895703	0.0280511
WBGene00001244	328.631	-1.39947	0.633682	-2.20847	0.0272115	0.20664
WBGene00001245	3.52676	0.423947	1.15706	0.366401	0.714066	NA
WBGene00001246	5.4095	-1.526	0.991374	-1.53928	0.123735	0.422469
WBGene00001247	102.743	-0.413488	0.428016	-0.966056	0.334016	0.661689
WBGene00001248	274.958	0.0907459	0.25805	0.351661	0.725093	0.89863
WBGene00001249	261.529	0.844722	0.40243	2.09905	0.0358123	0.236676
WBGene00001250	240.551	-0.659249	0.687047	-0.95954	0.337287	0.664601
WBGene00001251	631.029	-0.572903	0.150731	-3.80084	0.000144207	0.00712319
WBGene00001252	11.4299	-1.09148	0.552707	-1.97479	0.0482924	0.273571
WBGene00001253	230.521	-0.574044	0.218615	-2.62583	0.00864388	0.116916
WBGene00001258	1047.52	0.243955	0.280925	0.868399	0.385176	0.699903
WBGene00001259	2035.49	0.885854	0.266629	3.32243	0.000892382	0.0280495
WBGene00001262	1465.8	0.155931	0.405495	0.384546	0.700574	0.887315
WBGene00001263	9521.48	-0.441814	0.506846	-0.871693	0.383376	0.698816
WBGene00001281	282.557	0.708103	0.259798	2.72559	0.00641867	0.0992735
WBGene00001284	747.3	0.387076	0.259739	1.49025	0.136158	0.442131
WBGene00001303	761.767	0.351652	0.319515	1.10058	0.27108	0.60873
WBGene00001309	232.963	0.28919	0.237217	1.21909	0.222808	0.55903
WBGene00001310	3.13522	3.31647	2.02859	1.63487	0.102076	NA
WBGene00001311	2.94175	-1.19688	1.29438	-0.92468	0.355133	NA
WBGene00001320	457.339	0.141487	0.33264	0.425347	0.670584	0.873473
WBGene00001324	570.292	0.0083354	0.19717	0.0422752	0.966279	0.991346
WBGene00001325	805.358	0.184624	0.165611	1.1148	0.264935	0.60175
WBGene00001328	3013.04	0.62104	0.603268	1.02946	0.303264	0.63757
WBGene00001329	2356.96	0.30909	0.226414	1.36515	0.172205	0.495644
WBGene00001330	2220.98	-0.649237	0.350456	-1.85255	0.063947	0.311529
WBGene00001331	584.629	0.600605	0.34367	1.74762	0.0805297	0.345036
WBGene00001332	212.87	0.562264	0.230356	2.44085	0.0146528	0.1526
WBGene00001333	3217.42	0.162933	0.164734	0.989072	0.322628	0.652301
WBGene00001334	606.19	0.0655274	0.191402	0.342355	0.732084	0.900606
WBGene00001335	346.917	-0.109037	0.174311	-0.625531	0.531623	0.796155
WBGene00001336	1606.59	-0.0527314	0.263431	-0.200171	0.841347	0.945918
WBGene00001337	2112.83	0.243652	0.238082	1.02339	0.306122	0.63999
WBGene00001338	389.049	-0.0176227	0.197946	-0.089028	0.92906	0.979922
WBGene00001340	1383.99	-0.109943	0.184408	-0.596193	0.551046	0.807885
WBGene00001345	948.079	-0.183193	0.270642	-0.676884	0.498479	0.775371
WBGene00001352	952.368	0.193267	0.186643	1.03549	0.30044	0.63559
WBGene00001358	96.0401	0.38071	0.236978	1.60652	0.108159	0.395687
WBGene00001365	350.609	0.330934	0.273471	1.21013	0.22623	0.563533
WBGene00001366	1123.99	-0.166681	0.217973	-0.764687	0.444458	0.741632
WBGene00001368	740.597	-0.500208	0.193302	-2.5877	0.00966185	0.123993
WBGene00001371	168.353	0.459488	0.295894	1.55288	0.120452	0.417107
WBGene00001372	130.735	2.26477	0.318999	7.09961	1.25111e-12	3.60683e-10
WBGene00001373	63.3841	-0.61032	0.354306	-1.72258	0.0849653	0.352414
WBGene00001374	864.677	0.233234	0.230789	1.01059	0.312212	0.643582
WBGene00001377	200.393	0.789577	0.516457	1.52883	0.126306	0.426925
WBGene00001385	15033.4	-0.872294	0.337137	-2.58736	0.0096715	0.123993
WBGene00001386	431.249	-1.32561	0.437681	-3.02871	0.00245604	0.0553168
WBGene00001387	127.401	-0.644193	0.857835	-0.750952	0.452682	0.746321
WBGene00001388	8.18336	-2.28496	1.0896	-2.09705	0.0359888	0.237173
WBGene00001389	111.934	0.169622	0.547961	0.309551	0.756902	0.912588
WBGene00001390	566.966	-0.412052	0.378891	-1.08752	0.276807	0.614111
WBGene00001391	3093.12	-0.101309	0.566604	-0.178801	0.858094	0.953559
WBGene00001392	437.065	-1.67594	0.514325	-3.25853	0.0011199	0.0322858
WBGene00001393	3781.78	-1.14344	0.380001	-3.00903	0.00262079	0.0573687
WBGene00001394	9599.18	-1.08328	0.386804	-2.8006	0.00510071	0.0864083
WBGene00001395	2937.8	-1.0301	0.410126	-2.51167	0.0120163	0.137467
WBGene00001396	3682.01	-0.845587	0.197294	-4.28592	1.81984e-05	0.00128819
WBGene00001397	134.204	-1.38891	0.563555	-2.46455	0.0137185	0.147272
WBGene00001398	7404.76	-0.50992	0.601251	-0.848099	0.396383	0.708893
WBGene00001399	15.3243	-1.4789	1.02225	-1.44672	0.147977	0.460604
WBGene00001400	73.4659	0.111253	0.339539	0.32766	0.743169	0.905691
WBGene00001401	44.3102	-0.0234864	0.33769	-0.0695501	0.944552	0.984125
WBGene00001402	48.6341	0.386562	0.468856	0.82448	0.409667	0.719026
WBGene00001403	1076.95	0.110885	0.307939	0.360087	0.718782	0.895725
WBGene00001404	718.713	-0.58228	0.570502	-1.02065	0.307422	0.640747
WBGene00001405	799.333	0.00329615	0.200284	0.0164573	0.98687	0.996866
WBGene00001406	118.928	-0.0921588	0.334655	-0.275385	0.783021	0.92414
WBGene00001410	1268.35	0.0578203	0.215983	0.267707	0.788925	0.925715
WBGene00001411	685.771	0.27979	0.174169	1.60643	0.10818	0.395687
WBGene00001412	728.367	0.74124	0.299188	2.4775	0.0132306	0.144579
WBGene00001413	92.0194	1.37937	0.357691	3.85631	0.000115113	0.00590688
WBGene00001414	21.8592	-0.0843248	0.625176	-0.134882	0.892705	0.96692
WBGene00001423	1583.76	0.192902	0.627516	0.307406	0.758534	0.913297
WBGene00001424	0.15122	0	6.86844	0	1	NA
WBGene00001425	205.897	0.0925469	0.258587	0.357894	0.720422	0.896486
WBGene00001426	1026.63	-0.183382	0.27128	-0.675986	0.499049	0.77553
WBGene00001427	2077.4	-0.124099	0.283378	-0.437927	0.661439	0.868953
WBGene00001428	273.787	0.202927	0.448151	0.45281	0.650685	0.863316
WBGene00001429	70.2669	0.548008	0.431574	1.26979	0.20416	0.537618
WBGene00001430	103.76	1.13344	0.914831	1.23896	0.215361	0.55068
WBGene00001431	1066.77	0.633877	0.321942	1.96892	0.0489627	0.275961
WBGene00001432	78.806	2.39398	1.09344	2.1894	0.0285674	0.212877
WBGene00001433	280.831	-1.25995	0.27459	-4.58849	4.46464e-06	0.000378563
WBGene00001434	54.7351	1.4535	0.571083	2.54517	0.0109226	0.131303
WBGene00001435	21.1081	3.47306	1.83962	1.88793	0.0590357	0.300311
WBGene00001436	20.5757	3.87355	1.69228	2.28895	0.0220822	0.187138
WBGene00001437	7.81776	0.595739	0.776072	0.767634	0.442705	0.740847
WBGene00001438	143.301	0.676324	0.286954	2.35691	0.0184276	0.169617
WBGene00001439	2761.43	0.210927	0.345567	0.610381	0.54161	0.80177
WBGene00001440	244.601	0.23832	0.297359	0.801455	0.422868	0.726994
WBGene00001441	4468.38	0.0230936	0.325122	0.0710305	0.943373	0.98357
WBGene00001442	37.103	0.0603221	0.413974	0.145715	0.884147	0.964675
WBGene00001443	937.913	0.633701	0.32648	1.94101	0.0522572	0.284348
WBGene00001444	4551.41	-0.434999	0.363689	-1.19608	0.231667	0.569428
WBGene00001445	535.18	-0.50649	0.346114	-1.46336	0.143368	0.453954
WBGene00001446	1351.66	-0.129653	0.377373	-0.343567	0.731172	0.900303
WBGene00001447	436.391	0.138939	0.383273	0.362506	0.716974	0.895426
WBGene00001448	1060.64	-0.816474	0.340533	-2.39764	0.0165011	0.161535
WBGene00001449	1419.17	-0.0790283	0.38942	-0.202938	0.839183	0.945125
WBGene00001450	513.78	-0.194866	0.328949	-0.592389	0.55359	0.809085
WBGene00001451	669.364	-0.900414	0.313626	-2.87098	0.00409202	0.0754454
WBGene00001452	2784.7	-0.295446	0.355278	-0.831592	0.405639	0.716044
WBGene00001453	351.753	-0.149503	0.316095	-0.47297	0.636235	0.856451
WBGene00001454	1813.64	-0.284503	0.316363	-0.899293	0.368497	0.688262
WBGene00001455	1831.5	-0.205164	0.375973	-0.545689	0.58528	0.826046
WBGene00001456	871.002	-0.474354	0.280194	-1.69295	0.0904659	0.36269
WBGene00001457	2930.16	-0.686431	0.428939	-1.6003	0.109532	0.397436
WBGene00001458	1353.07	-0.62028	0.364236	-1.70296	0.0885754	0.359428
WBGene00001459	1433.53	-0.471878	0.34599	-1.36385	0.172615	0.496009
WBGene00001460	1220.55	-1.21985	0.298911	-4.08097	4.48486e-05	0.00265343
WBGene00001461	2381.42	-0.36786	0.310211	-1.18584	0.235686	0.573937
WBGene00001462	1034.55	-0.755846	0.283674	-2.66448	0.00771066	0.10965
WBGene00001463	466.042	-0.151049	0.55832	-0.270542	0.786743	0.924935
WBGene00001464	671.646	-0.729667	0.317116	-2.30094	0.0213948	0.183755
WBGene00001465	248.031	0.308057	0.304435	1.0119	0.311588	0.642991
WBGene00001466	75.2895	-0.340463	0.422939	-0.804991	0.420825	0.725044
WBGene00001468	86.8236	-0.139878	0.373915	-0.37409	0.708337	0.891109
WBGene00001470	654.924	0.307952	0.298376	1.03209	0.302028	0.636481
WBGene00001475	897.405	0.574173	0.390353	1.47091	0.141316	0.450763
WBGene00001476	698.902	-0.0445028	0.24894	-0.178769	0.858119	0.953559
WBGene00001477	481.264	-1.32516	1.95049	-0.679397	NA	NA
WBGene00001478	178.28	-0.264867	0.422029	-0.627605	0.530263	0.79552
WBGene00001479	866.365	0.11914	0.441396	0.269917	0.787224	0.925201
WBGene00001480	390.369	0.325278	0.39828	0.816706	0.414097	0.721178
WBGene00001481	60.7571	0.0286795	0.365822	0.0783974	0.937512	0.981343
WBGene00001482	31.9396	0.00678944	0.468265	0.0144991	0.988432	0.997308
WBGene00001483	10.4067	-0.118771	0.689629	-0.172224	0.863261	0.956317
WBGene00001484	597.698	-0.159425	0.238906	-0.667315	0.504571	0.779077
WBGene00001485	345.038	-0.0534032	0.233606	-0.228604	0.819177	0.936727
WBGene00001486	48.6598	-0.207725	0.37222	-0.558071	0.576796	0.820955
WBGene00001487	64.8687	-0.184002	0.586864	-0.313535	0.753874	0.911443
WBGene00001488	28565.3	-1.08921	0.381869	-2.85233	0.00434006	0.0778153
WBGene00001489	1009.68	0.239596	0.213798	1.12067	0.26243	0.599235
WBGene00001490	1013.82	-0.3654	0.186095	-1.96351	0.0495868	0.277243
WBGene00001491	2669.5	0.874939	0.40528	2.15885	0.0308617	0.221122
WBGene00001492	972.328	-0.72013	0.360912	-1.9953	0.0460097	0.267423
WBGene00001493	3573.03	0.0350954	0.158601	0.22128	0.824874	0.937929
WBGene00001494	663.76	-0.270704	0.238335	-1.13581	0.256034	0.592827
WBGene00001495	675.295	0.264886	0.269293	0.983635	0.325295	0.654564
WBGene00001496	1835.45	0.0349555	0.334925	0.104368	0.916877	0.974868
WBGene00001497	505.445	0.0636375	0.317228	0.200605	0.841008	0.945679
WBGene00001498	1410.86	0.264027	0.189858	1.39066	0.164328	0.484761
WBGene00001499	334.437	0.433079	0.229854	1.88415	0.0595448	0.301836
WBGene00001500	682.736	0.768292	0.747832	1.02736	0.304252	0.638377
WBGene00001501	2429.88	-0.311806	0.285988	-1.09028	0.275591	0.612463
WBGene00001502	8008.66	-0.226729	0.289309	-0.78369	0.433222	0.735042
WBGene00001503	2861.01	-0.126611	0.278273	-0.454989	0.649117	0.862996
WBGene00001505	431.449	-0.0802605	0.341113	-0.23529	0.813984	0.934996
WBGene00001506	110.258	-0.728514	0.334679	-2.17675	0.029499	0.214925
WBGene00001507	11.3414	0.0433933	0.679649	0.0638466	0.949092	0.985497
WBGene00001508	272.478	0.0907862	0.299813	0.302809	0.762035	0.914881
WBGene00001509	1140.95	0.674142	0.215096	3.13414	0.00172359	0.0436848
WBGene00001510	845.746	0.414131	0.272666	1.51882	0.128808	0.430814
WBGene00001511	317.617	3.04961	0.400648	7.6117	2.70512e-14	9.53162e-12
WBGene00001512	191.544	-0.385536	0.235718	-1.63558	0.101928	0.384434
WBGene00001513	341.075	0.113078	0.272166	0.415473	0.677796	0.877047
WBGene00001514	75.8063	-0.0999671	0.250779	-0.398627	0.690168	0.882667
WBGene00001515	439.8	-0.176182	0.246001	-0.716185	0.473877	0.757439
WBGene00001516	1681.64	-0.0913029	0.154252	-0.591905	0.553914	0.809331
WBGene00001517	322.063	-0.150047	0.282362	-0.531398	0.595143	0.832591
WBGene00001518	444.382	-0.316498	0.220875	-1.43293	0.151879	0.465676
WBGene00001519	499.215	-0.0525929	0.212365	-0.247654	0.804402	0.932664
WBGene00001520	2643.76	-0.0564347	0.216447	-0.260733	0.794299	0.928231
WBGene00001522	99.057	1.38432	0.853997	1.62098	0.105021	0.390164
WBGene00001523	303.878	-0.285362	0.432108	-0.660395	0.509001	0.782197
WBGene00001526	822.024	0.198111	0.25698	0.77092	0.440754	0.739182
WBGene00001527	1414.13	0.0810662	0.262468	0.308861	0.757427	0.912805
WBGene00001528	7.83363	0.302017	0.902359	0.334697	0.737854	0.903764
WBGene00001529	4.74466	0.832273	1.06416	0.782096	0.434158	0.73528
WBGene00001530	42.5644	0.207091	0.552295	0.374964	0.707687	0.890704
WBGene00001531	33.1665	0.280245	0.458481	0.611247	0.541036	0.801462
WBGene00001532	148.963	0.474043	0.588264	0.805834	0.420339	0.72465
WBGene00001533	31.3404	0.0169801	0.433694	0.0391523	0.968769	0.992233
WBGene00001534	84.9357	-0.69053	0.335412	-2.05875	0.039518	0.248757
WBGene00001535	156.844	-0.740202	0.310414	-2.38456	0.0170994	0.16432
WBGene00001536	124.089	0.812209	0.529798	1.53305	0.125263	0.425098
WBGene00001537	489.298	0.329085	0.299352	1.09932	0.271627	0.60921
WBGene00001538	1247.66	-0.723191	0.265804	-2.72077	0.006513	0.0999871
WBGene00001539	20.9299	-0.846863	0.526314	-1.60904	0.107607	0.394774
WBGene00001540	32.9211	-0.144006	0.385677	-0.373384	0.708863	0.891334
WBGene00001541	507.926	-0.366292	0.372944	-0.982162	0.32602	0.654773
WBGene00001542	50.846	-0.621496	0.535795	-1.15995	0.246069	0.58259
WBGene00001543	189.802	-1.06359	0.498436	-2.13385	0.0328548	0.228527
WBGene00001544	237.905	-0.0257835	0.250699	-0.102846	0.918085	0.975181
WBGene00001545	31.4907	0.907804	0.506548	1.79214	0.0731109	0.331498
WBGene00001546	288.004	-0.000259683	0.291664	-0.000890349	0.99929	0.999668
WBGene00001547	226.29	0.123744	0.381412	0.324436	0.745608	0.907179
WBGene00001548	301.503	-0.928529	0.332746	-2.79051	0.00526254	0.0881127
WBGene00001549	54.8488	-0.825902	0.397454	-2.07798	0.037711	0.243563
WBGene00001550	32.4854	-0.177405	0.372769	-0.475911	0.634138	0.855299
WBGene00001551	45.5293	0.705298	0.349101	2.02032	0.0433497	0.260855
WBGene00001552	93.9645	-0.87813	0.245562	-3.576	0.000348891	0.0137612
WBGene00001553	77.0292	0.0725807	0.350845	0.206874	0.836108	0.944205
WBGene00001554	131.496	0.585235	0.415553	1.40833	0.159034	0.476823
WBGene00001555	263.273	-0.0235109	0.292512	-0.0803757	0.935938	0.980761
WBGene00001556	127.785	-0.503893	0.206589	-2.4391	0.0147237	0.152888
WBGene00001557	137.077	0.381142	0.339728	1.1219	0.261904	0.598462
WBGene00001558	4188.33	-0.206049	0.143843	-1.43246	0.152011	0.465687
WBGene00001559	1105.88	-0.28002	0.228293	-1.22658	0.219979	0.555413
WBGene00001560	1442.9	-0.481862	0.274614	-1.75469	0.0793121	0.34229
WBGene00001561	3303.87	0.204779	0.270746	0.756351	0.449439	0.744962
WBGene00001562	2540.5	0.00960941	0.238552	0.0402822	0.967868	0.991783
WBGene00001563	762.484	0.312587	0.26828	1.16515	0.243958	0.58169
WBGene00001564	7760.21	-2.06118	1.07368	-1.91973	0.0548915	0.289424
WBGene00001565	1404.98	-0.0481956	0.189012	-0.254987	0.798733	0.930476
WBGene00001566	216.765	0.077108	0.301895	0.255413	0.798404	0.930422
WBGene00001568	588.055	0.457297	0.211824	2.15886	0.0308612	0.221122
WBGene00001569	150.302	0.948877	0.467638	2.02908	0.0424498	0.25858
WBGene00001570	696.761	0.0577117	0.327923	0.175992	0.860301	0.954647
WBGene00001571	156.801	1.37851	0.329004	4.18996	2.79007e-05	0.00183566
WBGene00001572	883.135	-0.19089	0.384438	-0.496544	0.619511	0.846956
WBGene00001574	2533.55	-0.086731	0.13489	-0.642975	0.52024	0.788994
WBGene00001575	26.7566	-0.0618862	0.553746	-0.111759	0.911014	0.972796
WBGene00001577	359.487	0.519582	0.516959	1.00507	0.314861	0.645435
WBGene00001578	524.663	-1.221	0.493059	-2.47637	0.0132726	0.144739
WBGene00001579	516.544	0.203577	0.347216	0.586312	0.557666	0.811821
WBGene00001580	471.491	0.328684	0.23902	1.37513	0.169091	0.492489
WBGene00001581	21626.9	-0.729574	0.496463	-1.46954	0.141685	0.451457
WBGene00001582	1367.59	0.286488	0.271579	1.0549	0.291473	0.626133
WBGene00001583	281.633	0.908187	0.349398	2.59929	0.00934157	0.122413
WBGene00001584	478.208	0.47545	0.228113	2.08428	0.0371349	0.241415
WBGene00001585	147.168	0.108085	0.261586	0.41319	0.679468	0.877346
WBGene00001586	154.327	-0.226854	0.295697	-0.767184	0.442972	0.740904
WBGene00001587	158.817	-0.390047	0.298365	-1.30728	0.191118	0.522206
WBGene00001588	122.968	-0.220961	0.279514	-0.790518	0.429225	0.731669
WBGene00001589	617.401	0.614872	0.174007	3.53361	0.000409928	0.0156622
WBGene00001590	114.393	1.13356	0.360704	3.14262	0.00167442	0.0430809
WBGene00001591	642.817	-1.29151	0.565946	-2.28204	0.0224869	0.188743
WBGene00001592	263.125	-0.786416	0.350075	-2.24642	0.024677	0.197245
WBGene00001593	145.601	-0.349157	0.288881	-1.20865	0.226795	0.563824
WBGene00001594	343.146	-0.480609	0.25878	-1.85721	0.0632809	0.311362
WBGene00001595	66.643	1.22689	0.585591	2.09513	0.0361591	0.2379
WBGene00001596	1799.43	0.377807	0.197316	1.91473	0.0555271	0.291439
WBGene00001597	96.9716	0.887711	0.433335	2.04856	0.0405054	0.252816
WBGene00001598	1275.51	0.000725477	0.186915	0.00388132	0.996903	0.999332
WBGene00001599	232.558	0.380277	0.24695	1.5399	0.123585	0.422139
WBGene00001600	95.0318	0.572474	0.351319	1.6295	0.103207	0.38692
WBGene00001601	321.986	-0.112941	0.291994	-0.386792	0.698911	0.886506
WBGene00001602	442.426	0.0331148	0.168554	0.196463	0.844248	0.947747
WBGene00001603	6.14029	1.04228	1.15154	0.905113	0.365405	0.686396
WBGene00001604	2957.38	-1.41132	0.608002	-2.32125	0.0202735	0.178688
WBGene00001606	204.174	2.59072	0.28358	9.13574	6.49623e-20	6.43776e-17
WBGene00001607	145.844	1.70423	0.538037	3.16749	0.00153761	0.040524
WBGene00001608	233.573	0.488016	0.460529	1.05969	0.289287	0.624746
WBGene00001609	182.011	1.27001	0.345162	3.67944	0.000233744	0.0101541
WBGene00001612	148.613	-0.0063737	0.25399	-0.0250943	0.97998	0.994979
WBGene00001613	108.238	0.0825905	0.338275	0.244152	0.807113	0.933376
WBGene00001614	56.4393	-0.0802729	0.337497	-0.237848	0.811999	0.934663
WBGene00001615	570.886	0.168891	0.217095	0.77796	0.436593	0.736918
WBGene00001616	328.442	-0.422427	0.254582	-1.6593	0.0970562	0.376357
WBGene00001617	389.314	0.116987	0.15898	0.735861	0.461815	0.750184
WBGene00001618	47.4318	0.165346	0.371178	0.445462	0.655986	0.866005
WBGene00001619	32.1189	0.00911913	0.354218	0.0257444	0.979461	0.994979
WBGene00001620	1284.12	-1.33731	0.476688	-2.80543	0.00502502	0.0856738
WBGene00001621	271.944	0.113182	0.280866	0.402974	0.686967	0.880989
WBGene00001622	498.093	-0.175261	0.244256	-0.717531	0.473047	0.75664
WBGene00001623	205.446	-0.34974	0.416901	-0.838905	0.401523	0.713098
WBGene00001624	85.4757	-0.479875	0.291653	-1.64536	0.0998954	0.380834
WBGene00001625	76.0922	-0.434494	0.304631	-1.4263	0.153783	0.46775
WBGene00001626	17.4623	-0.0908203	0.519531	-0.174812	0.861227	0.954805
WBGene00001627	173.387	0.619133	0.355288	1.74262	0.0813997	0.346309
WBGene00001628	525.909	0.0543692	0.210648	0.258105	0.796326	0.929497
WBGene00001629	448.544	-0.568121	0.288075	-1.97213	0.0485951	0.274697
WBGene00001630	707.89	-0.417229	0.202241	-2.06303	0.0391097	0.248133
WBGene00001631	860.799	-0.192196	0.223224	-0.860999	0.389239	0.703213
WBGene00001632	530.573	0.099544	0.365018	0.27271	0.785076	0.924627
WBGene00001633	313.827	0.018991	0.372864	0.0509328	0.959379	0.988276
WBGene00001635	521.62	0.475447	0.238163	1.99631	0.0459	0.267177
WBGene00001636	98.8156	0.298473	0.399034	0.747988	0.454467	0.746321
WBGene00001637	154.135	0.00656144	0.247881	0.0264701	0.978882	0.994979
WBGene00001638	286.119	0.369599	0.237614	1.55546	0.119836	0.41651
WBGene00001639	11.4197	0.221697	0.534206	0.415002	0.67814	0.877047
WBGene00001640	1.03087	0	2.38743	0	1	NA
WBGene00001641	0.149198	-1.09883	6.85557	-0.160282	0.872659	NA
WBGene00001642	0.363395	0.692544	5.72293	0.121012	0.903681	NA
WBGene00001643	55.1791	-0.0720127	0.356373	-0.202071	0.839861	0.945436
WBGene00001644	107.461	-0.164848	0.493899	-0.333768	0.738555	0.904008
WBGene00001645	425.951	0.122852	0.160762	0.764185	0.444757	0.741632
WBGene00001646	57.2354	0.810357	0.354846	2.28369	0.02239	0.188618
WBGene00001647	34.0368	0.0630337	0.514409	0.122536	0.902474	0.970843
WBGene00001648	3080.79	-0.0130842	0.195691	-0.0668614	0.946692	0.984554
WBGene00001649	665.252	0.406392	0.24234	1.67695	0.0935529	0.368516
WBGene00001650	974.104	-0.7944	0.444936	-1.78543	0.0741924	0.334488
WBGene00001651	1432.13	-0.188644	0.207538	-0.908961	0.363371	0.684864
WBGene00001653	492.069	0.826525	0.226701	3.64588	0.000266476	0.0113582
WBGene00001660	456.444	0.222174	0.23162	0.959216	0.33745	0.664604
WBGene00001661	503.223	0.609065	0.210041	2.89975	0.00373463	0.0721271
WBGene00001662	1337.24	0.140745	0.159514	0.88234	0.377593	0.695034
WBGene00001663	51.9505	-0.230818	0.331809	-0.695636	0.486657	0.76665
WBGene00001664	172.244	-0.0267541	0.320721	-0.0834186	0.933519	0.980708
WBGene00001665	156.378	-0.424292	0.323017	-1.31353	0.189006	0.51876
WBGene00001666	60.4813	-0.644665	0.318388	-2.02478	0.0428899	0.259665
WBGene00001667	8.66892	0.916181	0.782111	1.17142	0.241429	0.579489
WBGene00001668	41.0032	-0.562456	0.318625	-1.76526	0.0775199	0.339265
WBGene00001669	461.474	-0.328643	0.197018	-1.66808	0.0952991	0.373053
WBGene00001670	80.6694	0.0448814	0.55602	0.080719	0.935665	0.980761
WBGene00001671	245.681	0.112163	0.434203	0.258319	0.796161	0.92946
WBGene00001672	42.9383	-0.134843	0.412761	-0.326686	0.743905	0.906303
WBGene00001673	52.9513	-0.172111	0.352176	-0.488707	0.625049	0.849835
WBGene00001674	179.91	-0.449568	0.328316	-1.36932	0.1709	0.494218
WBGene00001675	28.8959	-0.866869	0.467347	-1.85487	0.0636142	0.311529
WBGene00001676	107.708	0.136984	0.480691	0.284974	0.775664	0.921312
WBGene00001677	44.8355	0.224941	0.43885	0.512568	0.608253	0.841148
WBGene00001678	169.127	-0.184741	0.317003	-0.582774	0.560045	0.813045
WBGene00001679	5692.55	-0.44199	0.297057	-1.4879	0.136778	0.443418
WBGene00001680	1184.41	0.340416	0.240137	1.41759	0.156312	0.472721
WBGene00001681	154.041	-0.655783	0.226523	-2.89499	0.0037917	0.0727404
WBGene00001682	1118.61	-0.374592	0.245631	-1.52502	0.127255	0.428125
WBGene00001683	377.541	0.300136	0.512722	0.585379	0.558293	0.812076
WBGene00001684	11767.2	0.0414367	0.351941	0.117738	0.906275	0.971706
WBGene00001685	18807.2	0.253029	0.366922	0.689599	0.490447	0.7704
WBGene00001686	455.774	0.390415	0.531972	0.733901	0.463009	0.750432
WBGene00001687	48.3426	-0.530803	0.488448	-1.08671	0.277164	0.614559
WBGene00001688	293.227	2.83969	0.242063	11.7312	8.81921e-32	3.49594e-28
WBGene00001689	357.636	2.9459	0.24228	12.1591	5.13123e-34	2.71202e-30
WBGene00001690	24.7144	-1.56807	0.988812	-1.58581	0.112782	0.403183
WBGene00001691	15.8323	-0.609297	1.18925	-0.512338	0.608415	0.841173
WBGene00001692	168.308	-1.09123	0.703794	-1.55049	0.121024	0.417982
WBGene00001693	1.3857	-0.408241	1.66279	-0.245515	0.806058	NA
WBGene00001694	120.194	0.1995	0.742288	0.268764	0.788112	0.925383
WBGene00001695	30.803	-0.72615	1.03643	-0.700629	0.483535	0.76447
WBGene00001696	28.3318	0.409497	0.513817	0.79697	0.425469	0.728771
WBGene00001697	3.40859	0.0603891	1.13932	0.0530046	0.957728	NA
WBGene00001698	3.36536	-2.40061	1.0916	-2.19917	0.0278656	NA
WBGene00001699	245.106	-0.88351	0.823144	-1.07334	0.28312	0.619517
WBGene00001700	9.67698	-0.78845	0.808114	-0.975667	0.329229	0.657564
WBGene00001701	22.3431	1.42938	0.943683	1.51468	0.129853	0.431666
WBGene00001702	188.944	-0.565467	1.22355	-0.462152	0.643972	0.860393
WBGene00001703	41.5026	-0.184928	1.30328	-0.141895	0.887163	0.965799
WBGene00001704	8.03966	0.369375	0.829522	0.445287	0.656113	0.866005
WBGene00001705	18.6708	0.371286	0.63062	0.588763	0.556021	0.810765
WBGene00001707	374.244	-0.939997	0.510175	-1.8425	0.0654023	0.315343
WBGene00001708	888.294	-0.00392457	0.128806	-0.0304689	0.975693	0.994829
WBGene00001709	717.302	-0.357218	0.205746	-1.7362	0.0825277	0.348114
WBGene00001710	29.4544	1.95911	1.09018	1.79705	0.0723269	0.33068
WBGene00001711	6.04389	-0.0631019	0.96835	-0.0651643	0.948043	0.985172
WBGene00001712	1.77849	-0.148624	1.26044	-0.117914	0.906136	NA
WBGene00001713	538.142	0.388641	0.831664	0.467306	0.640281	0.858183
WBGene00001714	48.2427	0.261216	1.15231	0.226689	0.820666	0.936821
WBGene00001715	13.0327	0.664293	1.21909	0.544908	0.585817	0.826251
WBGene00001716	106.045	-0.0268058	1.47043	-0.0182299	0.985455	0.996274
WBGene00001717	41.4027	-0.664497	0.30424	-2.18412	0.0289533	0.214102
WBGene00001718	27.0048	-0.902775	0.479914	-1.88112	0.0599557	0.302757
WBGene00001719	114.257	-1.25627	0.724501	-1.73398	0.0829225	0.348758
WBGene00001720	2.70965	2.86686	2.22844	1.28649	0.198273	NA
WBGene00001721	4.06775	-0.950096	1.0774	-0.881842	0.377862	NA
WBGene00001722	6.48878	1.65907	0.999947	1.65916	0.0970835	0.376371
WBGene00001723	138.779	-0.387799	0.269039	-1.44143	0.149464	0.463243
WBGene00001724	55.9758	0.323817	1.24476	0.260144	0.794753	0.9285
WBGene00001725	258.997	-2.32206	1.48566	-1.56298	0.118058	0.413535
WBGene00001726	2.1628	0.219815	1.36168	0.16143	0.871755	NA
WBGene00001727	5.7508	1.29232	1.39343	0.927443	0.353697	0.67844
WBGene00001728	0.589347	2.16702	3.03324	0.714425	0.474964	NA
WBGene00001729	3.39177	-1.27054	0.971295	-1.30809	0.190844	NA
WBGene00001730	307.117	0.827059	1.4744	0.560948	0.574833	0.820171
WBGene00001731	1.6598	0.398171	1.45865	0.272972	0.784875	NA
WBGene00001732	1.52601	-2.03302	1.62107	-1.25413	0.209796	NA
WBGene00001733	9.6416	1.01688	0.864405	1.1764	0.239436	0.577522
WBGene00001734	2.27995	-0.839699	1.62885	-0.515515	0.606193	NA
WBGene00001735	1.3726	0.891142	1.91282	0.465878	0.641303	NA
WBGene00001736	0.96559	-1.63078	2.32939	-0.700089	0.483872	NA
WBGene00001737	7.97982	-0.282147	0.749544	-0.376425	0.706601	0.890402
WBGene00001738	0.166945	0	6.86844	0	1	NA
WBGene00001739	0.312208	1.83764	5.00612	0.367079	0.71356	NA
WBGene00001740	171.112	0.273518	0.29796	0.91797	0.358635	0.681439
WBGene00001743	353.933	0.529773	0.328251	1.61393	0.106543	0.392151
WBGene00001744	807.816	0.0355714	0.25616	0.138864	0.889557	0.966278
WBGene00001745	996.116	-0.898554	0.479202	-1.8751	0.0607784	0.304701
WBGene00001746	1245.58	-0.325177	0.286638	-1.13445	0.256605	0.593334
WBGene00001747	2200.83	0.150344	0.166467	0.903144	0.366449	0.686835
WBGene00001748	11430.1	0.563677	0.328001	1.71852	0.0857013	0.353616
WBGene00001749	907.994	-0.0802541	0.368387	-0.217853	0.827544	0.93961
WBGene00001750	91.1943	-0.172873	0.505487	-0.341994	0.732356	0.900715
WBGene00001751	406.118	0.276152	0.50202	0.550082	0.582263	0.824172
WBGene00001752	268.313	0.209427	1.15058	0.182018	0.855568	0.95226
WBGene00001753	2056.42	-1.2619	0.532969	-2.36769	0.0178996	0.16832
WBGene00001754	517.199	-0.325109	0.467919	-0.694797	0.487182	0.767183
WBGene00001755	1068.87	-0.508065	0.779156	-0.652071	0.514355	0.784993
WBGene00001756	18.4162	-1.46929	0.884537	-1.66108	0.0966967	0.375844
WBGene00001757	9.9893	-1.58721	0.696008	-2.28045	0.0225811	0.189042
WBGene00001758	462.858	-0.00569678	0.514379	-0.0110751	0.991164	0.998247
WBGene00001759	66.0487	-0.322265	0.499363	-0.645352	0.518699	0.788034
WBGene00001760	283.16	-1.38444	1.08495	-1.27603	0.201944	0.534863
WBGene00001761	509.514	0.115809	0.519466	0.222939	0.823583	0.937386
WBGene00001762	34.3936	0.135244	1.11213	0.121608	0.903209	0.971037
WBGene00001763	481.271	1.34809	0.75369	1.78866	0.0736695	0.332936
WBGene00001764	93.5234	0.207296	0.852363	0.243202	0.807849	0.933823
WBGene00001765	2.70876	-0.462523	1.26332	-0.366117	0.714277	NA
WBGene00001766	3.11551	1.02869	0.988875	1.04026	0.298217	NA
WBGene00001767	51.0911	-0.172607	0.835057	-0.206701	0.836243	0.944205
WBGene00001768	3976.68	0.740707	0.608086	1.2181	0.223187	0.559326
WBGene00001769	22.4549	-0.00747486	0.501754	-0.0148975	0.988114	0.997308
WBGene00001770	132.937	-0.600058	0.371456	-1.61542	0.10622	0.392151
WBGene00001771	95.1209	0.608161	0.432589	1.40586	0.159765	0.477212
WBGene00001772	552.642	-0.18207	0.407731	-0.446545	0.655203	0.865453
WBGene00001773	13.6464	0.404651	1.25358	0.322797	0.746849	0.907922
WBGene00001774	101.74	-1.32419	0.627952	-2.10875	0.0349663	0.234261
WBGene00001775	471.704	-0.404924	0.396656	-1.02085	0.307328	0.640747
WBGene00001776	130.454	-1.69352	0.517256	-3.27406	0.00106015	0.0309572
WBGene00001777	18.3161	-0.157634	0.528553	-0.298237	0.765522	0.916243
WBGene00001778	58.4982	-1.35571	1.0384	-1.30558	0.191696	0.52248
WBGene00001779	90.1018	-1.38003	0.576392	-2.39426	0.0166537	0.162199
WBGene00001780	8.10113	-1.13921	1.16363	-0.97902	0.32757	0.656019
WBGene00001781	51.4378	-1.8224	0.733113	-2.48584	0.0129244	0.143209
WBGene00001782	47.6945	-0.0241453	0.828816	-0.0291323	0.976759	0.994829
WBGene00001783	156.958	-0.744974	0.716748	-1.03938	0.298628	0.634469
WBGene00001784	520.141	-0.0210239	0.227112	-0.0925704	0.926245	0.979168
WBGene00001785	35.0848	-3.21918	1.09994	-2.92669	0.00342591	0.068501
WBGene00001786	91.9557	0.114882	0.472893	0.242934	0.808056	0.933927
WBGene00001787	320.409	-1.74025	0.473212	-3.67753	0.000235504	0.0102026
WBGene00001788	139.743	-0.417084	0.410073	-1.0171	0.309107	0.641579
WBGene00001789	150.636	0.394726	0.561218	0.703337	0.481845	0.76329
WBGene00001790	413.992	-0.0426792	0.365624	-0.11673	0.907074	0.971963
WBGene00001791	110.102	-0.175786	0.236977	-0.741787	0.458217	0.747882
WBGene00001792	7.1632	-1.89771	1.54089	-1.23157	0.21811	0.553962
WBGene00001793	1355.31	-0.589205	0.228379	-2.57995	0.0098816	0.125246
WBGene00001794	6740.26	0.375468	0.466879	0.804208	0.421277	0.725352
WBGene00001795	2324.83	0.517555	0.349457	1.48102	0.1386	0.446131
WBGene00001796	125.098	-0.788892	0.488776	-1.61402	0.106524	0.392151
WBGene00001803	391.983	-0.241054	0.297793	-0.809467	0.418246	0.72345
WBGene00001804	63.7931	-0.2445	0.42633	-0.573499	0.566307	0.815439
WBGene00001805	49.444	-0.248702	0.436502	-0.569761	0.56884	0.816838
WBGene00001806	5.17093	-0.115289	1.19813	-0.0962239	0.923343	0.977585
WBGene00001808	113.355	0.162412	0.31906	0.509031	0.61073	0.842357
WBGene00001811	82.3434	-0.290208	0.326303	-0.889381	0.373798	0.692886
WBGene00001812	503.844	0.209636	0.367139	0.570999	0.568	0.816101
WBGene00001813	355.929	-0.0806359	0.293377	-0.274854	0.783428	0.92414
WBGene00001814	1425.45	-0.209585	0.246382	-0.85065	0.394964	0.708033
WBGene00001815	369.35	0.570317	0.25748	2.215	0.0267603	0.20423
WBGene00001816	204.526	0.175596	0.450911	0.389425	0.696962	0.885361
WBGene00001817	284.952	-0.0703311	0.389883	-0.18039	0.856846	0.953158
WBGene00001818	1.30174	-2.40161	1.92911	-1.24493	0.213157	NA
WBGene00001819	1300.81	-0.80985	0.517552	-1.56477	0.117637	0.412757
WBGene00001820	150.311	1.24763	0.688331	1.81254	0.069902	0.32513
WBGene00001821	460.272	0.0585976	0.200791	0.291833	0.770414	0.918844
WBGene00001823	309.52	0.183626	0.243454	0.754253	0.450697	0.745169
WBGene00001824	928.727	0.831426	0.633911	1.31158	0.189661	0.519692
WBGene00001827	669.95	0.953994	0.294125	3.2435	0.00118071	0.0334908
WBGene00001828	242.254	5.87733	1.79035	3.28278	0.00102787	0.0304109
WBGene00001829	498.369	2.41948	0.428529	5.64602	1.64202e-08	2.26399e-06
WBGene00001830	343.048	2.07229	0.326291	6.35103	2.1388e-10	4.1357e-08
WBGene00001831	237.326	2.4348	0.393491	6.18768	6.10542e-10	1.07564e-07
WBGene00001832	319.336	1.39913	0.385824	3.62635	0.00028745	0.0120577
WBGene00001833	537.38	2.05589	0.432047	4.75848	1.95053e-06	0.000180863
WBGene00001834	719.67	0.644932	0.306863	2.10169	0.03558	0.235728
WBGene00001835	291.552	0.384983	0.284238	1.35444	0.175597	0.500769
WBGene00001836	364.465	0.188572	0.241771	0.779962	0.435413	0.736025
WBGene00001837	2290.17	-0.138326	0.207509	-0.666605	0.505024	0.779077
WBGene00001838	146.04	-0.088241	0.289861	-0.304425	0.760804	0.914233
WBGene00001839	2.56752	-0.766447	1.33606	-0.573664	0.566196	NA
WBGene00001840	3123.19	0.932778	0.257628	3.62065	0.000293868	0.0121978
WBGene00001841	10.2824	-0.982234	0.781806	-1.25636	0.208984	0.54314
WBGene00001842	9.57444	0.44976	0.922451	0.48757	0.625855	0.850457
WBGene00001843	2122.56	0.182253	0.35444	0.514201	0.607111	0.840593
WBGene00001844	576.581	0.350646	0.292052	1.20063	0.229895	0.567406
WBGene00001851	4340.28	-0.51047	0.310308	-1.64505	0.0999605	0.380912
WBGene00001852	4289.77	0.367083	0.717086	0.51191	0.608714	0.841293
WBGene00001853	777.926	1.34578	0.626087	2.14951	0.0315937	0.223983
WBGene00001854	1146.52	0.416647	0.381147	1.09314	0.274333	0.611551
WBGene00001855	107.476	-0.0167175	0.36983	-0.0452033	0.963945	0.990214
WBGene00001856	98.0482	0.390667	0.55324	0.706143	0.480099	0.761931
WBGene00001857	5.03459	2.8746	1.41927	2.0254	0.0428263	0.259501
WBGene00001858	1012.48	0.392892	0.505535	0.77718	0.437053	0.737424
WBGene00001859	26.6961	1.70596	0.900084	1.89533	0.0580483	0.297542
WBGene00001860	1170.03	0.385092	0.281388	1.36855	0.171141	0.494727
WBGene00001862	55.3461	1.09987	0.448263	2.45363	0.0141422	0.149792
WBGene00001863	5102.83	-0.253291	0.27033	-0.936969	0.348775	0.674488
WBGene00001864	81.3971	-0.345432	0.476187	-0.725413	0.468199	0.753223
WBGene00001865	114.232	0.989733	0.301795	3.27949	0.00103997	0.030573
WBGene00001867	70.333	0.076248	0.307867	0.247665	0.804393	0.932664
WBGene00001869	313.222	2.34591	0.276144	8.49524	1.97527e-17	1.11857e-14
WBGene00001872	95.3424	0.125372	0.335409	0.373789	0.708561	0.891156
WBGene00001874	567.426	0.37733	0.175705	2.14752	0.0317523	0.22436
WBGene00001875	7.24913	-1.50484	0.993637	-1.51448	0.129905	0.431666
WBGene00001876	12.6562	-1.89766	1.10721	-1.71391	0.0865453	0.354957
WBGene00001877	27.2861	-1.79673	0.76072	-2.36188	0.0181826	0.169171
WBGene00001878	49.2868	-0.691619	0.554113	-1.24815	0.211975	0.546249
WBGene00001879	26.9379	-0.851378	0.875155	-0.972831	0.330637	0.658498
WBGene00001880	21.2358	-2.07845	0.819311	-2.53683	0.0111862	0.132562
WBGene00001881	43.0753	-1.61502	0.676932	-2.3858	0.017042	0.163868
WBGene00001882	60.3023	-0.598647	0.583024	-1.0268	0.304517	0.638569
WBGene00001883	116.559	-0.999281	0.623002	-1.60398	0.108719	0.396962
WBGene00001884	47.9701	-1.18264	0.658522	-1.7959	0.07251	0.330716
WBGene00001885	71.3152	-0.505126	0.741274	-0.681429	0.4956	0.773962
WBGene00001886	37.3358	-0.518209	0.786157	-0.659167	0.509789	0.782574
WBGene00001887	116.559	-0.999281	0.623002	-1.60398	0.108719	0.396962
WBGene00001888	47.9701	-1.18264	0.658522	-1.7959	0.07251	0.330716
WBGene00001889	70.7989	-0.489305	0.74259	-0.658918	0.509949	0.782744
WBGene00001890	37.0463	-0.534923	0.785093	-0.68135	0.49565	0.773962
WBGene00001891	35.9635	-1.61352	0.83333	-1.93623	0.052839	0.285944
WBGene00001892	28.1942	-0.768748	0.837552	-0.917851	0.358697	0.681439
WBGene00001893	59.7616	-1.70203	0.657	-2.59061	0.00958048	0.123993
WBGene00001894	74.2538	-0.601759	0.54479	-1.10457	0.269345	0.606498
WBGene00001895	59.8348	-1.70206	0.657531	-2.58856	0.00963768	0.123993
WBGene00001896	74.2278	-0.60176	0.544803	-1.10455	0.269356	0.606498
WBGene00001898	2618.12	0.503228	0.47932	1.04988	0.293773	0.628948
WBGene00001899	118.689	-1.00637	0.614101	-1.63877	0.101262	0.383182
WBGene00001900	47.9885	-1.18264	0.658989	-1.79463	0.0727125	0.330731
WBGene00001901	34.8548	-1.6695	0.838302	-1.99152	0.0464237	0.26855
WBGene00001902	24.6567	-0.869219	0.820266	-1.05968	0.28929	0.624746
WBGene00001903	8.02606	1.05223	0.942861	1.116	0.264422	0.601618
WBGene00001904	7.05631	-1.08649	1.01335	-1.07218	0.28364	0.619988
WBGene00001905	10.6655	-0.656866	0.947268	-0.693432	0.488038	0.768149
WBGene00001906	27.1605	-0.869209	1.03905	-0.83654	0.402851	0.713969
WBGene00001907	7.01531	-1.08838	1.02251	-1.06443	0.287136	0.623402
WBGene00001908	8.11551	1.05411	0.929994	1.13346	0.25702	0.593366
WBGene00001909	1867.03	-0.214917	0.344814	-0.623284	0.533098	0.796963
WBGene00001910	187.854	1.13531	0.641245	1.77048	0.0766478	0.338564
WBGene00001911	2895.76	-0.175703	0.325438	-0.539899	0.589267	0.828611
WBGene00001912	6.17862	-1.22505	0.842945	-1.4533	0.146142	0.458493
WBGene00001913	23.5108	-0.689911	0.648468	-1.06391	0.28737	0.623402
WBGene00001914	15.178	-1.30856	1.01647	-1.28735	0.197972	0.530191
WBGene00001915	1498.49	-0.554124	0.317989	-1.74259	0.0814058	0.346309
WBGene00001916	63.315	-1.0328	0.606098	-1.70402	0.0883779	0.358853
WBGene00001917	37.3358	-0.518209	0.786157	-0.659167	0.509789	0.782574
WBGene00001918	70.9161	-0.483692	0.743162	-0.650857	0.515139	0.785515
WBGene00001919	17.7361	-1.4354	0.809959	-1.77218	0.0763639	0.338489
WBGene00001920	48.8735	-0.0646487	0.958739	-0.067431	0.946239	0.984467
WBGene00001921	22.8613	-0.964847	0.878386	-1.09843	0.272016	0.609366
WBGene00001922	31.9941	-0.465954	0.657357	-0.708831	0.47843	0.760423
WBGene00001923	34.8548	-1.6695	0.838302	-1.99152	0.0464237	0.26855
WBGene00001924	24.6567	-0.869219	0.820266	-1.05968	0.28929	0.624746
WBGene00001925	59.8193	-1.70206	0.657541	-2.58853	0.00963875	0.123993
WBGene00001926	74.2278	-0.60176	0.544803	-1.10455	0.269356	0.606498
WBGene00001927	59.86	-1.702	0.656337	-2.59318	0.00950943	0.123412
WBGene00001928	78.1732	-0.588971	0.532385	-1.10629	0.268602	0.605991
WBGene00001929	17.8384	-1.42035	0.816006	-1.74061	0.0817526	0.346967
WBGene00001930	49.0026	-0.0645767	0.956318	-0.0675264	0.946163	0.984467
WBGene00001931	145.784	0.0557384	0.277512	0.20085	0.840816	0.945618
WBGene00001932	32.2899	-0.477321	0.663765	-0.719112	0.472072	0.755791
WBGene00001933	14.9318	-1.4525	0.915099	-1.58726	0.112455	0.403045
WBGene00001934	53.5117	0.326234	0.936614	0.348313	0.727605	0.899326
WBGene00001935	14.6122	-0.952072	0.793021	-1.20056	0.229921	0.567406
WBGene00001936	21.2129	-0.492395	0.558615	-0.881457	0.37807	0.695315
WBGene00001937	12.9925	-1.35305	0.927317	-1.4591	0.144536	0.455811
WBGene00001938	27.3225	0.251373	0.985432	0.255089	0.798654	0.930476
WBGene00001939	22.9742	-0.961698	0.891168	-1.07914	0.280524	0.61769
WBGene00001940	32.4123	-0.470399	0.664246	-0.708169	0.478841	0.760724
WBGene00001941	4.76269	-0.579364	1.29611	-0.447003	0.654873	0.865319
WBGene00001942	9.72277	0.347398	0.796133	0.436357	0.662577	0.869576
WBGene00001943	2.00441	0.294328	1.93101	0.152422	0.878854	NA
WBGene00001944	2.02488	0.33387	1.25765	0.26547	0.790647	NA
WBGene00001945	2249.47	-0.372078	0.271637	-1.36976	0.170761	0.494218
WBGene00001946	2478.34	-0.125852	0.404284	-0.311297	0.755575	0.912154
WBGene00001947	10.3104	-0.696688	0.711223	-0.979564	0.327301	0.6559
WBGene00001948	205.249	0.091783	0.356683	0.257324	0.796929	0.929729
WBGene00001949	273.897	1.63228	0.589391	2.76943	0.0056155	0.0917932
WBGene00001950	30.5596	1.2652	0.835645	1.51405	0.130014	0.431729
WBGene00001951	18.5532	0.0591055	0.531664	0.111171	0.911481	0.972868
WBGene00001952	57.2005	0.0503507	0.43924	0.114631	0.908737	0.972157
WBGene00001953	23.7029	0.0525948	0.465531	0.112978	0.910048	0.972157
WBGene00001954	17.2935	-0.361526	0.523456	-0.690653	0.489783	0.769685
WBGene00001955	7852.82	-0.0875539	0.396722	-0.220694	0.825331	0.938164
WBGene00001956	3.96567	-1.21953	1.03502	-1.17827	0.238689	NA
WBGene00001957	97.4051	1.49818	0.773644	1.93652	0.0528043	0.285944
WBGene00001958	13.5797	2.91804	1.35196	2.15838	0.0308984	0.221282
WBGene00001959	7.98694	0.201487	1.01656	0.198205	0.842884	0.946782
WBGene00001960	26.5141	1.79616	0.955886	1.87906	0.0602368	0.303403
WBGene00001961	12.4955	-0.599742	0.667109	-0.899017	0.368643	0.688287
WBGene00001962	2.88434	1.67356	1.6033	1.04382	0.296567	NA
WBGene00001964	1.51389	2.1881	2.13353	1.02558	0.30509	NA
WBGene00001965	0.125603	1.42192	6.84694	0.207673	0.835484	NA
WBGene00001966	1.63924	2.35839	2.28977	1.02997	0.303024	NA
WBGene00001967	0.502935	0.684362	3.20264	0.213687	0.830791	NA
WBGene00001968	0.463776	0.684457	3.27903	0.208738	0.834653	NA
WBGene00001971	4324.35	0.480521	0.343982	1.39694	0.162432	0.482127
WBGene00001972	1498.23	0.438669	0.221281	1.98241	0.0474336	0.271101
WBGene00001973	124.018	0.928748	0.403002	2.30457	0.0211905	0.182806
WBGene00001974	707.47	1.14744	0.318544	3.60214	0.000315609	0.0128645
WBGene00001975	260.42	0.147668	0.237487	0.621795	0.534077	0.797694
WBGene00001976	811.511	0.401179	0.388177	1.03349	0.301373	0.63604
WBGene00001977	282.777	-0.0559154	0.48653	-0.114927	0.908503	0.972157
WBGene00001978	789.362	0.546345	0.431708	1.26554	0.205677	0.539163
WBGene00001979	1137.69	0.255226	0.15799	1.61546	0.106211	0.392151
WBGene00001980	2481.3	0.0759167	0.376832	0.20146	0.840339	0.94553
WBGene00001981	12.3999	5.51821	1.97866	2.78886	0.00528941	0.088283
WBGene00001983	387.034	0.485742	0.359812	1.34999	0.177019	0.502384
WBGene00001984	36.8162	-0.167297	0.602759	-0.277552	0.781356	0.923463
WBGene00001985	11.5339	0.134251	0.597626	0.224641	0.822259	0.936821
WBGene00001986	207.153	-0.266769	0.166621	-1.60105	0.109365	0.397436
WBGene00001987	107.103	-0.74075	0.363533	-2.03764	0.0415859	0.256417
WBGene00001988	129.612	-0.367804	0.246137	-1.49431	0.135096	0.439942
WBGene00001989	106.873	-0.197452	0.264701	-0.745943	0.455702	0.746804
WBGene00001990	92.1186	-0.237456	0.372838	-0.636887	0.524198	0.791514
WBGene00001991	82.5944	0.226782	0.34922	0.649397	0.516082	0.78607
WBGene00001992	61.3921	-0.450532	0.327223	-1.37684	0.168563	0.49161
WBGene00001993	4233.52	0.234375	0.226962	1.03266	0.301763	0.636249
WBGene00001994	2168.37	-0.330898	0.245081	-1.35016	0.176964	0.502317
WBGene00001995	174.143	0.531166	0.243407	2.18221	0.0290941	0.214102
WBGene00001996	449.331	0.872827	0.204968	4.25836	2.05933e-05	0.00143213
WBGene00001997	101.987	0.564843	0.218152	2.58922	0.00961948	0.123993
WBGene00001998	98.2478	2.39893	0.329364	7.28353	3.25208e-13	9.91633e-11
WBGene00001999	2255.81	0.549852	0.340046	1.61699	0.10588	0.391519
WBGene00002000	2318.86	0.696086	0.378271	1.84018	0.0657417	0.315975
WBGene00002001	1379.36	0.528262	0.235611	2.24209	0.0249555	0.197946
WBGene00002002	271.669	0.268944	0.23655	1.13694	0.255563	0.592826
WBGene00002003	186.089	0.579619	0.355718	1.62943	0.103221	0.38692
WBGene00002004	665.161	0.119912	0.15933	0.752601	0.45169	0.745844
WBGene00002005	9499.16	-0.181044	0.537282	-0.336963	0.736144	0.903478
WBGene00002007	5880.2	0.389783	0.441091	0.88368	0.376869	0.694481
WBGene00002008	1635.5	0.682147	0.737805	0.924563	0.355193	0.67944
WBGene00002010	5511.79	0.378934	0.279065	1.35787	0.174504	0.499165
WBGene00002011	2025.42	-0.792115	0.392123	-2.02007	0.0433761	0.260915
WBGene00002012	1496.77	1.83188	0.881343	2.07851	0.0376625	0.243447
WBGene00002013	1438.12	1.24575	1.22449	1.01736	0.308981	0.641579
WBGene00002015	5136.79	1.69752	1.30493	1.30085	0.193311	0.523683
WBGene00002016	915.89	2.29037	1.24454	1.84033	0.0657192	0.315975
WBGene00002017	5143.59	1.69724	1.30436	1.30121	0.193187	0.523683
WBGene00002018	759.2	1.61209	1.28553	1.25403	0.209833	0.543908
WBGene00002019	3017.79	0.375311	1.36672	0.274606	0.783619	0.92414
WBGene00002020	3021.19	0.382601	1.36712	0.279859	0.779586	0.922559
WBGene00002021	470.36	0.098483	0.432964	0.227463	0.820064	0.936766
WBGene00002023	902.552	-0.699246	0.420774	-1.66181	0.0965512	0.375501
WBGene00002024	1136.01	-0.419221	0.176822	-2.37086	0.0177466	0.167594
WBGene00002025	728.746	-0.241335	0.722036	-0.334242	0.738197	0.903919
WBGene00002026	413.322	3.11668	1.10089	2.83106	0.00463945	0.0812852
WBGene00002027	1680.03	0.496766	0.182387	2.72369	0.00645569	0.0994765
WBGene00002028	286.226	0.273727	0.215407	1.27074	0.203821	0.537466
WBGene00002029	77.8445	0.12888	0.374727	0.343929	0.7309	0.900128
WBGene00002030	64.7888	0.182964	0.351157	0.521031	0.602345	0.837628
WBGene00002031	124.087	0.516734	0.298038	1.73379	0.0829561	0.348773
WBGene00002032	77.0685	-0.055123	0.684248	-0.0805599	0.935792	0.980761
WBGene00002033	45.8683	1.12646	0.551412	2.04287	0.0410654	0.254647
WBGene00002034	143.569	-0.496435	0.63446	-0.782452	0.433949	0.735274
WBGene00002035	1017.33	0.0794873	0.208893	0.380516	0.703562	0.888918
WBGene00002036	1832.5	0.0177539	0.146661	0.121054	0.903649	0.971255
WBGene00002037	876.896	-0.339081	0.328959	-1.03077	0.302648	0.637204
WBGene00002038	2542.39	0.432906	0.201375	2.14975	0.0315753	0.223983
WBGene00002039	652.402	-0.20386	0.375135	-0.543431	0.586833	0.826949
WBGene00002040	1179.35	-0.388106	0.274542	-1.41365	0.157465	0.474636
WBGene00002041	1196.19	0.00208132	0.366229	0.00568311	0.995466	0.999109
WBGene00002042	74.081	0.511527	0.416619	1.22781	0.21952	0.555021
WBGene00002043	219.531	0.179782	0.589375	0.305038	0.760337	0.914018
WBGene00002044	405.251	-0.165366	0.269021	-0.614697	0.538755	0.800336
WBGene00002045	14720.1	-0.275776	0.181915	-1.51596	0.129528	0.431467
WBGene00002046	590.266	0.315373	0.193985	1.62575	0.104002	0.388837
WBGene00002047	339.323	1.96065	0.378547	5.17942	2.22573e-07	2.38454e-05
WBGene00002048	7314.84	-0.181837	0.259573	-0.700523	0.4836	0.76447
WBGene00002050	1614.51	-0.486195	0.470129	-1.03417	0.301055	0.63604
WBGene00002051	85.7045	1.74507	0.985451	1.77083	0.0765883	0.338564
WBGene00002052	765.213	-0.16824	0.184149	-0.913609	0.360922	0.683201
WBGene00002053	2526.22	-0.828938	0.470965	-1.76008	0.0783937	0.340772
WBGene00002054	29277.5	0.575774	0.388159	1.48335	0.137982	0.445137
WBGene00002055	3930.23	-0.323768	0.443032	-0.7308	0.464902	0.751313
WBGene00002056	3635.68	-0.892573	0.468256	-1.90616	0.056629	0.294344
WBGene00002057	556.329	-0.482527	0.54231	-0.889761	0.373594	0.692742
WBGene00002058	149.763	-0.529611	0.646551	-0.819132	0.412711	0.720382
WBGene00002059	1674.54	0.715865	0.288071	2.48503	0.0129542	0.143209
WBGene00002060	685.296	0.422924	0.166891	2.53414	0.0112724	0.133094
WBGene00002061	419.177	-0.106461	0.278572	-0.382166	0.702338	0.888131
WBGene00002062	148.258	0.780034	0.376307	2.07287	0.0381846	0.245124
WBGene00002063	280.045	-0.205458	0.447163	-0.459469	0.645898	0.86094
WBGene00002064	202.262	1.48758	0.608744	2.44369	0.0145379	0.152154
WBGene00002065	13079.8	-0.33844	0.387755	-0.87282	0.382761	0.698396
WBGene00002066	2200.53	0.0806193	0.393373	0.204943	0.837616	0.944852
WBGene00002067	1039.68	-0.49936	0.54462	-0.916897	0.359197	0.68176
WBGene00002068	206.283	2.93827	0.310452	9.46449	2.95009e-21	3.5982e-18
WBGene00002069	805.492	0.604455	0.450764	1.34096	0.179934	0.505948
WBGene00002070	527.302	0.0844062	0.330212	0.255612	0.79825	0.930422
WBGene00002071	440.945	0.470194	0.278879	1.68601	0.0917932	0.365671
WBGene00002072	344.634	0.407919	0.312979	1.30334	0.192458	0.523164
WBGene00002073	227.787	1.46924	0.333776	4.40188	1.07317e-05	0.000797667
WBGene00002074	3144.31	0.222802	0.316815	0.703254	0.481897	0.76329
WBGene00002075	715.678	0.38498	0.24849	1.54928	0.121315	0.418532
WBGene00002076	886.181	0.283486	0.224481	1.26285	0.206644	0.539844
WBGene00002077	5123.17	0.752058	0.291914	2.5763	0.00998634	0.12547
WBGene00002078	10945.4	0.428386	0.267164	1.60346	0.108834	0.397061
WBGene00002079	395.133	0.012473	0.383586	0.0325169	0.97406	0.994763
WBGene00002080	441.25	0.172557	0.303729	0.56813	0.569947	0.817417
WBGene00002081	484.215	0.765581	0.465956	1.64303	0.100376	0.381578
WBGene00002083	1336.68	0.265558	0.727653	0.364951	0.715148	0.894273
WBGene00002084	300.966	-0.373354	0.231179	-1.615	0.106311	0.392151
WBGene00002085	10.7624	3.19241	1.27061	2.51249	0.0119881	0.13741
WBGene00002086	110.109	-0.460446	0.402882	-1.14288	0.253088	0.589882
WBGene00002087	29.0446	-2.46458	1.156	-2.132	0.0330069	0.229059
WBGene00002088	18.0711	-4.65058	1.53433	-3.03102	0.00243731	0.0551297
WBGene00002089	22.8914	-1.05859	0.995209	-1.06369	0.287469	0.623459
WBGene00002090	1.39131	-1.1163	2.52851	-0.441486	0.658861	NA
WBGene00002091	0.127033	0	6.86844	0	1	NA
WBGene00002092	0.737737	-0.42075	2.21526	-0.189933	0.849362	NA
WBGene00002093	80.8682	0.536619	0.403762	1.32905	0.183832	0.512095
WBGene00002094	8.67073	-1.4334	0.981053	-1.46109	0.143992	0.45508
WBGene00002095	5.44271	-2.04426	1.55864	-1.31157	0.189667	0.519692
WBGene00002096	0.109281	0	6.86844	0	1	NA
WBGene00002097	58.0915	-0.112387	0.647277	-0.173631	0.862156	0.955575
WBGene00002098	1.47237	-1.19566	1.58309	-0.755272	0.450086	NA
WBGene00002099	4.41803	1.06819	1.09595	0.974673	0.329722	0.657703
WBGene00002100	745.119	-0.600267	0.360902	-1.66324	0.0962643	0.374845
WBGene00002101	272.511	-0.165404	0.309186	-0.534967	0.592673	0.830895
WBGene00002102	0.300694	-0.13705	6.85557	-0.0199911	0.984051	NA
WBGene00002103	59.817	-2.23824	0.574548	-3.89566	9.79313e-05	0.00517599
WBGene00002104	6.25455	-0.695154	1.00346	-0.692757	0.488462	0.768587
WBGene00002105	32.0457	-0.217211	0.509811	-0.426062	0.670063	0.873225
WBGene00002106	0.863792	-0.787179	2.03628	-0.386576	0.69907	NA
WBGene00002107	88.5325	-0.646542	0.481645	-1.34236	0.179478	0.505505
WBGene00002108	16.6549	0.0325128	0.597846	0.0543833	0.95663	0.987135
WBGene00002109	46.0032	-2.33029	0.89817	-2.59449	0.00947308	0.12322
WBGene00002110	305.119	-0.561584	0.449052	-1.2506	0.211081	0.545363
WBGene00002111	57.4181	-0.698329	0.481893	-1.44914	0.147299	0.460068
WBGene00002112	58.2989	-0.0676234	0.67607	-0.100024	0.920325	0.976243
WBGene00002113	135.827	-1.3686	0.472862	-2.8943	0.00380007	0.0727537
WBGene00002114	1.12316	1.63934	1.74169	0.941235	0.346585	NA
WBGene00002115	2.25731	-0.42736	1.24665	-0.342807	0.731744	NA
WBGene00002116	14.1168	-2.04899	1.02973	-1.98984	0.0466089	0.269158
WBGene00002117	23.2449	5.0421	1.44305	3.49406	0.000475737	0.0176658
WBGene00002118	318.332	-0.0848067	0.411321	-0.206181	0.836649	0.944394
WBGene00002119	2.33304	0.513256	1.53706	0.333921	0.73844	NA
WBGene00002120	2.07336	-0.154775	1.51596	-0.102097	0.91868	NA
WBGene00002121	0.702959	1.27198	1.91578	0.663951	0.506721	NA
WBGene00002123	880.66	-0.349036	0.232662	-1.50019	0.133566	0.437598
WBGene00002124	405.624	4.71274	1.25771	3.74707	0.000178913	0.00844301
WBGene00002125	707.51	3.01781	0.922408	3.27167	0.00106914	0.0311622
WBGene00002127	776.828	-0.278947	0.391573	-0.712375	0.476233	0.758833
WBGene00002128	1002.62	-0.270173	0.219302	-1.23197	0.21796	0.553962
WBGene00002129	319.302	0.3252	0.23823	1.36506	0.172233	0.495644
WBGene00002130	1.5101	-0.259693	1.57975	-0.164389	0.869425	NA
WBGene00002131	5.09922	0.719266	1.09058	0.659525	0.509559	0.782574
WBGene00002132	323.878	-0.194556	0.20117	-0.967123	0.333483	0.66121
WBGene00002133	312.969	0.0265173	0.390742	0.067864	0.945894	0.984467
WBGene00002134	1309.21	-0.345754	0.266021	-1.29972	0.193696	0.523924
WBGene00002135	1140.17	-0.443922	0.310885	-1.42793	0.153312	0.467221
WBGene00002136	80.336	0.355281	0.362426	0.980287	0.326944	0.65576
WBGene00002137	1046.14	0.0195245	0.233833	0.0834977	0.933456	0.980708
WBGene00002138	1065.28	0.212563	0.255509	0.831917	0.405456	0.715834
WBGene00002139	485.98	0.241101	0.250734	0.961584	0.336259	0.663719
WBGene00002140	195.97	-0.748119	0.261649	-2.85925	0.00424644	0.0770801
WBGene00002141	92.3437	0.195744	0.29067	0.673423	0.500678	0.776558
WBGene00002142	78.3416	-0.730115	0.342742	-2.13022	0.0331535	0.229642
WBGene00002143	120.666	0.141156	0.357239	0.395131	0.692746	0.884252
WBGene00002144	147.783	1.64484	0.738269	2.22797	0.0258825	0.201537
WBGene00002146	391.387	-0.56999	0.31322	-1.81978	0.0687932	0.322526
WBGene00002147	918.461	0.294731	0.251949	1.1698	0.24208	0.580199
WBGene00002148	668.667	0.196401	0.241188	0.81431	0.415468	0.722345
WBGene00002149	97.2265	-0.172451	0.31548	-0.546629	0.584634	0.825862
WBGene00002150	85.8671	-0.193376	0.266253	-0.726286	0.467663	0.75298
WBGene00002151	152.94	-0.248672	0.334915	-0.742493	0.457789	0.747642
WBGene00002152	2437.48	0.390088	0.149543	2.60853	0.0090932	0.120352
WBGene00002153	556.697	0.51093	0.237629	2.15012	0.0315461	0.223983
WBGene00002162	5879.7	-0.364812	0.22157	-1.64649	0.0996629	0.380326
WBGene00002163	1653.25	0.497251	0.435782	1.14105	0.253848	0.590957
WBGene00002169	778.687	0.878148	0.309346	2.83872	0.00452946	0.0800288
WBGene00002173	3315.24	0.066358	0.216908	0.305927	0.75966	0.91369
WBGene00002174	2018.82	-0.311016	0.268207	-1.15961	0.246206	0.58259
WBGene00002175	915.245	-0.687321	0.406695	-1.69002	0.091025	0.3641
WBGene00002176	493.974	-0.507655	0.292547	-1.73529	0.0826894	0.348332
WBGene00002177	129.831	-0.0985444	0.266808	-0.369346	0.71187	0.892984
WBGene00002178	452.705	-0.196032	0.160617	-1.22049	0.22228	0.558509
WBGene00002179	2338.42	-0.116077	0.206006	-0.563468	0.573117	0.819249
WBGene00002180	161.328	-0.231449	0.410688	-0.563565	0.57305	0.819249
WBGene00002181	353.272	-0.254583	0.415809	-0.61226	0.540366	0.801229
WBGene00002182	131.29	1.3986	0.423414	3.30315	0.000956058	0.0292896
WBGene00002183	514.322	-0.681529	0.454308	-1.50015	0.133576	0.437598
WBGene00002184	335.809	0.232248	0.27857	0.833715	0.404441	0.714999
WBGene00002185	376.561	-0.10916	0.200766	-0.543716	0.586637	0.826819
WBGene00002186	4.65755	0.801722	1.0057	0.797179	0.425347	0.728771
WBGene00002187	785.105	-0.190336	0.191502	-0.993911	0.320266	0.650435
WBGene00002188	241.334	0.164253	0.57642	0.284954	0.775679	0.921312
WBGene00002189	5191.38	-0.419936	0.219294	-1.91494	0.0554997	0.291392
WBGene00002190	3568.29	-0.533514	0.220266	-2.42214	0.0154294	0.155758
WBGene00002191	7149.5	0.398181	0.33589	1.18545	0.235839	0.574065
WBGene00002192	2465.49	0.551193	0.2582	2.13475	0.0327814	0.228527
WBGene00002193	1.29775	-0.777411	1.4819	-0.524603	0.599859	NA
WBGene00002194	6.73485	0.930343	1.33329	0.697779	0.485316	0.765536
WBGene00002195	321.817	-0.00749245	0.296693	-0.0252532	0.979853	0.994979
WBGene00002196	2791.87	0.409461	0.246958	1.65802	0.0973134	0.376801
WBGene00002198	84.1864	0.206704	0.415517	0.497462	0.618863	0.846956
WBGene00002199	34.1228	-1.59326	0.780803	-2.04054	0.0412961	0.255279
WBGene00002200	221.326	0.139851	0.32281	0.433229	0.664848	0.87062
WBGene00002201	1371.26	0.312983	0.182074	1.71899	0.0856165	0.353525
WBGene00002202	4676.99	0.366444	0.144963	2.52785	0.0114762	0.134463
WBGene00002203	1068.74	-0.174599	0.168105	-1.03863	0.298976	0.6347
WBGene00002204	0.365401	-1.61239	6.79612	-0.237251	0.812462	NA
WBGene00002205	51.9626	-0.271606	0.359572	-0.755361	0.450032	0.745067
WBGene00002206	1.166	-3.07913	1.99882	-1.54047	0.123445	NA
WBGene00002207	873.338	-0.163373	0.276833	-0.59015	0.55509	0.809969
WBGene00002208	1.359	-1.19548	1.76332	-0.677969	0.497791	NA
WBGene00002210	1439.5	-0.108527	0.165495	-0.655771	0.511971	0.783854
WBGene00002211	73.6063	-0.058847	0.547205	-0.107541	0.91436	0.973836
WBGene00002213	462.164	0.739366	0.247848	2.98314	0.00285303	0.0606403
WBGene00002214	149.197	0.175738	0.284173	0.618419	0.536299	0.799191
WBGene00002215	1633.98	0.166481	0.142392	1.16918	0.242333	0.580199
WBGene00002216	549.57	0.312429	0.249177	1.25384	0.2099	0.543908
WBGene00002217	2931.52	0.281457	0.218463	1.28835	0.197624	0.530118
WBGene00002218	40.0916	0.150924	0.36495	0.413546	0.679206	0.877346
WBGene00002219	457.987	-0.429653	0.284426	-1.5106	0.130891	0.43355
WBGene00002220	282.708	0.548154	0.220028	2.49129	0.0127279	0.141947
WBGene00002222	943.723	0.0417542	0.206867	0.201841	0.840041	0.945436
WBGene00002223	2454.89	0.387555	0.21084	1.83815	0.0660407	0.316138
WBGene00002224	245.112	0.333767	0.216351	1.54271	0.122902	0.421198
WBGene00002225	158.708	-0.16949	0.254386	-0.666268	0.505239	0.779077
WBGene00002226	352.885	-0.114708	0.272944	-0.420263	0.674293	0.875212
WBGene00002227	29.8339	-0.131608	0.336436	-0.391183	0.695662	0.884819
WBGene00002228	297.917	1.68062	0.295516	5.68707	1.29234e-08	1.81339e-06
WBGene00002229	537.256	1.43348	0.333695	4.29577	1.74089e-05	0.00123783
WBGene00002230	267.454	0.150042	0.324953	0.461735	0.644271	0.860476
WBGene00002231	502.917	2.59937	0.314171	8.27375	1.29815e-16	6.6398e-14
WBGene00002232	1517.3	-0.00167785	0.204257	-0.00821441	0.993446	0.99886
WBGene00002233	193.313	0.321066	0.326394	0.983674	0.325276	0.654564
WBGene00002234	344.59	-0.128538	0.222532	-0.577616	0.563523	0.81478
WBGene00002235	147.538	-0.554311	0.35833	-1.54693	0.121881	0.419815
WBGene00002238	698.629	0.0649441	0.517428	0.125513	0.900117	0.97011
WBGene00002239	541.178	0.217765	0.189511	1.14909	0.250518	0.587521
WBGene00002240	167.78	0.0193043	0.257352	0.0750115	0.940206	0.982463
WBGene00002241	640.28	1.32082	0.213978	6.1727	6.71334e-10	1.15703e-07
WBGene00002242	183.712	-0.0104784	0.277916	-0.0377035	0.969924	0.992713
WBGene00002243	385.776	-0.280827	0.236592	-1.18697	0.23524	0.573664
WBGene00002244	962.012	-0.0411356	0.388317	-0.105933	0.915635	0.974449
WBGene00002245	659.614	0.0360133	0.186525	0.193076	0.8469	0.949248
WBGene00002246	24.6098	-0.444677	0.634887	-0.700403	0.483676	0.76447
WBGene00002247	2471.31	1.16065	0.514904	2.2541	0.0241898	0.195887
WBGene00002248	466.26	3.97467	1.40648	2.82596	0.00471384	0.0820447
WBGene00002249	1034.96	0.0636895	0.135294	0.470748	0.63782	0.857393
WBGene00002250	1649.31	0.00608509	0.24801	0.0245356	0.980425	0.995022
WBGene00002251	1480.17	0.0885352	0.24132	0.366879	0.713709	0.893758
WBGene00002252	408.152	-0.377548	0.210612	-1.79263	0.0730328	0.331304
WBGene00002253	1805.8	-0.131685	0.428808	-0.307096	0.758771	0.913302
WBGene00002254	1217.13	-0.649997	0.338375	-1.92094	0.0547396	0.289028
WBGene00002255	343.387	0.472224	0.484554	0.974553	0.329782	0.657739
WBGene00002256	92.6732	-0.0995239	0.364163	-0.273295	0.784626	0.924627
WBGene00002257	144.241	0.122966	0.633946	0.193969	0.8462	0.94896
WBGene00002258	576.815	-0.733794	0.558398	-1.31411	0.188811	0.518674
WBGene00002259	222.784	0.25614	0.53814	0.475973	0.634094	0.855299
WBGene00002260	1.98329	-1.15855	1.94646	-0.59521	0.551703	NA
WBGene00002261	1567.85	0.157646	0.218079	0.722884	0.469751	0.754725
WBGene00002262	982.004	-0.408905	0.602395	-0.678799	0.497265	0.774636
WBGene00002263	4338.9	-0.0638289	0.322624	-0.197843	0.843168	0.946979
WBGene00002264	4795.32	-0.946922	0.332836	-2.84501	0.00444096	0.0788531
WBGene00002265	36829.4	0.280994	0.550481	0.510451	0.609735	0.841864
WBGene00002266	2711.72	-0.333866	0.221406	-1.50794	0.131571	0.434436
WBGene00002267	675.404	-0.736321	0.406352	-1.81203	0.0699821	0.325132
WBGene00002268	3016.95	0.0280737	0.303749	0.0924241	0.926361	0.979195
WBGene00002269	1170.56	-0.520184	0.399049	-1.30356	0.192383	0.523096
WBGene00002270	59.6307	0.387652	0.527348	0.735098	0.46228	0.750272
WBGene00002271	280.914	-1.29258	0.576615	-2.24167	0.0249827	0.198063
WBGene00002272	1485.67	-1.04193	0.538709	-1.93413	0.0530977	0.2864
WBGene00002273	881.79	-1.10317	0.757574	-1.45619	0.14534	0.457245
WBGene00002274	215.84	-0.352624	0.529241	-0.666282	0.505231	0.779077
WBGene00002275	252.668	-0.794189	0.460641	-1.7241	0.0846907	0.352271
WBGene00002276	313.426	1.58897	0.338686	4.69156	2.71132e-06	0.000244265
WBGene00002278	493.645	0.209151	0.192832	1.08463	0.278086	0.615142
WBGene00002280	9237.56	-0.979902	0.65835	-1.48842	0.13664	0.443217
WBGene00002282	86.4279	1.31492	1.12988	1.16377	0.244515	0.582098
WBGene00002295	3991.02	0.0709346	0.217429	0.326242	0.744241	0.906303
WBGene00002297	391.922	2.31605	0.243275	9.52029	1.72699e-21	2.28192e-18
WBGene00002299	700.168	-0.151234	0.257331	-0.587703	0.556732	0.811005
WBGene00002324	113.345	0.447823	0.208716	2.14561	0.031904	0.225231
WBGene00002335	1366.18	-0.16969	0.188673	-0.899385	0.368447	0.688262
WBGene00002344	5757.73	0.00783187	0.16443	0.0476306	0.962011	0.989735
WBGene00002348	23384.9	0.191649	0.345878	0.554096	0.579513	0.822677
WBGene00002363	2587	0.0105804	0.167247	0.0632619	0.949558	0.985497
WBGene00002368	92.7008	0.473664	0.287134	1.64963	0.0990191	0.379055
WBGene00002393	26.2679	0.712389	0.854934	0.833268	0.404693	0.715125
WBGene00002497	214.048	2.28172	0.905681	2.51934	0.0117574	0.136293
WBGene00002583	2778.82	0.133741	0.187571	0.713013	0.475838	0.758585
WBGene00002601	95.572	0.246803	0.3594	0.686708	0.492267	0.7718
WBGene00002632	1119.39	0.208852	0.228228	0.915104	0.360137	0.682682
WBGene00002637	2042.47	0.419797	0.379463	1.10629	0.2686	0.605991
WBGene00002694	1334.23	0.418964	0.218325	1.91899	0.0549859	0.289653
WBGene00002696	531.377	0.451516	0.177791	2.53959	0.0110983	0.132277
WBGene00002717	4594.45	-0.650001	0.376232	-1.72766	0.0840486	0.350704
WBGene00002783	2415.64	0.16862	0.205739	0.819582	0.412455	0.720382
WBGene00002804	404.638	-0.0610058	0.294606	-0.207076	0.835951	0.944205
WBGene00002827	116.29	0.771838	0.818386	0.943122	0.345619	0.671502
WBGene00002845	3834.39	0.1602	0.308485	0.519313	0.603543	0.838598
WBGene00002850	1653.31	0.257107	0.312645	0.822361	0.410872	0.719444
WBGene00002855	943.824	0.367607	0.357614	1.02794	0.303977	0.638219
WBGene00002879	349.653	-0.627687	0.441981	-1.42017	0.155559	0.471255
WBGene00002881	491.104	-0.477344	0.427574	-1.1164	0.264251	0.601618
WBGene00002889	2981.43	-0.169438	0.204866	-0.827069	0.408198	0.718356
WBGene00002891	1289.99	-0.709164	0.342958	-2.06779	0.0386601	0.246678
WBGene00002915	8762.57	-1.29332	0.44942	-2.87775	0.00400526	0.0744959
WBGene00002957	755.055	0.581684	0.226247	2.57102	0.0101401	0.126103
WBGene00002974	362.565	-0.129928	0.210319	-0.617766	0.53673	0.799191
WBGene00002975	57.7818	-0.0104275	0.447034	-0.0233261	0.98139	0.995022
WBGene00002976	435.609	0.265342	0.286975	0.924618	0.355164	0.67944
WBGene00002977	1145.85	-0.75253	0.31941	-2.356	0.0184728	0.169617
WBGene00002978	16946.4	-0.531863	0.276964	-1.92034	0.0548156	0.289236
WBGene00002979	1379.82	0.160257	0.325424	0.492457	0.622396	0.848669
WBGene00002980	8772.56	0.039831	0.244944	0.162612	0.870824	0.959383
WBGene00002981	4795.68	-0.129023	0.266106	-0.484857	0.627778	0.851148
WBGene00002982	191.624	0.6883	0.380191	1.81041	0.0702324	0.325837
WBGene00002983	172.938	-0.0407442	0.855631	-0.0476189	0.96202	0.989735
WBGene00002985	830.175	1.46383	0.197536	7.41044	1.25884e-13	4.07351e-11
WBGene00002986	426.427	0.274346	0.246896	1.11118	0.266492	0.60356
WBGene00002987	166.094	-0.00107689	0.187438	-0.00574529	0.995416	0.999109
WBGene00002988	64.7722	-0.345369	0.232057	-1.48829	0.136674	0.443217
WBGene00002989	347.248	-0.0145149	0.250175	-0.0580187	0.953734	0.986414
WBGene00002990	480.781	-0.247844	0.317424	-0.780797	0.434922	0.735604
WBGene00002991	715.718	-0.393259	0.188433	-2.08699	0.0368887	0.241084
WBGene00002992	702.933	-0.152364	0.214491	-0.710352	0.477486	0.759895
WBGene00002994	1138.41	1.05464	0.254739	4.14007	3.47196e-05	0.0022288
WBGene00002996	131.89	-0.48643	0.713056	-0.682176	0.495128	0.773549
WBGene00002997	134.926	-0.635924	0.346374	-1.83594	0.0663659	0.316671
WBGene00002998	449.084	0.839244	0.224689	3.73513	0.00018762	0.00874972
WBGene00002999	999.693	-0.142262	0.168086	-0.846362	0.397351	0.709833
WBGene00003000	182.618	-0.168399	0.186682	-0.902059	0.367025	0.686835
WBGene00003001	406.082	0.91429	0.261591	3.49511	0.000473871	0.0176378
WBGene00003002	3165.28	0.383046	0.216747	1.76725	0.077187	0.338969
WBGene00003003	2910.46	-0.316721	0.22024	-1.43807	0.150414	0.46418
WBGene00003006	328.396	-0.21074	0.385356	-0.546872	0.584466	0.825862
WBGene00003007	369.102	-0.320381	0.223611	-1.43276	0.151926	0.465676
WBGene00003008	29.6763	-0.43919	0.497935	-0.882023	0.377764	0.695034
WBGene00003009	1573.7	0.348361	0.198499	1.75498	0.0792624	0.34229
WBGene00003010	534.798	-0.483151	0.184621	-2.61698	0.00887105	0.119256
WBGene00003011	476.329	0.487585	0.270403	1.80318	0.07136	0.328728
WBGene00003012	801.345	0.179998	0.220037	0.818036	0.413337	0.72076
WBGene00003014	2149.68	0.224025	0.29706	0.754141	0.450765	0.745169
WBGene00003015	59.4526	-1.24932	0.409415	-3.05148	0.00227715	0.0529817
WBGene00003017	26.836	-1.20643	0.445278	-2.70938	0.00674091	0.102086
WBGene00003018	25.7986	0.997622	0.679931	1.46724	0.142311	0.452563
WBGene00003019	440.443	0.0337911	0.218083	0.154946	0.876864	0.961365
WBGene00003020	547.921	1.85326	0.311806	5.94363	2.78775e-09	4.29151e-07
WBGene00003021	1099.87	-2.43023	0.302872	-8.02395	1.02394e-15	4.91989e-13
WBGene00003022	211.645	0.520998	0.261165	1.9949	0.0460537	0.267483
WBGene00003024	388.018	0.0617274	0.193637	0.31878	0.749894	0.909953
WBGene00003025	979.658	-0.934014	0.514738	-1.81454	0.0695941	0.324309
WBGene00003026	2735.47	-0.709801	0.320392	-2.21542	0.0267315	0.20423
WBGene00003029	84.6254	-0.343933	0.3464	-0.992879	0.320769	0.650565
WBGene00003030	1269.42	0.448824	0.307476	1.4597	0.144372	0.455554
WBGene00003031	70.7353	-0.394664	0.308514	-1.27924	0.200812	0.533346
WBGene00003033	115.616	-0.500235	0.337698	-1.48131	0.138524	0.445978
WBGene00003034	1060.66	0.341173	0.204184	1.67091	0.0947391	0.371552
WBGene00003035	121.249	0.392857	0.276113	1.42281	0.154792	0.469843
WBGene00003036	883.164	1.41517	0.377433	3.74946	0.000177214	0.00838778
WBGene00003037	169.043	1.50047	0.353192	4.24831	2.15386e-05	0.00149134
WBGene00003038	166.604	0.20455	0.314824	0.649728	0.515868	0.78582
WBGene00003040	3711.34	-0.0420508	0.205719	-0.204409	0.838034	0.944854
WBGene00003041	628.407	1.35363	0.37492	3.61044	0.000305679	0.0125566
WBGene00003043	942.388	-0.273143	0.263484	-1.03666	0.299894	0.635412
WBGene00003044	769.291	0.561144	0.247807	2.26444	0.0235473	0.192655
WBGene00003045	308.995	0.810563	0.189684	4.27324	1.92657e-05	0.00134571
WBGene00003046	32.6154	-0.313452	0.570054	-0.549863	0.582414	0.824192
WBGene00003047	1010.54	0.213048	0.213409	0.998309	0.31813	0.648917
WBGene00003048	1724.56	-0.0129854	0.174866	-0.0742587	0.940805	0.982632
WBGene00003052	3728.38	-0.00687581	0.189569	-0.0362708	0.971066	0.993562
WBGene00003053	2231.85	0.0401418	0.242326	0.165652	0.86843	0.958301
WBGene00003055	71.4406	-2.26718	0.773188	-2.93225	0.00336512	0.067541
WBGene00003056	204.708	0.384123	0.376698	1.01971	0.307866	0.640872
WBGene00003057	25.6665	-2.28644	1.11212	-2.05593	0.039789	0.249958
WBGene00003058	2.45447	-2.62267	1.42821	-1.83634	0.0663077	NA
WBGene00003059	234.062	0.333143	0.239388	1.39164	0.16403	0.484512
WBGene00003060	2866.42	0.350114	0.230704	1.51759	0.129117	0.431076
WBGene00003061	672.515	-0.538671	0.259132	-2.07875	0.03764	0.243447
WBGene00003062	745.26	0.479175	0.391069	1.22529	0.220464	0.555929
WBGene00003063	12699.6	0.390767	0.326536	1.1967	0.231422	0.569245
WBGene00003064	574.753	0.2894	0.310862	0.93096	0.351874	0.676299
WBGene00003065	482.554	-0.666755	0.302651	-2.20305	0.027591	0.208398
WBGene00003066	566.764	0.103622	0.157708	0.657048	0.51115	0.78334
WBGene00003068	1455.32	0.157139	0.19085	0.823363	0.410302	0.719336
WBGene00003071	6439.71	0.245818	0.243778	1.00837	0.313276	0.644457
WBGene00003072	3134.53	-0.173747	0.300479	-0.578233	0.563107	0.814367
WBGene00003073	5640.98	0.258774	0.225433	1.1479	0.251011	0.588117
WBGene00003074	270.293	0.383059	0.247628	1.54691	0.121884	0.419815
WBGene00003075	23.965	-0.0361029	1.05757	-0.0341377	0.972767	0.994334
WBGene00003076	123.156	0.428618	0.324922	1.31914	0.187122	0.516827
WBGene00003077	194.593	0.0632819	0.276497	0.22887	0.81897	0.936709
WBGene00003078	188.631	0.471673	0.304387	1.54959	0.121241	0.418458
WBGene00003079	206.833	-0.0987779	0.278284	-0.354953	0.722625	0.897536
WBGene00003080	118.236	-0.611303	0.404256	-1.51217	0.130491	0.432587
WBGene00003081	258.626	0.252361	0.281458	0.89662	0.369922	0.68957
WBGene00003082	135.235	0.36839	0.382032	0.96429	0.3349	0.662629
WBGene00003083	185.21	0.243561	0.400549	0.60807	0.543141	0.802016
WBGene00003084	866.656	-0.276416	0.196272	-1.40833	0.159032	0.476823
WBGene00003085	3125.31	0.456297	0.241248	1.8914	0.058571	0.298816
WBGene00003086	628.654	0.0334639	0.159282	0.210091	0.833596	0.943052
WBGene00003087	667.384	0.0642053	0.184458	0.348075	0.727784	0.899326
WBGene00003089	493.281	-0.143648	0.271637	-0.528823	0.596929	0.833566
WBGene00003090	902.513	-0.833763	0.758375	-1.09941	0.27159	0.60921
WBGene00003091	200.051	-0.456251	0.98445	-0.463458	0.643036	0.859743
WBGene00003092	110.432	0.346839	0.481426	0.720442	0.471253	0.755524
WBGene00003093	277.18	-0.887017	0.48109	-1.84376	0.0652176	0.314871
WBGene00003094	31.8287	-0.484558	0.50744	-0.954907	0.339625	0.666307
WBGene00003095	33.5795	-0.206127	0.445228	-0.46297	0.643386	0.859883
WBGene00003096	521.096	-0.971737	0.549875	-1.7672	0.0771951	0.338969
WBGene00003097	1926.64	-0.439975	0.350562	-1.25506	0.209458	0.543383
WBGene00003098	0.433945	-1.61114	6.63855	-0.242694	0.808242	NA
WBGene00003099	5.07968	-2.79835	1.79875	-1.55572	0.119774	0.416385
WBGene00003100	6.65393	-1.57244	0.994532	-1.58109	0.113857	0.405051
WBGene00003102	156.052	-0.779127	0.285552	-2.72849	0.00636244	0.0990017
WBGene00003104	61.8131	0.268626	0.623616	0.430755	0.666646	0.871493
WBGene00003106	52.0783	-0.821493	0.36998	-2.22037	0.0263934	0.203053
WBGene00003107	12.2816	-2.38999	0.96387	-2.47958	0.0131538	0.144038
WBGene00003111	650.417	0.755708	0.479421	1.57629	0.114958	0.407416
WBGene00003112	120.454	-0.0470342	0.403673	-0.116516	0.907244	0.971963
WBGene00003114	12.3686	0.393602	0.631978	0.622809	0.53341	0.797074
WBGene00003119	324.659	-0.663459	0.474061	-1.39952	0.161656	0.480635
WBGene00003123	522.263	0.521965	0.358347	1.45659	0.145229	0.456986
WBGene00003124	333.208	0.582061	0.657023	0.885906	0.375668	0.693627
WBGene00003129	302.583	0.199023	0.264459	0.752566	0.451711	0.745844
WBGene00003130	754.166	-0.0698459	0.292466	-0.238817	0.811247	0.934663
WBGene00003132	919.542	0.349659	0.176825	1.97743	0.0479928	0.272555
WBGene00003133	866.372	0.870422	0.215962	4.03044	5.56727e-05	0.00320998
WBGene00003134	229.115	0.469302	0.34025	1.37929	0.167806	0.490097
WBGene00003136	192.526	0.361202	0.249536	1.4475	0.147758	0.460449
WBGene00003142	352.731	0.967447	0.389845	2.48162	0.0130788	0.143698
WBGene00003143	598.816	0.0281855	0.233027	0.120954	0.903728	0.971255
WBGene00003144	1401.67	0.0327237	0.167389	0.195494	0.845006	0.948158
WBGene00003148	619.855	-0.194887	0.3359	-0.580194	0.561784	0.813878
WBGene00003149	1343.98	0.393414	0.191546	2.05389	0.0399863	0.250899
WBGene00003150	3402.03	0.656574	0.213803	3.07092	0.00213399	0.0507294
WBGene00003151	3950.32	-0.325941	0.340063	-0.95847	0.337826	0.664772
WBGene00003153	6582.28	-0.678934	0.336929	-2.01507	0.0438977	0.262366
WBGene00003154	347.205	2.02804	0.411874	4.92393	8.4822e-07	8.30209e-05
WBGene00003155	475.871	1.71777	0.368837	4.65725	3.20456e-06	0.000283863
WBGene00003156	459.304	0.971243	0.400876	2.4228	0.0154012	0.155736
WBGene00003157	535.437	1.76325	0.376225	4.68669	2.77665e-06	0.000248737
WBGene00003158	578.061	1.25908	0.247293	5.09146	3.55317e-07	3.65838e-05
WBGene00003159	615.878	2.83516	0.584167	4.85333	1.21404e-06	0.000116935
WBGene00003160	564.418	0.932308	0.298418	3.12417	0.00178306	0.0445933
WBGene00003161	223.948	2.53682	0.353711	7.17203	7.38941e-13	2.21069e-10
[truncated: 18,211 more rows]

## Sheet: lin-36del gene lists
All upregulated	Direct up-regulated targets	All downregulated	Direct down-regulated targets
WBGene00000098	WBGene00000098	WBGene00000083	WBGene00003021
WBGene00000099	WBGene00000099	WBGene00000245	WBGene00003620
WBGene00000121	WBGene00000121	WBGene00000541	WBGene00004227
WBGene00000197	WBGene00000197	WBGene00001068	WBGene00012585
WBGene00000227	WBGene00000227	WBGene00001433	WBGene00019715
WBGene00000249	WBGene00000249	WBGene00001460
WBGene00000257	WBGene00000257	WBGene00002103
WBGene00000264	WBGene00000264	WBGene00003021
WBGene00000265	WBGene00000265	WBGene00003163
WBGene00000275	WBGene00000275	WBGene00003620
WBGene00000405	WBGene00000405	WBGene00004227
WBGene00000411	WBGene00000411	WBGene00005002
WBGene00000413	WBGene00000413	WBGene00005138
WBGene00000417	WBGene00000417	WBGene00007203
WBGene00000422	WBGene00000460	WBGene00007957
WBGene00000460	WBGene00000467	WBGene00008233
WBGene00000467	WBGene00000498	WBGene00008485
WBGene00000498	WBGene00000520	WBGene00009778
WBGene00000503	WBGene00000592	WBGene00009787
WBGene00000520	WBGene00000804	WBGene00009969
WBGene00000592	WBGene00000865	WBGene00010125
WBGene00000804	WBGene00000868	WBGene00011668
WBGene00000865	WBGene00000871	WBGene00012448
WBGene00000868	WBGene00000875	WBGene00012585
WBGene00000871	WBGene00000939	WBGene00012648
WBGene00000875	WBGene00001002	WBGene00014186
WBGene00000939	WBGene00001016	WBGene00014793
WBGene00001002	WBGene00001046	WBGene00015270
WBGene00001016	WBGene00001049	WBGene00015913
WBGene00001046	WBGene00001061	WBGene00016017
WBGene00001049	WBGene00001102	WBGene00016845
WBGene00001057	WBGene00001161	WBGene00017205
WBGene00001061	WBGene00001166	WBGene00017658
WBGene00001092	WBGene00001413	WBGene00017923
WBGene00001102	WBGene00001511	WBGene00018874
WBGene00001161	WBGene00001571	WBGene00019715
WBGene00001166	WBGene00001606	WBGene00019978
WBGene00001372	WBGene00001688	WBGene00020699
WBGene00001413	WBGene00001689	WBGene00021768
WBGene00001511	WBGene00001829	WBGene00044493
WBGene00001571	WBGene00001830	WBGene00044734
WBGene00001606	WBGene00001831	WBGene00044792
WBGene00001688	WBGene00001833
WBGene00001689	WBGene00001869
WBGene00001829	WBGene00001998
WBGene00001830	WBGene00002047
WBGene00001831	WBGene00002068
WBGene00001833	WBGene00002073
WBGene00001869	WBGene00002228
WBGene00001996	WBGene00002229
WBGene00001998	WBGene00002231
WBGene00002047	WBGene00002241
WBGene00002068	WBGene00002276
WBGene00002073	WBGene00002297
WBGene00002124	WBGene00002985
WBGene00002228	WBGene00002994
WBGene00002229	WBGene00002998
WBGene00002231	WBGene00003020
WBGene00002241	WBGene00003036
WBGene00002276	WBGene00003037
WBGene00002297	WBGene00003045
WBGene00002985	WBGene00003154
WBGene00002994	WBGene00003155
WBGene00002998	WBGene00003157
WBGene00003020	WBGene00003158
WBGene00003036	WBGene00003159
WBGene00003037	WBGene00003161
WBGene00003045	WBGene00003222
WBGene00003133	WBGene00003224
WBGene00003154	WBGene00003405
WBGene00003155	WBGene00003499
WBGene00003157	WBGene00003504
WBGene00003158	WBGene00003576
WBGene00003159	WBGene00003955
WBGene00003161	WBGene00003979
WBGene00003222	WBGene00004028
WBGene00003224	WBGene00004042
WBGene00003405	WBGene00004051
WBGene00003418	WBGene00004180
WBGene00003422	WBGene00004181
WBGene00003499	WBGene00004204
WBGene00003504	WBGene00004296
WBGene00003576	WBGene00004297
WBGene00003955	WBGene00004326
WBGene00003979	WBGene00004337
WBGene00004028	WBGene00004340
WBGene00004042	WBGene00004721
WBGene00004051	WBGene00004737
WBGene00004180	WBGene00004775
WBGene00004181	WBGene00004874
WBGene00004204	WBGene00004895
WBGene00004296	WBGene00004953
WBGene00004297	WBGene00004955
WBGene00004326	WBGene00004984
WBGene00004337	WBGene00005011
WBGene00004339	WBGene00005241
WBGene00004340	WBGene00006375
WBGene00004380	WBGene00006379
WBGene00004721	WBGene00006440
WBGene00004737	WBGene00006481
WBGene00004775	WBGene00006571
WBGene00004806	WBGene00006793
WBGene00004821	WBGene00006795
WBGene00004874	WBGene00006804
WBGene00004895	WBGene00006940
WBGene00004953	WBGene00006974
WBGene00004955	WBGene00007168
WBGene00004984	WBGene00007258
WBGene00005011	WBGene00007303
WBGene00005082	WBGene00007419
WBGene00005241	WBGene00007500
WBGene00005661	WBGene00007548
WBGene00006375	WBGene00007640
WBGene00006379	WBGene00007697
WBGene00006440	WBGene00007710
WBGene00006481	WBGene00007921
WBGene00006568	WBGene00008000
WBGene00006571	WBGene00008035
WBGene00006793	WBGene00008107
WBGene00006795	WBGene00008118
WBGene00006804	WBGene00008210
WBGene00006817	WBGene00008218
WBGene00006940	WBGene00008400
WBGene00006974	WBGene00008641
WBGene00007092	WBGene00008710
WBGene00007168	WBGene00008722
WBGene00007258	WBGene00008728
WBGene00007303	WBGene00008921
WBGene00007419	WBGene00009179
WBGene00007500	WBGene00009287
WBGene00007548	WBGene00009368
WBGene00007640	WBGene00009385
WBGene00007697	WBGene00009469
WBGene00007710	WBGene00009507
WBGene00007921	WBGene00009731
WBGene00008000	WBGene00010056
WBGene00008035	WBGene00010061
WBGene00008107	WBGene00010093
WBGene00008118	WBGene00010185
WBGene00008210	WBGene00010437
WBGene00008218	WBGene00010439
WBGene00008339	WBGene00010481
WBGene00008380	WBGene00010542
WBGene00008386	WBGene00010678
WBGene00008400	WBGene00010685
WBGene00008641	WBGene00010785
WBGene00008710	WBGene00011275
WBGene00008722	WBGene00011318
WBGene00008728	WBGene00011532
WBGene00008862	WBGene00011538
WBGene00008921	WBGene00011562
WBGene00009179	WBGene00011576
WBGene00009287	WBGene00011746
WBGene00009368	WBGene00011951
WBGene00009385	WBGene00011959
WBGene00009437	WBGene00012198
WBGene00009469	WBGene00012236
WBGene00009507	WBGene00012345
WBGene00009731	WBGene00012356
WBGene00009834	WBGene00012522
WBGene00009963	WBGene00012650
WBGene00010056	WBGene00012723
WBGene00010061	WBGene00012888
WBGene00010093	WBGene00012936
WBGene00010185	WBGene00012972
WBGene00010437	WBGene00012976
WBGene00010439	WBGene00013038
WBGene00010481	WBGene00013214
WBGene00010542	WBGene00013241
WBGene00010678	WBGene00013553
WBGene00010685	WBGene00013669
WBGene00010785	WBGene00013727
WBGene00011049	WBGene00013755
WBGene00011064	WBGene00013857
WBGene00011275	WBGene00013862
WBGene00011318	WBGene00014034
WBGene00011451	WBGene00014082
WBGene00011509	WBGene00015017
WBGene00011532	WBGene00015037
WBGene00011538	WBGene00015165
WBGene00011562	WBGene00015191
WBGene00011576	WBGene00015291
WBGene00011706	WBGene00015310
WBGene00011746	WBGene00015461
WBGene00011886	WBGene00015463
WBGene00011951	WBGene00015466
WBGene00011959	WBGene00015515
WBGene00012198	WBGene00015529
WBGene00012236	WBGene00015797
WBGene00012345	WBGene00016074
WBGene00012356	WBGene00016151
WBGene00012522	WBGene00016178
WBGene00012650	WBGene00016381
WBGene00012723	WBGene00016421
WBGene00012888	WBGene00016449
WBGene00012936	WBGene00016971
WBGene00012972	WBGene00017132
WBGene00012976	WBGene00017264
WBGene00013038	WBGene00017313
WBGene00013214	WBGene00017358
WBGene00013241	WBGene00017583
WBGene00013443	WBGene00017643
WBGene00013508	WBGene00017696
WBGene00013553	WBGene00017738
WBGene00013669	WBGene00017759
WBGene00013727	WBGene00017774
WBGene00013728	WBGene00017895
WBGene00013729	WBGene00018613
WBGene00013755	WBGene00018806
WBGene00013857	WBGene00018830
WBGene00013862	WBGene00018900
WBGene00013894	WBGene00018908
WBGene00014034	WBGene00018964
WBGene00014082	WBGene00019087
WBGene00015017	WBGene00019129
WBGene00015037	WBGene00019130
WBGene00015112	WBGene00019432
WBGene00015165	WBGene00019595
WBGene00015191	WBGene00019627
WBGene00015194	WBGene00019686
WBGene00015291	WBGene00019777
WBGene00015310	WBGene00019899
WBGene00015461	WBGene00020064
WBGene00015462	WBGene00020392
WBGene00015463	WBGene00020412
WBGene00015466	WBGene00020466
WBGene00015515	WBGene00020527
WBGene00015518	WBGene00020687
WBGene00015529	WBGene00020742
WBGene00015797	WBGene00020964
WBGene00015894	WBGene00021012
WBGene00016074	WBGene00021155
WBGene00016151	WBGene00021344
WBGene00016178	WBGene00021359
WBGene00016298	WBGene00021555
WBGene00016381	WBGene00021559
WBGene00016421	WBGene00021560
WBGene00016449	WBGene00021633
WBGene00016971	WBGene00021648
WBGene00017101	WBGene00022140
WBGene00017132	WBGene00022141
WBGene00017264	WBGene00022357
WBGene00017313	WBGene00022452
WBGene00017358	WBGene00022488
WBGene00017441	WBGene00022672
WBGene00017583	WBGene00022694
WBGene00017643	WBGene00022852
WBGene00017696	WBGene00043705
WBGene00017738	WBGene00045357
WBGene00017749	WBGene00194682
WBGene00017759	WBGene00195093
WBGene00017774
WBGene00017832
WBGene00017895
WBGene00018254
WBGene00018408
WBGene00018539
WBGene00018613
WBGene00018806
WBGene00018830
WBGene00018831
WBGene00018900
WBGene00018908
WBGene00018964
WBGene00019087
WBGene00019118
WBGene00019129
WBGene00019130
WBGene00019432
WBGene00019595
WBGene00019598
WBGene00019627
WBGene00019686
WBGene00019777
WBGene00019833
WBGene00019899
WBGene00020064
WBGene00020392
WBGene00020412
WBGene00020466
WBGene00020527
WBGene00020687
WBGene00020742
WBGene00020964
WBGene00021012
WBGene00021155
WBGene00021344
WBGene00021359
WBGene00021458
WBGene00021470
WBGene00021541
WBGene00021555
WBGene00021559
WBGene00021560
WBGene00021633
WBGene00021648
WBGene00021913
WBGene00022140
WBGene00022141
WBGene00022349
WBGene00022357
WBGene00022377
WBGene00022452
WBGene00022488
WBGene00022672
WBGene00022694
WBGene00022852
WBGene00043705
WBGene00043984
WBGene00044001
WBGene00044436
WBGene00045357
WBGene00194682
WBGene00194892
WBGene00195093

## Sheet: lin-36(n766) vs wildtype
Wormbase ID	baseMean	log2FoldChange	lfcSE	stat	pvalue	padj
WBGene00000001	476.422	-0.0403066	0.224269	-0.179724	0.857369	0.985678
WBGene00000002	244.563	-0.11595	0.269451	-0.430319	0.666963	0.959833
WBGene00000003	223.563	0.647783	0.335809	1.92902	0.0537282	0.641229
WBGene00000004	800.29	0.00442618	0.306715	0.0144309	0.988486	0.998892
WBGene00000005	14.7413	0.949447	0.928351	1.02272	0.306438	0.855116
WBGene00000006	1350.39	-0.265133	0.209756	-1.26401	0.206227	0.814694
WBGene00000007	104.755	0.152021	0.637821	0.238345	0.811614	0.980478
WBGene00000008	2.52832	2.26226	1.41999	1.59315	0.111126	NA
WBGene00000009	54.8051	-0.909175	0.478752	-1.89905	0.0575577	0.656045
WBGene00000010	223.889	0.305808	0.272804	1.12098	0.262296	0.841056
WBGene00000012	2.67228	0.703074	1.20707	0.582463	0.560255	NA
WBGene00000013	172.33	-0.32983	1.25504	-0.262803	0.792702	0.979019
WBGene00000014	0.286671	2.29635	6.82468	0.336478	0.736511	NA
WBGene00000015	2.77497	1.76318	1.99664	0.883075	0.377196	NA
WBGene00000016	270.69	-0.43329	0.283446	-1.52865	0.126351	0.74926
WBGene00000017	455.219	-0.547484	0.331358	-1.65224	0.0984853	0.72174
WBGene00000018	907.349	-0.0951689	0.233141	-0.408204	0.683124	0.961845
WBGene00000019	3.02577	-0.336256	1.05032	-0.320145	0.748858	NA
WBGene00000020	2073.75	-0.420717	0.230046	-1.82884	0.0674238	0.679382
WBGene00000022	665.907	0.602639	0.740011	0.814366	0.415436	0.899869
WBGene00000023	15.1975	0.298039	0.999618	0.298153	0.765587	0.973295
WBGene00000024	24.1911	-0.217865	1.03872	-0.209744	0.833867	0.982927
WBGene00000025	4.87901	-2.40905	1.1706	-2.05796	0.0395944	NA
WBGene00000027	0.901434	-0.404939	2.50977	-0.161345	0.871821	NA
WBGene00000028	3.37651	2.41859	1.38754	1.74308	0.0813189	NA
WBGene00000029	76.7591	-0.0405474	1.27385	-0.0318306	0.974607	0.997267
WBGene00000030	115.409	0.0313373	1.22957	0.0254865	0.979667	0.998456
WBGene00000031	302.255	0.0578946	1.33092	0.0434997	0.965303	0.997267
WBGene00000032	1.69327	-1.1743	1.52784	-0.768602	0.44213	NA
WBGene00000033	80.021	0.145259	1.48077	0.0980968	0.921855	0.993982
WBGene00000034	98.0502	0.25749	1.24493	0.206831	0.836142	0.982927
WBGene00000035	246.274	-0.150904	0.293313	-0.514482	0.606915	0.946128
WBGene00000036	1127.96	-0.3016	0.221666	-1.36061	0.173637	0.78939
WBGene00000037	507.799	0.0315586	0.330226	0.0955666	0.923865	0.993982
WBGene00000038	160.275	-0.154938	0.295389	-0.524522	0.599916	0.944501
WBGene00000039	232.115	0.963813	1.26448	0.76222	0.445929	0.907352
WBGene00000040	2244.6	0.130223	0.435729	0.298862	0.765045	0.973295
WBGene00000041	5590.64	0.04846	0.444079	0.109125	0.913104	0.993982
WBGene00000042	97.7742	0.137305	0.315318	0.43545	0.663236	0.958235
WBGene00000043	29.734	0.221004	0.365988	0.603856	0.545939	0.933645
WBGene00000044	82.2181	0.10948	0.307796	0.355691	0.722072	0.968911
WBGene00000045	10.9681	-0.0141459	0.672048	-0.021049	0.983207	0.998698
WBGene00000046	75.2395	-0.0733027	0.430924	-0.170106	0.864927	0.986359
WBGene00000047	93.4163	0.698447	0.538511	1.297	0.194632	0.807322
WBGene00000048	48.8254	0.290533	0.292511	0.993238	0.320594	0.862708
WBGene00000049	13.1167	-0.731915	0.635056	-1.15252	0.249108	0.834665
WBGene00000050	46.329	-0.485837	0.357101	-1.3605	0.17367	0.78939
WBGene00000051	124.753	0.105206	0.28526	0.368807	0.712271	0.967365
WBGene00000053	18.7032	0.196936	0.462883	0.425456	0.670504	0.960733
WBGene00000054	104.573	0.13379	0.264049	0.506685	0.612376	0.947973
WBGene00000055	86.311	0.264905	0.294066	0.900837	0.367675	0.878478
WBGene00000056	90.7354	0.133993	0.277901	0.482161	0.629692	0.951223
WBGene00000057	53.5819	0.801471	0.404652	1.98064	0.0476314	0.623198
WBGene00000058	180.434	-0.220367	0.299427	-0.735964	0.461753	0.910781
WBGene00000059	129.388	-0.0120182	0.242766	-0.0495053	0.960517	0.997073
WBGene00000060	61.9996	0.19423	0.312462	0.621614	0.534196	0.932063
WBGene00000061	131.082	-0.168218	0.341398	-0.492732	0.622202	0.949461
WBGene00000062	55.0376	0.0915339	0.470842	0.194405	0.845859	0.984943
WBGene00000063	22836.3	-0.124965	0.582515	-0.214528	0.830136	0.982927
WBGene00000064	9505.54	-0.102262	0.57249	-0.178627	0.85823	0.985678
WBGene00000065	23190.6	-0.108069	0.582034	-0.185674	0.852701	0.985091
WBGene00000066	19314.1	-0.388606	0.369492	-1.05173	0.292923	0.852802
WBGene00000067	2717.9	0.233852	0.776324	0.30123	0.763239	0.973295
WBGene00000068	1151.96	-0.113407	0.153536	-0.73863	0.460132	0.910432
WBGene00000069	219.391	-0.212523	0.249753	-0.850932	0.394807	0.890692
WBGene00000070	507.517	-0.212206	0.287979	-0.736881	0.461195	0.910771
WBGene00000071	228.537	0.141836	0.214301	0.661855	0.508064	0.924269
WBGene00000072	432.218	-0.183531	0.257828	-0.711834	0.476568	0.914702
WBGene00000073	444.368	0.39794	0.52232	0.76187	0.446138	0.907352
WBGene00000074	567.419	-0.228972	0.233889	-0.978977	0.327591	0.866981
WBGene00000075	186.802	-0.122695	0.261349	-0.469468	0.638735	0.953413
WBGene00000079	1606.73	0.166129	0.226193	0.734458	0.46267	0.911015
WBGene00000080	348.419	0.0499735	0.250286	0.199666	0.841742	0.984943
WBGene00000081	8206.02	0.106701	0.365136	0.292221	0.770117	0.973346
WBGene00000082	174.946	0.922683	0.738875	1.24877	0.21175	0.816026
WBGene00000083	796.685	-0.745898	0.544937	-1.36878	0.171069	0.785968
WBGene00000084	233.625	0.143517	0.455266	0.315238	0.752581	0.972822
WBGene00000085	94.1811	-0.326457	0.269231	-1.21255	0.2253	0.824941
WBGene00000086	963.026	-0.301316	0.200836	-1.50031	0.133534	0.754111
WBGene00000088	509.953	-0.160862	0.237439	-0.677488	0.498096	0.921219
WBGene00000089	298.7	-0.196972	0.216687	-0.909017	0.363341	0.876352
WBGene00000090	540.332	-0.0668594	0.200941	-0.332732	0.739337	0.971407
WBGene00000092	1225.2	-0.257804	0.249287	-1.03417	0.301059	0.852802
WBGene00000093	61.5675	0.0922441	0.304722	0.302715	0.762107	0.972822
WBGene00000094	127.246	0.208496	0.213101	0.97839	0.327881	0.866981
WBGene00000095	767.908	-0.164162	0.174137	-0.942721	0.345824	0.872315
WBGene00000096	124.026	-0.347287	0.347096	-1.00055	0.317045	0.860797
WBGene00000097	505.218	-0.172616	0.439632	-0.392639	0.694586	0.96538
WBGene00000098	318.848	1.86778	0.344755	5.41771	6.03681e-08	3.11198e-05
WBGene00000099	173.822	2.1135	0.413427	5.11215	3.18506e-07	0.000111948
WBGene00000100	7976.62	-0.149228	0.224852	-0.66367	0.506902	0.923675
WBGene00000101	1576.58	0.198777	0.201678	0.985616	0.324322	0.865613
WBGene00000102	2579.23	0.0235778	0.42873	0.0549945	0.956143	0.996802
WBGene00000103	1176.61	-0.0847493	0.351406	-0.241172	0.809422	0.979949
WBGene00000105	4433.66	-0.248281	0.249411	-0.99547	0.319508	0.861566
WBGene00000106	605.093	0.0314054	0.42411	0.0740502	0.94097	0.995899
WBGene00000107	6502.11	0.114633	0.365223	0.31387	0.75362	0.972822
WBGene00000108	2.85722	2.48019	1.46848	1.68896	0.0912278	NA
WBGene00000109	2294.9	-0.655839	0.312876	-2.09616	0.0360681	0.592137
WBGene00000110	2018.32	-0.0122882	0.19689	-0.0624118	0.950235	0.996802
WBGene00000111	290.247	0.19176	0.686788	0.279213	0.780081	0.975274
WBGene00000112	1187.97	0.0339607	0.315911	0.107501	0.914392	0.993982
WBGene00000113	311.571	-0.544306	0.595388	-0.914204	0.36061	0.874561
WBGene00000114	36077.4	-0.545687	0.49577	-1.10069	0.271033	0.847035
WBGene00000115	740.637	0.178916	0.234271	0.763715	0.445037	0.906801
WBGene00000116	234.29	-0.0530347	0.278056	-0.190734	0.848734	0.984943
WBGene00000117	574.96	-0.348985	0.225421	-1.54815	0.121586	0.744092
WBGene00000118	3069.1	0.288499	0.424876	0.679019	0.497126	0.920945
WBGene00000120	710.433	0.70667	0.424375	1.6652	0.0958725	0.718347
WBGene00000121	298.569	1.1049	0.306163	3.60885	0.000307552	0.0440398
WBGene00000122	1612.16	0.060123	0.145503	0.413208	0.679454	0.961457
WBGene00000123	2452.93	-0.351796	0.351506	-1.00082	0.316911	0.860755
WBGene00000133	72.8313	0.576541	0.528028	1.09188	0.274888	0.850933
WBGene00000134	160.78	-0.0195455	0.367804	-0.0531411	0.957619	0.996802
WBGene00000135	250.231	-0.215096	0.323828	-0.664231	0.506543	0.923239
WBGene00000136	244.549	-0.521622	0.497394	-1.04871	0.294311	0.852802
WBGene00000137	211.845	-0.110346	0.231396	-0.476872	0.633453	0.951658
WBGene00000138	312.342	-0.050514	0.391751	-0.128944	0.897402	0.993793
WBGene00000139	104.917	0.0747546	0.477839	0.156443	0.875684	0.988499
WBGene00000140	67510.1	-0.880898	0.451037	-1.95305	0.0508138	0.631194
WBGene00000142	317.735	-0.019026	0.181069	-0.105076	0.916316	0.993982
WBGene00000143	279.642	0.0171617	0.190066	0.0902935	0.928054	0.994104
WBGene00000144	34.6332	0.570352	0.45383	1.25675	0.208844	0.814694
WBGene00000145	149.606	-0.103883	0.369505	-0.28114	0.778603	0.974948
WBGene00000146	2036.14	-0.0225125	0.203581	-0.110582	0.911948	0.993982
WBGene00000147	231.117	0.512356	0.363772	1.40846	0.158996	0.775239
WBGene00000148	291.512	0.163281	0.366837	0.445105	0.656244	0.956304
WBGene00000149	8768.62	-0.204651	0.208797	-0.980143	0.327015	0.866981
WBGene00000150	1204.97	-0.21205	0.318373	-0.666042	0.505384	0.922759
WBGene00000151	458.929	0.266284	0.291601	0.91318	0.361148	0.875004
WBGene00000155	367.189	0.192317	0.240735	0.798875	0.424363	0.903176
WBGene00000156	648.783	-0.012916	0.38614	-0.0334491	0.973316	0.997267
WBGene00000157	187.334	-0.0371637	0.299223	-0.124201	0.901156	0.993982
WBGene00000158	1102.41	0.134334	0.171996	0.781028	0.434786	0.903972
WBGene00000159	412.721	-0.0789775	0.210873	-0.374526	0.708013	0.966687
WBGene00000160	1166.16	0.0319715	0.297356	0.107519	0.914377	0.993982
WBGene00000161	1415.42	-0.0418848	0.227377	-0.184209	0.853849	0.985306
WBGene00000162	656.726	0.0321373	0.26087	0.123193	0.901954	0.993982
WBGene00000163	1300.42	0.190439	0.287468	0.662472	0.507669	0.924084
WBGene00000164	269.718	0.381226	0.285412	1.3357	0.181647	0.795534
WBGene00000165	190.469	-0.535565	0.546892	-0.979288	0.327437	0.866981
WBGene00000166	232.81	0.219515	0.271282	0.809176	0.418414	0.9008
WBGene00000168	29.5679	0.472692	0.567069	0.83357	0.404523	0.894858
WBGene00000169	784.728	0.551637	0.741371	0.744078	0.45683	0.91017
WBGene00000170	8918.26	0.0240142	0.217396	0.110463	0.912042	0.993982
WBGene00000171	14.1895	-1.08554	0.909992	-1.19291	0.232904	0.829661
WBGene00000172	379.144	0.383195	0.349427	1.09664	0.2728	0.848864
WBGene00000173	34.2273	0.343718	0.482431	0.712472	0.476172	0.914702
WBGene00000174	105.941	-0.175418	0.442073	-0.396807	0.69151	0.963997
WBGene00000175	1636.12	0.398245	0.629017	0.633123	0.526653	0.930747
WBGene00000176	210.394	-0.181431	0.390805	-0.464248	0.64247	0.954039
WBGene00000177	141.507	0.339882	0.292887	1.16046	0.245863	0.832865
WBGene00000178	842.795	-0.0301827	0.267389	-0.112879	0.910126	0.993982
WBGene00000179	310.073	0.205538	0.424019	0.484737	0.627863	0.951223
WBGene00000180	351.769	-0.102486	0.195416	-0.524449	0.599966	0.944501
WBGene00000181	1328.31	-0.259716	0.201744	-1.28735	0.197972	0.809277
WBGene00000182	2623.62	0.252521	0.234435	1.07715	0.281414	0.852041
WBGene00000183	3231.72	-0.0622508	0.151946	-0.409689	0.682034	0.961845
WBGene00000184	407.544	0.0765086	0.170612	0.448436	0.653839	0.954824
WBGene00000185	4.82983	0.679911	1.15199	0.590206	0.555052	NA
WBGene00000186	790.799	-0.0725017	0.235301	-0.308123	0.757989	0.972822
WBGene00000187	279.663	-0.00547566	0.180322	-0.0303661	0.975775	0.997998
WBGene00000188	191.161	-0.0310711	0.274656	-0.113128	0.909929	0.993982
WBGene00000189	73.0243	0.165622	0.317542	0.521575	0.601966	0.944853
WBGene00000190	308.491	1.30692	1.07469	1.21609	0.223952	0.824635
WBGene00000192	757.968	-0.0372937	0.148939	-0.250396	0.802281	0.979949
WBGene00000193	64.3064	-0.525841	0.289687	-1.81521	0.0694923	0.683947
WBGene00000195	494.628	-0.26623	0.168526	-1.57976	0.114163	0.737172
WBGene00000196	335.741	0.102578	0.196075	0.523159	0.600864	0.944501
WBGene00000197	2097.22	0.361342	0.184796	1.95536	0.0505404	0.629499
WBGene00000198	1086.56	-0.0618264	0.24696	-0.25035	0.802317	0.979949
WBGene00000199	910.655	-0.130398	0.196018	-0.665235	0.5059	0.922987
WBGene00000200	831.093	0.105575	0.118881	0.888076	0.3745	0.881663
WBGene00000201	960.024	-0.399823	0.205466	-1.94594	0.0516625	0.636151
WBGene00000202	208.176	-0.042723	0.31615	-0.135135	0.892505	0.993208
WBGene00000203	255.971	-0.0893978	0.265641	-0.336536	0.736467	0.97107
WBGene00000204	490.34	-0.120029	0.218881	-0.548378	0.583432	0.942053
WBGene00000205	168.896	-0.116923	0.345897	-0.338029	0.735341	0.970867
WBGene00000206	221.861	0.272003	0.225193	1.20786	0.227099	0.826532
WBGene00000207	5653.77	-0.158864	0.305918	-0.519302	0.60355	0.945862
WBGene00000208	559.668	-0.0962013	0.301636	-0.318931	0.749779	0.972822
WBGene00000209	468.15	-0.275235	0.305515	-0.900888	0.367648	0.878478
WBGene00000210	2961.09	-0.418345	0.285552	-1.46504	0.14291	0.761199
WBGene00000211	197.886	-0.107106	0.439036	-0.243956	0.807265	0.979949
WBGene00000212	1079.42	-0.134388	0.393429	-0.341582	0.732665	0.969842
WBGene00000213	758.011	-0.548785	0.803718	-0.682807	0.494729	0.919012
WBGene00000214	46219	-0.733946	0.430145	-1.70628	0.0879564	0.70528
WBGene00000215	3356.75	0.127091	0.306411	0.414773	0.678308	0.961457
WBGene00000216	19706.3	-0.546	0.320445	-1.70388	0.0884033	0.70528
WBGene00000217	3755.01	-0.423954	0.459031	-0.923584	0.355703	0.87408
WBGene00000218	13028.5	-0.497416	0.389398	-1.2774	0.201462	0.811989
WBGene00000219	61796.4	-0.589969	0.39525	-1.49265	0.135529	0.755298
WBGene00000220	214.156	2.06426	1.107	1.86473	0.0622195	0.667662
WBGene00000221	1086.87	-0.089024	0.293735	-0.303076	0.761832	0.972822
WBGene00000222	757.227	-0.149688	0.320997	-0.466322	0.640985	0.953856
WBGene00000223	3152.39	-0.0105728	0.215363	-0.0490929	0.960845	0.997073
WBGene00000224	2733.57	0.110217	0.226809	0.485947	0.627005	0.950799
WBGene00000225	865.721	-0.0817098	0.2476	-0.330008	0.741394	0.971672
WBGene00000226	810.736	0.333343	0.246154	1.3542	0.175672	0.791366
WBGene00000227	1071.66	0.139219	0.23928	0.581823	0.560686	0.936957
WBGene00000228	2070.84	-0.0331184	0.319159	-0.103768	0.917354	0.993982
WBGene00000229	20380.2	-0.182096	0.379502	-0.47983	0.631348	0.951586
WBGene00000230	9133.2	-0.322529	0.231649	-1.39232	0.163825	0.781721
WBGene00000231	1622.15	-0.190681	0.407305	-0.468153	0.639675	0.953634
WBGene00000232	596.016	0.164527	0.271103	0.606879	0.543931	0.933407
WBGene00000233	733.857	-0.32109	0.27205	-1.18026	0.237896	0.829661
WBGene00000235	421.225	0.367538	0.337264	1.08976	0.275817	0.851047
WBGene00000236	152.268	0.153382	0.34564	0.443762	0.657215	0.956673
WBGene00000237	957.518	-0.215813	0.257719	-0.837395	0.40237	0.894858
WBGene00000238	362.276	-0.0387598	0.225486	-0.171895	0.86352	0.986075
WBGene00000239	245.172	0.205541	0.458341	0.448446	0.653831	0.954824
WBGene00000240	2158.85	-0.428689	0.280849	-1.5264	0.12691	0.749811
WBGene00000241	139.177	-0.339843	0.223281	-1.52204	0.127999	0.749811
WBGene00000242	138.588	0.375189	0.291189	1.28847	0.197581	0.809229
WBGene00000244	230.727	-0.203217	0.234617	-0.866166	0.386399	0.887049
WBGene00000245	314.916	-0.156398	0.477599	-0.327467	0.743315	0.97222
WBGene00000246	141.295	-0.253863	0.2894	-0.877206	0.380375	0.884603
WBGene00000247	327.597	0.160489	0.255909	0.627133	0.530572	0.931426
WBGene00000248	678.864	0.0232485	0.318417	0.0730128	0.941796	0.995899
WBGene00000249	262.021	0.465859	0.219549	2.12189	0.033847	0.584117
WBGene00000250	44.7947	0.566241	0.348561	1.62451	0.104267	0.722444
WBGene00000251	17.4782	0.569048	0.533475	1.06668	0.286115	0.852774
WBGene00000252	4.98599	0.691562	1.06087	0.651882	0.514477	NA
WBGene00000253	569.705	-0.160909	0.249054	-0.646078	0.518229	0.929001
WBGene00000254	2046.73	-0.0868215	0.234886	-0.369632	0.711657	0.967315
WBGene00000255	35.649	0.38649	0.366521	1.05448	0.291662	0.852802
WBGene00000256	1.48277	0.938317	1.60638	0.584119	0.55914	NA
WBGene00000257	782.341	0.359409	0.281768	1.27555	0.202116	0.812056
WBGene00000259	602.141	-0.025868	0.170102	-0.152073	0.879129	0.989572
WBGene00000262	171.497	0.0670859	0.429566	0.156171	0.875898	0.988499
WBGene00000263	3343.8	-0.582368	0.308539	-1.8875	0.059093	0.656518
WBGene00000264	133.008	0.828909	0.310877	2.66635	0.00766787	0.349804
WBGene00000265	194.099	1.60774	0.351097	4.5792	4.66759e-06	0.00118335
WBGene00000266	595.949	0.443017	0.242577	1.82629	0.0678064	0.679382
WBGene00000267	346.417	-0.20004	0.390248	-0.512596	0.608234	0.946128
WBGene00000268	632.407	0.227351	0.291453	0.780062	0.435354	0.903972
WBGene00000269	257.29	0.00749986	0.20406	0.0367532	0.970682	0.997267
WBGene00000270	72.4947	0.280987	0.311657	0.901592	0.367274	0.878386
WBGene00000271	455.053	0.060505	0.176295	0.343203	0.731446	0.969842
WBGene00000272	19.6469	1.97098	0.831804	2.36953	0.0178108	0.500982
WBGene00000273	15084.5	-0.431745	0.416143	-1.03749	0.299506	0.852802
WBGene00000274	526.221	0.120949	0.215524	0.561185	0.574672	0.940654
WBGene00000275	489.401	0.904671	0.436688	2.07166	0.0382969	0.596178
WBGene00000276	5152.39	-0.0100742	0.205331	-0.0490633	0.960869	0.997073
WBGene00000277	10010	-0.374935	0.323138	-1.1603	0.245929	0.832865
WBGene00000279	102.054	0.173931	0.259717	0.669693	0.503054	0.922511
WBGene00000280	154.66	-0.0813622	0.22839	-0.356242	0.721659	0.968911
WBGene00000281	1169.66	0.223634	0.383013	0.583883	0.559299	0.936957
WBGene00000282	1675.67	0.315091	0.489377	0.643861	0.519665	0.9297
WBGene00000283	417.946	0.128384	0.405966	0.316245	0.751817	0.972822
WBGene00000284	629.906	0.0363308	0.294239	0.123474	0.901732	0.993982
WBGene00000285	391.151	-0.501013	0.333508	-1.50225	0.133032	0.753531
WBGene00000286	978.465	-0.368434	0.376411	-0.97881	0.327674	0.866981
WBGene00000287	205.663	-0.382431	0.355017	-1.07722	0.281382	0.852041
WBGene00000288	659.811	-0.276116	0.235819	-1.17088	0.241648	0.831039
WBGene00000289	1304.34	0.216891	0.323964	0.66949	0.503183	0.922551
WBGene00000292	1183.65	0.0985296	0.123107	0.800357	0.423504	0.903129
WBGene00000293	3141.81	-0.101821	0.261596	-0.389229	0.697106	0.96588
WBGene00000294	1546.83	-0.138314	0.197161	-0.701529	0.482973	0.916079
WBGene00000295	144.855	0.245479	0.3213	0.764021	0.444855	0.906801
WBGene00000296	49.6364	-0.539444	0.316337	-1.70528	0.0881416	0.70528
WBGene00000298	592.107	0.216792	0.432595	0.501143	0.616271	0.948756
WBGene00000301	1237.38	1.918	1.11473	1.7206	0.0853242	0.701084
WBGene00000302	382.958	-0.0470824	0.266638	-0.176578	0.85984	0.985724
WBGene00000366	7384.71	-0.293066	0.168471	-1.73956	0.081936	0.69628
WBGene00000367	1528.24	-0.146722	0.192841	-0.760844	0.44675	0.907653
WBGene00000368	856.086	0.00647444	0.200853	0.0322348	0.974285	0.997267
WBGene00000369	499.973	-0.106328	0.319581	-0.332712	0.739351	0.971407
WBGene00000370	2582.3	-0.00495047	0.334649	-0.014793	0.988197	0.998892
WBGene00000371	5846.9	-0.466695	0.246834	-1.89073	0.0586609	0.656045
WBGene00000372	40.4045	0.629484	0.743466	0.846688	0.397169	0.892735
WBGene00000373	655.238	2.27275	0.704494	3.22607	0.00125501	0.120948
WBGene00000375	178.93	-0.0364041	0.206099	-0.176634	0.859796	0.985724
WBGene00000376	1931.47	0.000483929	0.259315	0.00186618	0.998511	1
WBGene00000377	2844.93	-0.165291	0.233595	-0.707595	0.479197	0.915085
WBGene00000378	2243.23	-0.0425457	0.197992	-0.214886	0.829856	0.982927
WBGene00000379	5277.15	0.193264	0.211046	0.915745	0.3598	0.87408
WBGene00000380	6206.99	0.0743097	0.141549	0.524974	0.599602	0.944501
WBGene00000381	1884.01	0.0718573	0.190271	0.377658	0.705685	0.966687
WBGene00000382	218.773	0.354779	0.356403	0.995445	0.31952	0.861566
WBGene00000383	2677.69	-0.313268	0.194489	-1.61073	0.107239	0.726873
WBGene00000386	250.073	0.0972613	0.33075	0.294063	0.76871	0.973346
WBGene00000387	248.047	0.191648	0.72217	0.265378	0.790718	0.979019
WBGene00000388	13.4094	2.11882	1.08339	1.95573	0.0504964	0.629499
WBGene00000389	1.35508	3.78423	1.82971	2.06821	0.0386206	NA
WBGene00000390	2131.45	0.0905627	0.157718	0.574208	0.565827	0.93839
WBGene00000391	392.177	-0.0897924	0.342422	-0.262227	0.793147	0.979166
WBGene00000392	66.3864	-0.394749	0.276066	-1.42991	0.152744	0.770144
WBGene00000393	474.46	-0.0922817	0.203569	-0.453319	0.650319	0.954809
WBGene00000395	273.154	0.409225	0.474961	0.861597	0.388909	0.888534
WBGene00000396	1541.4	0.0720194	0.564758	0.127523	0.898527	0.993982
WBGene00000397	138.776	0.984663	0.761602	1.29288	0.196052	0.808301
WBGene00000399	28.5233	-0.471243	1.16698	-0.403813	0.68635	0.962892
WBGene00000401	102.34	0.340045	0.507768	0.669685	0.503059	0.922511
WBGene00000402	41.1377	-0.486135	1.19082	-0.408237	0.6831	0.961845
WBGene00000403	5942.26	-0.154721	0.228207	-0.677985	0.497781	0.921182
WBGene00000405	348.568	0.673282	0.418204	1.60994	0.107411	0.726873
WBGene00000406	117.188	-0.0853618	0.43715	-0.195269	0.845183	0.984943
WBGene00000407	208.176	-0.19906	0.361265	-0.55101	0.581627	0.941788
WBGene00000408	227.64	0.628584	0.261557	2.40324	0.0162504	0.48052
WBGene00000409	361.09	-0.600989	0.270606	-2.2209	0.0263575	0.541717
WBGene00000410	361.789	0.0502599	0.160821	0.312521	0.754645	0.972822
WBGene00000411	571.162	0.679485	0.512031	1.32704	0.184496	0.797501
WBGene00000412	21.6478	1.48869	0.707466	2.10425	0.0353564	0.590775
WBGene00000413	258.396	1.49414	0.496985	3.00641	0.00264349	0.183326
WBGene00000414	1594.37	-0.0378568	0.284789	-0.132929	0.894249	0.993208
WBGene00000415	1587.21	-0.425581	0.317843	-1.33897	0.180582	0.795534
WBGene00000416	306.394	-0.052783	0.295145	-0.178837	0.858065	0.985678
WBGene00000417	123.764	0.719186	0.447711	1.60636	0.108195	0.726958
WBGene00000418	219.352	0.49506	0.312825	1.58254	0.113526	0.736367
WBGene00000419	937.236	0.0770043	0.208623	0.369107	0.712048	0.967365
WBGene00000420	519.992	-0.299237	0.184263	-1.62397	0.104382	0.722444
WBGene00000421	2261.12	0.00625986	0.217606	0.0287669	0.97705	0.998424
WBGene00000422	17.8474	2.60586	1.10189	2.3649	0.0180351	0.50147
WBGene00000423	257.423	-0.171168	0.356796	-0.479736	0.631415	0.951586
WBGene00000424	536.983	0.0287317	0.218151	0.131706	0.895217	0.993208
WBGene00000425	174.191	0.762688	0.565624	1.3484	0.17753	0.793725
WBGene00000426	520.917	0.317879	0.224033	1.41889	0.15593	0.773606
WBGene00000427	0.871935	3.19519	2.8149	1.1351	0.256334	NA
WBGene00000428	10.5206	0.368938	0.71951	0.512763	0.608117	0.946128
WBGene00000429	56.5133	-0.515475	0.340181	-1.5153	0.129697	0.749811
WBGene00000430	7.73774	1.29743	1.31365	0.987649	0.323325	0.865388
WBGene00000431	170.709	-0.284845	0.233288	-1.221	0.222085	0.824026
WBGene00000432	0.505034	0.927355	3.54472	0.261616	0.793618	NA
WBGene00000433	54.0652	0.207747	0.462602	0.449083	0.653372	0.954809
WBGene00000434	13.0004	-0.831977	0.623276	-1.33484	0.181927	0.795534
WBGene00000435	79.7848	-0.272336	0.342404	-0.795366	0.426401	0.903202
WBGene00000436	0.869566	0.232696	1.88494	0.12345	0.90175	NA
WBGene00000437	351.34	-0.0743065	0.229799	-0.323354	0.746427	0.972396
WBGene00000438	124.92	-0.0686919	0.296637	-0.231569	0.816873	0.981572
WBGene00000439	105.523	-0.062669	0.343067	-0.182672	0.855055	0.985426
WBGene00000440	37.8096	0.269586	0.420535	0.641055	0.521487	0.930007
WBGene00000441	843.922	-0.139989	0.235725	-0.593866	0.552601	0.936273
WBGene00000442	44.4495	-0.0485285	0.337808	-0.143657	0.885771	0.991421
WBGene00000443	777.308	0.321258	0.269781	1.19081	0.233728	0.829661
WBGene00000444	236.558	0.0199853	0.327412	0.0610404	0.951327	0.996802
WBGene00000445	198.957	-0.0638673	0.300461	-0.212564	0.831667	0.982927
WBGene00000446	94.0485	0.445257	0.734498	0.606207	0.544377	0.933407
WBGene00000447	113.872	-0.158693	0.217027	-0.731215	0.464648	0.911132
WBGene00000448	510.539	0.0506717	0.296714	0.170776	0.8644	0.986244
WBGene00000449	256.141	-0.199904	0.294705	-0.678319	0.497569	0.921109
WBGene00000450	3.62838	0.00315506	1.1297	0.00279283	0.997772	NA
WBGene00000451	26.9241	0.0704223	0.720684	0.097716	0.922158	0.993982
WBGene00000452	71.3908	0.0599784	0.372021	0.161223	0.871918	0.987492
WBGene00000453	779.529	-0.0380253	0.362911	-0.104779	0.916551	0.993982
WBGene00000454	68.7106	-0.153714	0.289211	-0.531495	0.595076	0.943645
WBGene00000455	274.683	0.132694	0.350713	0.378355	0.705167	0.966687
WBGene00000457	74.4679	-0.107253	0.468345	-0.229005	0.818865	0.981895
WBGene00000458	383.604	-0.377604	0.199347	-1.8942	0.0581982	0.656045
WBGene00000459	1356.73	-0.0118642	0.158144	-0.0750213	0.940198	0.995899
WBGene00000460	156.286	0.173517	0.315271	0.550373	0.582063	0.941788
WBGene00000461	34.5957	0.87295	0.844445	1.03376	0.30125	0.852802
WBGene00000462	135.031	0.319954	0.337554	0.947861	0.3432	0.872009
WBGene00000463	348.475	0.255234	0.391294	0.652282	0.514219	0.926206
WBGene00000464	1264.06	0.0195111	0.192998	0.101095	0.919475	0.993982
WBGene00000465	71.225	-0.476838	0.404772	-1.17804	0.238779	0.829661
WBGene00000466	625.792	0.339287	0.225827	1.50242	0.132989	0.753531
WBGene00000467	157.557	0.33573	0.211747	1.58553	0.112846	0.734807
WBGene00000468	13.5231	0.651827	1.16034	0.561755	0.574283	0.940654
WBGene00000469	95.8547	2.77382	1.4067	1.97186	0.0486251	0.624621
WBGene00000472	6521.05	-0.213491	0.220849	-0.96668	0.333704	0.868114
WBGene00000473	78.6392	0.601361	0.416698	1.44316	0.148976	0.768441
WBGene00000474	41.31	0.200092	0.542964	0.368518	0.712487	0.967412
WBGene00000475	2111.15	0.133009	0.312947	0.425022	0.670821	0.960733
WBGene00000476	395.211	-0.162161	0.205509	-0.78907	0.430071	0.90343
WBGene00000477	136.183	-0.395373	0.337389	-1.17186	0.241253	0.831039
WBGene00000478	359.145	0.275861	0.428333	0.644034	0.519553	0.9297
WBGene00000479	727.341	-0.0329315	0.240569	-0.13689	0.891118	0.992883
WBGene00000480	880.532	-0.0294222	0.301185	-0.0976883	0.92218	0.993982
WBGene00000481	418.076	-0.128248	0.226781	-0.565517	0.571722	0.940405
WBGene00000482	1958.36	-0.0169253	0.339382	-0.049871	0.960225	0.997013
WBGene00000483	7.83852	-0.182885	0.694923	-0.263172	0.792418	0.979019
WBGene00000484	161.188	-0.264646	0.229211	-1.15459	0.248257	0.834086
WBGene00000485	567.042	-0.264302	0.280355	-0.94274	0.345814	0.872315
WBGene00000487	23.9827	0.21356	0.396046	0.539231	0.589728	0.94293
WBGene00000488	181.59	0.321494	0.289172	1.11177	0.266235	0.84319
WBGene00000490	414.44	-0.0956672	0.236703	-0.404165	0.686091	0.962789
WBGene00000491	381.303	0.0226707	0.178755	0.126826	0.899078	0.993982
WBGene00000492	129.683	0.088233	0.346367	0.254739	0.798925	0.979949
WBGene00000493	31.2939	0.825998	0.767196	1.07665	0.281638	0.852041
WBGene00000496	27.478	-0.00199372	0.519857	-0.00383513	0.99694	0.999682
WBGene00000497	147.309	0.577957	0.744204	0.776611	0.437388	0.904911
WBGene00000498	197.187	-0.0280751	0.294323	-0.0953885	0.924006	0.994001
WBGene00000499	31.4484	-0.376293	0.364316	-1.03288	0.301662	0.853494
WBGene00000500	381.39	0.104028	0.201839	0.515404	0.606271	0.946128
WBGene00000501	404.239	-0.251644	0.25544	-0.985138	0.324556	0.865834
WBGene00000502	437.618	0.325562	0.252906	1.28728	0.197996	0.809277
WBGene00000503	920.928	0.534239	0.838184	0.637377	0.523879	0.930747
WBGene00000506	151.387	0.0390727	0.191427	0.204113	0.838265	0.98369
WBGene00000507	309.8	0.191678	0.208333	0.920055	0.357544	0.87408
WBGene00000508	885.182	0.00947709	0.167455	0.0565949	0.954868	0.996802
WBGene00000509	756.007	-0.248067	0.281992	-0.879694	0.379025	0.884306
WBGene00000510	405.019	-0.0383043	0.18261	-0.20976	0.833855	0.982927
WBGene00000511	80.4105	0.0198651	0.275129	0.0722029	0.94244	0.995899
WBGene00000512	191.952	1.33417	0.850434	1.56881	0.116692	0.739307
WBGene00000513	19.7107	1.41268	0.519637	2.71859	0.00655614	0.32497
WBGene00000514	123.864	0.557235	0.325852	1.71008	0.0872502	0.70528
WBGene00000515	155.36	0.121397	0.234585	0.517497	0.604809	0.946128
WBGene00000516	431.759	0.12471	0.269043	0.463531	0.642984	0.954039
WBGene00000517	264.245	0.530049	0.298685	1.77461	0.0759622	0.692926
WBGene00000518	485.406	-0.515339	0.191118	-2.69645	0.00700835	0.33542
WBGene00000519	471.339	0.158223	0.205763	0.768957	0.441919	0.905872
WBGene00000520	560.973	1.19264	0.227656	5.23878	1.61639e-07	7.14213e-05
WBGene00000521	18.5212	1.5916	1.10607	1.43897	0.150158	0.769618
WBGene00000522	211.026	0.202124	0.366068	0.552148	0.580847	0.941788
WBGene00000523	89.01	0.332899	0.404902	0.822171	0.41098	0.89907
WBGene00000524	122.13	-0.329835	0.240925	-1.36903	0.170988	0.785968
WBGene00000525	1.54518	-1.12928	1.67361	-0.674754	0.499832	NA
WBGene00000526	217.926	0.00277509	0.252749	0.0109796	0.99124	0.998892
WBGene00000527	771.814	0.0724997	0.23256	0.311746	0.755233	0.972822
WBGene00000528	885.473	-0.169645	0.321841	-0.527107	0.598119	0.944215
WBGene00000529	356.937	-0.193185	0.215669	-0.895748	0.370387	0.879983
WBGene00000530	248.872	0.0455408	0.29967	0.15197	0.879211	0.989592
WBGene00000531	141.031	-0.272138	0.374531	-0.726609	0.467465	0.912187
WBGene00000532	754.227	0.0740057	0.188475	0.392655	0.694575	0.96538
WBGene00000533	467.779	-0.0721552	0.277461	-0.260055	0.794821	0.979453
WBGene00000534	1472.58	-0.0121019	0.226265	-0.0534856	0.957345	0.996802
WBGene00000535	436.717	1.04249	0.36071	2.89011	0.00385106	0.240148
WBGene00000536	328.234	-0.131333	0.341441	-0.384643	0.700502	0.966409
WBGene00000537	239.52	0.221248	0.223662	0.989207	0.322562	0.864671
WBGene00000539	36.4164	0.164312	0.67806	0.242327	0.808527	0.979949
WBGene00000540	244.205	-0.209708	0.223223	-0.939454	0.347498	0.872351
WBGene00000541	104.672	-0.572552	0.442237	-1.29467	0.195433	0.807777
WBGene00000542	7668.93	-0.250323	0.314681	-0.795479	0.426335	0.903202
WBGene00000543	284.985	0.379141	0.354292	1.07014	0.284558	0.852193
WBGene00000544	9.5748	-0.183534	1.14542	-0.160234	0.872697	0.98765
WBGene00000545	1375.79	0.249105	0.312515	0.797096	0.425395	0.903176
WBGene00000546	34.6272	-0.42329	0.42745	-0.990269	0.322043	0.864051
WBGene00000547	897.598	-0.452341	0.247992	-1.82402	0.0681496	0.680366
WBGene00000548	1631.77	0.0847366	0.149231	0.567822	0.570156	0.940107
WBGene00000549	1083.66	0.0919969	0.413058	0.222721	0.823752	0.982401
WBGene00000550	1479.23	0.714085	0.460415	1.55096	0.120912	0.743626
WBGene00000551	78.4397	2.42428	1.34629	1.80072	0.0717477	0.686688
WBGene00000552	4650.54	-0.223108	0.291373	-0.765714	0.443846	0.906801
WBGene00000553	556.145	-0.171882	0.332159	-0.51747	0.604828	0.946128
WBGene00000554	1322.67	-0.0653702	0.158927	-0.411321	0.680837	0.961845
WBGene00000555	0.870288	-2.35351	2.13589	-1.10189	0.270511	NA
WBGene00000556	15.2377	0.819047	1.14157	0.717476	0.473081	0.913382
WBGene00000557	57.3164	0.39625	0.605284	0.654652	0.512692	0.925766
WBGene00000558	282.791	1.41742	0.916095	1.54724	0.121806	0.744556
WBGene00000559	2.3148	3.03189	2.57466	1.17759	0.238961	NA
WBGene00000560	46.2124	-0.295814	0.813218	-0.363757	0.716039	0.968222
WBGene00000561	28.9488	0.813958	0.745298	1.09212	0.274778	0.850933
WBGene00000562	119.694	0.593251	0.505192	1.17431	0.240272	0.830544
WBGene00000563	26.256	0.0939452	0.452819	0.207468	0.835645	0.982927
WBGene00000564	634.998	-0.0674264	0.18525	-0.363975	0.715877	0.968222
WBGene00000565	454.968	0.0735638	0.228899	0.321382	0.747921	0.972396
WBGene00000566	955.313	-0.169601	0.303469	-0.558874	0.576248	0.941341
WBGene00000567	2570.49	-0.0404664	0.296274	-0.136584	0.891359	0.992883
WBGene00000583	119.966	-0.11909	0.31784	-0.374683	0.707896	0.966687
WBGene00000584	78.0836	0.113977	0.350848	0.324863	0.745285	0.972396
WBGene00000585	308.584	0.0808263	0.220418	0.366696	0.713846	0.967709
WBGene00000591	548.118	0.0339945	0.27055	0.12565	0.900009	0.993982
WBGene00000592	149.014	0.547595	0.332538	1.64672	0.0996165	0.722444
WBGene00000593	8.21797	0.492578	2.39322	0.205823	NA	NA
WBGene00000594	11226.6	0.0616044	0.742571	0.0829609	0.933883	0.995745
WBGene00000596	23.3501	-0.844474	0.679129	-1.24347	0.213696	0.816999
WBGene00000597	13.1584	0.225038	0.614534	0.366193	0.714221	0.967773
WBGene00000598	1.3086	-1.59172	2.26983	-0.701254	0.483145	NA
WBGene00000599	5874.98	0.155774	0.89307	0.174426	0.861531	0.98578
WBGene00000601	384.9	0.0279396	1.14915	0.0243132	0.980603	0.998456
WBGene00000602	342.695	-0.000454359	1.13731	-0.000399504	0.999681	1
WBGene00000603	344.664	0.748647	1.25603	0.596045	0.551145	0.936214
WBGene00000606	246.954	-0.53991	1.56241	-0.345562	0.729672	0.969842
WBGene00000608	4.99366	0.176862	1.07329	0.164785	0.869113	NA
WBGene00000609	3.95873	-0.516317	0.997696	-0.517509	0.604801	NA
WBGene00000610	7.3698	-1.2048	1.66705	-0.722711	0.469857	0.912304
WBGene00000611	203.605	-0.541909	0.719104	-0.753589	0.451096	0.908989
WBGene00000612	14.0777	-1.17842	0.862735	-1.36592	0.171965	0.787267
WBGene00000613	3.66	-0.555815	1.17191	-0.474279	0.635301	NA
WBGene00000614	2.37653	0.334197	1.63822	0.204	0.838354	NA
WBGene00000615	6.97819	1.03373	0.801053	1.29046	0.19689	0.809229
WBGene00000616	4535.75	-0.551234	0.518989	-1.06213	0.288177	0.852802
WBGene00000617	2.51474	-0.883244	2.75398	-0.320716	0.748426	NA
WBGene00000618	200.452	-0.553395	1.43782	-0.384884	0.700323	0.966409
WBGene00000620	13.6265	1.23543	1.32266	0.934052	0.350277	0.873015
WBGene00000621	13.9117	0.478182	0.854758	0.559436	0.575864	0.941013
WBGene00000622	13.2685	-1.39691	0.887293	-1.57434	0.115408	0.738387
WBGene00000623	10.8228	0.093736	1.35685	0.0690837	0.944923	0.996538
WBGene00000624	1.78142	-0.399181	2.29721	-0.173767	0.862048	NA
WBGene00000625	153.75	0.597958	1.14532	0.52209	0.601608	0.944853
WBGene00000626	3.74126	-1.36531	1.0658	-1.28101	0.20019	NA
WBGene00000627	26.6259	1.28151	2.06944	0.619256	0.535747	0.932449
WBGene00000628	6.10737	-0.219949	1.02246	-0.215118	0.829675	0.982927
WBGene00000629	0.982784	-3.93741	2.14905	-1.83217	0.0669267	NA
WBGene00000630	108.452	-0.264629	0.289909	-0.9128	0.361348	0.875077
WBGene00000631	35.5954	-0.214253	1.06009	-0.202109	0.839832	0.984296
WBGene00000632	2.17423	-2.25888	1.68887	-1.33751	0.181055	NA
WBGene00000633	4.66207	2.44987	1.26944	1.92989	0.0536204	NA
WBGene00000634	32.6722	0.348901	1.17108	0.297932	0.765755	0.973295
WBGene00000636	3.3609	0.314163	1.1343	0.276966	0.781806	NA
WBGene00000637	8.68413	-0.252197	0.640486	-0.393758	0.693759	0.965097
WBGene00000638	26.4026	-0.608242	0.656614	-0.926332	0.354273	0.87408
WBGene00000639	2.97474	0.753542	1.71488	0.439413	0.660362	NA
WBGene00000640	12.6301	0.150358	0.595334	0.252561	0.800607	0.979949
WBGene00000641	268.13	-0.11611	1.27724	-0.0909068	0.927567	0.994104
WBGene00000644	11.5895	0.189485	0.744322	0.254574	0.799052	0.979949
WBGene00000645	52.4054	-0.612201	0.459448	-1.33247	0.182706	0.795698
WBGene00000646	2.55635	1.49377	1.48175	1.00811	0.3134	NA
WBGene00000647	12.7163	-0.576113	0.795501	-0.724214	0.468935	0.912304
WBGene00000648	3.13705	0.688395	1.33076	0.517293	0.604952	NA
WBGene00000649	137.708	-0.526252	1.47136	-0.357664	0.720594	0.968538
WBGene00000650	438.427	2.95958	1.53565	1.92725	0.0539491	0.641787
WBGene00000651	5.98681	0.61697	1.06196	0.580973	0.561259	0.936957
WBGene00000652	223.035	1.37187	0.559884	2.45028	0.0142746	0.451131
WBGene00000653	226.802	-0.327047	0.918551	-0.356047	0.721806	0.968911
WBGene00000654	2.19902	-1.02406	2.0659	-0.495695	0.62011	NA
WBGene00000655	8.68979	-0.166198	0.980572	-0.169491	0.865411	0.986359
WBGene00000656	600.318	-0.199509	0.670068	-0.297744	0.765898	0.973295
WBGene00000657	4.41568	0.493144	1.17202	0.420764	0.673927	NA
WBGene00000658	2.57869	1.05676	1.1825	0.893667	0.3715	NA
WBGene00000659	10.6887	0.662613	0.729014	0.908916	0.363395	0.876352
WBGene00000660	3.95756	1.2682	1.57196	0.806762	0.419804	NA
WBGene00000661	1.85643	-2.87523	1.86674	-1.54025	0.1235	NA
WBGene00000662	16.4871	-0.884741	1.02944	-0.85944	0.390098	0.888615
WBGene00000663	1.85921	1.90214	1.60343	1.18629	0.235507	NA
WBGene00000664	64.5703	0.240388	0.543374	0.442398	0.658201	0.956673
WBGene00000665	87.447	-0.454113	0.937782	-0.484241	0.628215	0.951223
WBGene00000666	211.658	-0.629693	0.639657	-0.984423	0.324908	0.865908
WBGene00000667	1720.55	0.276137	0.834862	0.330758	0.740827	0.971642
WBGene00000668	1269.35	0.22018	0.829027	0.265588	0.790556	0.979019
WBGene00000669	2193.32	0.341279	0.825421	0.41346	0.67927	0.961457
WBGene00000670	18.4394	-0.111108	0.868533	-0.127926	0.898208	0.993982
WBGene00000671	31.9499	-0.289926	0.853806	-0.339569	0.734181	0.970023
WBGene00000672	239.405	0.385227	1.34049	0.287377	0.773823	0.974424
WBGene00000673	4098.87	0.111261	0.723743	0.15373	0.877823	0.989254
WBGene00000674	143.624	0.10395	0.66867	0.155458	0.87646	0.988754
WBGene00000675	71.2479	-2.148	0.912137	-2.35491	0.018527	0.506806
WBGene00000676	2.66951	-1.38289	2.57368	-0.53732	0.591047	NA
WBGene00000677	4005.66	0.153337	0.837969	0.182986	0.854809	0.985426
WBGene00000678	177.57	0.42211	1.15081	0.366796	0.713771	0.967709
WBGene00000679	3.63925	-0.09498	1.16712	-0.0813798	0.93514	NA
WBGene00000680	9.3514	0.628849	0.745405	0.843634	0.398874	0.892735
WBGene00000681	3526.16	-0.234325	0.998938	-0.234574	0.814539	0.980779
WBGene00000682	23.8708	3.30638	1.5196	2.17583	0.0295683	0.565483
WBGene00000683	169.934	0.592964	1.18022	0.502418	0.615373	0.948591
WBGene00000684	7.03015	0.264143	0.821361	0.321591	0.747762	0.972396
WBGene00000685	78.71	-0.934674	0.778853	-1.20007	0.230114	0.827536
WBGene00000687	93.9302	1.4619	1.062	1.37655	0.16865	0.783677
WBGene00000688	2.49928	-3.18215	1.56715	-2.03053	0.042303	NA
WBGene00000689	58.0475	0.749753	1.07612	0.696722	0.485977	0.916646
WBGene00000690	2.8194	1.3156	1.32794	0.990711	0.321827	NA
WBGene00000691	11199.2	0.0590727	0.742374	0.0795726	0.936577	0.995899
WBGene00000692	1173.31	-0.782461	0.622535	-1.25689	0.208792	0.814694
WBGene00000693	15.6365	-1.41395	1.05077	-1.34563	0.178422	0.794139
WBGene00000694	9.24625	-0.838351	0.829516	-1.01065	0.312184	0.858381
WBGene00000695	144.454	4.31884	1.83039	2.35952	0.0182984	0.50443
WBGene00000696	9.39249	-0.048362	0.826442	-0.0585183	0.953336	0.996802
WBGene00000697	19.9031	-0.287062	0.473178	-0.606669	0.544071	0.933407
WBGene00000698	47.5479	-0.479448	0.46738	-1.02582	0.304976	0.855116
WBGene00000699	2601.3	-0.0666127	0.757577	-0.0879286	0.929933	0.99491
WBGene00000700	31.1593	0.0674071	1.10236	0.061148	0.951241	0.996802
WBGene00000701	31.1635	0.0674837	1.09955	0.0613739	0.951061	0.996802
WBGene00000702	12.8291	-0.286957	2.15685	-0.133044	0.894158	0.993208
WBGene00000703	42.4299	-0.620827	0.624261	-0.994499	0.31998	0.861943
WBGene00000704	133.977	0.015477	1.2569	0.0123136	0.990175	0.998892
WBGene00000705	13.6264	0.455341	1.39428	0.326577	0.743988	0.97222
WBGene00000706	3.23775	1.55716	1.1489	1.35535	0.175307	NA
WBGene00000707	56.553	0.0241792	0.986229	0.0245168	0.98044	0.998456
WBGene00000708	1.33704	1.71724	2.23448	0.76852	0.442178	NA
WBGene00000710	5.61836	0.237926	1.0519	0.226188	0.821055	0.981895
WBGene00000711	19.6641	-2.13092	0.910217	-2.34111	0.0192263	0.509592
WBGene00000712	20.9684	0.316769	0.945659	0.334971	0.737647	0.971407
WBGene00000713	4.08933	1.53176	1.46885	1.04282	0.29703	NA
WBGene00000714	12.8461	0.98734	1.17654	0.839186	0.401365	0.894654
WBGene00000715	99.589	0.449514	0.734822	0.611731	0.540716	0.933268
WBGene00000716	13.3217	-0.0130729	0.912162	-0.0143317	0.988565	0.998892
WBGene00000717	5283.92	0.244127	0.902518	0.270496	0.786779	0.977233
WBGene00000718	1055.87	0.242153	0.914506	0.264791	0.791171	0.979019
WBGene00000719	1782.41	-0.189384	0.757127	-0.250135	0.802483	0.979949
WBGene00000720	3339.15	-0.171316	0.772168	-0.221864	0.82442	0.982557
WBGene00000721	3.53428	0.417837	1.16632	0.358254	0.720153	NA
WBGene00000722	31.3484	-0.774218	0.838836	-0.922967	0.356024	0.87408
WBGene00000723	58.4828	-0.373203	0.344451	-1.08347	0.278599	0.851888
WBGene00000724	17.6563	-0.222974	0.751518	-0.296698	0.766697	0.973295
WBGene00000725	5.44914	0.391302	0.810374	0.482867	0.62919	0.951223
WBGene00000726	154.346	-0.561058	0.681631	-0.823112	0.410444	0.89907
WBGene00000727	755.652	0.0634057	0.670642	0.0945449	0.924676	0.9941
WBGene00000728	429.911	0.131277	0.662985	0.198008	0.843038	0.984943
WBGene00000729	18.3399	-1.13417	1.13155	-1.00231	0.316192	0.859905
WBGene00000730	152.936	0.00721343	0.732277	0.00985069	0.99214	0.998892
WBGene00000731	3.29898	-0.599083	1.3137	-0.456026	0.648371	NA
WBGene00000732	717.969	-0.129926	0.862523	-0.150635	0.880264	0.989685
WBGene00000733	2220.85	-0.075121	0.856367	-0.0877206	0.930099	0.995006
WBGene00000734	46.7288	-1.06585	0.927927	-1.14863	0.250708	0.835602
WBGene00000735	34.8199	-0.851285	0.98217	-0.866739	0.386085	0.887049
WBGene00000736	7.19481	0.555395	0.966052	0.574912	0.565351	0.93839
WBGene00000737	2.41814	-0.191829	1.22763	-0.15626	0.875828	NA
WBGene00000738	521.202	3.12312	1.49577	2.08796	0.0368015	0.594024
WBGene00000739	3846.66	0.12999	1.08718	0.119566	0.904827	0.993982
WBGene00000740	2583.41	0.518672	1.10733	0.468398	0.6395	0.953634
WBGene00000741	2534.97	0.474421	1.11137	0.426881	0.669466	0.960254
WBGene00000742	1645.07	0.452008	1.10876	0.407668	0.683517	0.9621
WBGene00000743	1896.33	0.450428	1.12143	0.401656	0.687937	0.96338
WBGene00000744	9.11975	1.55867	2.97705	0.523562	0.600583	0.944501
WBGene00000745	23.2112	0.730196	0.877944	0.831712	0.405572	0.895267
WBGene00000746	18.5435	-0.32423	1.5471	-0.209573	0.834001	0.982927
WBGene00000747	18.6585	-0.112058	0.859114	-0.130435	0.896222	0.993208
WBGene00000748	3.69087	2.78068	1.19381	2.32926	0.0198456	NA
WBGene00000749	56.265	-1.56429	1.07921	-1.44947	0.147207	0.7655
WBGene00000750	55.2072	1.22078	0.548165	2.22703	0.0259455	0.539612
WBGene00000751	2.00033	0.689293	1.78322	0.386545	0.699093	NA
WBGene00000752	1.11963	2.64459	1.80997	1.46112	0.143982	NA
WBGene00000753	242.942	0.0238901	1.14342	0.0208935	0.983331	0.998698
WBGene00000754	101.668	-0.0858378	0.511641	-0.167769	0.866765	0.986737
WBGene00000755	32.6319	0.966251	1.22204	0.790689	0.429125	0.903202
WBGene00000756	0.781255	0.0420814	2.74798	0.0153136	0.987782	NA
WBGene00000757	23.717	-0.234745	0.535023	-0.438756	0.660838	0.957454
WBGene00000758	1.28009	2.44153	1.76538	1.383	0.166665	NA
WBGene00000759	31.2802	0.502895	0.748614	0.671768	0.501732	0.921968
WBGene00000760	4.25057	-0.469218	1.0856	-0.43222	0.665582	NA
WBGene00000761	418.047	0.136545	0.207813	0.65706	0.511142	0.925081
WBGene00000762	298.079	-0.153244	0.296981	-0.516006	0.60585	0.946128
WBGene00000763	382.378	-0.275526	0.237406	-1.16057	0.245817	0.832865
WBGene00000764	167.212	-0.3818	0.3346	-1.14106	0.253843	0.83643
WBGene00000765	181.162	0.387516	0.349976	1.10726	0.26818	0.844697
WBGene00000766	775.531	-0.396407	0.312172	-1.26984	0.204143	0.81383
WBGene00000767	330.599	0.457927	0.274939	1.66556	0.0958018	0.718347
WBGene00000768	649.282	0.00748666	0.260303	0.0287613	0.977055	0.998424
WBGene00000770	85.1964	0.903851	0.583739	1.54838	0.12153	0.744092
WBGene00000771	6.72308	0.78142	0.924449	0.845282	0.397953	0.892735
WBGene00000772	25.9512	0.875731	0.682014	1.28404	0.199129	0.811247
WBGene00000773	168.598	0.129803	0.370635	0.350218	0.726175	0.969521
WBGene00000774	300.703	0.146731	0.243744	0.601988	0.547182	0.934221
WBGene00000775	143.852	0.156554	0.417647	0.374847	0.707774	0.966687
WBGene00000776	4286.45	-0.398892	0.351568	-1.13461	0.256539	0.838238
WBGene00000777	243.687	-0.0163643	0.260302	-0.0628666	0.949873	0.996802
WBGene00000778	48.4329	1.32866	0.750131	1.77123	0.0765218	0.692926
WBGene00000779	2674.48	-0.316465	0.360897	-0.876883	0.38055	0.884728
WBGene00000780	271.123	0.126304	0.378455	0.333736	0.738579	0.971407
WBGene00000781	2707.09	-0.596596	0.6235	-0.956851	0.338643	0.869806
WBGene00000782	1753.19	-1.09197	0.666919	-1.63733	0.101562	0.722444
WBGene00000783	155.14	0.597876	0.788124	0.758607	0.448088	0.908096
WBGene00000784	1110.04	-0.149631	1.37032	-0.109194	0.913049	0.993982
WBGene00000785	690.269	-1.05187	0.795002	-1.3231	0.185801	0.797501
WBGene00000786	6985.79	-0.430928	0.680035	-0.633685	0.526286	0.930747
WBGene00000787	2097.26	-0.143153	0.345361	-0.414504	0.678505	0.961457
WBGene00000788	3684.94	-0.447979	0.407867	-1.09835	0.272054	0.847906
WBGene00000789	8819.35	-0.301827	0.333097	-0.906123	0.364871	0.877017
WBGene00000792	360.727	0.520514	0.570488	0.912403	0.361557	0.875106
WBGene00000793	925.74	-0.393454	0.377514	-1.04222	0.297308	0.852802
WBGene00000794	250.019	0.85149	0.395191	2.15463	0.0311909	0.578378
WBGene00000795	406.892	-0.0917585	0.351575	-0.260993	0.794098	0.979453
WBGene00000796	1231.83	0.219322	0.224301	0.977802	0.328172	0.866981
WBGene00000797	32.9826	0.274357	0.672164	0.408169	0.68315	0.961845
WBGene00000798	208.549	0.185165	0.285206	0.649233	0.516188	0.927806
WBGene00000799	69.8564	2.18444	1.05277	2.07495	0.0379912	0.59467
WBGene00000800	2474.05	-0.16783	0.324681	-0.516908	0.60522	0.946128
WBGene00000802	33480.5	-0.195498	0.308768	-0.633155	0.526632	0.930747
WBGene00000803	140.454	-0.0449571	0.263618	-0.170539	0.864587	0.986244
WBGene00000804	87.803	0.392662	0.378963	1.03615	0.300133	0.852802
WBGene00000812	660.807	-0.00743825	0.23209	-0.032049	0.974433	0.997267
WBGene00000813	355.039	0.0707851	0.248364	0.285005	0.77564	0.974948
WBGene00000814	1116.78	0.418991	0.370131	1.13201	0.257631	0.838238
WBGene00000815	403.472	0.204731	0.238208	0.859465	0.390084	0.888615
WBGene00000816	285.821	0.168399	0.304376	0.553261	0.580085	0.941788
WBGene00000817	395.878	0.0548578	0.187295	0.292895	0.769602	0.973346
WBGene00000818	370.209	0.197019	0.266423	0.739497	0.459605	0.910295
WBGene00000819	16.5125	0.400788	0.594722	0.673909	0.500369	0.921682
WBGene00000820	144.85	-0.815985	0.388193	-2.10201	0.0355524	0.590775
WBGene00000821	7.97139	-1.07183	1.00573	-1.06572	0.286549	0.852774
WBGene00000822	3852.09	-0.316338	0.256257	-1.23446	0.217033	0.819098
WBGene00000830	3786.82	-0.0333796	0.430954	-0.0774552	0.938261	0.995899
WBGene00000831	2986.32	-0.210579	0.46303	-0.454784	0.649265	0.954809
WBGene00000832	2613.35	-0.169414	0.376991	-0.449384	0.653155	0.954809
WBGene00000833	7302.24	0.286276	0.546925	0.523428	0.600676	0.944501
WBGene00000834	718.709	0.132452	0.246971	0.536305	0.591748	0.94293
WBGene00000835	173.06	0.0687641	0.253349	0.27142	0.786068	0.976586
WBGene00000836	724.678	-0.0212427	0.22975	-0.09246	0.926333	0.994104
WBGene00000837	1180.2	-0.0461549	0.212836	-0.216857	0.82832	0.982927
WBGene00000838	780.547	-0.208203	0.224081	-0.929142	0.352816	0.87408
WBGene00000839	644.34	0.0414575	0.212844	0.194779	0.845566	0.984943
WBGene00000840	833.408	-0.00332706	0.288369	-0.0115375	0.990795	0.998892
WBGene00000841	153.273	0.563848	0.59124	0.953671	0.34025	0.870818
WBGene00000843	442.672	0.377796	0.286431	1.31898	0.187176	0.798753
WBGene00000845	120.164	0.239199	0.373871	0.63979	0.522309	0.930747
WBGene00000846	296.994	0.255999	0.255218	1.00306	0.315832	0.859905
WBGene00000851	1.97845	0.245231	1.30818	0.187459	0.851301	NA
WBGene00000853	45.8501	1.55688	0.791806	1.96624	0.0492709	0.624621
WBGene00000854	416.613	0.00633702	0.198262	0.0319628	0.974502	0.997267
WBGene00000857	281.166	0.243248	0.396857	0.612937	0.539918	0.933032
WBGene00000858	239.378	0.44862	0.390037	1.1502	0.250062	0.835311
WBGene00000859	0.594787	-0.972081	3.18604	-0.305106	0.760285	NA
WBGene00000860	5.43576	0.981521	0.9272	1.05859	0.289788	0.852802
WBGene00000861	2.51023	-1.15494	1.79315	-0.644085	0.519521	NA
WBGene00000862	209.556	-0.465158	0.247302	-1.88093	0.059981	0.659935
WBGene00000863	327.212	0.367252	0.531756	0.690639	0.489793	0.916694
WBGene00000864	38.9248	1.35865	0.553642	2.45402	0.0141269	0.451131
WBGene00000865	382.185	1.14175	0.60007	1.9027	0.0570802	0.655342
WBGene00000866	26.3501	0.36289	0.700964	0.517701	0.604667	0.946128
WBGene00000867	29.0345	0.462502	0.958981	0.482285	0.629604	0.951223
WBGene00000868	509.209	1.42448	0.865848	1.64519	0.099931	0.722444
WBGene00000869	5346.19	-0.311083	0.20666	-1.50529	0.132249	0.75205
WBGene00000870	226.472	-0.149183	0.498631	-0.299186	0.764798	0.973295
WBGene00000871	175.22	1.00708	0.308219	3.26743	0.00108529	0.112803
WBGene00000872	1059.88	-0.368492	0.37344	-0.986749	0.323765	0.865487
WBGene00000874	982.416	-0.0170731	0.14246	-0.119845	0.904606	0.993982
WBGene00000875	671.706	1.84513	0.323994	5.69496	1.234e-08	7.33992e-06
WBGene00000876	1574.85	0.27478	0.286573	0.958847	0.337636	0.869627
WBGene00000877	831.924	-0.186697	0.220405	-0.84706	0.396962	0.892687
WBGene00000878	28.3225	-0.909263	0.485473	-1.87294	0.0610765	0.661911
WBGene00000879	2086.13	-0.237606	0.252865	-0.939655	0.347395	0.872351
WBGene00000880	578.529	0.148721	0.191669	0.775927	0.437792	0.905383
WBGene00000881	5140.06	-0.350504	0.340485	-1.02942	0.303281	0.855116
WBGene00000882	231.074	-0.0479414	0.526529	-0.0910517	0.927451	0.994104
WBGene00000883	3098.98	-0.00271625	0.253964	-0.0106954	0.991466	0.998892
WBGene00000884	387.249	0.272423	0.299802	0.908676	0.363521	0.876352
WBGene00000885	36.623	-0.169886	0.388363	-0.437441	0.661792	0.957785
WBGene00000886	84.8446	0.0756411	0.398095	0.190008	0.849303	0.984943
WBGene00000887	115.865	-0.325284	0.304405	-1.06859	0.285255	0.852292
WBGene00000888	125.875	-0.02727	0.381059	-0.0715638	0.942949	0.995899
WBGene00000889	642.159	-0.103318	0.274095	-0.376945	0.706215	0.966687
WBGene00000890	272.238	0.261442	0.239537	1.09145	0.275075	0.850966
WBGene00000891	304.147	0.37615	0.287464	1.30851	0.1907	0.802967
WBGene00000892	435.532	-0.0602971	0.331577	-0.181849	0.855701	0.985582
WBGene00000893	61.9926	0.821695	1.10103	0.746297	0.455488	0.91017
WBGene00000894	2127.99	-0.218998	0.140855	-1.55478	0.119999	0.742199
WBGene00000895	116.034	-0.892296	0.419108	-2.12903	0.0332514	0.583819
WBGene00000896	337.585	0.460987	0.315962	1.45899	0.144567	0.76224
WBGene00000897	764.469	-0.21137	0.16935	-1.24813	0.211984	0.81616
WBGene00000898	4612.93	-0.494338	0.330035	-1.49783	0.134177	0.754111
WBGene00000899	1240.71	-0.182362	0.184934	-0.98609	0.324089	0.865487
WBGene00000900	1512.74	-0.457597	0.204897	-2.23331	0.0255288	0.538897
WBGene00000901	2514.08	-0.481229	0.410753	-1.17158	0.241367	0.831039
WBGene00000902	45.7404	1.1064	0.895377	1.23568	0.216578	0.819098
WBGene00000903	1084.85	-0.23762	0.514064	-0.462238	0.643911	0.954039
WBGene00000904	352.937	-0.184862	0.209759	-0.881306	0.378152	0.884204
WBGene00000905	42.5152	-0.294156	0.372337	-0.790027	0.429512	0.903202
WBGene00000906	182.407	0.185021	0.302545	0.611551	0.540835	0.933268
WBGene00000907	167.5	0.472095	0.314365	1.50174	0.133164	0.753531
WBGene00000908	950.919	-0.342096	0.196766	-1.73859	0.0821063	0.696518
WBGene00000910	716.542	-0.262145	0.317807	-0.824857	0.409453	0.898352
WBGene00000911	3151.12	0.0490684	0.215943	0.227228	0.820246	0.981895
WBGene00000912	4305	-0.116502	0.236501	-0.492605	0.622292	0.949461
WBGene00000913	630.334	0.286078	0.236792	1.20814	0.226992	0.826532
WBGene00000914	933.162	0.061252	0.166096	0.368775	0.712296	0.967365
WBGene00000915	29255.7	-0.22406	0.27764	-0.807016	0.419657	0.901549
WBGene00000917	189.692	-0.00612614	0.298406	-0.0205296	0.983621	0.998698
WBGene00000920	76.9754	0.361153	0.762326	0.473751	0.635677	0.952039
WBGene00000923	338.373	0.0866548	0.225429	0.384399	0.700683	0.966409
WBGene00000928	416.025	0.472554	1.50512	0.313964	0.753548	0.972822
WBGene00000929	333.647	-0.332387	0.448748	-0.740698	0.458877	0.91017
WBGene00000930	0.609161	-1.42634	2.50727	-0.568884	0.569435	NA
WBGene00000931	3908.82	0.220208	0.404696	0.544131	0.586351	0.942553
WBGene00000932	1025.05	0.589912	1.13137	0.521414	0.602078	0.94491
WBGene00000933	478.376	0.245618	0.221843	1.10717	0.268221	0.844697
WBGene00000934	219.463	-0.0109158	0.267171	-0.0408568	0.96741	0.997267
WBGene00000935	69.5297	-0.11384	0.269416	-0.422542	0.672629	0.960766
WBGene00000936	462.513	-0.47413	0.213651	-2.21918	0.0264747	0.543011
WBGene00000937	214.34	-0.0390905	0.222746	-0.175494	0.860691	0.98578
WBGene00000938	2744.32	-0.104542	0.30805	-0.339368	0.734332	0.970023
WBGene00000939	1562.79	0.604839	0.201474	3.00207	0.00268152	0.185132
WBGene00000940	196.694	0.0166045	0.225567	0.0736122	0.941319	0.995899
WBGene00000941	310.289	-0.359122	0.343646	-1.04504	0.296007	0.852802
WBGene00000942	4786.43	0.0725023	0.349934	0.207188	0.835863	0.982927
WBGene00000950	137.194	0.202478	0.271204	0.746588	0.455312	0.91017
WBGene00000951	201.071	0.0444837	0.406291	0.109487	0.912816	0.993982
WBGene00000952	41.695	0.321742	0.391508	0.821803	0.411189	0.89907
WBGene00000953	59.0299	0.351354	0.438058	0.802073	0.422511	0.902749
WBGene00000955	283.979	0.53968	0.413432	1.30537	0.191768	0.804584
WBGene00000958	1387.28	-0.222661	0.210797	-1.05628	0.29084	0.852802
WBGene00000959	1261.35	-0.25462	0.216852	-1.17417	0.240329	0.830544
WBGene00000960	188.534	-0.135059	0.416945	-0.323927	0.745994	0.972396
WBGene00000961	649.257	0.224618	0.485546	0.462609	0.643645	0.954039
WBGene00000962	4720.86	-0.379067	0.364745	-1.03927	0.298681	0.852802
WBGene00000963	662.209	-0.540185	0.395089	-1.36725	0.171547	0.787231
WBGene00000964	927.113	-0.521814	0.365264	-1.42859	0.153121	0.770635
WBGene00000965	493.672	-0.236706	0.342325	-0.691464	0.489274	0.916694
WBGene00000966	264.042	-0.0356072	0.348373	-0.10221	0.91859	0.993982
WBGene00000967	308.526	0.43319	0.347274	1.2474	0.212251	0.81616
WBGene00000968	70.1906	0.74832	0.461532	1.62138	0.104936	0.724156
WBGene00000969	182.397	0.0406582	0.447793	0.090797	0.927654	0.994104
WBGene00000970	479.504	0.5712	0.381209	1.49839	0.134032	0.754111
WBGene00000971	133.549	-0.252728	0.624093	-0.404953	0.685512	0.962789
WBGene00000972	77.7815	1.43299	1.09723	1.30601	0.191551	0.804107
WBGene00000973	775.51	0.142859	0.306376	0.466288	0.64101	0.953856
WBGene00000974	19.2179	-0.286526	0.477856	-0.599608	0.548768	0.935379
WBGene00000975	447.136	0.577946	0.38943	1.48408	0.137787	0.757779
WBGene00000976	1363.65	0.246122	0.472633	0.520747	0.602543	0.945255
WBGene00000977	310.449	0.599798	0.354973	1.6897	0.0910853	0.709639
WBGene00000978	242.298	-0.582931	0.394424	-1.47793	0.139427	0.759033
WBGene00000979	16.8008	0.558403	0.92889	0.601151	0.547739	0.934759
WBGene00000980	626.294	-0.23511	0.27983	-0.840188	0.400803	0.894562
WBGene00000981	552.891	0.800111	0.472684	1.6927	0.0905128	0.708468
WBGene00000982	414.773	0.473065	0.395692	1.19554	0.231877	0.828768
WBGene00000983	798.798	0.395927	0.407661	0.971215	0.331441	0.867593
WBGene00000984	699.221	-0.076858	0.311018	-0.247117	0.804817	0.979949
WBGene00000985	955.391	-0.0122038	0.252568	-0.0483187	0.961462	0.997267
WBGene00000986	21.1663	0.471366	0.907822	0.519227	0.603602	0.945862
WBGene00000987	575.359	-0.11554	0.243522	-0.474454	0.635176	0.951658
WBGene00000988	233.142	-0.140658	0.339503	-0.414305	0.678651	0.961457
WBGene00000989	47.53	-0.00053997	0.486869	-0.00110907	0.999115	1
WBGene00000990	84.1774	0.60181	1.00783	0.597137	0.550416	0.936214
WBGene00000991	1811.48	0.566403	0.410418	1.38006	0.167567	0.783677
WBGene00000992	143.488	-0.074602	0.523196	-0.142589	0.886615	0.99165
WBGene00000993	400.644	-0.102517	0.419382	-0.244448	0.806884	0.979949
WBGene00000994	206.859	0.430975	0.251436	1.71405	0.0865189	0.703848
WBGene00000995	717.577	0.135927	0.430918	0.315435	0.752431	0.972822
WBGene00000996	412.172	0.765235	0.430432	1.77783	0.0754317	0.692672
WBGene00000998	9980.71	-0.79404	0.344636	-2.304	0.0212227	0.517866
WBGene00001000	2783.53	0.359856	0.492802	0.730225	0.465253	0.911469
WBGene00001001	590.135	0.333874	0.330449	1.01036	0.312322	0.858381
WBGene00001002	398.467	0.345644	0.28336	1.2198	0.222539	0.824028
WBGene00001005	1374.68	-0.317476	0.300977	-1.05482	0.29151	0.852802
WBGene00001006	3904.46	0.291184	0.349997	0.831964	0.405429	0.895267
WBGene00001007	577.964	0.108074	0.308751	0.350038	0.726311	0.969521
WBGene00001008	3330.3	-0.148701	0.318847	-0.466372	0.640949	0.953856
WBGene00001016	429.112	1.27332	0.236612	5.38146	7.38824e-08	3.5706e-05
WBGene00001017	1622.97	0.137699	0.175793	0.783302	0.43345	0.903972
WBGene00001018	451.112	0.0123757	0.195037	0.0634531	0.949406	0.996802
WBGene00001019	676.645	0.189944	0.127927	1.48478	0.137603	0.757384
WBGene00001020	119.382	0.802044	0.33093	2.4236	0.0153674	0.463268
WBGene00001021	47.164	-0.107009	0.358688	-0.298334	0.765448	0.973295
WBGene00001022	137.279	0.168003	0.294168	0.571114	0.567923	0.939545
WBGene00001023	2358.03	-0.0221868	0.186483	-0.118974	0.905296	0.993982
WBGene00001025	765.964	0.351749	0.302332	1.16345	0.244646	0.832865
WBGene00001026	1249.05	0.34074	0.310065	1.09893	0.271798	0.847623
WBGene00001027	240.628	0.382335	0.25554	1.49618	0.134606	0.754111
WBGene00001028	511.417	0.591737	0.215026	2.75193	0.00592449	0.303822
WBGene00001029	365.346	1.23158	0.538334	2.28776	0.0221517	0.520058
WBGene00001030	3415.42	0.0214881	0.219666	0.0978219	0.922074	0.993982
WBGene00001031	1092.33	-0.135834	0.507684	-0.267557	0.789041	0.978574
WBGene00001032	528.084	-0.225874	0.156669	-1.44173	0.149379	0.769417
WBGene00001033	150.125	0.303132	0.342593	0.884816	0.376256	0.88217
WBGene00001034	406.548	0.518738	0.209006	2.48193	0.0130673	0.438526
WBGene00001035	202.269	0.141997	0.230606	0.615754	0.538057	0.93272
WBGene00001036	121.713	-0.00298508	0.34325	-0.00869651	0.993061	0.998892
WBGene00001037	2675.22	0.354953	0.218514	1.6244	0.104291	0.722444
WBGene00001038	2368.88	0.084314	0.234804	0.359082	0.719534	0.968222
WBGene00001039	154.131	0.0377589	0.276791	0.136417	0.891492	0.992883
WBGene00001040	152.166	0.386126	0.266744	1.44755	0.147743	0.76621
WBGene00001041	256.832	0.294096	0.288859	1.01813	0.308615	0.857019
WBGene00001042	301.353	0.337303	0.260544	1.29461	0.195454	0.807777
WBGene00001043	634.028	0.05878	0.19997	0.293945	0.7688	0.973346
WBGene00001044	27.9574	0.207379	0.536698	0.386398	0.699202	0.966409
WBGene00001045	337.455	0.529818	0.658379	0.804732	0.420974	0.902538
WBGene00001046	154.605	0.485097	0.342614	1.41587	0.156814	0.774554
WBGene00001047	1596.06	0.173851	0.218634	0.795168	0.426516	0.903202
WBGene00001048	213.895	0.1185	0.258156	0.459027	0.646215	0.954809
WBGene00001049	405.818	1.37385	0.267188	5.14189	2.71984e-07	0.000100148
WBGene00001050	121.635	0.0717428	0.314797	0.227902	0.819723	0.981895
WBGene00001051	265.077	0.367229	0.423502	0.867125	0.385873	0.887049
WBGene00001052	361.143	-0.0967592	0.26718	-0.36215	0.71724	0.968222
WBGene00001053	317.737	-0.32162	0.307928	-1.04447	0.29627	0.852802
WBGene00001054	302.207	-0.0533636	0.210513	-0.253493	0.799887	0.979949
WBGene00001055	191.359	0.144002	0.349921	0.411527	0.680686	0.961845
WBGene00001056	1221.56	-0.0424415	0.144543	-0.293626	0.769044	0.973346
WBGene00001057	726.295	0.393431	0.2131	1.84623	0.0648593	0.674092
WBGene00001058	1377.24	-0.0736054	0.222578	-0.330695	0.740875	0.971642
WBGene00001059	306.049	-1.29622	0.718332	-1.80449	0.0711544	0.685825
WBGene00001060	303.875	0.23822	0.202192	1.17819	0.238721	0.829661
WBGene00001061	401.506	0.808541	0.268805	3.00792	0.00263047	0.183244
WBGene00001062	1.33457	2.59701	1.95978	1.32515	0.185121	NA
WBGene00001063	58.9147	0.847025	0.91626	0.924438	0.355259	0.87408
WBGene00001064	173.424	0.855569	1.27017	0.673585	0.500575	0.921682
WBGene00001065	104.102	0.138682	1.41601	0.0979379	0.921982	0.993982
WBGene00001066	202.804	-0.670462	1.34889	-0.497046	0.619156	0.949461
WBGene00001067	352.337	-0.731067	1.1518	-0.634716	0.525614	0.930747
WBGene00001068	196.433	-0.631877	0.752917	-0.839239	0.401335	0.894654
WBGene00001069	198.827	0.797435	1.51194	0.527425	0.597899	0.944215
WBGene00001070	66.6496	-0.729719	1.13737	-0.641582	0.521144	0.930007
WBGene00001071	58.7363	-0.218596	1.21587	-0.179786	0.857321	0.985678
WBGene00001072	279.703	0.943498	1.47525	0.639552	0.522464	0.930747
WBGene00001073	1225.84	0.107984	0.413393	0.261214	0.793927	0.979453
WBGene00001074	266.184	-1.0925	1.31817	-0.828803	0.407216	0.896491
WBGene00001075	1475.63	4.17796	1.63806	2.55055	0.0107553	0.397977
WBGene00001076	1259.71	3.51591	1.57274	2.23553	0.0253827	0.538897
WBGene00001077	637.03	0.570619	0.750085	0.760739	0.446813	0.907653
WBGene00001078	213.334	-0.171224	0.381722	-0.448557	0.653751	0.954824
WBGene00001079	7.43577	-0.0858493	1.12005	-0.0766479	0.938904	0.995899
WBGene00001080	1896.67	-0.364121	0.515312	-0.706603	0.479813	0.915533
WBGene00001081	3150.98	-0.410755	0.260669	-1.57577	0.115078	0.737538
WBGene00001082	1029.73	-0.09917	0.236109	-0.420018	0.674473	0.961268
WBGene00001085	1066.31	0.146067	0.264127	0.553016	0.580252	0.941788
WBGene00001086	2113.88	-0.0584457	0.24509	-0.238466	0.81152	0.980478
WBGene00001087	1567.69	-0.116154	0.200333	-0.579808	0.562044	0.936957
WBGene00001088	671.875	-0.346794	0.307118	-1.12919	0.258819	0.838238
WBGene00001089	1037.24	0.0202224	0.372151	0.0543393	0.956665	0.996802
WBGene00001090	565.4	-0.301444	0.323275	-0.93247	0.351093	0.873714
WBGene00001092	147.589	0.402952	0.191313	2.10624	0.0351835	0.590775
WBGene00001093	968.709	0.10752	0.168844	0.636804	0.524252	0.930747
WBGene00001094	2107.84	0.15972	0.205284	0.778042	0.436544	0.904374
WBGene00001095	206.053	0.566597	0.307468	1.84279	0.0653603	0.677478
WBGene00001096	29.8607	-0.0401998	0.586565	-0.0685342	0.94536	0.996543
WBGene00001099	961.263	0.0702357	0.273407	0.256891	0.797263	0.979453
WBGene00001101	1725.4	-0.116059	0.151918	-0.763958	0.444892	0.906801
WBGene00001102	324.76	1.34485	0.429758	3.12931	0.00175216	0.144905
WBGene00001103	6.67168	-0.159152	1.57823	-0.100842	0.919676	0.993982
WBGene00001104	29.2692	1.35542	1.72626	0.785178	NA	NA
WBGene00001105	61.7872	2.57797	1.58719	1.62424	0.104325	0.722444
WBGene00001106	3.6009	1.6987	1.0871	1.5626	0.118147	NA
WBGene00001107	12.3911	0.477236	0.753044	0.633743	0.526249	0.930747
WBGene00001108	48.3837	3.08819	1.12496	2.74516	0.00604813	0.30733
WBGene00001109	75.4264	0.537737	0.412792	1.30268	0.192683	0.805157
WBGene00001110	237.122	-0.0710268	0.287955	-0.246659	0.805172	0.979949
WBGene00001112	363.355	0.511068	0.22288	2.29302	0.0218469	0.517866
WBGene00001113	2217.87	-0.136408	0.243741	-0.559644	0.575722	0.940951
WBGene00001115	486.884	0.210267	0.287194	0.732143	0.464081	0.911058
WBGene00001116	772.718	-0.120327	0.254262	-0.473243	0.63604	0.952087
WBGene00001117	207.903	0.196719	0.281523	0.698767	0.484697	0.916646
WBGene00001118	495.51	-0.125703	0.214685	-0.585523	0.558196	0.936957
WBGene00001119	110.437	-0.252995	0.310707	-0.814256	0.415498	0.899869
WBGene00001121	114.258	0.268341	0.23861	1.1246	0.260758	0.839954
WBGene00001122	233.877	-0.121883	0.195922	-0.622102	0.533875	0.931836
WBGene00001123	62.5597	1.39959	0.802007	1.74511	0.080966	0.694663
WBGene00001127	147.6	0.215261	0.208972	1.0301	0.302964	0.855116
WBGene00001129	100.537	0.167835	0.266877	0.628886	0.529423	0.931426
WBGene00001130	1908.87	-0.192987	0.388371	-0.496913	0.61925	0.949461
WBGene00001131	6539.89	-0.422802	0.309354	-1.36673	0.171711	0.787267
WBGene00001132	2938.95	0.0308129	0.24961	0.123444	0.901755	0.993982
WBGene00001133	98.8901	-0.307845	0.400173	-0.76928	0.441727	0.905872
WBGene00001134	921.478	0.51795	0.267465	1.93651	0.0528048	0.639486
WBGene00001135	472.138	-0.0722829	0.233874	-0.309067	0.75727	0.972822
WBGene00001136	46.5446	0.68894	0.448338	1.53666	0.124378	0.748318
WBGene00001137	21625.4	-0.0319471	0.316033	-0.101088	0.919481	0.993982
WBGene00001145	1473.11	-0.199808	0.200261	-0.997737	0.318407	0.86107
WBGene00001147	39.9203	-0.655958	0.476443	-1.37678	0.16858	0.783677
WBGene00001148	369.371	0.0352083	0.440392	0.0799477	0.936279	0.99587
WBGene00001149	4321.43	-0.585036	0.353363	-1.65562	0.0977981	0.72109
WBGene00001150	27.0463	0.0649765	0.971361	0.0668923	0.946667	0.996802
WBGene00001151	239.98	-0.142213	0.21259	-0.668953	0.503525	0.922639
WBGene00001152	400.906	0.039399	0.466815	0.0843995	0.932739	0.995432
WBGene00001153	397.668	0.269599	0.507157	0.531588	0.595011	0.943645
WBGene00001154	217.986	-0.306845	0.466495	-0.657766	0.510689	0.924831
WBGene00001155	914.666	-0.032564	0.317066	-0.102704	0.918198	0.993982
WBGene00001156	443.006	0.596992	0.588193	1.01496	0.310126	0.857619
WBGene00001157	255.602	0.954231	0.369697	2.58112	0.00984809	0.388529
WBGene00001158	77.0927	2.68396	1.45804	1.8408	0.0656503	0.678354
WBGene00001159	232.912	0.106001	0.222587	0.476223	0.633915	0.951658
WBGene00001160	4148.16	0.0616725	0.582231	0.105924	0.915642	0.993982
WBGene00001161	271.912	0.451356	0.306147	1.47431	0.140398	0.759754
WBGene00001162	280.041	0.0775893	0.406433	0.190903	0.848601	0.984943
WBGene00001163	272.026	0.147357	0.284633	0.51771	0.604661	0.946128
WBGene00001164	0.807893	2.32808	2.18122	1.06733	0.285823	NA
WBGene00001165	129.003	0.347083	0.573458	0.605246	0.545016	0.933407
WBGene00001166	1111.41	1.03423	0.244156	4.23593	2.27604e-05	0.00475662
WBGene00001167	76148.6	-0.411362	0.298737	-1.37701	0.16851	0.783677
WBGene00001168	101540	-0.434464	0.330259	-1.31552	0.188334	0.799502
WBGene00001169	11571.2	0.0460785	0.481446	0.0957085	0.923752	0.993982
WBGene00001170	16.7153	1.85667	0.894232	2.07627	0.0378686	0.594445
WBGene00001171	477.103	-0.138479	0.437707	-0.316373	0.75172	0.972822
WBGene00001172	12071.2	-0.485292	0.350849	-1.38319	0.166606	0.78301
WBGene00001173	5658.09	-0.183244	0.293619	-0.624089	0.532569	0.931502
WBGene00001174	108.43	-0.244922	0.301055	-0.813547	0.415905	0.899869
WBGene00001175	53.3937	-0.235725	0.388288	-0.607088	0.543792	0.933407
WBGene00001177	4859.83	-0.341887	0.334433	-1.02229	0.306644	0.855116
WBGene00001178	1244.86	-0.100672	0.534342	-0.188404	0.85056	0.984943
WBGene00001179	1165.23	-0.105534	0.16004	-0.659424	0.509624	0.924831
WBGene00001182	570.482	-0.142045	0.159699	-0.889452	0.37376	0.880994
WBGene00001184	897.462	-0.714031	0.226257	-3.15584	0.00160038	0.13983
WBGene00001185	10.6781	-0.044195	0.764106	-0.0578388	0.953877	0.996802
WBGene00001186	335.986	-0.187072	0.448028	-0.417545	0.67628	0.961457
WBGene00001187	2126.22	0.146886	0.257336	0.570794	0.568139	0.939608
WBGene00001188	416.021	-0.01819	0.251737	-0.0722579	0.942397	0.995899
WBGene00001189	10620.7	-0.476064	0.334795	-1.42195	0.15504	0.773606
WBGene00001190	233.663	-0.0496244	0.282754	-0.175504	0.860684	0.98578
WBGene00001193	231.741	0.16304	0.27518	0.592486	0.553525	0.936612
WBGene00001194	3550.17	-0.370948	0.145912	-2.54227	0.0110136	0.398038
WBGene00001196	3641.75	-0.140824	0.29587	-0.475966	0.634098	0.951658
WBGene00001202	142.805	0.17868	0.244751	0.730045	0.465362	0.911474
WBGene00001204	92.6928	0.0853046	0.300934	0.283466	0.776819	0.974948
WBGene00001207	456.015	-0.340413	0.215308	-1.58105	0.113867	0.737072
WBGene00001208	952.528	-0.104826	0.204782	-0.51189	0.608728	0.946128
WBGene00001209	2389.18	0.226386	0.239472	0.945358	0.344476	0.872029
WBGene00001210	163.821	1.2685	0.771556	1.64409	0.100159	0.722444
WBGene00001211	87.167	-0.233566	0.350277	-0.666802	0.504899	0.922639
WBGene00001214	193.555	-0.635634	0.349497	-1.81871	0.0689556	0.682305
WBGene00001215	734.674	-0.0892206	0.565036	-0.157903	0.874534	0.988499
WBGene00001223	4.88337	0.215639	1.11262	0.193812	0.846323	NA
WBGene00001224	770.408	0.0139803	0.222466	0.0628425	0.949892	0.996802
WBGene00001225	4334.56	0.014825	0.265253	0.05589	0.955429	0.996802
WBGene00001226	1079.64	0.792197	0.505397	1.56747	0.117004	0.739508
WBGene00001227	1361.88	0.38096	0.28778	1.32379	0.185573	0.797501
WBGene00001228	1916.93	-0.0864454	0.175603	-0.492278	0.622523	0.949533
WBGene00001229	1542.91	0.262181	0.20438	1.28281	0.199558	0.811566
WBGene00001230	1616.82	-0.0415888	0.215035	-0.193405	0.846642	0.984943
WBGene00001231	563.395	0.462661	0.421825	1.09681	0.272725	0.8488
WBGene00001232	1376.84	-0.249993	0.198873	-1.25705	0.208735	0.814694
WBGene00001233	521.144	-0.0594416	0.198552	-0.299375	0.764654	0.973295
WBGene00001234	507.508	0.48156	0.473863	1.01624	0.309513	0.85744
WBGene00001235	193.982	-0.147532	0.275841	-0.534842	0.592759	0.943206
WBGene00001236	517.999	0.719158	0.393903	1.82573	0.0678916	0.679382
WBGene00001237	22.9762	-0.406026	0.492441	-0.824517	0.409646	0.898579
WBGene00001239	2329.86	0.193209	0.312259	0.618747	0.536083	0.932449
WBGene00001240	824.927	0.188601	0.240742	0.783414	0.433384	0.903972
WBGene00001241	186.092	0.515948	0.767083	0.672611	0.501195	0.921784
WBGene00001242	22.8479	0.835448	0.818859	1.02026	0.307606	0.856059
WBGene00001243	203.044	0.366067	0.674252	0.542924	0.587182	0.942553
WBGene00001244	328.631	0.669174	0.631345	1.05992	0.289182	0.852802
WBGene00001245	3.52676	1.04941	1.12967	0.928947	0.352916	NA
WBGene00001246	5.4095	-0.774005	0.948334	-0.816173	0.414401	0.899869
WBGene00001247	102.743	0.521708	0.423723	1.23125	0.21823	0.820352
WBGene00001248	274.958	0.194277	0.258666	0.751073	0.452609	0.908989
WBGene00001249	261.529	0.0135064	0.405053	0.0333449	0.9734	0.997267
WBGene00001250	240.551	0.105839	0.685852	0.154317	0.87736	0.989093
WBGene00001251	631.029	-0.446892	0.151194	-2.95575	0.00311908	0.206139
WBGene00001252	11.4299	-1.29977	0.580559	-2.23882	0.0251675	0.538897
WBGene00001253	230.521	-0.189937	0.217687	-0.872522	0.382924	0.886246
WBGene00001258	1047.52	0.206757	0.2812	0.735267	0.462177	0.910933
WBGene00001259	2035.49	0.275676	0.267045	1.03232	0.301923	0.853764
WBGene00001262	1465.8	0.469682	0.405461	1.15839	0.246706	0.832865
WBGene00001263	9521.48	-0.241757	0.506849	-0.47698	0.633377	0.951658
WBGene00001281	282.557	0.408638	0.261548	1.56238	0.118199	0.741487
WBGene00001284	747.3	0.193834	0.260396	0.74438	0.456647	0.91017
WBGene00001303	761.767	0.0997739	0.31995	0.311842	0.755161	0.972822
WBGene00001309	232.963	0.108275	0.239186	0.45268	0.650779	0.954809
WBGene00001310	3.13522	0.966664	2.09461	0.4615	0.64444	NA
WBGene00001311	2.94175	-1.15841	1.31968	-0.877791	0.380057	NA
WBGene00001320	457.339	-0.0580012	0.333442	-0.173947	0.861907	0.985829
WBGene00001324	570.292	-0.283742	0.198686	-1.4281	0.153264	0.771019
WBGene00001325	805.358	-0.249093	0.167434	-1.48771	0.136828	0.756813
WBGene00001328	3013.04	0.298151	0.603339	0.494168	0.621188	0.949461
WBGene00001329	2356.96	-0.0425931	0.226742	-0.187848	0.850996	0.984943
WBGene00001330	2220.98	-0.0904329	0.35033	-0.258136	0.796302	0.979453
WBGene00001331	584.629	0.330894	0.344284	0.961109	0.336497	0.869479
WBGene00001332	212.87	0.300696	0.233267	1.28906	0.197377	0.809229
WBGene00001333	3217.42	0.101952	0.164897	0.618279	0.536391	0.932449
WBGene00001334	606.19	0.16634	0.191734	0.867556	0.385637	0.887049
WBGene00001335	346.917	0.0194131	0.174866	0.111017	0.911603	0.993982
WBGene00001336	1606.59	-0.0575191	0.263618	-0.218191	0.82728	0.982927
WBGene00001337	2112.83	0.0283239	0.238365	0.118826	0.905413	0.993982
WBGene00001338	389.049	0.179961	0.198127	0.908313	0.363713	0.876413
WBGene00001340	1383.99	-0.178703	0.184798	-0.967016	0.333536	0.868114
WBGene00001345	948.079	0.130574	0.270549	0.482626	0.629362	0.951223
WBGene00001352	952.368	0.0780722	0.187277	0.416881	0.676766	0.961457
WBGene00001358	96.0401	0.281043	0.240814	1.16705	0.243189	0.832429
WBGene00001365	350.609	-0.0257827	0.27536	-0.0936327	0.925401	0.994104
WBGene00001366	1123.99	0.0362221	0.218032	0.166132	0.868053	0.986737
WBGene00001368	740.597	-0.188752	0.193137	-0.977298	0.328421	0.866981
WBGene00001371	168.353	-0.378989	0.301903	-1.25533	0.209358	0.814694
WBGene00001372	130.735	1.21286	0.331874	3.65459	0.000257595	0.0394884
WBGene00001373	63.3841	0.271852	0.344803	0.788426	0.430448	0.903484
WBGene00001374	864.677	0.0785441	0.231451	0.339355	0.734342	0.970023
WBGene00001377	200.393	0.179617	0.518389	0.34649	0.728974	0.969842
WBGene00001385	15033.4	-0.419323	0.337124	-1.24382	0.213564	0.816999
WBGene00001386	431.249	-0.407219	0.436623	-0.932656	0.350998	0.873681
WBGene00001387	127.401	0.665079	0.856055	0.776911	0.437211	0.904665
WBGene00001388	8.18336	-0.325312	1.04613	-0.310967	0.755826	0.972822
WBGene00001389	111.934	0.139627	0.54946	0.254116	0.799406	0.979949
WBGene00001390	566.966	-0.445935	0.379445	-1.17523	0.239903	0.830544
WBGene00001391	3093.12	-1.13308	0.566871	-1.99882	0.0456274	0.616553
WBGene00001392	437.065	-0.245959	0.512043	-0.480349	0.63098	0.951586
WBGene00001393	3781.78	-0.260823	0.379868	-0.686613	0.492326	0.917771
WBGene00001394	9599.18	-0.20211	0.386727	-0.522616	0.601241	0.944747
WBGene00001395	2937.8	0.0498381	0.409898	0.121586	0.903227	0.993982
WBGene00001396	3682.01	-0.149565	0.197085	-0.758885	0.447921	0.90804
WBGene00001397	134.204	0.977114	0.558636	1.74911	0.0802724	0.694663
WBGene00001398	7404.76	-0.639265	0.601292	-1.06315	0.287713	0.852802
WBGene00001399	15.3243	0.672819	0.943452	0.713146	0.475756	0.914702
WBGene00001400	73.4659	0.455487	0.338217	1.34673	0.178067	0.794139
WBGene00001401	44.3102	-0.539367	0.352296	-1.531	0.125768	0.74926
WBGene00001402	48.6341	0.155917	0.47349	0.329293	0.741934	0.971981
WBGene00001403	1076.95	-0.000320408	0.308359	-0.00103907	0.999171	1
WBGene00001404	718.713	0.118504	0.570218	0.207822	0.835368	0.982927
WBGene00001405	799.333	0.167509	0.200432	0.835742	0.4033	0.894858
WBGene00001406	118.928	0.0870435	0.335033	0.259806	0.795014	0.979453
WBGene00001410	1268.35	0.0874986	0.216197	0.404718	0.685685	0.962789
WBGene00001411	685.771	0.0168373	0.17557	0.0959012	0.923599	0.993982
WBGene00001412	728.367	-0.0135626	0.300691	-0.0451047	0.964024	0.997267
WBGene00001413	92.0194	0.40326	0.368131	1.09542	0.273331	0.849553
WBGene00001414	21.8592	0.600877	0.615332	0.97651	0.328812	0.866981
WBGene00001423	1583.76	1.07224	0.627371	1.7091	0.0874329	0.70528
WBGene00001424	0.15122	1.02135	6.8618	0.148846	0.881675	NA
WBGene00001425	205.897	0.0934677	0.259943	0.359571	0.719168	0.968222
WBGene00001426	1026.63	-0.104393	0.271435	-0.384597	0.700536	0.966409
WBGene00001427	2077.4	-0.273963	0.283551	-0.966186	0.333951	0.868139
WBGene00001428	273.787	0.272661	0.448425	0.608042	0.543159	0.933407
WBGene00001429	70.2669	0.754266	0.431814	1.74674	0.0806824	0.694663
WBGene00001430	103.76	0.462636	0.916262	0.504917	0.613617	0.948193
WBGene00001431	1066.77	0.193117	0.322368	0.599058	0.549134	0.93549
WBGene00001432	78.806	2.27369	1.09403	2.07827	0.0376841	0.594445
WBGene00001433	280.831	-1.42408	0.278001	-5.12257	3.01398e-07	0.000108398
WBGene00001434	54.7351	0.501737	0.58077	0.863917	0.387634	0.887455
WBGene00001435	21.1081	0.984382	1.85552	0.530515	0.595755	0.943797
WBGene00001436	20.5757	1.53541	1.70783	0.89904	0.368632	0.878774
WBGene00001437	7.81776	-0.74691	0.842446	-0.886597	0.375296	0.88217
WBGene00001438	143.301	-0.189847	0.295387	-0.642707	0.520414	0.929753
WBGene00001439	2761.43	-0.39965	0.345865	-1.15551	0.247883	0.833372
WBGene00001440	244.601	-0.068195	0.299857	-0.227425	0.820093	0.981895
WBGene00001441	4468.38	-0.189091	0.325226	-0.581413	0.560962	0.936957
WBGene00001442	37.103	-0.137369	0.422884	-0.324837	0.745304	0.972396
WBGene00001443	937.913	0.343888	0.327023	1.05157	0.292996	0.852802
WBGene00001444	4551.41	-0.400391	0.363739	-1.10076	0.271	0.847035
WBGene00001445	535.18	-0.759351	0.347118	-2.18759	0.0286996	0.562129
WBGene00001446	1351.66	-0.374991	0.377719	-0.992778	0.320818	0.862755
WBGene00001447	436.391	-0.462104	0.385081	-1.20002	0.230132	0.827536
WBGene00001448	1060.64	-0.704649	0.340674	-2.06839	0.038603	0.596178
WBGene00001449	1419.17	-0.607775	0.389994	-1.55842	0.119134	0.741487
WBGene00001450	513.78	-0.219221	0.329435	-0.665446	0.505765	0.922987
WBGene00001451	669.364	-0.473699	0.313338	-1.51178	0.130589	0.750583
WBGene00001452	2784.7	-0.594373	0.35552	-1.67184	0.094556	0.715677
WBGene00001453	351.753	-0.660258	0.319253	-2.06814	0.0386272	0.596178
WBGene00001454	1813.64	-0.517069	0.316685	-1.63276	0.10252	0.722444
WBGene00001455	1831.5	-0.363946	0.376182	-0.967473	0.333307	0.868114
WBGene00001456	871.002	-0.419574	0.280465	-1.49599	0.134655	0.754111
WBGene00001457	2930.16	-0.528851	0.428963	-1.23286	0.217628	0.819407
WBGene00001458	1353.07	-0.716458	0.3645	-1.96559	0.0493457	0.624621
WBGene00001459	1433.53	-0.510551	0.3462	-1.47473	0.140286	0.759754
WBGene00001460	1220.55	-0.505552	0.298461	-1.69386	0.090291	0.708468
WBGene00001461	2381.42	-0.455196	0.310367	-1.46664	0.142475	0.761199
WBGene00001462	1034.55	-0.614484	0.2838	-2.1652	0.0303722	0.573739
WBGene00001463	466.042	-0.460329	0.559296	-0.82305	0.41048	0.89907
WBGene00001464	671.646	-0.490658	0.317118	-1.54724	0.121805	0.744556
WBGene00001465	248.031	-0.0734901	0.307378	-0.239087	0.811038	0.980451
WBGene00001466	75.2895	0.808094	0.413198	1.95571	0.0504995	0.629499
WBGene00001468	86.8236	0.307912	0.371721	0.828343	0.407476	0.896491
WBGene00001470	654.924	-0.0012251	0.299133	-0.0040955	0.996732	0.999682
WBGene00001475	897.405	0.187086	0.390888	0.478616	0.632212	0.951658
WBGene00001476	698.902	-0.122206	0.249579	-0.489646	0.624384	0.949577
WBGene00001477	481.264	3.94033	1.94752	2.02325	NA	NA
WBGene00001478	178.28	0.702844	0.419812	1.67419	0.0940936	0.715677
WBGene00001479	866.365	0.211972	0.441547	0.480068	0.631179	0.951586
WBGene00001480	390.369	0.505136	0.398436	1.2678	0.20487	0.814269
WBGene00001481	60.7571	0.0333234	0.36956	0.0901706	0.928152	0.994104
WBGene00001482	31.9396	-0.317033	0.480104	-0.660343	0.509033	0.924649
WBGene00001483	10.4067	-0.245101	0.702307	-0.348994	0.727094	0.969521
WBGene00001484	597.698	-0.362602	0.239942	-1.51121	0.130736	0.750583
WBGene00001485	345.038	-0.220265	0.235147	-0.936714	0.348906	0.873015
WBGene00001486	48.6598	-0.132901	0.375184	-0.354228	0.723168	0.969217
WBGene00001487	64.8687	-1.07468	0.604542	-1.77768	0.0754566	0.692672
WBGene00001488	28565.3	-0.707125	0.381864	-1.85177	0.0640586	0.671638
WBGene00001489	1009.68	0.0794635	0.21438	0.370667	0.710885	0.967315
WBGene00001490	1013.82	-0.207637	0.186248	-1.11484	0.264917	0.842125
WBGene00001491	2669.5	0.0422435	0.405597	0.104152	0.917049	0.993982
WBGene00001492	972.328	-0.317649	0.360766	-0.880484	0.378597	0.884306
WBGene00001493	3573.03	-0.351013	0.159019	-2.20736	0.027289	0.546842
WBGene00001494	663.76	-0.12853	0.238544	-0.538812	0.590017	0.94293
WBGene00001495	675.295	-0.262857	0.271013	-0.969908	0.332093	0.867604
WBGene00001496	1835.45	0.207032	0.334964	0.618072	0.536528	0.932449
WBGene00001497	505.445	0.344115	0.317158	1.08499	0.277924	0.851733
WBGene00001498	1410.86	-0.119895	0.19063	-0.62894	0.529388	0.931426
WBGene00001499	334.437	-0.0443523	0.232428	-0.190822	0.848665	0.984943
WBGene00001500	682.736	0.290616	0.748437	0.388297	0.697796	0.96588
WBGene00001501	2429.88	-0.0333625	0.285972	-0.116663	0.907127	0.993982
WBGene00001502	8008.66	-0.0876758	0.289323	-0.303038	0.761861	0.972822
WBGene00001503	2861.01	-0.154095	0.278372	-0.553555	0.579883	0.941788
WBGene00001505	431.449	-0.212347	0.341996	-0.620903	0.534663	0.9323
WBGene00001506	110.258	0.235781	0.32755	0.719833	0.471628	0.912746
WBGene00001507	11.3414	0.735377	0.65947	1.1151	0.264806	0.84212
WBGene00001508	272.478	0.458244	0.29935	1.5308	0.125819	0.74926
WBGene00001509	1140.95	0.111204	0.216051	0.51471	0.606755	0.946128
WBGene00001510	845.746	-0.0333807	0.273494	-0.122053	0.902857	0.993982
WBGene00001511	317.617	1.17326	0.404623	2.89965	0.00373583	0.233905
WBGene00001512	191.544	-0.31368	0.237257	-1.32211	0.186131	0.797501
WBGene00001513	341.075	0.161292	0.272723	0.591413	0.554244	0.936661
WBGene00001514	75.8063	-0.143167	0.255061	-0.561306	0.574589	0.940654
WBGene00001515	439.8	-0.197762	0.246868	-0.801083	0.423083	0.902749
WBGene00001516	1681.64	-0.176994	0.15467	-1.14433	0.252485	0.83643
WBGene00001517	322.063	-0.130897	0.283343	-0.461973	0.6441	0.954039
WBGene00001518	444.382	-0.210549	0.221361	-0.951157	0.341525	0.87134
WBGene00001519	499.215	0.144315	0.212512	0.679094	0.497078	0.920945
WBGene00001520	2643.76	-0.272977	0.216676	-1.25984	0.207729	0.814694
WBGene00001522	99.057	1.46869	0.854289	1.7192	0.085578	0.701084
WBGene00001523	303.878	-0.231729	0.432639	-0.535618	0.592223	0.942935
WBGene00001526	822.024	0.0511297	0.257564	0.198513	0.842644	0.984943
WBGene00001527	1414.13	0.500258	0.262338	1.90692	0.0565307	0.651451
WBGene00001528	7.83363	-0.809014	0.956301	-0.845982	0.397563	0.892735
WBGene00001529	4.74466	-1.05779	1.17645	-0.89914	0.368578	NA
WBGene00001530	42.5644	-0.53239	0.569542	-0.934768	0.349908	0.873015
WBGene00001531	33.1665	-0.710316	0.485859	-1.46198	0.143747	0.761971
WBGene00001532	148.963	0.419206	0.589246	0.711427	0.476819	0.914702
WBGene00001533	31.3404	0.103284	0.438046	0.235783	0.813601	0.980779
WBGene00001534	84.9357	-0.185176	0.331874	-0.557971	0.576864	0.94166
WBGene00001535	156.844	0.504965	0.301013	1.67755	0.0934347	0.714336
WBGene00001536	124.089	0.0683912	0.536106	0.12757	0.898489	0.993982
WBGene00001537	489.298	-0.396645	0.301834	-1.31412	0.188806	0.800409
WBGene00001538	1247.66	-0.351699	0.265666	-1.32384	0.185556	0.797501
WBGene00001539	20.9299	0.0121464	0.501877	0.0242019	0.980692	0.998456
WBGene00001540	32.9211	-0.0557314	0.389355	-0.143138	0.886181	0.991586
WBGene00001541	507.926	-0.301819	0.373305	-0.808504	0.418801	0.9008
WBGene00001542	50.846	-0.164678	0.532743	-0.309113	0.757235	0.972822
WBGene00001543	189.802	-0.0500527	0.496277	-0.100856	0.919664	0.993982
WBGene00001544	237.905	-0.133825	0.253058	-0.52883	0.596924	0.943872
WBGene00001545	31.4907	1.14228	0.506647	2.25458	0.0241598	0.53483
WBGene00001546	288.004	-0.131439	0.293216	-0.448267	0.653961	0.954824
WBGene00001547	226.29	0.118461	0.382584	0.309634	0.75684	0.972822
WBGene00001548	301.503	-0.00781061	0.328907	-0.0237471	0.981054	0.998587
WBGene00001549	54.8488	-0.635102	0.398247	-1.59474	0.11077	0.731448
WBGene00001550	32.4854	-0.385544	0.387309	-0.995442	0.319522	0.861566
WBGene00001551	45.5293	0.423846	0.35919	1.18	0.237998	0.829661
WBGene00001552	93.9645	-0.206073	0.23917	-0.861616	0.388899	0.888534
WBGene00001553	77.0292	0.790515	0.345565	2.2876	0.0221609	0.520058
WBGene00001554	131.496	-0.0548504	0.420365	-0.130483	0.896184	0.993208
WBGene00001555	263.273	-0.431861	0.296675	-1.45567	0.145483	0.763127
WBGene00001556	127.785	-0.321186	0.207339	-1.54909	0.121361	0.744092
WBGene00001557	137.077	0.347741	0.341429	1.01849	0.308447	0.856858
WBGene00001558	4188.33	-0.119539	0.143921	-0.830587	0.406207	0.895712
WBGene00001559	1105.88	-0.228428	0.228517	-0.999609	0.3175	0.861045
WBGene00001560	1442.9	-0.543248	0.274923	-1.976	0.0481549	0.624621
WBGene00001561	3303.87	-0.222947	0.270974	-0.822759	0.410645	0.89907
WBGene00001562	2540.5	-0.16927	0.238763	-0.708947	0.478357	0.914776
WBGene00001563	762.484	-0.112019	0.269221	-0.416088	0.677346	0.961457
WBGene00001564	7760.21	-0.0379866	1.07362	-0.0353818	0.971775	0.997267
WBGene00001565	1404.98	-0.327752	0.189623	-1.72843	0.0839104	0.699203
WBGene00001566	216.765	0.339877	0.301801	1.12616	0.260096	0.838871
WBGene00001568	588.055	0.28569	0.212678	1.3433	0.179175	0.795369
WBGene00001569	150.302	0.246779	0.470877	0.524085	0.60022	0.944501
WBGene00001570	696.761	0.301599	0.327918	0.919741	0.357708	0.87408
WBGene00001571	156.801	0.481397	0.336509	1.43056	0.152555	0.769755
WBGene00001572	883.135	0.281427	0.38424	0.732427	0.463908	0.911058
WBGene00001574	2533.55	-0.153415	0.135183	-1.13487	0.256431	0.838238
WBGene00001575	26.7566	0.0382218	0.556991	0.068622	0.945291	0.996543
WBGene00001577	359.487	0.705659	0.517057	1.36476	0.172329	0.787267
WBGene00001578	524.663	-0.785021	0.492718	-1.59325	0.111105	0.732668
WBGene00001579	516.544	-0.134889	0.348095	-0.387508	0.69838	0.965965
WBGene00001580	471.491	0.0501823	0.240286	0.208844	0.83457	0.982927
WBGene00001581	21626.9	-0.436979	0.496462	-0.880186	0.378759	0.884306
WBGene00001582	1367.59	0.22118	0.271834	0.81366	0.41584	0.899869
WBGene00001583	281.633	0.0283517	0.35252	0.0804257	0.935899	0.995745
WBGene00001584	478.208	0.120159	0.229739	0.523023	0.600958	0.944501
WBGene00001585	147.168	0.00492095	0.263841	0.0186512	0.985119	0.998892
WBGene00001586	154.327	-0.13714	0.296867	-0.461956	0.644113	0.954039
WBGene00001587	158.817	0.0480252	0.296866	0.161774	0.871484	0.987492
WBGene00001588	122.968	-0.0160043	0.279894	-0.0571797	0.954402	0.996802
WBGene00001589	617.401	0.108048	0.175886	0.614306	0.539013	0.932837
WBGene00001590	114.393	0.594879	0.365274	1.62858	0.103401	0.722444
WBGene00001591	642.817	-0.81386	0.565681	-1.43873	0.150228	0.769618
WBGene00001592	263.125	-0.598413	0.350338	-1.7081	0.0876172	0.70528
WBGene00001593	145.601	0.0590141	0.28743	0.205317	0.837325	0.983386
WBGene00001594	343.146	-0.121666	0.258285	-0.471052	0.637603	0.952801
WBGene00001595	66.643	0.251421	0.593492	0.423629	0.671836	0.960733
WBGene00001596	1799.43	-0.153032	0.198019	-0.772815	0.439632	0.905709
WBGene00001597	96.9716	0.286517	0.438915	0.652784	0.513896	0.926038
WBGene00001598	1275.51	0.0438512	0.187589	0.233762	0.81517	0.981107
WBGene00001599	232.558	-0.0611409	0.251502	-0.243103	0.807926	0.979949
WBGene00001600	95.0318	-0.165511	0.360269	-0.459411	0.645939	0.954732
WBGene00001601	321.986	-0.176624	0.293042	-0.602727	0.54669	0.933986
WBGene00001602	442.426	-0.115232	0.17038	-0.676328	0.498833	0.921575
WBGene00001603	6.14029	0.326911	1.18723	0.275356	0.783043	0.975806
WBGene00001604	2957.38	-0.0606828	0.607803	-0.0998397	0.920472	0.993982
WBGene00001606	204.174	3.07809	0.282263	10.905	1.09071e-27	8.43391e-24
WBGene00001607	145.844	0.450552	0.546497	0.824436	0.409692	0.898579
WBGene00001608	233.573	0.834188	0.460125	1.81296	0.0698381	0.684604
WBGene00001609	182.011	0.294402	0.350641	0.83961	0.401127	0.894594
WBGene00001612	148.613	0.48734	0.251743	1.93587	0.0528842	0.639486
WBGene00001613	108.238	0.294621	0.338535	0.870282	0.384146	0.886933
WBGene00001614	56.4393	0.038099	0.339711	0.112151	0.910704	0.993982
WBGene00001615	570.886	0.262113	0.217486	1.2052	0.228128	0.826532
WBGene00001616	328.442	0.214329	0.25291	0.84745	0.396744	0.892467
WBGene00001617	389.314	0.0853567	0.160331	0.532378	0.594464	0.943645
WBGene00001618	47.4318	-0.308022	0.384136	-0.801858	0.422635	0.902749
WBGene00001619	32.1189	-0.126585	0.364092	-0.347672	0.728087	0.969842
WBGene00001620	1284.12	-0.29268	0.476181	-0.614641	0.538792	0.932837
WBGene00001621	271.944	-0.373458	0.284114	-1.31446	0.188691	0.800138
WBGene00001622	498.093	-0.0708418	0.244695	-0.28951	0.772191	0.973602
WBGene00001623	205.446	0.0358454	0.416403	0.0860835	0.9314	0.995134
WBGene00001624	85.4757	0.395155	0.283774	1.3925	0.163772	0.781706
WBGene00001625	76.0922	-0.502528	0.309396	-1.62422	0.104328	0.722444
WBGene00001626	17.4623	0.31297	0.51359	0.609378	0.542274	0.933368
WBGene00001627	173.387	0.696605	0.356077	1.95633	0.0504261	0.629499
WBGene00001628	525.909	0.0601411	0.211237	0.28471	0.775867	0.974948
WBGene00001629	448.544	0.047768	0.287258	0.166289	0.867929	0.986737
WBGene00001630	707.89	-0.203529	0.202294	-1.00611	0.314364	0.858948
WBGene00001631	860.799	-0.335303	0.223772	-1.49842	0.134025	0.754111
WBGene00001632	530.573	-0.274006	0.365853	-0.74895	0.453887	0.909009
WBGene00001633	313.827	0.111355	0.373195	0.298384	0.76541	0.973295
WBGene00001635	521.62	0.189627	0.239287	0.792469	0.428087	0.903202
WBGene00001636	98.8156	0.392968	0.39989	0.982691	0.32576	0.86596
WBGene00001637	154.135	0.082847	0.249101	0.332583	0.739449	0.971422
WBGene00001638	286.119	0.308027	0.239043	1.28859	0.197542	0.809229
WBGene00001639	11.4197	0.561127	0.53021	1.05831	0.289914	0.852802
WBGene00001640	1.03087	2.73641	2.20874	1.2389	0.215381	NA
WBGene00001641	0.149198	0.0453543	6.85185	0.00661927	0.994719	NA
WBGene00001642	0.363395	1.40335	5.70709	0.245895	0.805764	NA
WBGene00001643	55.1791	0.4521	0.35163	1.28573	0.198539	0.809438
WBGene00001644	107.461	0.108794	0.493679	0.220373	0.825581	0.982655
WBGene00001645	425.951	0.188004	0.161486	1.16421	0.244339	0.832865
WBGene00001646	57.2354	0.303862	0.36321	0.836601	0.402817	0.894858
WBGene00001647	34.0368	0.195588	0.515781	0.379207	0.704534	0.966687
WBGene00001648	3080.79	0.0491576	0.195782	0.251084	0.801749	0.979949
WBGene00001649	665.252	-0.151342	0.243848	-0.62064	0.534837	0.932373
WBGene00001650	974.104	-0.105473	0.444597	-0.237232	0.812477	0.980478
WBGene00001651	1432.13	-0.220968	0.207882	-1.06295	0.287806	0.852802
WBGene00001653	492.069	0.5937	0.227823	2.60597	0.00916146	0.380865
WBGene00001660	456.444	0.461278	0.231624	1.99149	0.0464268	0.617332
WBGene00001661	503.223	0.408534	0.211701	1.92976	0.0536362	0.641023
WBGene00001662	1337.24	-0.0686296	0.160278	-0.428191	0.668512	0.960254
WBGene00001663	51.9505	0.0260794	0.331496	0.0786719	0.937294	0.995899
WBGene00001664	172.244	-0.103973	0.32277	-0.322129	0.747355	0.972396
WBGene00001665	156.378	-0.0388831	0.321945	-0.120775	0.903869	0.993982
WBGene00001666	60.4813	0.190556	0.307978	0.618732	0.536093	0.932449
WBGene00001667	8.66892	0.622817	0.80265	0.775951	0.437778	0.905383
WBGene00001668	41.0032	-0.665558	0.329753	-2.01835	0.0435544	0.612729
WBGene00001669	461.474	0.080126	0.196389	0.407997	0.683276	0.961936
WBGene00001670	80.6694	0.30135	0.555832	0.54216	0.587708	0.94293
WBGene00001671	245.681	0.973089	0.431243	2.25647	0.0240409	0.534185
WBGene00001672	42.9383	-0.0210703	0.415428	-0.0507196	0.959549	0.996993
WBGene00001673	52.9513	-0.765285	0.368273	-2.07804	0.0377057	0.594445
WBGene00001674	179.91	0.383465	0.324709	1.18095	0.237623	0.829661
WBGene00001675	28.8959	-0.690831	0.469478	-1.47149	0.14116	0.76034
WBGene00001676	107.708	0.290836	0.481241	0.604345	0.545614	0.933576
WBGene00001677	44.8355	0.6986	0.435532	1.60402	0.108711	0.726958
WBGene00001678	169.127	-0.0320354	0.317585	-0.100872	0.919652	0.993982
WBGene00001679	5692.55	-0.219948	0.297061	-0.740414	0.459049	0.910269
WBGene00001680	1184.41	0.263199	0.240488	1.09444	0.273764	0.84981
WBGene00001681	154.041	0.00751348	0.222628	0.0337491	0.973077	0.997267
WBGene00001682	1118.61	-0.212966	0.245718	-0.86671	0.386101	0.887049
WBGene00001683	377.541	-0.140334	0.514872	-0.27256	0.785191	0.976281
WBGene00001684	11767.2	-0.367608	0.351987	-1.04438	0.296309	0.852802
WBGene00001685	18807.2	-0.411732	0.366962	-1.122	0.261862	0.840913
WBGene00001686	455.774	0.0178541	0.533886	0.0334418	0.973322	0.997267
WBGene00001687	48.3426	-0.0154511	0.484433	-0.0318952	0.974556	0.997267
WBGene00001688	293.227	1.33666	0.248006	5.38962	7.06058e-08	3.52232e-05
WBGene00001689	357.636	1.55572	0.246775	6.30421	2.89674e-10	2.98654e-07
WBGene00001690	24.7144	-0.175021	0.976351	-0.179261	0.857733	0.985678
WBGene00001691	15.8323	0.661659	1.18103	0.560238	0.575317	0.940904
WBGene00001692	168.308	0.0306863	0.702082	0.0437076	0.965137	0.997267
WBGene00001693	1.3857	-0.706276	1.7479	-0.404071	0.686161	NA
WBGene00001694	120.194	0.262028	0.74265	0.352828	0.724217	0.969447
WBGene00001695	30.803	-0.627852	1.03721	-0.605325	0.544963	0.933407
WBGene00001696	28.3318	-0.621617	0.542283	-1.1463	0.251672	0.83643
WBGene00001697	3.40859	1.10801	1.06617	1.03925	0.298688	NA
WBGene00001698	3.36536	-1.31562	0.980464	-1.34183	0.17965	NA
WBGene00001699	245.106	0.686671	0.821763	0.835608	0.403376	0.894858
WBGene00001700	9.67698	0.555156	0.781979	0.709937	0.477743	0.914702
WBGene00001701	22.3431	2.02771	0.941054	2.15472	0.0311838	0.578378
WBGene00001702	188.944	0.380642	1.22299	0.311239	0.755619	0.972822
WBGene00001703	41.5026	-0.546867	1.30503	-0.419045	0.675183	0.961401
WBGene00001704	8.03966	1.27486	0.808382	1.57705	0.114785	0.737306
WBGene00001705	18.6708	1.24549	0.619331	2.01102	0.0443229	0.614893
WBGene00001707	374.244	-0.445639	0.509668	-0.874371	0.381916	0.885366
WBGene00001708	888.294	-0.102791	0.129805	-0.791886	0.428427	0.903202
WBGene00001709	717.302	-0.156755	0.205843	-0.761526	0.446343	0.907533
WBGene00001710	29.4544	2.23995	1.08996	2.05508	0.0398717	0.604621
WBGene00001711	6.04389	1.53412	0.911207	1.68361	0.0922571	0.714336
WBGene00001712	1.77849	0.754056	1.2016	0.627545	0.530302	NA
WBGene00001713	538.142	1.30246	0.831365	1.56666	0.117195	0.739765
WBGene00001714	48.2427	0.917323	1.15102	0.796966	0.425471	0.903202
WBGene00001715	13.0327	0.710477	1.22168	0.581559	0.560864	0.936957
WBGene00001716	106.045	0.96041	1.46964	0.653499	0.513435	0.925871
WBGene00001717	41.4027	-0.273023	0.300821	-0.907595	0.364092	0.876644
WBGene00001718	27.0048	-0.180465	0.469367	-0.384485	0.700619	0.966409
WBGene00001719	114.257	-0.517841	0.722652	-0.716584	0.473631	0.913655
WBGene00001720	2.70965	3.5726	2.21619	1.61204	0.106952	NA
WBGene00001721	4.06775	0.853522	0.994895	0.857901	0.390947	NA
WBGene00001722	6.48878	2.05798	0.996155	2.06593	0.0388353	0.597005
WBGene00001723	138.779	-0.433826	0.271536	-1.59768	0.110115	0.729554
WBGene00001724	55.9758	1.41981	1.24254	1.14267	0.253175	0.83643
WBGene00001725	258.997	-0.348439	1.48454	-0.234712	0.814432	0.980779
WBGene00001726	2.1628	1.04655	1.29365	0.808988	0.418522	NA
WBGene00001727	5.7508	1.27305	1.39961	0.909577	0.363046	0.876352
WBGene00001728	0.589347	1.149	3.12321	0.367891	0.712955	NA
WBGene00001729	3.39177	-0.188978	0.887172	-0.213011	0.831318	NA
WBGene00001730	307.117	2.37243	1.47396	1.60957	0.107492	0.726873
WBGene00001731	1.6598	-0.828372	1.60578	-0.51587	0.605945	NA
WBGene00001732	1.52601	-0.575769	1.4429	-0.399035	0.689867	NA
WBGene00001733	9.6416	0.206763	0.899248	0.229929	0.818147	0.981895
WBGene00001734	2.27995	-0.22668	1.59312	-0.142287	0.886854	NA
WBGene00001735	1.3726	0.921845	1.9293	0.477814	0.632782	NA
WBGene00001736	0.96559	0.347879	2.15212	0.161644	0.871586	NA
WBGene00001737	7.97982	-0.437889	0.771267	-0.567754	0.570202	0.940107
WBGene00001738	0.166945	0	6.86844	0	1	NA
WBGene00001739	0.312208	0.876648	5.04814	0.173657	0.862135	NA
WBGene00001740	171.112	0.303072	0.299364	1.01239	0.311354	0.85785
WBGene00001743	353.933	0.269998	0.329472	0.819486	0.412509	0.899168
WBGene00001744	807.816	0.23839	0.256214	0.930433	0.352147	0.87408
WBGene00001745	996.116	-0.605617	0.479168	-1.26389	0.206269	0.814694
WBGene00001746	1245.58	-0.300047	0.286822	-1.04611	0.29551	0.852802
WBGene00001747	2200.83	0.0566016	0.166744	0.339452	0.734269	0.970023
WBGene00001748	11430.1	-0.497875	0.328141	-1.51726	0.129201	0.749811
WBGene00001749	907.994	0.259415	0.368313	0.704332	0.481226	0.915831
WBGene00001750	91.1943	0.439329	0.502508	0.874272	0.38197	0.885366
WBGene00001751	406.118	-0.00337784	0.502978	-0.00671569	0.994642	0.999182
WBGene00001752	268.313	4.35519	1.1466	3.79834	0.000145668	0.0239465
WBGene00001753	2056.42	0.0057393	0.53264	0.0107752	0.991403	0.998892
WBGene00001754	517.199	0.466502	0.467235	0.998432	0.31807	0.861045
WBGene00001755	1068.87	1.07725	0.778804	1.38321	0.1666	0.78301
WBGene00001756	18.4162	0.729249	0.847776	0.860191	0.389684	0.88856
WBGene00001757	9.9893	0.231316	0.614423	0.376478	0.706562	0.966687
WBGene00001758	462.858	0.773604	0.513904	1.50535	0.132235	0.75205
WBGene00001759	66.0487	-0.0189331	0.498706	-0.0379645	0.969716	0.997267
WBGene00001760	283.16	0.925724	1.08205	0.855528	0.392259	0.890158
WBGene00001761	509.514	1.3194	0.518709	2.54362	0.0109709	0.398038
WBGene00001762	34.3936	2.42401	1.09831	2.20704	0.0273112	0.546842
WBGene00001763	481.271	0.336922	0.754971	0.446272	0.655401	0.955803
WBGene00001764	93.5234	1.58724	0.847971	1.87181	0.0612331	0.66268
WBGene00001765	2.70876	-3.94968	1.64105	-2.4068	0.0160931	NA
WBGene00001766	3.11551	-0.0166321	1.08955	-0.0152652	0.987821	NA
WBGene00001767	51.0911	-0.777348	0.84169	-0.923556	0.355717	0.87408
WBGene00001768	3976.68	-0.653658	0.608479	-1.07425	0.282712	0.852193
WBGene00001769	22.4549	1.10517	0.482289	2.29152	0.0219334	0.517866
WBGene00001770	132.937	-0.374452	0.371595	-1.00769	0.313604	0.85891
WBGene00001771	95.1209	0.0790482	0.438201	0.180393	0.856844	0.985678
WBGene00001772	552.642	0.182287	0.407517	0.447312	0.65465	0.95547
WBGene00001773	13.6464	2.7121	1.20517	2.25038	0.0244247	0.534925
WBGene00001774	101.74	-0.19528	0.623732	-0.313084	0.754217	0.972822
[truncated: 18,824 more rows]

## Sheet: lin-36(n766) gene lists
All upregulated	Direct up-regulated targets	All downregulated	Direct down-regulated targets
[truncated: 70 more rows]

[truncated: 22 more sheets: lin-15B vs wildtype, lin-15B gene lists, efl-1 vs wildtype, efl-1 gene lists, dpl-1 vs wildtype, dpl-1 gene list, lin-37 vs wildtype, lin-37 gene lists, met-2 vs wildtype, met-2 gene lists, lin-15BTHAPdel vs wildtype, lin-15BTHAPdel gene lists, lin-36THAPdel vs wildtype, lin-36THAPdel gene lists, LIN-36-shared targets, LIN-15B-shared targets, LIN-36-shared GO, LIN-15B-shared GO, lin-35 upregulated gene exp, lin-36del upregulated gene exp …]
