# Supplementary material for: DREAM represses distinct targets by cooperating with different THAP domain proteins
Source: Cell Rep. 2021 Oct 19;37(3):109835. doi: 10.1016/j.celrep.2021.109835 (PMC8552245; doi:10.1016/j.celrep.2021.109835)
Supplement: Table S4. Analyses of wild-type and mutant levels of gene body HTZ-1 and of H3K9me2 and DREAM components at DREAM peaks, related to Figures 2, 3, 4, S3, and S4 [file mmc5.xlsx]

## Sheet: Summary Information
Table S4	Analyses of wild-type and mutant levels of gene body HTZ-1 and of H3K9me2 and DREAM components at DREAM peaks
Table of contents
1	gbHTZ-1 average coverage LIN-36-shared direct targets
2	gbHTZ-1 average coverage LIN-15B-shared direct targets
3	gbHTZ-1 DESeq2 output of lin-35 vs wildtype (genes in top 90th percentile of gbHTZ-1 coverage)
4	gbHTZ-1 DESeq2 output of lin-36del vs wildtype (genes in top 90th percentile of gbHTZ-1 coverage)
5	gbHTZ-1 DESeq2 output of lin-15B vs wildtype (genes in top 90th percentile of gbHTZ-1 coverage)
6	H3K9me2 average coverage LIN-36-shared direct target promoters
7	H3K9me2 average coverage LIN-15B-shared direct target promoters
8	H3K9me2 DESeq2 output of lin-35 vs wildtype (H3K9me2 peaks)
9	H3K9me2 DESeq2 output of lin-36del vs wildtype (H3K9me2 peaks)
10	H3K9me2 DESeq2 output of lin-15B vs wildtype (H3K9me2 peaks)
11	H3K9me2 DESeq2 output of lin-15BTHAPdel vs wildtype (H3K9me2 peaks)
12	LIN15B DESeq2 output of lin-15BTHAPdel vs N2 at LIN-15B peaks
13	LIN-35 DESeq2 output of lin-36 vs N2
14	LIN-35 DESeq2 output of lin-15B vs N2
15	LIN-36 DESeq2 output of lin-35 vs N2
16	LIN-36 DESeq2 output of lin-15B vs N2
17	EFL-1 DESeq2 output of lin-35 vs N2
18	EFL-1 DESeq2 output of lin-36del vs N2
19	EFL-1 DESeq2 output of lin-15B vs N2

## Sheet: LIN-36-shared gbHTZ-1 cov
chrom	start (TSS +500bp)	end	gbHTZ-1 avg coverage
chrIV	17457833	17460772	6.50607
chrV	16958656	16965175	1.68625
chrV	17154642	17154930	4.34959
chrV	1869712	1870558	4.94578
chrV	3757046	3758969	12.3354
chrV	4176381	4181357	5.19998
chrV	4347665	4349768	6.07177
chrV	5431315	5432057	1.42518
chrV	6783186	6784422	3.67072
chrV	6836724	6838130	1.49239
chrV	8221909	8223587	6.30762
chrV	9646245	9650211	7.46678
chrV	9927781	9930275	4.95561
chrV	10733930	10736392	4.3642
chrV	10737615	10739350	3.05642
chrV	10806130	10807473	2.02454
chrV	10961721	10965062	3.89289
chrV	11611207	11613054	5.18568
chrV	12032256	12040373	1.2893
chrV	12109167	12110478	0.941829
chrV	12246093	12251246	4.56591
chrV	12272372	12275676	6.12883
chrV	12292713	12293802	1.31289
chrV	13433049	13437045	7.36987
chrV	14453304	14456498	8.08884
chrV	14457974	14460136	3.42184
chrV	14987555	14990524	4.0184
chrV	15056718	15059099	5.4105
chrV	15134187	15136301	3.7829
chrV	16499851	16502879	2.05113
chrI	183863	208465	5.03837
chrI	1823946	1825966	7.75532
chrI	1885204	1894405	1.21042
chrI	2304512	2306316	10.0241
chrI	2432569	2433255	5.13936
chrI	2996900	3001382	2.76611
chrI	3148495	3150346	6.37355
chrI	3223159	3227604	6.5461
chrI	3601790	3602908	3.3452
chrI	3741955	3742646	5.99978
chrI	5165651	5171313	10.1619
chrI	5190641	5195243	4.15366
chrI	5808208	5815637	3.46094
chrI	5872673	5874343	4.88508
chrI	5937976	5938885	5.33774
chrI	6315732	6317267	4.17774
chrI	6356623	6357910	2.58638
chrI	6407957	6409212	3.57681
chrI	6441636	6445965	3.72329
chrI	6460932	6464286	4.56803
chrI	6781305	6784396	3.83287
chrI	7229432	7232621	6.43966
chrI	7252440	7255223	6.48256
chrI	7821330	7826433	3.95464
chrI	8966984	8969658	2.36326
chrI	9077564	9079524	2.93924
chrI	9221833	9225890	6.77467
chrI	9578525	9580767	3.3148
chrI	9980063	9984325	6.90863
chrI	10186279	10187550	5.29248
chrI	11604026	11610814	7.47811
chrI	12528311	12531682	5.37979
chrI	13337459	13338421	4.95621
chrI	13629726	13633494	9.949
chrI	14400678	14405149	2.42581
chrI	15005602	15013404	8.71501
chrI	15017282	15022517	6.64078
chrI	15053524	15053670	4.28473
chrII	25165	25446	4.81477
chrII	2828597	2830733	0.778346
chrII	2920209	2920904	10.0718
chrII	3683676	3684996	2.88819
chrII	4699220	4700994	4.28152
chrII	5000019	5003806	6.94073
chrII	5054083	5054838	4.16737
chrII	5062628	5067116	6.64873
chrII	5078234	5080661	5.54724
chrII	5421747	5422737	3.84546
chrII	5502132	5503908	7.14298
chrII	5506591	5509056	2.68352
chrII	6517187	6519345	5.16313
chrII	6976030	6977290	10.4105
chrII	7782065	7783354	5.12893
chrII	8158848	8159925	3.37433
chrII	8273542	8275731	3.75264
chrII	9170409	9172565	2.21523
chrII	9713736	9715967	4.12226
chrII	10351259	10351613	0.933969
chrII	10778388	10782792	5.61016
chrII	10785951	10787272	4.79745
chrII	11107115	11108070	3.47446
chrII	11579215	11582758	4.18974
chrII	11778934	11782231	8.92815
chrII	11827932	11829520	0.730367
chrII	11875644	11880588	5.18744
chrII	12001509	12006125	5.32873
chrII	13153460	13156593	10.3752
chrII	13597454	13598068	8.72061
chrII	13909420	13915254	2.8063
chrII	14389235	14389616	6.07742
chrIII	1208603	1213650	3.97617
chrIII	3648791	3650332	2.75982
chrIII	3853025	3862458	3.50006
chrIII	4288263	4290783	5.23114
chrIII	4420351	4423368	2.97505
chrIII	4587914	4593124	3.25438
chrIII	4757700	4759728	6.39179
chrIII	4903996	4904973	4.78755
chrIII	5446512	5447919	4.32616
chrIII	5587762	5589095	4.64214
chrIII	5677952	5678538	5.83892
chrIII	5803759	5805112	3.04129
chrIII	5959221	5962322	6.25303
chrIII	6006343	6008584	2.90486
chrIII	6010049	6012836	3.54127
chrIII	6885203	6889023	5.97104
chrIII	6972709	6973717	5.4348
chrIII	7278103	7281217	1.69155
chrIII	8071915	8079774	1.75528
chrIII	8101847	8104076	5.14809
chrIII	8251135	8254286	6.59858
chrIII	8305732	8307039	3.09757
chrIII	8626290	8628071	3.23263
chrIII	8629425	8630776	8.29325
chrIII	8956958	8957731	6.10061
chrIII	9391269	9392664	8.93795
chrIII	9539030	9541880	6.52994
chrIII	9612253	9613781	6.84699
chrIII	9615305	9615970	2.7369
chrIII	9794866	9798643	6.33531
chrIII	10217301	10218146	5.98882
chrIII	10245055	10248405	5.28283
chrIII	10643501	10646058	8.85138
chrIII	11063978	11068753	8.12182
chrIII	11069357	11072981	7.82491
chrIII	11116993	11118722	1.88056
chrIII	11142947	11154287	6.16105
chrIII	12446352	12452702	9.89231
chrIII	12492792	12495140	6.2571
chrIII	12881036	12891238	6.3134
chrIII	13302742	13306759	8.14205
chrIII	13424013	13426204	3.71856
chrIII	13768541	13770742	7.09684
chrIV	506736	518957	8.0617
chrIV	2636227	2640588	3.39705
chrIV	3534140	3539046	2.08558
chrIV	3540635	3543603	1.6379
chrIV	3695404	3698436	8.51292
chrIV	5207108	5208981	1.94608
chrIV	5354987	5356539	7.42802
chrIV	6118723	6121651	6.07681
chrIV	6549317	6552511	3.51539
chrIV	6917110	6918954	3.77491
chrIV	7478670	7485523	6.60751
chrIV	7509013	7509475	4.29651
chrIV	7943623	7946319	3.33892
chrIV	8511783	8513476	3.29211
chrIV	8746751	8752676	4.84636
chrIV	10086636	10088437	5.43782
chrIV	10129756	10130244	4.70435
chrIV	10281717	10283744	6.18269
chrIV	10732831	10734132	6.09573
chrIV	10735758	10737177	5.43989
chrIV	11126523	11131162	1.99186
chrIV	11333078	11336684	9.25749
chrIV	11558736	11561391	3.76947
chrIV	13094506	13095490	8.44325
chrIV	13198371	13203633	5.87903
chrIV	13241550	13243401	3.46901
chrIV	13244823	13247160	3.18859
chrIV	13786944	13788227	7.58934

## Sheet: LIN-15B-shared gbHTZ-1 cov
chrom	start (TSS +500bp)	end	gbHTZ-1 avg coverage
chrII	1071139	1071490	6.16785
chrII	2035701	2038888	2.26568
chrII	3932177	3933240	4.24253
chrII	4471900	4473553	3.47739
chrII	6536879	6554846	2.00118
chrII	6891708	6893139	5.14754
chrII	9938105	9938471	6.05385
chrII	10171754	10172497	5.88823
chrII	10394613	10395349	5.26522
chrII	12151391	12151877	2.23464
chrII	13033277	13036505	1.6189
chrI	93523	94884	4.49475
chrI	365009	368319	9.43439
chrI	2907729	2924213	3.63116
chrI	3193527	3198338	4.75497
chrI	3606410	3607845	4.87726
chrI	3608894	3611844	4.66194
chrI	5298754	5299831	1.74225
chrI	7255879	7258700	5.22242
chrI	8215197	8217993	4.19226
chrI	8485875	8486543	7.61883
chrI	10487213	10487322	1.3383
chrI	11063859	11065373	0.991617
chrIII	877434	879234	2.9491
chrIII	880359	881506	1.20101
chrIII	1304213	1305461	1.4817
chrIII	2967047	2968432	2.3706
chrIII	4172336	4175659	5.35958
chrIII	4177177	4177578	2.67296
chrIII	4382238	4384141	1.50444
chrIII	4783193	4784790	5.04049
chrIII	4786579	4792391	2.39436
chrIII	7083683	7084588	3.2323
chrIII	7102085	7103490	1.60398
chrIII	9600037	9600245	3.92378
chrIII	10437108	10438089	2.97069
chrIII	10750965	10751930	5.65049
chrIII	11582099	11589133	3.48437
chrIII	13165658	13169020	7.70418
chrIV	1461921	1474609	1.41449
chrIV	2610907	2612430	7.24556
chrIV	3658876	3668203	0.951413
chrIV	12409394	12410468	4.15164
chrIV	12640946	12650652	3.97019
chrV	7049433	7050811	3.11988
chrV	10812342	10812987	5.20411
chrV	11555134	11558127	5.47456
chrV	15575497	15576943	2.14662
chrV	15577568	15577905	2.61935
chrV	18085629	18085718	5.22802
chrV	19698059	19705212	2.90704

## Sheet: lin-35 gbHTZ-1 DESeq2
chrom	start	end	gene_id	baseMean	log2FoldChange	lfcSE	stat	pvalue	padj
chrI	13543078	13544688	WBGene00000089	729.887	0.230821	0.121821	1.89476	0.0581242	0.167698
chrIV	13368367	13368917	WBGene00000093	291.512	-0.0611538	0.159789	-0.382715	0.701931	0.84148
chrV	8221909	8223587	WBGene00000098	928.745	-2.51897	0.131201	-19.1993	3.74914e-82	4.23887e-80
chrI	5937976	5938885	WBGene00000099	402.811	-1.82465	0.160894	-11.3407	8.25116e-30	1.75604e-28
chrIV	11023102	11025870	WBGene00000109	1061.92	0.123759	0.123766	0.999941	0.317339	0.546105
chrV	6427211	6429427	WBGene00000110	1277.91	0.0760671	0.105409	0.721639	0.470516	0.687532
chrIII	5856517	5859186	WBGene00000115	1250.46	-0.660281	0.111701	-5.91115	3.39722e-09	2.87176e-08
chrIII	4593768	4593924	WBGene00000145	51.3317	-1.02262	0.370375	-2.76105	0.00576164	0.0237421
chrI	5342179	5344224	WBGene00000150	828.273	0.0221966	0.130807	0.16969	0.865254	0.936711
chrI	4964666	4966589	WBGene00000155	1314.38	0.576415	0.103188	5.58606	2.32278e-08	1.82467e-07
chrI	8050542	8055489	WBGene00000156	2357.22	-0.0917183	0.122543	-0.748455	0.454186	0.672358
chrI	9606395	9609025	WBGene00000177	1580.42	0.268341	0.110416	2.43027	0.0150876	0.0559292
chrIII	4594542	4595444	WBGene00000206	857.431	0.0457757	0.133458	0.342996	0.731601	0.858716
chrI	8693445	8693468	WBGene00000209	2.27742	1.23367	1.46315	0.843159	0.39914	NA
chrII	8752485	8753939	WBGene00000220	1108.56	-0.0584902	0.114706	-0.509916	0.610111	0.78842
chrI	183863	208465	WBGene00000227	7262.05	-1.6021	0.104722	-15.2986	7.80955e-53	4.15514e-51
chrV	13569349	13570030	WBGene00000250	282.987	-1.09414	0.181506	-6.02811	1.65893e-09	1.43588e-08
chrII	5651393	5651949	WBGene00000252	0	NA	NA	NA	NA	NA
chrV	14453304	14456498	WBGene00000257	2956.07	-0.117544	0.109883	-1.06971	0.284748	0.513057
chrII	6274614	6279699	WBGene00000259	2764.83	0.082895	0.0985379	0.84125	0.400208	0.626013
chrIII	3853025	3862458	WBGene00000264	4554.7	-0.374208	0.0921725	-4.05986	4.91021e-05	0.000294125
chrIII	6885203	6889023	WBGene00000265	2203.34	-1.51195	0.0964179	-15.6812	2.03344e-55	1.11469e-53
chrI	7252440	7255223	WBGene00000275	2613.18	-0.218699	0.121459	-1.80059	0.071767	0.20097
chrIII	6932500	6935862	WBGene00000276	1654.09	-0.224993	0.10444	-2.15428	0.0312184	0.102123
chrIV	9773009	9773470	WBGene00000301	171.564	0.166914	0.196391	0.849904	0.395378	0.621407
chrII	5504465	5506115	WBGene00000375	1864.38	-0.933544	0.108567	-8.59879	8.0562e-18	1.0454e-16
chrI	6469385	6471495	WBGene00000386	1265.41	-0.0603292	0.105347	-0.572669	0.566869	0.760167
chrV	1582918	1585532	WBGene00000387	2271.68	0.0541427	0.0985078	0.549628	0.582575	0.772637
chrIII	4520862	4536991	WBGene00000396	7812.14	0.0390048	0.0911188	0.428066	0.668603	0.831054
chrIII	9747931	9748852	WBGene00000405	688.019	0.223251	0.127252	1.7544	0.0793618	0.214597
chrII	10785951	10787272	WBGene00000411	605.198	-1.31114	0.131884	-9.94157	2.7448e-23	4.7289e-22
chrI	3223159	3227604	WBGene00000413	2483.84	-2.13877	0.128174	-16.6865	1.6432e-62	1.02502e-60
chrIV	13198371	13203633	WBGene00000417	2493.37	-1.29294	0.0934761	-13.8317	1.64059e-43	5.81927e-42
chrX	8414014	8416419	WBGene00000422	1109.18	0.0163522	0.124788	0.13104	0.895744	0.948707
chrIII	9120058	9125153	WBGene00000425	1783.39	0.0124808	0.116088	0.107511	0.914384	0.956139
chrI	9727668	9728034	WBGene00000430	151.417	0.0321229	0.242078	0.132696	0.894434	0.948707
chrIV	7953641	7955398	WBGene00000442	677.436	0.176661	0.125496	1.40771	0.159218	0.34248
chrX	1853873	1855689	WBGene00000460	952.887	-0.395907	0.118945	-3.32848	0.000873218	0.00436368
chrI	8324619	8328852	WBGene00000467	3058.26	0.119669	0.0958961	1.2479	0.212067	0.423432
chrI	5620068	5620668	WBGene00000473	294.383	-0.358934	0.155146	-2.31352	0.0206942	0.0731167
chrI	5571786	5572519	WBGene00000474	426.896	0.154596	0.142649	1.08375	0.278475	0.507912
chrI	7555354	7559717	WBGene00000496	2870.79	0.35291	0.0957801	3.68459	0.00022907	0.00125193
chrV	3757046	3758969	WBGene00000498	3041.95	-0.935876	0.124833	-7.49701	6.52907e-14	7.20189e-13
chrIII	4420351	4423368	WBGene00000520	798.398	-1.27574	0.145065	-8.79423	1.44036e-18	1.97394e-17
chrV	1447694	1447707	WBGene00000558	5.09535	-0.123969	1.06511	-0.116391	0.907342	NA
chrI	6250974	6252834	WBGene00000583	741.754	0.0688302	0.128419	0.535981	0.591972	0.776222
chrV	14457974	14460136	WBGene00000592	1091.4	0.618471	0.118923	5.20059	1.98658e-07	1.44908e-06
chrII	12493799	12494606	WBGene00000660	488.701	0.0279367	0.173207	0.161291	0.871865	0.93937
chrIV	4655775	4657283	WBGene00000685	654.758	0.0771596	0.120878	0.638325	0.523262	0.726463
chrIV	9260609	9261287	WBGene00000694	1598.86	-0.125763	0.161945	-0.776577	0.437408	0.660112
chrIV	10216949	10217643	WBGene00000698	0	NA	NA	NA	NA	NA
chrIV	14793118	14795875	WBGene00000763	1373.19	0.218857	0.124513	1.75771	0.078797	0.213709
chrIII	9322815	9324733	WBGene00000770	574.765	-0.783278	0.130886	-5.98443	2.17149e-09	1.87058e-08
chrI	5788633	5791252	WBGene00000772	1201.57	0.251105	0.120132	2.09024	0.0365962	0.116966
chrI	8636122	8637471	WBGene00000777	562.594	0.153879	0.125316	1.22793	0.219473	0.432491
chrI	3482486	3484499	WBGene00000794	907.82	-1.1625	0.167197	-6.95291	3.57839e-12	3.65723e-11
chrII	13597454	13598068	WBGene00000804	461.825	-1.90468	0.195971	-9.71916	2.4983e-22	3.92993e-21
chrIV	10735758	10737177	WBGene00000865	572.342	-2.05917	0.155548	-13.2381	5.28457e-40	1.6203e-38
chrV	15396195	15397348	WBGene00000868	735.832	-1.15589	0.133202	-8.67773	4.03757e-18	5.37056e-17
chrI	6781305	6784396	WBGene00000871	1165.98	-1.75531	0.131203	-13.3786	8.06792e-41	2.60623e-39
chrIII	7023641	7028703	WBGene00000872	2903.24	-1.32547	0.112208	-11.8126	3.35892e-32	7.89128e-31
chrIII	13768541	13770742	WBGene00000875	1617.98	-2.52455	0.115617	-21.8354	1.06923e-105	4.83561e-103
chrIII	13693167	13693811	WBGene00000878	745.533	-0.313566	0.130163	-2.40902	0.0159954	0.0589321
chrV	15186581	15187287	WBGene00000883	368.52	-0.179346	0.171554	-1.04542	0.295827	0.525173
chrIII	3697820	3699140	WBGene00000885	1012.09	0.121903	0.114453	1.06509	0.286835	0.51579
chrV	14686384	14688543	WBGene00000915	888.114	0.144565	0.138623	1.04287	0.297011	0.526241
chrII	5456804	5458609	WBGene00000935	647.088	0.316878	0.136688	2.31825	0.0204355	0.0726283
chrI	6490715	6492227	WBGene00000937	666.772	0.253743	0.134421	1.88767	0.0590701	0.169885
chrI	8212361	8217861	WBGene00000967	1297.94	0.389071	0.113156	3.43836	0.00058524	0.00298225
chrIV	10145748	10146222	WBGene00000975	352.828	0.122153	0.153775	0.794363	0.426984	0.651277
chrIII	10245055	10248405	WBGene00001002	1814.76	-1.65232	0.112787	-14.6499	1.34943e-48	6.10278e-47
chrII	11778934	11782231	WBGene00001016	2493.82	-2.98595	0.121464	-24.5831	1.91467e-133	3.46364e-130
chrV	15069177	15069504	WBGene00001021	189.499	0.170898	0.18528	0.922376	0.356332	0.581249
chrIV	6586370	6588186	WBGene00001029	1228.45	-0.194747	0.131876	-1.47674	0.139745	0.315957
chrI	14757357	14759354	WBGene00001030	1063.71	0.118921	0.116333	1.02225	0.306665	0.534522
chrIII	4191640	4193427	WBGene00001034	1130.56	0.0382254	0.124984	0.305842	0.759725	0.870388
chrV	8461095	8461616	WBGene00001040	377.063	0.30676	0.14579	2.10413	0.0353673	0.114046
chrI	15017282	15022517	WBGene00001049	2967.47	-1.72021	0.101513	-16.9456	2.07408e-64	1.44308e-62
chrIV	8514418	8514725	WBGene00001051	95.5158	-1.53579	0.263448	-5.82958	5.55656e-09	4.63218e-08
chrIII	5859807	5861904	WBGene00001057	765.53	-0.246808	0.120434	-2.04932	0.0404309	0.126382
chrIV	257383	258704	WBGene00001071	629.872	0.241737	0.141423	1.70932	0.0873913	0.229117
chrIII	5107829	5108497	WBGene00001076	273.095	0.343645	0.157143	2.18684	0.0287543	0.0959713
chrIII	13343183	13343337	WBGene00001092	93.2698	-0.917986	0.269253	-3.40938	0.000651109	0.00330858
chrV	12049244	12052182	WBGene00001095	1339.52	0.022674	0.101375	0.223665	0.823018	0.912839
chrII	5078234	5080661	WBGene00001102	1462.51	-1.21166	0.10942	-11.0735	1.68692e-28	3.35345e-27
chrV	11555134	11558127	WBGene00001110	1316.72	-2.48851	0.165817	-15.0075	6.55581e-51	3.38842e-49
chrIV	11854827	11855849	WBGene00001151	742.565	0.137391	0.126787	1.08364	0.278523	0.507912
chrV	8022717	8023308	WBGene00001152	196.531	-0.0871139	0.188808	-0.461388	0.64452	0.816857
chrII	10821514	10822443	WBGene00001153	512.463	0.205145	0.134671	1.52331	0.127682	0.299969
chrIII	6010049	6012836	WBGene00001166	1295.24	-0.758569	0.149121	-5.08692	3.63919e-07	2.55166e-06
chrI	7650417	7655836	WBGene00001214	3601.42	0.169046	0.0950316	1.77884	0.0752661	0.207499
chrII	14795903	14798223	WBGene00001225	1103.88	0.0249995	0.114931	0.217516	0.827806	0.915343
chrIII	11718833	11718950	WBGene00001235	147.742	0.753124	0.214805	3.50607	0.000454768	0.00237082
chrIII	9332268	9333774	WBGene00001242	721.274	-0.027468	0.117437	-0.233896	0.815066	0.906798
chrIII	11230377	11231664	WBGene00001246	611.189	-0.0547643	0.16046	-0.341296	0.732881	0.859223
chrI	10336894	10340897	WBGene00001337	1926.5	0.0812225	0.103748	0.782883	0.433696	0.657515
chrII	163585	170152	WBGene00001340	2406.89	-1.07734	0.0930164	-11.5823	5.06938e-31	1.11835e-29
chrI	14511430	14518219	WBGene00001365	2800.37	-1.79232	0.122343	-14.65	1.34809e-48	6.10278e-47
chrII	14412200	14413016	WBGene00001371	783.315	-0.183639	0.147254	-1.24709	0.212364	0.423558
chrI	11907570	11908751	WBGene00001372	1252.11	-0.987094	0.10981	-8.98911	2.49234e-19	3.49507e-18
chrIII	843434	843802	WBGene00001392	144.267	-0.26278	0.221087	-1.18858	0.234604	0.449574
chrII	6078264	6080343	WBGene00001401	900.117	0.244409	0.121653	2.00907	0.04453	0.137231
chrII	6088865	6090980	WBGene00001402	1182.26	0.226681	0.110967	2.04278	0.0410744	0.12811
chrIV	9105465	9107609	WBGene00001413	951.913	-0.279218	0.118901	-2.34833	0.0188578	0.0674186
chrV	15000652	15001773	WBGene00001423	800.723	-0.0985599	0.29353	-0.335774	0.737041	0.860362
chrI	12916940	12918108	WBGene00001433	934.401	0.403199	0.12417	3.24715	0.00116565	0.00569909
chrIV	9145191	9146122	WBGene00001444	439.244	0.297386	0.140108	2.12255	0.033792	0.109748
chrII	13235805	13237417	WBGene00001459	662.969	-0.14985	0.128093	-1.16985	0.24206	0.459
chrI	3211545	3217366	WBGene00001481	3610.32	-0.209597	0.107274	-1.95385	0.0507185	0.150904
chrV	20199761	20200640	WBGene00001482	946.268	0.0884917	0.119058	0.743265	0.457321	0.675251
chrII	5917921	5918564	WBGene00001486	710.851	0.193726	0.151338	1.28009	0.200514	0.406193
chrII	5502132	5503908	WBGene00001511	1171.3	-1.57253	0.122136	-12.8752	6.20808e-38	1.72776e-36
chrV	6431330	6432996	WBGene00001513	807.214	0.185561	0.131658	1.40942	0.158712	0.342205
chrII	8273542	8275731	WBGene00001571	1192.4	0.398295	0.104537	3.81009	0.000138919	0.000792758
chrIV	13981086	13982025	WBGene00001575	331.801	0.0111148	0.173179	0.064181	0.948826	0.971929
chrIV	11746139	11748627	WBGene00001577	1028.09	-0.00718481	0.12218	-0.058805	0.953107	0.97466
chrIV	11521789	11522214	WBGene00001585	406.618	0.364151	0.152564	2.38688	0.016992	0.0618483
chrI	9227404	9228184	WBGene00001590	492.848	0.254401	0.134459	1.89203	0.0584872	0.168477
chrI	7696160	7698227	WBGene00001595	1056.18	0.177681	0.113799	1.56136	0.118439	0.283784
chrI	6377159	6386183	WBGene00001596	4438.28	0.0992652	0.102466	0.968758	0.332666	0.559807
chrII	7133142	7137522	WBGene00001597	2600.72	0.186813	0.102652	1.81987	0.0687782	0.193198
chrI	6855187	6857529	WBGene00001598	1207.77	-0.0485671	0.134267	-0.361719	0.717562	0.850635
chrI	6514427	6517507	WBGene00001599	1363.53	0.349105	0.122341	2.85355	0.00432343	0.0186661
chrI	5792323	5794614	WBGene00001600	1465.86	0.207504	0.104792	1.98015	0.0476871	0.144258
chrI	3726510	3731265	WBGene00001601	2161.43	0.231745	0.0929733	2.4926	0.0126811	0.047826
chrIII	9092740	9099698	WBGene00001609	2871.65	-0.195303	0.110572	-1.76629	0.0773469	0.21136
chrIV	13779365	13782361	WBGene00001635	1635.7	0.0882987	0.111775	0.789966	0.429548	0.654084
chrI	7700042	7700958	WBGene00001647	1287.5	0.0780629	0.11598	0.67307	0.500903	0.709579
chrII	10394613	10395349	WBGene00001683	723.925	-0.0185349	0.148715	-0.124634	0.900814	0.950742
chrII	10171754	10172497	WBGene00001686	864.287	-0.149367	0.139469	-1.07097	0.284183	0.512598
chrIII	8629425	8630776	WBGene00001688	1222.18	-1.48734	0.114308	-13.0117	1.05023e-38	3.06431e-37
chrIII	9391269	9392664	WBGene00001689	1446.48	-1.63779	0.110547	-14.8153	1.16614e-49	5.55145e-48
chrIV	251969	252054	WBGene00001728	25.5371	-0.306666	0.494364	-0.620324	0.535045	0.736043
chrV	3556785	3556804	WBGene00001739	6.84203	-0.506217	0.917416	-0.551786	0.581095	NA
chrIII	5159728	5163127	WBGene00001744	1544.53	-0.00869109	0.101796	-0.0853773	0.931961	0.96476
chrI	2901824	2903006	WBGene00001791	672.922	0.272337	0.132905	2.04912	0.0404507	0.126382
chrV	6594693	6599208	WBGene00001829	4737.77	-0.836196	0.0980573	-8.52762	1.49384e-17	1.91656e-16
chrV	9646245	9650211	WBGene00001830	3176.27	-1.11076	0.095707	-11.6059	3.84828e-31	8.59449e-30
chrIII	9615305	9615970	WBGene00001831	196.159	-0.856165	0.195416	-4.38125	1.18002e-05	7.38636e-05
chrI	3862774	3865438	WBGene00001832	2073.66	-1.79259	0.106392	-16.8489	1.06807e-63	7.15607e-62
chrI	5165651	5171313	WBGene00001833	5814.82	-1.88202	0.109495	-17.1881	3.25945e-66	2.35854e-64
chrII	13883204	13888031	WBGene00001838	2097.7	0.236325	0.112697	2.09699	0.0359943	0.115655
chrIV	6294733	6295219	WBGene00001853	169.826	-0.199903	0.216927	-0.921522	0.356778	0.581452
chrX	8159652	8160084	WBGene00001854	290.341	0.731331	0.182973	3.99694	6.41666e-05	0.000381834
chrV	4754812	4755469	WBGene00001855	436.211	0.771519	0.155612	4.95797	7.1232e-07	4.82617e-06
chrIV	6978016	6978765	WBGene00001862	374.234	0.030194	0.151748	0.198974	0.842283	0.92525
chrIV	12491290	12495298	WBGene00001865	2311.35	-0.270971	0.094993	-2.85254	0.00433714	0.0186807
chrIV	10562404	10563947	WBGene00001867	644.778	-0.139657	0.154386	-0.904597	0.365679	0.589764
chrII	7065019	7069466	WBGene00001872	2267.72	0.146353	0.0942189	1.55333	0.120343	0.286826
chrV	16042985	16043013	WBGene00001875	17.3692	0.660326	0.552679	1.19477	0.232176	0.446815
chrV	16041270	16041288	WBGene00001877	16.7012	0.218145	0.552141	0.395088	0.692778	0.837919
chrV	8534386	8534477	WBGene00001880	45.8109	-0.187361	0.349727	-0.535734	0.592142	0.776222
chrV	8532539	8532598	WBGene00001882	21.6963	-0.166051	0.5159	-0.321867	0.747553	0.861902
chrII	13822277	13822333	WBGene00001885	27.649	-0.108458	0.443463	-0.24457	0.806789	0.902413
chrV	8897457	8897492	WBGene00001891	20.3401	-0.567292	0.546966	-1.03716	0.299661	0.529131
chrII	13824685	13824794	WBGene00001899	41.0058	0.0409023	0.383337	0.106701	0.915026	0.956258
chrIV	8334797	8334862	WBGene00001906	30.3116	0.111642	0.435273	0.256486	0.797575	0.897272
chrV	9544610	9544898	WBGene00001909	173.231	0.0811351	0.209257	0.38773	0.698216	0.839444
chrV	9546591	9546838	WBGene00001910	338.597	0.23626	0.17134	1.3789	0.167926	0.355297
chrV	9547582	9547607	WBGene00001911	12.1169	0.496959	0.683288	0.727306	0.467039	0.684107
chrIV	11327056	11327090	WBGene00001919	58.8086	0.0356711	0.309515	0.115248	0.908248	0.954597
chrIV	11323884	11323970	WBGene00001921	53.2063	-0.0815584	0.324633	-0.251232	0.801635	0.900719
chrIV	11325218	11325222	WBGene00001922	19.3763	0.0689784	0.528435	0.130533	0.896144	0.948707
chrIV	11337732	11337795	WBGene00001929	71.6661	0.137613	0.325832	0.422342	0.672776	0.832848
chrIV	11339629	11339632	WBGene00001932	17.2139	-0.31876	0.584464	-0.545389	0.585486	0.773948
chrIV	7485732	7485754	WBGene00001935	37.3051	-0.455212	0.38038	-1.19673	0.231412	0.445819
chrIV	11406364	11406393	WBGene00001937	57.3438	0.414082	0.338904	1.22183	0.221773	0.435029
chrIV	11401558	11401564	WBGene00001939	22.7419	0.151516	0.466315	0.324922	0.74524	0.860362
chrIV	11400310	11400312	WBGene00001940	60.107	-0.00116298	0.32121	-0.00362064	0.997111	0.997783
chrI	9989560	9989617	WBGene00001942	59.4279	0.180432	0.334919	0.538735	0.59007	0.77519
chrIII	4059646	4059672	WBGene00001944	12.1644	-0.10041	0.645694	-0.155508	0.876421	0.941476
chrIII	12367473	12368550	WBGene00001946	535.784	-0.0629348	0.145697	-0.431956	0.665773	0.830609
chrI	7190833	7193424	WBGene00001949	1472.34	0.0546717	0.106624	0.512751	0.608126	0.787472
chrI	5815608	5817632	WBGene00001973	1248.5	-0.337772	0.115999	-2.91186	0.00359287	0.0158524
chrII	4673297	4673746	WBGene00001976	232.389	0.0476074	0.19332	0.246262	0.80548	0.902413
chrV	11846376	11852165	WBGene00001978	2601.97	0.0410893	0.115436	0.355949	0.721879	0.852834
chrIV	4739489	4743769	WBGene00001983	1935.41	0.0615232	0.102025	0.603023	0.546494	0.743873
chrI	4208514	4209841	WBGene00001985	636.28	0.26853	0.124209	2.16191	0.0306251	0.100729
chrII	13153460	13156593	WBGene00001998	2774.2	-1.03901	0.0966518	-10.7501	5.92288e-27	1.11609e-25
chrII	7350120	7352136	WBGene00002008	778.152	-0.359644	0.127627	-2.81793	0.00483348	0.0205253
chrIV	9444790	9445007	WBGene00002012	87.2862	0.199108	0.288079	0.691158	0.489466	0.702177
chrV	1804333	1804471	WBGene00002016	62.2396	0.162438	0.298392	0.544376	0.586183	0.773948
chrV	9090576	9090604	WBGene00002017	37.3461	0.11348	0.377441	0.300656	0.763677	0.873323
chrV	1805677	1805875	WBGene00002018	83.9351	0.210894	0.274897	0.767175	0.442977	0.66208
chrIII	1620241	1625797	WBGene00002025	3965.78	0.231474	0.106563	2.17219	0.0298415	0.098885
chrIV	5390183	5391057	WBGene00002032	569.268	0.248912	0.130607	1.90581	0.056675	0.165363
chrIV	6419999	6420898	WBGene00002033	649.465	0.457037	0.121013	3.77676	0.000158882	0.0008926
chrI	4827571	4829794	WBGene00002034	1666.18	0.877216	0.106021	8.27396	1.29587e-16	1.61671e-15
chrV	9386678	9400062	WBGene00002036	7575.15	-0.361863	0.0878412	-4.11952	3.79671e-05	0.000230478
chrIV	8540972	8544403	WBGene00002043	1498.49	0.0205052	0.124595	0.164575	0.869278	0.93882
chrI	2304512	2306316	WBGene00002047	1423.9	-2.66982	0.131619	-20.2844	1.76508e-91	2.45617e-89
chrIII	13344073	13344616	WBGene00002059	486.425	-0.298496	0.149526	-1.99628	0.0459034	0.140032
chrII	12283379	12284133	WBGene00002063	414.925	1.31056	0.181256	7.23044	4.81446e-13	5.12315e-12
chrIII	9745863	9746693	WBGene00002064	476.017	0.441171	0.130807	3.37269	0.000744373	0.00375089
chrII	5054083	5054838	WBGene00002068	313.263	-1.75888	0.165509	-10.6271	2.2296e-26	4.15809e-25
chrI	9609500	9611120	WBGene00002070	1434.79	0.22819	0.114807	1.9876	0.0468561	0.141981
chrI	6315732	6317267	WBGene00002073	830.039	-0.758488	0.125466	-6.04538	1.49057e-09	1.30263e-08
chrIII	6930538	6931908	WBGene00002083	806.233	-0.248121	0.147337	-1.68403	0.0921753	0.237529
chrII	6745434	6745460	WBGene00002097	13.76	0.220253	0.648563	0.339602	0.734156	0.860161
chrIII	4476887	4477072	WBGene00002100	57.6247	-0.183962	0.34469	-0.533704	0.593546	0.777499
chrIV	14107083	14107715	WBGene00002117	298.647	-0.507863	0.180542	-2.813	0.00490822	0.0207453
chrII	13835102	13835209	WBGene00002120	165.6	-0.1129	0.216832	-0.520678	0.602591	0.784155
chrX	11294961	11296231	WBGene00002124	793.324	0.166338	0.119326	1.39398	0.163323	0.34841
chrX	5996655	5998243	WBGene00002125	945.348	0.0386088	0.107842	0.358014	0.720333	0.852078
chrI	7350311	7351735	WBGene00002136	751.406	0.122545	0.126792	0.966507	0.33379	0.560655
chrI	3612408	3618317	WBGene00002143	2566.35	-0.542629	0.0993882	-5.45969	4.76964e-08	3.61016e-07
chrI	3608894	3611844	WBGene00002144	1486.17	-0.98737	0.114048	-8.65746	4.82393e-18	6.3697e-17
chrI	10180331	10184075	WBGene00002153	2077.63	0.370274	0.105826	3.4989	0.000467176	0.00241463
chrII	11689469	11696003	WBGene00002184	2814.45	0.0280993	0.091515	0.307045	0.758809	0.869889
chrIV	11084234	11086048	WBGene00002214	1325.3	0.134619	0.101851	1.32172	0.186261	0.385128
chrI	5577054	5578894	WBGene00002225	1371.44	0.372686	0.129687	2.87373	0.00405654	0.0176401
chrI	9512951	9514755	WBGene00002226	1267.54	0.24115	0.116884	2.06316	0.0390975	0.123433
chrIV	7040710	7043694	WBGene00002228	3205.76	-0.193575	0.112714	-1.7174	0.0859053	0.226535
chrIII	13302742	13306759	WBGene00002229	3632.05	-2.32865	0.108605	-21.4414	5.49303e-102	1.65615e-99
chrIII	8251135	8254286	WBGene00002231	1975.05	-2.27965	0.105568	-21.5942	2.03505e-103	7.36281e-101
chrII	7070185	7071915	WBGene00002238	1106.18	0.314484	0.135747	2.3167	0.0205202	0.0726438
chrI	12047468	12059298	WBGene00002240	4820.98	-0.356613	0.0857501	-4.15874	3.20002e-05	0.000195153
chrIV	5173779	5183708	WBGene00002247	4502.97	0.0364412	0.0932362	0.390848	0.695909	0.839257
chrI	10608965	10621433	WBGene00002248	5603.05	0.152933	0.0946323	1.61607	0.106078	0.262152
chrV	13880051	13880213	WBGene00002259	186.243	0.182948	0.233831	0.782396	0.433982	0.657515
chrII	5839638	5840634	WBGene00002268	803.424	-0.0138495	0.120315	-0.11511	0.908358	0.954597
chrI	9578525	9580767	WBGene00002276	821.142	-1.20099	0.127665	-9.40739	5.08622e-21	7.79744e-20
chrII	10778388	10782792	WBGene00002297	2314.92	-2.33344	0.113921	-20.4829	3.05855e-93	5.02992e-91
chrIV	12568341	12570622	WBGene00002368	1675.98	0.0790103	0.101277	0.780143	0.435307	0.658971
chrI	557930	561671	WBGene00002393	1760.24	0.232148	0.10099	2.29872	0.0215209	0.0755949
chrII	10033308	10039480	WBGene00002497	2921.49	0.0893397	0.10236	0.872796	0.382774	0.605808
chrIII	6444696	6446443	WBGene00002855	671.825	0.035844	0.125266	0.286144	0.774768	0.880927
chrV	10814612	10816718	WBGene00002985	600.557	-1.89874	0.191359	-9.92238	3.32721e-23	5.62516e-22
chrII	7861073	7863563	WBGene00002994	1257.86	0.385856	0.120602	3.19943	0.001377	0.00666039
chrIII	8900237	8903660	WBGene00002998	1308.6	-0.855368	0.11638	-7.34979	1.98522e-13	2.15046e-12
chrI	5808208	5815637	WBGene00003020	1849.27	-1.64707	0.284026	-5.799	6.67129e-09	5.53595e-08
chrV	12969354	12970730	WBGene00003031	1210.35	0.100689	0.119427	0.843095	0.399175	0.625201
chrI	9618206	9619260	WBGene00003036	475.47	-1.18996	0.157876	-7.53734	4.79664e-14	5.42321e-13
chrIV	13241550	13243401	WBGene00003037	681.042	-0.675954	0.130126	-5.19461	2.05155e-07	1.49046e-06
chrII	10451106	10452004	WBGene00003038	364.292	0.136632	0.177725	0.768783	0.442022	0.66208
chrII	7668492	7671905	WBGene00003045	2347.62	-0.0100876	0.121494	-0.0830293	0.933828	0.96476
chrIII	4181542	4186325	WBGene00003073	2175	0.442504	0.114957	3.84929	0.000118459	0.000682461
chrII	11127431	11127530	WBGene00003076	53.3304	-0.275309	0.339339	-0.81131	0.417188	0.642291
chrV	15570525	15570742	WBGene00003079	121.062	0.596682	0.238354	2.50334	0.0123027	0.0466573
chrIV	6327025	6329461	WBGene00003082	1591.76	0.0495318	0.120357	0.411541	0.680676	0.834309
chrI	10588676	10590464	WBGene00003083	1605.73	0.10647	0.10796	0.986198	0.324036	0.552598
chrII	12001509	12006125	WBGene00003154	2163.5	-0.605529	0.102467	-5.90953	3.43089e-09	2.88674e-08
chrV	15056718	15059099	WBGene00003155	1240.93	-2.23146	0.122619	-18.1984	5.3144e-74	4.36988e-72
chrI	2318291	2321347	WBGene00003156	2609.36	-2.33926	0.112366	-20.8183	2.9527e-96	5.34143e-94
chrIII	4288263	4290783	WBGene00003157	1264.01	-1.52611	0.112774	-13.5325	1.00558e-41	3.43225e-40
chrIII	9794866	9798643	WBGene00003158	3148.92	-0.314952	0.102559	-3.07094	0.00213383	0.0100003
chrV	4347665	4349768	WBGene00003159	1127.93	-2.62293	0.131071	-20.0115	4.37029e-89	5.64704e-87
chrIV	2636227	2640588	WBGene00003161	1439.91	-1.32311	0.145226	-9.1107	8.18526e-20	1.18457e-18
chrIII	6885002	6885027	WBGene00003181	13.8832	-0.557174	0.629625	-0.88493	0.376194	0.600649
chrI	6564748	6565368	WBGene00003184	1001.58	0.173035	0.160543	1.07781	0.281118	0.510585
chrIII	6440144	6442500	WBGene00003214	1443.59	-0.787239	0.128715	-6.11615	9.58628e-10	8.41824e-09
chrIV	4758981	4759928	WBGene00003216	1737.92	0.102455	0.123151	0.83195	0.405437	0.6301
chrV	13433049	13437045	WBGene00003222	2682.83	-2.83476	0.132503	-21.394	1.52011e-101	3.92839e-99
chrIV	8511783	8513476	WBGene00003224	473.149	-1.42126	0.164824	-8.6229	6.52806e-18	8.55743e-17
chrII	11969136	11972334	WBGene00003228	2919.49	0.191263	0.0943069	2.02809	0.0425509	0.132259
chrIV	13354222	13356104	WBGene00003230	931.133	0.472912	0.120095	3.93781	8.22296e-05	0.000482965
chrIII	13509300	13514070	WBGene00003373	3723.86	-0.19404	0.10544	-1.84029	0.0657256	0.187536
chrI	9966079	9970037	WBGene00003397	1393.15	-1.29928	0.118468	-10.9674	5.48283e-28	1.0665e-26
chrV	10733930	10736392	WBGene00003405	844.974	-1.90778	0.147527	-12.9317	2.98164e-38	8.4278e-37
chrIV	11631940	11634987	WBGene00003415	2271.28	-0.112569	0.113313	-0.993429	0.320501	0.549531
chrI	3694295	3697049	WBGene00003418	1531.57	-0.291859	0.102221	-2.85517	0.00430141	0.0186154
chrIV	13155727	13164056	WBGene00003421	5085.49	0.230696	0.0900325	2.56237	0.0103962	0.0405317
chrI	3449825	3462177	WBGene00003422	5542.33	-1.39409	0.10893	-12.7981	1.68116e-37	4.60789e-36
chrIV	5064642	5064653	WBGene00003446	6.26085	-0.0812164	0.937176	-0.0866607	0.930941	NA
chrIV	9841942	9841961	WBGene00003449	8.82205	0.288152	0.755003	0.381657	0.702716	NA
chrI	6356623	6357910	WBGene00003499	355.442	-1.37169	0.174535	-7.85911	3.86877e-15	4.57425e-14
chrIII	9539030	9541880	WBGene00003504	2675.72	-0.823023	0.11901	-6.91558	4.65937e-12	4.70882e-11
chrV	5658712	5660204	WBGene00003507	563.057	0.110179	0.140325	0.785173	0.432352	0.656696
chrIV	10086636	10088437	WBGene00003576	885.643	-2.0551	0.166485	-12.344	5.24576e-35	1.35565e-33
chrIII	5226120	5226801	WBGene00003588	299.567	0.110448	0.1743	0.633667	0.526298	0.729
chrI	7217224	7221359	WBGene00003622	2162.1	0.196242	0.0980827	2.00078	0.0454165	0.139016
chrI	10517323	10517555	WBGene00003742	463.447	0.333577	0.185693	1.79639	0.0724324	0.202515
chrI	1843883	1843899	WBGene00003750	23.4848	0.38985	0.502133	0.776387	0.43752	0.660112
chrX	2342457	2342467	WBGene00003761	5.17353	0.0621765	0.981796	0.0633293	0.949504	NA
chrI	7926622	7934077	WBGene00003777	3220.41	-1.53613	0.107998	-14.2237	6.53074e-46	2.74747e-44
chrII	10951878	10952665	WBGene00003783	412.767	0.0538429	0.138831	0.387832	0.698141	0.839444
chrII	7066117	7067051	WBGene00003784	0	NA	NA	NA	NA	NA
chrI	8291288	8293140	WBGene00003788	942.843	0.153972	0.129191	1.19182	0.233333	0.447643
chrII	11865522	11874202	WBGene00003789	2845.31	-1.78971	0.248793	-7.19357	6.3119e-13	6.63851e-12
chrIII	13342026	13342607	WBGene00003829	251.478	-0.51149	0.169358	-3.02017	0.00252631	0.0115992
chrV	14416066	14417335	WBGene00003835	797.888	0.147135	0.114356	1.28664	0.198221	0.403354
chrIV	8889475	8890999	WBGene00003864	1089.14	0.260987	0.108752	2.39984	0.016402	0.0603075
chrII	7604192	7604901	WBGene00003888	0	NA	NA	NA	NA	NA
chrIII	1081901	1095073	WBGene00003917	15604.8	-0.741462	0.129663	-5.71838	1.07547e-08	8.68539e-08
chrIII	5664871	5676732	WBGene00003918	4667.35	-0.00583561	0.0879784	-0.0663301	0.947115	0.971276
chrI	5105109	5105704	WBGene00003924	318.079	-0.00225515	0.187123	-0.0120517	0.990384	0.995336
chrI	10566849	10567300	WBGene00003926	328.699	-0.243793	0.156256	-1.56021	0.11871	0.283932
chrI	12967215	12967780	WBGene00003948	389.961	0.514686	0.155969	3.29993	0.000967079	0.00480617
chrIII	8243121	8243592	WBGene00003952	479.284	0.275596	0.15867	1.73692	0.0824022	0.219537
chrIV	4047936	4048948	WBGene00003955	398.604	-0.649472	0.172632	-3.76217	0.000168447	0.000940498
chrII	11574939	11576758	WBGene00003960	711.803	0.0867463	0.124537	0.696549	0.486085	0.70066
chrI	12922503	12923548	WBGene00003989	573.885	-0.145407	0.14083	-1.0325	0.301838	0.53167
chrIV	6974400	6976818	WBGene00003992	949.506	0.24617	0.117118	2.10191	0.0355616	0.114468
chrIII	8670542	8674551	WBGene00003993	2473.95	0.146113	0.103393	1.41318	0.157603	0.340625
chrV	4756484	4758584	WBGene00003994	649.343	-0.723713	0.132229	-5.47317	4.42055e-08	3.37416e-07
chrIII	12427392	12429195	WBGene00004027	3017.95	0.170616	0.100675	1.69473	0.0901264	0.233915
chrI	720428	731078	WBGene00004028	4899.95	0.0355071	0.105425	0.336801	0.736267	0.860362
chrIII	8101847	8104076	WBGene00004042	1206.48	-0.65108	0.118331	-5.50219	3.75112e-08	2.88757e-07
chrI	2907729	2924213	WBGene00004049	3899.29	-1.46853	0.147867	-9.93145	3.03809e-23	5.18481e-22
chrIV	8746751	8752676	WBGene00004051	2207.22	-1.84218	0.14591	-12.6254	1.52923e-36	4.0682e-35
chrV	11566803	11569707	WBGene00004064	1837.29	-1.06443	0.108743	-9.78844	1.26228e-22	2.03881e-21
chrIII	13514944	13523610	WBGene00004075	3138.28	-1.50199	0.135273	-11.1034	1.20779e-28	2.42766e-27
chrI	4186924	4189956	WBGene00004093	1303.46	0.152697	0.109512	1.39434	0.163214	0.34841
chrI	5158510	5161731	WBGene00004094	2313.91	0.29519	0.11257	2.62227	0.00873459	0.0344997
chrII	9225185	9226761	WBGene00004174	594.127	0.0255285	0.123423	0.206837	0.836137	0.921176
chrI	7585323	7587867	WBGene00004178	1777.81	-0.12624	0.111768	-1.12948	0.258695	0.479978
chrIV	6526728	6529302	WBGene00004179	1414.54	0.132886	0.112435	1.18189	0.237249	0.452725
chrIII	9612253	9613781	WBGene00004180	1163.31	-0.402013	0.113222	-3.55065	0.000384283	0.00203862
chrI	12528311	12531682	WBGene00004181	2297.74	-1.14354	0.101109	-11.3099	1.17175e-29	2.43642e-28
chrIII	7239106	7241284	WBGene00004189	806.185	-1.34566	0.134929	-9.97306	1.99975e-23	3.47841e-22
chrIV	4653792	4655831	WBGene00004205	1427.78	0.135295	0.131314	1.03032	0.302862	0.53197
chrI	3789308	3792297	WBGene00004217	2020.18	0.0775212	0.101101	0.766773	0.443217	0.66208
chrIV	13510306	13511662	WBGene00004239	0	NA	NA	NA	NA	NA
chrII	8576040	8577732	WBGene00004241	2449.73	0.110186	0.112131	0.982658	0.325776	0.55336
chrII	13039789	13042976	WBGene00004242	2409.76	0.056057	0.10588	0.529441	0.5965	0.779673
chrIV	5487184	5490322	WBGene00004243	2131.92	0.115946	0.102596	1.13011	0.258428	0.479978
chrII	7296109	7297747	WBGene00004244	1152.29	0.0627406	0.113696	0.551827	0.581067	0.772337
chrIII	9004820	9005455	WBGene00004269	305.281	-0.470824	0.170001	-2.76954	0.00561352	0.023291
chrV	12246093	12251246	WBGene00004296	2820.28	-1.87466	0.142133	-13.1894	1.00975e-39	3.04441e-38
chrIV	10281717	10283744	WBGene00004297	1216.98	-1.53325	0.110917	-13.8234	1.84056e-43	6.40302e-42
chrI	9616507	9617607	WBGene00004312	1096.13	-1.02036	0.117219	-8.70472	3.18365e-18	4.26609e-17
chrIII	10217301	10218146	WBGene00004326	749.013	-1.1627	0.123131	-9.44276	3.63104e-21	5.61415e-20
chrI	717938	719316	WBGene00004332	2536.08	0.0857478	0.114288	0.750278	0.453088	0.672358
chrIV	13348869	13352693	WBGene00004333	2290.61	0.173911	0.10721	1.62216	0.10477	0.259273
chrIV	1347815	1352977	WBGene00004338	1912.74	-1.43537	0.131368	-10.9264	8.62404e-28	1.65967e-26
chrIV	13096261	13097065	WBGene00004339	396.051	-1.58951	0.152443	-10.427	1.86739e-25	3.31187e-24
chrIII	6972709	6973717	WBGene00004340	596.643	-1.68402	0.170236	-9.89228	4.49681e-23	7.46305e-22
chrIII	8226977	8227650	WBGene00004342	442.167	0.131864	0.192755	0.684102	0.493911	0.705754
chrIV	7991409	8003636	WBGene00004371	9781.21	0.031867	0.0849773	0.375007	0.707655	0.845541
chrIV	5470460	5473174	WBGene00004374	945.939	-0.021444	0.117876	-0.18192	0.855646	0.932356
chrI	6009781	6011086	WBGene00004380	459.263	-0.812366	0.152138	-5.33968	9.3112e-08	6.84713e-07
chrIII	9225373	9228286	WBGene00004391	2003.11	-0.575387	0.103546	-5.55682	2.74741e-08	2.14227e-07
chrIII	4093305	4094421	WBGene00004392	510.438	-0.566277	0.14217	-3.9831	6.80208e-05	0.000403441
chrI	10568393	10569019	WBGene00004408	343.293	-0.0787027	0.199883	-0.393744	0.69377	0.838295
chrI	2875394	2875808	WBGene00004412	191.093	-0.220947	0.195167	-1.13209	0.257595	0.479978
chrII	8570426	8571100	WBGene00004416	275.963	-0.12669	0.191521	-0.661493	0.508296	0.715014
chrIII	7208931	7209863	WBGene00004417	505.007	-0.155552	0.139034	-1.1188	0.263225	0.487383
chrIV	4389142	4390149	WBGene00004419	518.38	-0.0396536	0.190344	-0.208326	0.834975	0.920456
chrV	3585312	3585564	WBGene00004422	92.0958	-0.0436252	0.254077	-0.171701	0.863673	0.935879
chrIV	13239590	13240092	WBGene00004424	402.419	-0.3015	0.190208	-1.58511	0.112941	0.273508
chrI	3788535	3788909	WBGene00004425	179.447	-0.200388	0.225418	-0.888962	0.374024	0.599299
chrI	9689684	9690078	WBGene00004426	320.326	-0.281347	0.203627	-1.38168	0.167071	0.3539
chrI	1157078	1157474	WBGene00004429	187.141	0.0177806	0.209199	0.0849936	0.932266	0.96476
chrIV	13778307	13778812	WBGene00004430	412.976	-0.0496357	0.152429	-0.325632	0.744703	0.860362
chrI	5484778	5485854	WBGene00004431	921.15	-0.167465	0.179187	-0.934586	0.350002	0.574549
chrIV	4749011	4749278	WBGene00004432	134.318	0.223019	0.236228	0.944086	0.345126	0.571733
chrIII	8129550	8129727	WBGene00004433	96.8225	0.407754	0.264169	1.54354	0.122701	0.291676
chrII	5056115	5056214	WBGene00004434	63.7939	0.331891	0.315825	1.05087	0.293318	0.521742
chrIII	5705520	5705627	WBGene00004435	92.9659	-0.0497849	0.272983	-0.182373	0.85529	0.932356
chrI	4585614	4586177	WBGene00004436	409.054	-0.1944	0.183202	-1.06113	0.288633	0.516314
chrI	8329064	8329184	WBGene00004439	84.6233	-0.0770378	0.274606	-0.28054	0.779063	0.882483
chrII	8603286	8603564	WBGene00004440	369.372	-0.15694	0.185816	-0.8446	0.398334	0.624425
chrI	1835380	1835438	WBGene00004441	152.672	0.394182	0.272281	1.4477	0.1477	0.324259
chrV	12727592	12727612	WBGene00004442	28.1255	-0.524102	0.461495	-1.13566	0.256098	0.478596
chrI	10436753	10436884	WBGene00004444	68.6071	0.296439	0.331051	0.895446	0.370549	0.596373
chrI	13652940	13653041	WBGene00004445	58.288	0.176758	0.342255	0.516452	0.605539	0.78581
chrII	9056501	9056611	WBGene00004446	38.251	-0.226361	0.415305	-0.545049	0.58572	0.773948
chrIV	12269494	12269533	WBGene00004448	37.8354	-0.487568	0.403677	-1.20782	0.227117	0.440832
chrV	15512665	15512780	WBGene00004452	43.4078	-0.287989	0.382386	-0.753138	0.451367	0.67093
chrII	11096541	11096704	WBGene00004454	80.48	-0.245264	0.299781	-0.818142	0.413276	0.638443
chrII	11653595	11654194	WBGene00004468	250.893	0.076966	0.194814	0.395074	0.692789	0.837919
chrIII	4752997	4753583	WBGene00004469	302.363	0.0603749	0.212641	0.283929	0.776465	0.881353
chrIII	4476417	4476887	WBGene00004470	184.345	-0.163236	0.225285	-0.724573	0.468714	0.685868
chrIV	7083693	7084182	WBGene00004473	204.657	0.0303423	0.236583	0.128252	0.897949	0.948826
chrIV	11110101	11110545	WBGene00004474	296.634	0.0390892	0.176428	0.221559	0.824657	0.913536
chrII	11125370	11125862	WBGene00004478	247.117	0.0492244	0.184196	0.267239	0.789285	0.890716
chrI	4583872	4584005	WBGene00004479	99.1068	-0.153231	0.253825	-0.603687	0.546052	0.743831
chrIV	11603140	11603283	WBGene00004480	65.3156	-0.110688	0.309554	-0.357573	0.720663	0.852078
chrIII	5679797	5680187	WBGene00004481	246.96	0.29585	0.198904	1.4874	0.136908	0.313392
chrIII	7178983	7179106	WBGene00004483	108.051	-0.115183	0.272786	-0.422246	0.672845	0.832848
chrV	15000017	15000094	WBGene00004485	40.7097	-0.440992	0.439282	-1.00389	0.31543	0.544478
chrIV	14826178	14826448	WBGene00004487	114.036	-0.0688205	0.254539	-0.270373	0.786873	0.888548
chrI	9621159	9625296	WBGene00004488	1062.35	0.0204438	0.111393	0.183529	0.854383	0.932194
chrI	14468331	14468854	WBGene00004489	392.716	-0.177424	0.167868	-1.05693	0.290544	0.518337
chrIII	1951159	1951424	WBGene00004491	115.679	-0.114682	0.261425	-0.438681	0.660893	0.826802
chrIV	12390263	12390896	WBGene00004492	537.466	0.0314694	0.176568	0.178228	0.858544	0.932796
chrIV	386393	386607	WBGene00004493	103.607	0.0234028	0.26333	0.0888727	0.929183	0.963216
chrIV	5947035	5947105	WBGene00004494	55.0205	0.403034	0.32982	1.22198	0.221715	0.435029
chrI	14760417	14760654	WBGene00004495	119.061	-0.672226	0.247637	-2.71456	0.00663641	0.0270389
chrV	7777075	7777236	WBGene00004499	107.256	0.0983299	0.254367	0.386568	0.699076	0.839444
chrI	6407957	6409212	WBGene00004721	432.013	-1.41988	0.157688	-9.00441	2.16831e-19	3.06443e-18
chrII	4699220	4700994	WBGene00004737	1020.91	-0.701527	0.119662	-5.86258	4.55738e-09	3.81681e-08
chrII	9334513	9338896	WBGene00004744	1741.8	-0.0737939	0.115188	-0.640636	0.521759	0.725838
chrV	8301489	8302080	WBGene00004766	338.046	-0.0202855	0.153672	-0.132005	0.894981	0.948707
chrI	3433156	3438043	WBGene00004775	1515.4	-2.07026	0.143017	-14.4757	1.72563e-47	7.61383e-46
chrX	10201328	10204933	WBGene00004786	1489.38	0.108082	0.108861	0.99284	0.320788	0.549531
chrIII	10506105	10506301	WBGene00004798	319.639	0.809961	0.162394	4.98763	6.11258e-07	4.1727e-06
chrI	9470203	9470633	WBGene00004808	650.848	-0.190455	0.145895	-1.30543	0.191747	0.393277
chrV	4422905	4423065	WBGene00004813	79.0051	0.173877	0.268925	0.646565	0.517914	0.723802
chrIV	17162023	17162134	WBGene00004819	43.7975	-0.11966	0.385515	-0.31039	0.756264	0.869562
chrX	13225817	13226178	WBGene00004827	468.491	-0.294649	0.167404	-1.7601	0.07839	0.213566
chrV	11899571	11916610	WBGene00004855	4821.39	-0.957597	0.117753	-8.13227	4.21309e-16	5.18468e-15
chrIII	4587914	4593124	WBGene00004874	1783.53	-1.81174	0.294701	-6.14771	7.86113e-10	6.97097e-09
chrI	9511180	9511736	WBGene00004887	326.468	0.241161	0.153088	1.57531	0.115186	0.276722
chrV	10438365	10440323	WBGene00004909	0	NA	NA	NA	NA	NA
chrIV	17088557	17088834	WBGene00004914	179.661	-0.0694043	0.207078	-0.33516	0.737505	0.860362
chrI	13339896	13340224	WBGene00004915	142.88	-0.13064	0.226635	-0.576437	0.56432	0.758419
chrIII	7862569	7862577	WBGene00004918	10.4495	0.193998	0.729981	0.265758	0.790426	0.891096
chrI	2727513	2727545	WBGene00004920	43.6572	-0.0239871	0.415264	-0.0577634	0.953937	0.974956
chrI	1030628	1032936	WBGene00004952	2168.52	-1.56338	0.110557	-14.141	2.12236e-45	8.34641e-44
chrI	5171284	5176164	WBGene00004955	4646.45	-0.577298	0.101727	-5.67499	1.38695e-08	1.11511e-07
chrI	5101681	5102967	WBGene00004959	849.585	0.118149	0.126261	0.935746	0.349404	0.574281
chrIII	11506034	11508919	WBGene00004960	1986.7	-0.0172703	0.118864	-0.145295	0.884478	0.946198
chrIV	8132174	8133192	WBGene00004979	423.008	0.0370282	0.153521	0.241192	0.809406	0.902413
chrIV	379897	382685	WBGene00004981	2439.83	0.0441197	0.101798	0.433403	0.664722	0.82987
chrV	6783186	6784422	WBGene00004984	510.722	-1.55728	0.13716	-11.3538	7.09945e-30	1.52892e-28
chrIV	11123132	11124362	WBGene00004985	685.206	0.243705	0.129232	1.88579	0.0593233	0.170343
chrIII	10355123	10355168	WBGene00004986	43.8498	0.203196	0.359592	0.565072	0.572025	0.765379
chrX	4514598	4516894	WBGene00005008	1280.69	0.10216	0.109543	0.9326	0.351026	0.575709
chrIII	4903996	4904973	WBGene00005011	668.318	-0.24732	0.124158	-1.99197	0.0463741	0.140756
chrIII	4911725	4911992	WBGene00005012	128.362	0.328322	0.220734	1.48741	0.136906	0.313392
chrV	10659634	10660967	WBGene00005022	589.188	-1.62939	0.138034	-11.8042	3.71128e-32	8.49837e-31
chrI	9948311	9953387	WBGene00005023	2548.78	0.130324	0.094933	1.3728	0.169816	0.358456
chrIII	7178029	7178853	WBGene00005072	407.834	-0.137018	0.176189	-0.777675	0.436761	0.660067
chrV	15397384	15398328	WBGene00005931	501.107	-0.00688481	0.15701	-0.0438495	0.965024	0.979097
chrX	7563330	7564805	WBGene00006063	817.542	0.00614554	0.115744	0.053096	0.957655	0.975419
chrV	2877803	2879401	WBGene00006104	1340.17	0.0216419	0.105784	0.204585	0.837896	0.922553
chrV	1636658	1639281	WBGene00006253	1486.08	-0.22673	0.485805	-0.46671	0.640707	0.814504
chrV	13191706	13193038	WBGene00006311	566.903	0.0229418	0.127868	0.179418	0.85761	0.932796
chrIII	5702247	5704964	WBGene00006359	1424.29	0.0888455	0.103384	0.859378	0.390132	0.614229
chrV	16406250	16407699	WBGene00006375	464.698	-0.92873	0.147483	-6.29719	3.03082e-10	2.79733e-09
chrV	5537180	5537713	WBGene00006376	479.181	0.210659	0.144822	1.45461	0.145778	0.321308
chrI	8663049	8663643	WBGene00006377	327.482	-0.131174	0.155994	-0.840892	0.400409	0.626013
chrI	9980063	9984325	WBGene00006379	2403.24	-1.52649	0.115766	-13.1859	1.05737e-39	3.13572e-38
chrII	1128475	1132352	WBGene00006387	2229.68	0.487151	0.0956423	5.09348	3.51559e-07	2.47459e-06
chrX	3674040	3678057	WBGene00006431	1168.22	-1.10584	0.13249	-8.34655	7.0284e-17	8.82942e-16
chrI	3439607	3449175	WBGene00006440	4492.48	-1.39098	0.117808	-11.8071	3.58658e-32	8.3181e-31
chrIII	6465656	6467206	WBGene00006463	1265.78	0.204691	0.114994	1.78002	0.0750729	0.207339
chrIV	11650723	11651533	WBGene00006491	463.19	0.215591	0.146111	1.47553	0.140071	0.315957
chrII	4710776	4713690	WBGene00006497	1220.77	-0.170029	0.11974	-1.41999	0.155611	0.337461
chrV	9323584	9327209	WBGene00006499	2081.95	-0.134626	0.101862	-1.32165	0.186283	0.385128
chrV	12761043	12762875	WBGene00006512	858.819	0.0685593	0.124556	0.550428	0.582026	0.772637
chrIV	179507	183261	WBGene00006561	2200.06	0.0274907	0.128037	0.21471	0.829994	0.917201
chrII	8271066	8273611	WBGene00006562	1608.79	0.349702	0.108049	3.23652	0.00120995	0.00589972
chrI	14101735	14104470	WBGene00006565	1468.01	0.26098	0.149789	1.74232	0.0814531	0.218618
chrIV	10279463	10281082	WBGene00006568	763.805	-1.47845	0.125476	-11.7828	4.78939e-32	1.083e-30
chrIII	12240366	12249664	WBGene00006571	3428.75	-1.16425	0.110646	-10.5222	6.82312e-26	1.2343e-24
chrIV	7044057	7044102	WBGene00006572	23.6874	-0.192337	0.483975	-0.397412	0.691064	0.837919
chrII	4707320	4710052	WBGene00006626	1005.45	-0.207507	0.114221	-1.81672	0.0692603	0.194251
chrIII	7067685	7068070	WBGene00006713	205.806	-0.0239497	0.183465	-0.130541	0.896138	0.948707
chrV	6509909	6510909	WBGene00006721	659.3	0.0874883	0.129289	0.676688	0.498604	0.707986
chrIII	12977909	12978023	WBGene00006728	53.0074	-0.0960121	0.340369	-0.282082	0.77788	0.881695
chrIV	1964133	1964724	WBGene00006738	467.269	-0.0325713	0.173304	-0.187943	0.850922	0.929087
chrI	6813163	6814248	WBGene00006740	1530.23	0.137506	0.135713	1.01322	0.310957	0.540366
chrI	13629726	13633494	WBGene00006793	3083.45	-1.31193	0.0983914	-13.3338	1.4715e-40	4.67009e-39
chrV	14731135	14733737	WBGene00006795	1936.17	-0.707645	0.0987543	-7.16571	7.7383e-13	8.04517e-12
chrIII	10319438	10320019	WBGene00006802	434.115	0.293927	0.149479	1.96634	0.049259	0.147643
chrIII	12881036	12891238	WBGene00006804	5287.71	-2.02244	0.105694	-19.135	1.29144e-81	1.2979e-79
chrIV	12640946	12650652	WBGene00006916	2769.5	-1.93702	0.246197	-7.86776	3.61037e-15	4.29682e-14
chrII	9713736	9715967	WBGene00006940	877.34	-2.47453	0.157381	-15.7232	1.04876e-55	5.92879e-54
chrIII	5723323	5727115	WBGene00006943	1036.85	-0.91179	0.125057	-7.29102	3.07623e-13	3.29284e-12
chrII	6555476	6559267	WBGene00006944	1461.46	-0.244822	0.116922	-2.09389	0.0362697	0.116131
chrIV	4050048	4051139	WBGene00006951	1292	0.0034073	0.116329	0.0292901	0.976633	0.987551
chrII	14156267	14166018	WBGene00006964	7652.04	-0.0991477	0.0947704	-1.04619	0.295474	0.525062
chrIV	6118723	6121651	WBGene00006974	1188.06	-2.99462	0.282585	-10.5972	3.07023e-26	5.61014e-25
chrI	8529379	8530836	WBGene00006976	1020.82	0.173801	0.152687	1.13828	0.255002	0.477041
chrIII	9003278	9004839	WBGene00006977	633.669	0.0491783	0.126401	0.389065	0.697228	0.839444
chrIII	10951224	10953005	WBGene00006982	688.224	-0.0544852	0.144746	-0.376418	0.706606	0.845227
chrII	5650236	5654422	WBGene00006988	1524.21	-0.681797	0.134377	-5.07377	3.90003e-07	2.71352e-06
chrI	6492721	6493746	WBGene00007018	989.867	0.190249	0.135125	1.40794	0.159147	0.34248
chrIII	13780727	13781133	WBGene00007065	435.211	0.0683427	0.148256	0.460976	0.644816	0.816857
chrIV	12146485	12150475	WBGene00007087	1518.78	-0.129734	0.108737	-1.1931	0.232828	0.447595
chrIV	12151169	12153745	WBGene00007092	1528.08	-0.13467	0.103133	-1.30579	0.191624	0.393277
chrV	10315140	10315304	WBGene00007099	80.6661	0.0454814	0.299437	0.15189	0.879274	0.943169
chrIV	11314077	11314616	WBGene00007106	362.679	0.028755	0.148843	0.19319	0.84681	0.926572
chrIV	11321299	11323634	WBGene00007109	1694.2	0.0811096	0.10205	0.794799	0.42673	0.651277
chrV	20476747	20478589	WBGene00007119	1427.87	0.166652	0.112484	1.48156	0.138458	0.314454
chrIII	4343945	4345366	WBGene00007137	690.287	0.278066	0.134712	2.06415	0.0390037	0.123353
chrV	13116987	13120167	WBGene00007150	1440.75	-0.0178402	0.130712	-0.136485	0.891438	0.948707
chrIII	4757700	4759728	WBGene00007168	1119.11	-2.59357	0.133954	-19.3617	1.62297e-83	1.95731e-81
chrIII	4780129	4781487	WBGene00007171	983.77	0.368399	0.112413	3.27718	0.00104851	0.00516825
chrIII	9462988	9465465	WBGene00007186	1211.65	0.214773	0.109207	1.96666	0.0492228	0.147643
chrIII	9466266	9467177	WBGene00007188	843.304	0.0600066	0.139651	0.42969	0.667421	0.831054
chrIV	13883233	13884177	WBGene00007195	425.815	0.0157823	0.141117	0.111838	0.910952	0.955282
chrIV	13880637	13881546	WBGene00007196	563.646	0.299952	0.127213	2.35787	0.01838	0.0662339
chrIII	12814040	12816798	WBGene00007212	1475.71	0.0213028	0.104886	0.203104	0.839054	0.922704
chrII	9270387	9271267	WBGene00007225	341.626	0.122465	0.164407	0.744889	0.456339	0.674994
chrV	15086246	15087064	WBGene00007234	385.191	0.393614	0.150666	2.61249	0.00898849	0.0353482
chrV	15083029	15084139	WBGene00007236	926.83	0.115124	0.110726	1.03972	0.298468	0.528305
chrI	7222795	7224381	WBGene00007255	936.283	0.172874	0.118079	1.46405	0.143179	0.319135
chrI	7228358	7229434	WBGene00007257	485.08	-0.761418	0.1355	-5.61934	1.91684e-08	1.52086e-07
chrI	7229432	7232621	WBGene00007258	1884.07	-2.00055	0.104361	-19.1696	6.64056e-82	7.06633e-80
chrIII	4096895	4097690	WBGene00007270	426.977	-0.752195	0.147634	-5.09501	3.48731e-07	2.46427e-06
chrIII	4096544	4096915	WBGene00007273	333.941	0.150464	0.199368	0.754707	0.450425	0.670298
chrI	9668627	9670226	WBGene00007275	1092.86	0.459403	0.119918	3.83096	0.000127643	0.000730715
chrI	9658773	9660080	WBGene00007277	1184.99	-0.0253784	0.114483	-0.221679	0.824564	0.913536
chrI	9657011	9657371	WBGene00007278	232.813	0.0918556	0.188499	0.487301	0.626045	0.805487
chrIV	10088366	10089394	WBGene00007304	367.122	-0.501973	0.148944	-3.37022	0.000751095	0.00377425
chrII	9939539	9940432	WBGene00007332	601.553	0.461769	0.127653	3.61739	0.00029759	0.0016118
chrII	9938105	9938471	WBGene00007334	475.245	0.248902	0.143065	1.73978	0.0818977	0.218837
chrII	10572746	10574067	WBGene00007354	422.457	-0.135435	0.161767	-0.837223	0.402467	0.627641
chrII	10564174	10564178	WBGene00007356	24.7751	1.26685	0.492704	2.57122	0.0101342	0.0395957
chrV	15484053	15484137	WBGene00007369	27.2232	-0.368518	0.439134	-0.839193	0.401361	0.626455
chrV	11124802	11125053	WBGene00007390	105.132	-0.0428955	0.240499	-0.178361	0.85844	0.932796
chrIII	9694667	9696017	WBGene00007400	972.418	0.204318	0.113826	1.79499	0.0726548	0.202515
chrII	8040505	8041732	WBGene00007435	977.019	0.0550404	0.126735	0.434295	0.664074	0.829634
chrIV	11155556	11156634	WBGene00007445	434.593	0.0261792	0.147985	0.176905	0.859583	0.933365
chrIV	11178076	11178095	WBGene00007449	10.3513	-1.12796	0.766088	-1.47236	0.140922	0.316682
chrII	9882727	9885942	WBGene00007464	1555.42	-0.0335354	0.10694	-0.313592	0.753831	0.867481
chrIV	8881980	8881984	WBGene00007497	6.07514	-0.444419	0.925797	-0.480039	0.6312	NA
chrII	11107115	11108070	WBGene00007500	306.853	-1.9812	0.214512	-9.23582	2.56315e-20	3.7697e-19
chrII	11104961	11106046	WBGene00007503	567.508	0.0626061	0.128678	0.486532	0.62659	0.805616
chrII	11095047	11095975	WBGene00007504	636.976	-0.0429098	0.128051	-0.335098	0.737551	0.860362
chrIV	9343357	9366006	WBGene00007505	10351.1	0.0372982	0.0912067	0.408942	0.682582	0.83525
chrIV	9385625	9385713	WBGene00007511	55.027	0.465397	0.336371	1.38358	0.166486	0.353491
chrIV	11470684	11473419	WBGene00007513	1091.44	0.116472	0.125412	0.92872	0.353034	0.577431
chrV	10239589	10239685	WBGene00007537	50.1694	0.0864118	0.377614	0.228836	0.818996	0.909493
chrII	14470370	14479127	WBGene00007545	4061.64	-0.761472	0.0898267	-8.47712	2.30834e-17	2.9407e-16
chrIII	3702759	3703172	WBGene00007573	284.917	-0.104579	0.168371	-0.621123	0.534519	0.736043
chrIII	3704063	3705046	WBGene00007574	526.531	0.137245	0.135751	1.011	0.312014	0.541164
chrIII	3725074	3726000	WBGene00007580	826.909	0.316811	0.120743	2.62385	0.00869414	0.0344151
chrI	12204299	12205809	WBGene00007601	561.381	-0.16579	0.135795	-1.22088	0.22213	0.435029
chrV	14418402	14420096	WBGene00007615	1463.23	-0.0957708	0.108574	-0.88208	0.377734	0.600826
chrV	14422719	14422883	WBGene00007616	73.7283	0.121319	0.298351	0.406633	0.684278	0.835945
chrIII	4177531	4178164	WBGene00007623	375.367	0.189409	0.160382	1.18098	0.237611	0.452938
chrIII	4172336	4175659	WBGene00007624	2186.8	-0.819272	0.119482	-6.85685	7.03943e-12	7.03554e-11
chrIII	4177177	4177578	WBGene00007632	150.942	-0.0673145	0.217546	-0.309426	0.756997	0.869562
chrI	11604026	11610814	WBGene00007640	3951.44	-3.06917	0.329754	-9.30745	1.30934e-20	1.99042e-19
chrI	9416703	9418384	WBGene00007643	1163.39	0.16641	0.112035	1.48534	0.137455	0.31396
chrI	9419867	9419998	WBGene00007644	78.4132	0.166133	0.278727	0.596045	0.551145	0.746274
chrIII	11823947	11824975	WBGene00007681	1072.19	-0.0235964	0.121541	-0.194143	0.846064	0.92647
chrIV	10219372	10220781	WBGene00007696	603.566	0.23352	0.136527	1.71043	0.0871868	0.228954
chrIV	10222971	10223745	WBGene00007697	414.343	-0.533039	0.148855	-3.58093	0.00034237	0.00183239
chrIV	10214985	10218808	WBGene00007698	1591.26	0.17062	0.102212	1.66928	0.0950624	0.243236
chrI	10177680	10178921	WBGene00007707	822.15	-0.118843	0.145584	-0.81632	0.414317	0.638959
chrI	10184477	10184970	WBGene00007709	377.599	0.57741	0.155966	3.70216	0.000213772	0.001179
chrI	10186279	10187550	WBGene00007710	565.566	-1.13953	0.138073	-8.25308	1.54359e-16	1.91258e-15
chrIV	12452065	12453715	WBGene00007732	1296.74	0.200017	0.117422	1.70341	0.0884921	0.231333
chrII	8325885	8329658	WBGene00007744	1983.94	0.189097	0.118891	1.59051	0.11172	0.27229
chrV	13298019	13298050	WBGene00007747	13.1927	0.288563	0.641042	0.450146	0.652605	0.824307
chrV	12124849	12126816	WBGene00007757	699.369	0.138741	0.135608	1.0231	0.30626	0.534522
chrIV	8893357	8893854	WBGene00007760	590.256	0.0218285	0.144647	0.150909	0.880048	0.943169
chrIV	8902145	8903177	WBGene00007762	581.039	0.21325	0.1457	1.46362	0.143297	0.319135
chrV	9978790	9980302	WBGene00007784	675.541	-0.113331	0.13171	-0.860453	0.389539	0.61383
chrV	9981748	9982766	WBGene00007785	865.079	0.213069	0.116526	1.82851	0.0674724	0.191113
chrV	9983923	9985777	WBGene00007786	823.695	0.0969652	0.126194	0.768384	0.442259	0.66208
chrV	9986329	9987288	WBGene00007787	514.647	0.333923	0.131893	2.53177	0.011349	0.0435888
chrIII	4429617	4433899	WBGene00007788	3493.97	0.121236	0.0938319	1.29206	0.196338	0.40082
chrIII	4434749	4439043	WBGene00007789	5007.84	0.099798	0.094052	1.06109	0.288647	0.516314
chrV	10812342	10812987	WBGene00007797	263.392	-1.72785	0.190377	-9.07591	1.12729e-19	1.61846e-18
chrII	13669603	13669713	WBGene00007841	68.2092	-0.0886962	0.312588	-0.283748	0.776604	0.881353
chrI	9041873	9041988	WBGene00007858	78.5156	-0.03264	0.278673	-0.117127	0.90676	0.954597
chrIV	12931206	12931514	WBGene00007870	146.669	-0.534252	0.207476	-2.57501	0.0100237	0.0392486
chrIV	9510054	9510094	WBGene00007883	20.2138	0.399381	0.518481	0.77029	0.441128	0.66208
chrI	8331051	8332783	WBGene00007911	957.464	0.269525	0.12214	2.2067	0.0273353	0.0924292
chrII	8696590	8698428	WBGene00007917	800.362	0.11754	0.12934	0.908775	0.363469	0.587592
chrIII	3454844	3455850	WBGene00007920	370.206	0.195692	0.182044	1.07497	0.282388	0.510839
chrIII	3456934	3460106	WBGene00007921	2024.15	0.776709	0.124445	6.24139	4.3369e-10	3.98246e-09
chrX	11207249	11208494	WBGene00007939	956.668	0.0232027	0.109658	0.211592	0.832425	0.918809
chrIII	3845392	3848341	WBGene00007966	1408.95	0.181685	0.107031	1.6975	0.0896014	0.232886
chrIII	3864535	3867098	WBGene00007969	1075.49	-0.200106	0.131153	-1.52574	0.127075	0.298932
chrI	8732718	8733436	WBGene00007973	392.078	0.0973817	0.148169	0.657236	0.511029	0.717742
chrI	8755845	8757103	WBGene00007978	837.081	-0.0624945	0.120957	-0.516668	0.605388	0.78581
chrIII	4783193	4784790	WBGene00008003	993.505	0.0563697	0.141213	0.399183	0.689758	0.837919
chrIII	4793585	4795423	WBGene00008005	908.808	0.0929796	0.112509	0.82642	0.408566	0.634417
chrX	10444668	10444674	WBGene00008023	4.183	-0.774211	1.13107	-0.684495	0.493663	NA
chrIV	13094506	13095490	WBGene00008035	836.753	-1.90107	0.1499	-12.6823	7.41596e-37	2.00231e-35
chrIII	9330815	9330928	WBGene00008040	96.8573	0.0937326	0.249296	0.375989	0.706925	0.845227
chrII	8138379	8141276	WBGene00008053	1263.82	-0.185871	0.125348	-1.48284	0.138116	0.314454
chrI	9517025	9518236	WBGene00008061	483.68	0.20597	0.142835	1.44201	0.149298	0.326974
chrIV	10593067	10593075	WBGene00008075	5.75642	-1.10612	1.01439	-1.09043	0.275522	NA
chrIII	10875958	10878061	WBGene00008079	1662.44	0.0600991	0.108599	0.553405	0.579986	0.772267
chrI	9221833	9225890	WBGene00008107	2927.06	-1.02168	0.101015	-10.1142	4.78146e-24	8.39773e-23
chrIII	3648791	3650332	WBGene00008118	628.394	0.270242	0.123365	2.19058	0.0284821	0.0959481
chrI	12960312	12961106	WBGene00008130	553.115	0.117274	0.150768	0.777843	0.436661	0.660067
chrII	11679090	11680568	WBGene00008137	948.262	-0.165358	0.121282	-1.36341	0.172752	0.363751
chrII	11682324	11682881	WBGene00008138	260.052	-0.0735857	0.175598	-0.419058	0.675174	0.833624
chrV	14699456	14707601	WBGene00008145	7878.28	-0.125997	0.0933319	-1.34999	0.177019	0.370633
chrIV	9999046	10001346	WBGene00008148	978.026	0.230657	0.115185	2.00249	0.0452317	0.139016
chrIII	9559830	9560758	WBGene00008171	484.583	0.238545	0.134145	1.77826	0.0753604	0.207499
chrIII	9562335	9562835	WBGene00008172	219.011	0.123455	0.215973	0.571622	0.567578	0.760555
chrIII	9563436	9564010	WBGene00008173	323.091	-0.0717052	0.151453	-0.473448	0.635894	0.810093
chrIII	9564604	9565615	WBGene00008174	708.255	0.0928377	0.126707	0.732696	0.463744	0.681489
chrI	14214180	14215790	WBGene00008184	610.49	-0.508497	0.154611	-3.28888	0.00100588	0.00497166
chrIV	17333072	17333645	WBGene00008197	579.523	0.338701	0.177905	1.90384	0.0569313	0.165843
chrIV	17334692	17335094	WBGene00008204	182.987	-0.0834994	0.200456	-0.416548	0.677009	0.833624
chrV	13309415	13309423	WBGene00008217	10.4998	-0.551824	0.697866	-0.79073	0.429101	0.653955
chrV	13310185	13311760	WBGene00008218	993.142	-0.0817031	0.111741	-0.731183	0.464668	0.682292
chrIV	8985365	8986774	WBGene00008275	713.856	0.158115	0.131633	1.20118	0.229681	0.443624
chrI	8024879	8026025	WBGene00008318	1079.05	-0.0385039	0.111427	-0.345552	0.729679	0.857693
chrV	13560777	13561992	WBGene00008346	785.761	0.631736	0.116947	5.40192	6.59307e-08	4.92846e-07
chrII	11583348	11588536	WBGene00008361	2566.11	-0.676497	0.0999761	-6.76658	1.31859e-11	1.29638e-10
chrV	10802335	10803974	WBGene00008379	870.409	-0.150371	0.12241	-1.22842	0.21929	0.432491
chrI	8488117	8490938	WBGene00008385	2829.24	-0.347457	0.113041	-3.07373	0.00211401	0.00993309
chrI	8485875	8486543	WBGene00008387	671.25	-0.259699	0.133941	-1.93891	0.0525124	0.154795
chrI	7815471	7819410	WBGene00008399	2628.64	0.352556	0.0998992	3.52912	0.000416943	0.00220541
chrI	7821330	7826433	WBGene00008400	1939.57	-0.734439	0.13319	-5.51424	3.50295e-08	2.70805e-07
chrII	9339389	9341394	WBGene00008405	785.564	-0.0157297	0.118797	-0.132409	0.894661	0.948707
chrV	11825032	11825262	WBGene00008408	103.25	0.361706	0.246536	1.46715	0.142335	0.318668
chrI	7589079	7590565	WBGene00008417	2074.8	0.0485416	0.109551	0.443098	0.657695	0.826802
chrI	7591042	7591204	WBGene00008420	138.056	0.30908	0.231753	1.33367	0.182313	0.37996
chrIII	10452718	10460051	WBGene00008422	3036.47	-0.0394185	0.09739	-0.40475	0.685662	0.836387
chrI	8758155	8758532	WBGene00008440	189.068	-0.0454562	0.186821	-0.243314	0.807763	0.902413
chrIV	10482628	10483155	WBGene00008488	258.398	-0.0738946	0.179863	-0.410838	0.681191	0.834309
chrIV	11143844	11145923	WBGene00008503	2626.4	0.173188	0.118655	1.45959	0.144402	0.319344
chrIV	11146105	11146747	WBGene00008504	456.863	0.365337	0.138025	2.64689	0.00812363	0.0325125
chrI	8413752	8416195	WBGene00008531	1199.25	0.0670851	0.115433	0.581161	0.561132	0.755273
chrI	8427089	8429332	WBGene00008533	1390.53	0.0581127	0.112351	0.517244	0.604986	0.78581
chrII	11592392	11596090	WBGene00008546	1912.22	0.0829595	0.103337	0.802802	0.422089	0.648183
chrIV	12791670	12791685	WBGene00008553	6.46096	-1.24899	0.99457	-1.25581	0.209186	NA
chrII	8807132	8808082	WBGene00008561	640.393	0.134254	0.121796	1.10228	0.270338	0.495986
chrI	12958638	12959455	WBGene00008569	555.447	0.150631	0.128302	1.17403	0.240383	0.456299
chrII	13836240	13840639	WBGene00008578	1662.72	-0.654803	0.105441	-6.21013	5.29414e-10	4.81261e-09
chrIV	12409394	12410468	WBGene00008580	612.324	0.326038	0.144045	2.26345	0.0236078	0.0818133
chrV	14461123	14461132	WBGene00008590	8.15664	-0.223026	0.783897	-0.284509	0.77602	NA
chrII	8145261	8147236	WBGene00008639	1156.75	-0.0573755	0.10511	-0.545861	0.585162	0.773948
chrII	8158848	8159925	WBGene00008641	458.243	-0.72807	0.146901	-4.9562	7.18837e-07	4.85215e-06
chrII	8141212	8142978	WBGene00008642	932.037	0.148759	0.120225	1.23733	0.215963	0.428844
chrII	8157861	8158045	WBGene00008643	78.9684	-0.0667466	0.273415	-0.244122	0.807136	0.902413
chrV	12045931	12048631	WBGene00008646	1160.02	-0.395611	0.118933	-3.32632	0.000879998	0.00438545
chrIV	17457833	17460772	WBGene00008710	1808.14	-2.7163	0.122819	-22.1163	2.20145e-108	1.32747e-105
chrIV	17461908	17462658	WBGene00008713	395.034	0.371863	0.149413	2.48883	0.0128166	0.0482021
chrIV	11558736	11561391	WBGene00008722	961.247	-1.41939	0.128485	-11.0471	2.26479e-28	4.45326e-27
chrII	11727313	11728541	WBGene00008740	1122.43	0.151122	0.119435	1.2653	0.205763	0.415431
chrV	13002816	13006987	WBGene00008848	3874.51	-0.0488561	0.0989836	-0.493578	0.621604	0.801484
chrII	13237403	13237407	WBGene00008860	0	NA	NA	NA	NA	NA
chrX	12322156	12322993	WBGene00008904	295.202	-0.00506814	0.161219	-0.0314364	0.974922	0.986372
chrV	10961721	10965062	WBGene00008921	1792.58	-0.514509	0.109577	-4.6954	2.66085e-06	1.75674e-05
chrII	13036347	13036465	WBGene00008930	45.0763	-0.460706	0.390902	-1.17857	0.238568	0.454284
chrIV	12327689	12328718	WBGene00008949	361.336	0.107224	0.152052	0.705182	0.480697	0.695108
chrIV	8753194	8754323	WBGene00008968	807.116	-0.108446	0.117373	-0.923945	0.355515	0.580781
chrIV	8744410	8745191	WBGene00008972	356.645	-0.771697	0.151206	-5.10362	3.33209e-07	2.36383e-06
chrI	7913936	7917841	WBGene00008991	1712.59	-0.00819987	0.111699	-0.0734103	0.94148	0.968937
chrV	15538743	15547020	WBGene00008995	3710.8	0.0975857	0.109897	0.887978	0.374553	0.599616
chrI	7279659	7280001	WBGene00009002	263.501	-0.0349953	0.165429	-0.211542	0.832464	0.918809
chrIV	8739503	8739526	WBGene00009013	17.7957	-0.151238	0.545979	-0.277004	0.781777	0.884449
chrIV	8724519	8724876	WBGene00009014	138.352	0.195095	0.220359	0.88535	0.375968	0.600649
chrIV	11410727	11413001	WBGene00009035	844.344	0.00776593	0.146947	0.0528487	0.957852	0.975419
chrI	7095985	7098406	WBGene00009052	1620.32	0.228561	0.122736	1.86222	0.0625724	0.179104
chrI	7100309	7101775	WBGene00009054	797.477	0.255075	0.112637	2.26457	0.0235391	0.0817316
chrI	7102215	7102892	WBGene00009056	305.204	0.289325	0.166865	1.73389	0.0829371	0.220637
chrIV	9146336	9146369	WBGene00009078	43.334	0.612145	0.374176	1.63598	0.101843	0.255172
chrX	14448723	14453562	WBGene00009089	2285.23	0.128315	0.101518	1.26397	0.206241	0.415468
chrV	12365847	12365866	WBGene00009097	6.85138	0.201628	0.910638	0.221414	0.82477	NA
chrI	10418233	10421358	WBGene00009113	1591.94	0.110935	0.116983	0.948301	0.342976	0.569738
chrI	10548220	10549876	WBGene00009117	1276.21	0.171627	0.122759	1.39808	0.16209	0.347007
chrI	10553115	10553413	WBGene00009119	152.136	0.15588	0.256937	0.606686	0.544059	0.741696
chrI	10569611	10570030	WBGene00009122	327.451	-0.224126	0.190447	-1.17684	0.23926	0.455122
chrI	10570578	10571916	WBGene00009123	1758.86	-0.0543155	0.098948	-0.54893	0.583053	0.772693
chrI	10572453	10577135	WBGene00009124	3682.58	0.0646176	0.0980497	0.659029	0.509877	0.716681
chrV	13458582	13459504	WBGene00009135	904.48	0.0809351	0.138204	0.585622	0.558129	0.751791
chrIV	17277455	17277748	WBGene00009156	355.844	-0.0908151	0.151771	-0.598369	0.549594	0.746121
chrI	9781337	9785222	WBGene00009163	1772.69	-0.12212	0.101742	-1.20029	0.230027	0.443624
chrI	9780786	9781418	WBGene00009165	357.271	-0.104427	0.144214	-0.724109	0.468999	0.685868
chrI	9287936	9289770	WBGene00009173	789.992	0.134813	0.119158	1.13138	0.257893	0.479978
chrII	14389235	14389616	WBGene00009179	299.954	-1.81769	0.195925	-9.27748	1.73527e-20	2.5943e-19
chrII	14409111	14410836	WBGene00009182	1454.52	-0.424938	0.111974	-3.79496	0.000147665	0.000834766
chrIV	9587099	9588334	WBGene00009186	589.373	0.046459	0.141387	0.328594	0.742463	0.860362
chrII	8594689	8596294	WBGene00009203	1142.21	0.0888273	0.117736	0.754464	0.45057	0.670298
chrII	8596299	8599765	WBGene00009204	1466.78	0.166557	0.10242	1.62622	0.103902	0.25854
chrII	8600007	8600506	WBGene00009205	234.976	0.308626	0.171871	1.79568	0.0725446	0.202515
chrIV	12374708	12375621	WBGene00009212	719.228	0.25448	0.121535	2.09388	0.0362709	0.116131
chrIV	12392090	12392120	WBGene00009219	22.8675	0.587421	0.48928	1.20058	0.229913	0.443624
chrV	15571988	15572715	WBGene00009222	0.243906	3.02737	4.89236	0.618795	0.536052	NA
chrV	15571989	15574106	WBGene00009225	852.02	-0.342389	0.122006	-2.80633	0.00501101	0.0210323
chrI	8841133	8841163	WBGene00009250	15.0768	0.241925	0.576758	0.419456	0.674883	0.833624
chrI	7832691	7834953	WBGene00009270	1188.1	0.182962	0.107475	1.70237	0.0886864	0.231355
chrI	15053524	15053670	WBGene00009287	90.2283	-0.637555	0.259226	-2.45945	0.0139149	0.051688
chrII	13151458	13152899	WBGene00009308	662.702	-0.15341	0.144537	-1.06139	0.288515	0.516314
chrI	11515626	11517108	WBGene00009316	1670.96	1.04981	0.107077	9.8043	1.07897e-22	1.75844e-21
chrI	8970792	8971031	WBGene00009346	160.303	0.216031	0.215511	1.00241	0.316144	0.544913
chrII	11049143	11049413	WBGene00009353	149.437	0.00330693	0.218988	0.0151009	0.987952	0.994549
chrII	10173422	10174346	WBGene00009364	640.049	0.169985	0.146636	1.15923	0.246362	0.464806
chrII	10175071	10180183	WBGene00009365	2179.66	-0.0400787	0.101141	-0.396266	0.691908	0.837919
chrI	15005602	15013404	WBGene00009368	5298.82	-2.08809	0.102508	-20.3699	3.09177e-92	4.66084e-90
chrI	15027716	15030166	WBGene00009370	1808.82	0.145258	0.112823	1.28749	0.197922	0.4032
chrI	15031144	15032539	WBGene00009371	692.907	0.2113	0.132976	1.589	0.11206	0.2723
chrIII	3729492	3734539	WBGene00009372	2218.9	-0.377801	0.111143	-3.39922	0.000675791	0.00342439
chrIII	3734704	3734851	WBGene00009373	261.499	0.163082	0.170725	0.955236	0.339458	0.566495
chrV	11611207	11613054	WBGene00009385	744.917	-1.61146	0.142748	-11.2888	1.49043e-29	3.06386e-28
chrII	8254239	8255319	WBGene00009404	472.182	0.188217	0.150438	1.25112	0.210889	0.422473
chrIII	4567824	4571835	WBGene00009440	1952.61	0.084744	0.10393	0.815398	0.414845	0.639228
chrIII	4585082	4586753	WBGene00009442	683.54	0.199624	0.136507	1.46238	0.143638	0.319135
chrIII	4586627	4586830	WBGene00009443	129.412	0.0596205	0.233772	0.255037	0.798695	0.897973
chrII	9556002	9557532	WBGene00009447	689.171	-0.0244818	0.140329	-0.174461	0.861504	0.934328
chrI	8826166	8826170	WBGene00009459	12.3278	0.0742929	0.66806	0.111207	0.911452	0.955282
chrI	10479282	10484469	WBGene00009507	2831.32	-1.83125	0.096563	-18.9644	3.36121e-80	3.04022e-78
chrI	14788124	14789017	WBGene00009554	815.123	0.14992	0.121492	1.23399	0.217207	0.430369
chrI	14770688	14774507	WBGene00009557	2156.07	0.362451	0.118961	3.04681	0.00231287	0.0107281
chrII	11128144	11129256	WBGene00009575	809.869	0.106655	0.115485	0.923543	0.355724	0.580781
chrII	11129788	11130187	WBGene00009576	306.679	-0.0700522	0.162613	-0.430791	0.66662	0.831054
chrIV	11592350	11593503	WBGene00009588	690.832	0.30643	0.148864	2.05846	0.0395461	0.124416
chrV	14282981	14282997	WBGene00009604	4.55336	-0.979021	1.12588	-0.869557	0.384542	NA
chrX	10303121	10303143	WBGene00009620	7.61555	-0.701191	0.817895	-0.857312	0.391273	NA
chrII	13046547	13046787	WBGene00009644	156.602	0.0712639	0.216976	0.328441	0.742578	0.860362
chrI	13260932	13262227	WBGene00009698	955.095	-0.143677	0.139021	-1.03349	0.301375	0.531371
chrII	8997026	8997162	WBGene00009713	104.847	-0.18294	0.264328	-0.692094	0.488878	0.70189
chrX	12502801	12502838	WBGene00009728	66.6337	-0.026894	0.33629	-0.0799729	0.936259	0.965617
chrIII	13424013	13426204	WBGene00009731	1634.67	-0.348666	0.119096	-2.92761	0.00341574	0.015182
chrII	13495049	13495400	WBGene00009741	900.09	0.0490141	0.126894	0.386259	0.699305	0.839444
chrV	20622649	20622660	WBGene00009761	4.34886	0.0950873	1.04105	0.0913376	0.927224	NA
chrII	8808635	8810229	WBGene00009784	970.505	0.257619	0.117688	2.18901	0.0285964	0.0959713
chrI	7322269	7323915	WBGene00009916	1002.39	-0.0390862	0.113385	-0.344723	0.730303	0.857869
chrI	8315897	8317750	WBGene00009921	1000.55	0.29275	0.122584	2.38816	0.016933	0.0617577
chrI	8318346	8323487	WBGene00009922	3381.61	0.340873	0.0896691	3.80145	0.000143852	0.000815764
chrI	9929445	9930885	WBGene00009940	904.641	0.169928	0.122299	1.38944	0.164698	0.35093
chrII	10041633	10042515	WBGene00009946	418.751	0.358725	0.144531	2.48199	0.013065	0.0489728
chrIII	13345416	13346866	WBGene00009952	1060.37	-0.173629	0.120951	-1.43553	0.151136	0.329801
chrI	8950947	8951053	WBGene00009960	0	NA	NA	NA	NA	NA
chrI	8949277	8954394	WBGene00009962	1582.44	-0.330458	0.103335	-3.19791	0.00138426	0.00667768
chrI	8946685	8946701	WBGene00009963	8.16364	0.13682	0.876029	0.156182	0.875889	NA
chrV	13408741	13409832	WBGene00009981	599.63	0.230894	0.134999	1.71034	0.0872026	0.228954
chrV	13626530	13627482	WBGene00009994	862.349	0.129985	0.134172	0.968796	0.332647	0.559807
chrIII	9434556	9435100	WBGene00010036	509.868	-0.0655826	0.147846	-0.443588	0.657341	0.826802
chrII	8571584	8572904	WBGene00010042	994.009	0.0684302	0.108901	0.628369	0.529762	0.732676
chrII	8573854	8575045	WBGene00010043	509.846	0.226236	0.133169	1.69885	0.0893466	0.232558
chrII	11573679	11575000	WBGene00010048	615.004	0.202034	0.129851	1.5559	0.119732	0.285747
chrII	11564444	11566520	WBGene00010051	1379.96	0.416541	0.10859	3.83589	0.00012511	0.000718489
chrII	11542635	11544375	WBGene00010053	2246.93	0.157193	0.125357	1.25396	0.209856	0.420876
chrII	11579215	11582758	WBGene00010056	1447.64	-0.914534	0.131442	-6.9577	3.45865e-12	3.57525e-11
chrIV	11333078	11336684	WBGene00010061	4926.56	-0.045113	0.100785	-0.447615	0.654431	0.824994
chrV	11770955	11773494	WBGene00010077	1121.32	0.0952513	0.116226	0.819533	0.412483	0.637762
chrV	11784572	11786943	WBGene00010080	1117.78	0.183844	0.111972	1.64187	0.100617	0.25245
chrV	12272372	12275676	WBGene00010093	1733.75	-2.39431	0.125857	-19.0241	1.0766e-80	1.02504e-78
chrV	12638162	12638236	WBGene00010174	25.2456	-0.21078	0.518523	-0.4065	0.684375	0.835945
chrV	15767074	15767272	WBGene00010184	122.544	0.794874	0.22228	3.576	0.000348889	0.00185629
chrV	15769937	15770371	WBGene00010185	192.639	0.365325	0.1853	1.97153	0.0486628	0.146474
chrII	14522384	14523022	WBGene00010193	491.442	0.0696448	0.131394	0.530045	0.596081	0.779673
chrII	14520867	14521637	WBGene00010194	651.101	0.185088	0.123634	1.49707	0.134376	0.310058
chrII	14524672	14525112	WBGene00010195	430.87	0.157753	0.156759	1.00634	0.314251	0.543481
chrII	14525811	14526031	WBGene00010196	149.581	0.587476	0.205427	2.85978	0.00423933	0.0183908
chrII	14526212	14527796	WBGene00010197	824.963	0.360097	0.119461	3.01435	0.00257534	0.0117944
chrIII	9598974	9600049	WBGene00010226	356.042	-0.151421	0.153718	-0.98506	0.324595	0.552598
chrIII	9600037	9600245	WBGene00010227	78.542	-0.50402	0.306908	-1.64225	0.100538	0.25245
chrIII	9614924	9615332	WBGene00010229	209.29	0.10729	0.224933	0.476988	0.633371	0.808203
chrIV	11628756	11631350	WBGene00010231	1106.34	-0.00631022	0.126306	-0.0499597	0.960154	0.976346
chrV	10930777	10930789	WBGene00010237	4.59992	-0.677994	1.0677	-0.635002	0.525427	NA
chrI	12066009	12068168	WBGene00010242	1564.56	-0.071413	0.0997109	-0.716201	0.473868	0.690711
chrI	12045200	12046117	WBGene00010248	503.989	0.44147	0.157207	2.80821	0.00498181	0.0209584
chrII	12920050	12923377	WBGene00010263	1661.55	0.163471	0.108391	1.50816	0.131513	0.306977
chrII	12943861	12947643	WBGene00010269	1457.12	-0.150049	0.103571	-1.44875	0.147408	0.32401
chrV	13669352	13671458	WBGene00010281	1367.33	-0.0394751	0.127956	-0.308507	0.757697	0.869562
chrV	17656891	17657698	WBGene00010293	354.05	-0.0416297	0.179624	-0.23176	0.816724	0.908085
chrIII	3398242	3400644	WBGene00010304	2083.49	-0.247733	0.105198	-2.35493	0.0185261	0.0664955
chrIII	8996889	8999285	WBGene00010308	1197.08	0.0212225	0.112996	0.187816	0.851021	0.929087
chrIII	8999827	9001473	WBGene00010309	1201.08	0.208822	0.107335	1.94552	0.0517122	0.153608
chrIII	9007973	9009621	WBGene00010310	674.477	-0.0134402	0.133193	-0.100908	0.919624	0.957743
chrIII	9010675	9011909	WBGene00010311	484.148	-0.0398606	0.142714	-0.279305	0.780011	0.883004
chrIV	11373490	11377627	WBGene00010351	2017.02	0.343074	0.112867	3.03962	0.00236874	0.0109592
chrIV	11401883	11402838	WBGene00010353	476.007	0.140953	0.136639	1.03157	0.302273	0.531918
chrIV	11404460	11406066	WBGene00010354	731.891	0.163748	0.135496	1.2085	0.226854	0.440793
chrIII	10437108	10438089	WBGene00010362	388.769	-0.33217	0.14189	-2.34104	0.0192301	0.0686141
chrIII	10439338	10441905	WBGene00010363	3078.74	-0.198551	0.101124	-1.96344	0.0495954	0.148294
chrIII	10443589	10445136	WBGene00010364	921.331	-0.336538	0.126824	-2.65358	0.00796419	0.031945
chrI	7985388	7993159	WBGene00010367	3668.7	0.15838	0.0958955	1.65159	0.0986185	0.250211
chrIV	13244172	13244296	WBGene00010436	83.8995	-0.053225	0.268972	-0.197883	0.843136	0.925506
chrIV	11743205	11743789	WBGene00010447	212.093	-0.145901	0.190458	-0.766051	0.443646	0.662174
chrII	8276797	8277611	WBGene00010459	371.296	0.0237329	0.153575	0.154536	0.877187	0.94174
chrV	12401217	12401394	WBGene00010466	265.951	-0.0162543	0.184166	-0.0882586	0.929671	0.963216
chrIII	10750965	10751930	WBGene00010477	530.704	0.0908033	0.140603	0.645813	0.518401	0.723802
chrI	8511599	8512005	WBGene00010495	458.514	2.05661	0.152294	13.5042	1.47671e-41	4.85705e-40
chrIII	9947904	9948172	WBGene00010542	0	NA	NA	NA	NA	NA
chrIV	10178467	10180301	WBGene00010557	1184.31	-0.0390769	0.12657	-0.308738	0.757521	0.869562
chrI	8058261	8060557	WBGene00010568	1019.77	-0.0827849	0.110387	-0.749952	0.453284	0.672358
chrI	14720596	14721479	WBGene00010579	572.805	-0.0578555	0.145806	-0.396797	0.691517	0.837919
chrI	14735735	14736945	WBGene00010581	1406.63	0.121061	0.121933	0.992846	0.320785	0.549531
chrI	14721762	14724239	WBGene00010587	1259.94	0.00872508	0.104316	0.0836408	0.933342	0.96476
chrI	9582681	9583033	WBGene00010608	244.824	0.756304	0.165183	4.57859	4.68119e-06	3.04614e-05
chrI	9585816	9587206	WBGene00010609	573.417	-0.33486	0.135526	-2.47081	0.0134808	0.0503857
chrI	9587168	9587632	WBGene00010610	243.969	-0.188527	0.187284	-1.00664	0.31411	0.543481
chrI	9611816	9614582	WBGene00010615	1420.99	0.00773889	0.108857	0.0710922	0.943324	0.969587
chrI	9583868	9584317	WBGene00010617	331.606	0.350521	0.160652	2.18187	0.0291194	0.0968326
chrI	9608925	9609205	WBGene00010619	82.9827	-0.116591	0.281837	-0.413681	0.679108	0.833624
chrI	8676665	8680825	WBGene00010621	2838.62	0.100132	0.0912927	1.09682	0.27272	0.499343
chrI	8693450	8694659	WBGene00010623	675.652	0.27332	0.126202	2.16573	0.0303317	0.100311
chrIV	9856511	9858067	WBGene00010637	1004.53	0.206044	0.112802	1.82659	0.0677613	0.191233
chrIII	13756395	13759434	WBGene00010663	2726.6	0.078731	0.0943312	0.834623	0.40393	0.628838
chrIV	12055673	12056156	WBGene00010666	228.508	0.0177274	0.169487	0.104594	0.916698	0.956549
chrIV	10122497	10126144	WBGene00010676	2873.9	-0.279996	0.0947684	-2.95453	0.00313145	0.0140217
chrIV	10129756	10130244	WBGene00010678	354.492	-0.974809	0.168465	-5.7864	7.19096e-09	5.93993e-08
chrII	8767684	8769307	WBGene00010682	641.795	0.0157364	0.128988	0.121999	0.9029	0.951945
chrV	15134187	15136301	WBGene00010685	746.309	-1.68903	0.149293	-11.3135	1.12514e-29	2.36671e-28
chrV	15142554	15143923	WBGene00010686	700.07	0.291147	0.147308	1.97645	0.0481034	0.145032
chrX	15613804	15616019	WBGene00010725	1267.76	0.149748	0.119812	1.24985	0.211353	0.422473
chrV	12696724	12696877	WBGene00010737	194.392	0.131436	0.198563	0.661933	0.508014	0.715014
chrIII	9833452	9834473	WBGene00010781	1068.69	0.0764827	0.115191	0.663962	0.506714	0.714412
chrII	11875644	11880588	WBGene00010785	2740.11	-2.17512	0.116678	-18.642	1.46574e-77	1.26263e-75
chrII	11863524	11865006	WBGene00010786	1227.87	0.0997014	0.113778	0.876276	0.38088	0.603866
chrII	11861528	11863420	WBGene00010787	1145.75	-0.171233	0.11838	-1.44647	0.148045	0.324623
chrIII	3499374	3502045	WBGene00010814	1703.64	-0.0372427	0.100407	-0.370918	0.710698	0.846841
chrX	13859340	13861066	WBGene00010836	643.538	0.059818	0.14327	0.41752	0.676298	0.833624
chrIII	10399173	10404740	WBGene00010839	2896	0.00636572	0.0950397	0.0669796	0.946598	0.971276
chrIV	12121765	12122881	WBGene00010891	1400.82	0.133601	0.115426	1.15746	0.247084	0.465293
chrII	10652352	10657341	WBGene00010897	1983.73	0.0388437	0.0963441	0.403177	0.686818	0.837233
chrII	8214574	8216116	WBGene00010913	706.315	0.0324392	0.133471	0.243043	0.807972	0.902413
chrII	10927060	10931075	WBGene00010988	2234.25	-0.117363	0.119813	-0.979549	0.327309	0.554402
chrII	10948109	10949184	WBGene00010991	997.082	0.436509	0.121098	3.60459	0.000312651	0.00168329
chrI	8599157	8600923	WBGene00011032	961.634	0.0609233	0.11284	0.539909	0.58926	0.774688
chrII	10198124	10198324	WBGene00011038	74.7666	-0.483172	0.29335	-1.64708	0.0995413	0.251495
chrII	10198308	10199268	WBGene00011039	396.567	-0.0573619	0.144892	-0.395894	0.692183	0.837919
chrII	10199809	10200319	WBGene00011040	284.681	0.342141	0.170262	2.0095	0.0444841	0.137231
chrII	13736848	13736933	WBGene00011056	89.8657	0.335054	0.261345	1.28203	0.199831	0.405314
chrI	7235870	7238790	WBGene00011061	1890.68	0.277935	0.0956227	2.90658	0.00365399	0.016005
chrI	7233644	7234001	WBGene00011062	457.088	0.151526	0.161079	0.940695	0.346861	0.572257
chrI	7245436	7246140	WBGene00011063	462.298	0.178116	0.147995	1.20353	0.228773	0.44262
chrI	7246074	7246311	WBGene00011065	116.054	0.150928	0.227358	0.663835	0.506796	0.714412
chrI	7255879	7258700	WBGene00011066	1313.77	-0.0491058	0.103501	-0.474445	0.635182	0.809757
chrII	10787811	10787914	WBGene00011072	55.4047	-0.00685765	0.32747	-0.0209413	0.983292	0.990962
chrV	12056574	12059247	WBGene00011087	1294.07	0.264388	0.110662	2.38914	0.016888	0.0617576
chrV	12065959	12067457	WBGene00011088	1162.57	0.0120257	0.115243	0.104351	0.916891	0.956549
chrIII	4414731	4414735	WBGene00011117	7.64622	-0.372894	0.855384	-0.435938	0.662882	NA
chrIII	4402594	4403936	WBGene00011121	539.82	0.196589	0.1345	1.46163	0.143842	0.319135
chrIV	11209308	11210331	WBGene00011128	301.416	-0.98613	0.171123	-5.76269	8.27849e-09	6.80717e-08
chrI	11909365	11909604	WBGene00011155	366.281	-0.458584	0.200389	-2.28847	0.0221101	0.0772146
chrI	11910327	11910521	WBGene00011156	343.223	0.478987	0.206731	2.31696	0.020506	0.0726438
chrV	13961264	13961477	WBGene00011193	97.1073	-0.0371837	0.279731	-0.132927	0.894251	0.948707
chrIII	4291542	4292899	WBGene00011201	897.676	-0.188186	0.118356	-1.58999	0.111836	0.27229
chrIII	4301619	4301893	WBGene00011205	400.412	-0.0153827	0.149915	-0.10261	0.918273	0.956887
chrIII	9795270	9796048	WBGene00011219	0	NA	NA	NA	NA	NA
chrI	7862735	7863053	WBGene00011231	260.578	0.110934	0.163522	0.678404	0.497515	0.707551
chrIV	10361299	10363331	WBGene00011238	811.592	0.220911	0.124893	1.76881	0.0769263	0.210848
chrIV	10366332	10367290	WBGene00011239	1075.8	0.068798	0.126506	0.543831	0.586557	0.773948
chrV	11918063	11924654	WBGene00011270	2651.69	0.092778	0.102053	0.909119	0.363287	0.587592
chrII	9969620	9970015	WBGene00011274	135.434	-0.996784	0.252791	-3.94312	8.04283e-05	0.000475092
chrII	9969158	9969631	WBGene00011275	229.309	-1.14712	0.206849	-5.54571	2.92767e-08	2.27303e-07
chrV	14987555	14990524	WBGene00011318	1273.44	-1.76601	0.118957	-14.8457	7.41495e-50	3.62531e-48
chrV	14991706	14992177	WBGene00011320	272.99	0.555189	0.160392	3.46146	0.000537259	0.00274548
chrV	15003042	15005055	WBGene00011323	2178.65	0.144505	0.110379	1.30917	0.190475	0.392002
chrV	15005599	15006400	WBGene00011324	392.797	0.449111	0.140079	3.20612	0.00134536	0.00652483
chrV	14999490	14999991	WBGene00011325	232.622	-0.0575097	0.175074	-0.328488	0.742542	0.860362
chrII	7874241	7877597	WBGene00011348	2270.92	0.0941566	0.102617	0.917553	0.358853	0.58341
chrII	7880219	7880464	WBGene00011351	466.64	-0.107776	0.146102	-0.737679	0.46071	0.678684
chrV	14167227	14167229	WBGene00011363	5.36082	-1.01681	0.996446	-1.02044	0.307522	NA
chrIII	4020536	4021867	WBGene00011367	686.071	0.332941	0.132154	2.51934	0.0117574	0.0449493
chrI	8215197	8217993	WBGene00011376	50.3376	-0.953044	0.341727	-2.7889	0.00528872	0.0221465
chrI	11820038	11820051	WBGene00011389	5.67296	-0.112686	0.972824	-0.115833	0.907785	NA
chrIII	13389898	13390857	WBGene00011399	1069.42	0.343301	0.152554	2.25035	0.0244266	0.083689
chrIII	4707477	4708382	WBGene00011414	607.321	0.0283555	0.147136	0.192716	0.847181	0.926572
chrIII	4712571	4714688	WBGene00011415	846.674	0.176834	0.119846	1.47551	0.140076	0.315957
chrI	13329174	13330498	WBGene00011434	722.475	0.126153	0.129015	0.977813	0.328167	0.554817
chrV	12251840	12252407	WBGene00011451	244.35	-1.79047	0.195645	-9.1516	5.60978e-20	8.18394e-19
chrI	9623021	9624724	WBGene00011489	0	NA	NA	NA	NA	NA
chrIII	9759426	9760389	WBGene00011501	0	NA	NA	NA	NA	NA
chrIII	9757615	9761643	WBGene00011503	1906.71	0.23308	0.0966688	2.41112	0.0159036	0.0587134
chrII	8049048	8050064	WBGene00011508	366.334	0.210773	0.142836	1.47563	0.140044	0.315957
chrII	8053636	8054965	WBGene00011509	697.576	0.12873	0.130444	0.986857	0.323713	0.552598
chrV	15868182	15869051	WBGene00011513	299.463	-0.0738455	0.164235	-0.449633	0.652975	0.824307
chrII	11236623	11236823	WBGene00011528	280.873	-0.126609	0.189254	-0.66899	0.503502	0.712146
chrI	9077564	9079524	WBGene00011532	758.724	-0.526077	0.147024	-3.57817	0.000346008	0.00184639
chrV	10035745	10035913	WBGene00011544	103.79	-0.0848242	0.251331	-0.3375	0.73574	0.860362
chrIII	10355798	10357261	WBGene00011559	591.367	-0.056993	0.129118	-0.441403	0.658922	0.826802
chrIII	10321518	10325675	WBGene00011562	1818.86	-2.09682	0.148164	-14.152	1.81396e-45	7.29214e-44
chrV	9927781	9930275	WBGene00011576	1207.27	-1.67603	0.117297	-14.2888	2.57099e-46	1.10736e-44
chrV	12866414	12866547	WBGene00011591	38.6493	-0.889049	0.409298	-2.17213	0.0298459	0.098885
chrIV	10547587	10555442	WBGene00011597	2949.71	0.153071	0.0954213	1.60416	0.108678	0.266175
chrIV	10555746	10558218	WBGene00011600	1886.74	0.363472	0.104361	3.48283	0.000496138	0.00254976
chrIV	10559220	10561130	WBGene00011601	1507.23	0.204235	0.101007	2.02199	0.0431779	0.133977
chrX	183190	191193	WBGene00011612	6921.56	-0.220603	0.14608	-1.51016	0.131003	0.306578
chrII	10397377	10399320	WBGene00011664	826.029	0.116105	0.127541	0.910332	0.362648	0.587592
chrIII	13639892	13641188	WBGene00011731	621.258	0.0283497	0.126517	0.224079	0.822696	0.912839
chrIV	12031813	12032154	WBGene00011740	309.969	0.0427862	0.16202	0.264079	0.791719	0.891793
chrIV	12030153	12030771	WBGene00011741	308.727	0.114456	0.168555	0.679043	0.497111	0.707532
chrIV	9778787	9781203	WBGene00011746	1401.89	0.226614	0.103604	2.1873	0.0287204	0.0959713
chrV	16265096	16265107	WBGene00011751	6.3008	0.791199	0.900856	0.878274	0.379795	NA
chrIV	10156274	10156771	WBGene00011774	199.655	-0.0690657	0.189201	-0.36504	0.715082	0.848251
chrIV	10147030	10148538	WBGene00011776	595.764	0.107842	0.122328	0.881581	0.378003	0.600826
chrIV	10146225	10146605	WBGene00011777	278.392	0.113454	0.161184	0.703881	0.481507	0.695724
chrII	9615799	9616625	WBGene00011788	371.367	0.0503324	0.142176	0.354014	0.723329	0.853556
chrIII	10083961	10085328	WBGene00011811	653.159	-0.0598358	0.126719	-0.472191	0.63679	0.810664
chrIII	10086802	10087171	WBGene00011812	213.403	-0.289183	0.217951	-1.32683	0.184566	0.383329
chrIII	10081442	10082786	WBGene00011813	515.409	-0.0771975	0.139022	-0.555292	0.578695	0.77202
chrIII	10087222	10088173	WBGene00011819	527.598	-0.0896006	0.132309	-0.677209	0.498273	0.707986
chrIV	9341963	9342652	WBGene00011860	395.406	0.0801932	0.157291	0.509838	0.610165	0.78842
chrIII	10199836	10199859	WBGene00011870	9.41782	-0.501136	0.786773	-0.636951	0.524157	NA
chrIII	10202122	10202528	WBGene00011873	363.64	0.438405	0.147772	2.96676	0.00300958	0.0135095
chrII	8941393	8942718	WBGene00011886	689.217	0.353652	0.119957	2.94816	0.00319672	0.0142787
chrV	10578427	10578641	WBGene00011892	95.3461	-0.29203	0.267789	-1.09052	0.275484	0.503385
chrV	10597765	10598666	WBGene00011898	507.994	0.184727	0.129642	1.4249	0.154185	0.334839
chrII	8622446	8623754	WBGene00011925	519.993	-0.0650676	0.152981	-0.425332	0.670595	0.832034
chrI	9990301	9993975	WBGene00011945	1826.77	0.227204	0.102752	2.21118	0.0270234	0.0915457
chrIV	13685075	13686516	WBGene00011959	386.575	-1.28707	0.161159	-7.98634	1.39007e-15	1.66532e-14
chrI	7701364	7701553	WBGene00011968	290.447	0.236493	0.173688	1.3616	0.173325	0.364164
chrI	7698800	7699037	WBGene00011973	115.527	0.111228	0.253384	0.438971	0.660682	0.826802
chrII	9055471	9056504	WBGene00011976	626.158	0.106677	0.133739	0.79765	0.425073	0.650566
chrII	9082625	9082646	WBGene00011979	10.235	-0.243973	0.752402	-0.324258	0.745743	0.860362
chrI	9958784	9959655	WBGene00011986	486.996	0.393544	0.130842	3.00777	0.00263168	0.012022
chrI	9956149	9957857	WBGene00011988	1376.17	0.135821	0.125632	1.0811	0.279653	0.508946
chrIV	10766480	10767929	WBGene00012014	702.418	-0.354117	0.137027	-2.58428	0.00975823	0.0382921
chrV	16745079	16745758	WBGene00012020	331.189	-0.996551	0.164927	-6.04239	1.51849e-09	1.32065e-08
chrV	16742922	16744881	WBGene00012021	768.65	-0.0150397	0.138364	-0.108697	0.913443	0.956139
chrI	7553474	7554497	WBGene00012029	875.952	0.111184	0.128722	0.863749	0.387726	0.612573
chrI	12655448	12655470	WBGene00012040	52.2839	0.473888	0.333851	1.41946	0.155766	0.337461
chrX	16063184	16063290	WBGene00012075	73.7465	-0.879504	0.301646	-2.91568	0.00354909	0.0156976
chrIII	13472207	13475385	WBGene00012095	2290.68	0.317336	0.115724	2.74218	0.0061033	0.0249229
chrIII	13475405	13475607	WBGene00012096	82.2285	0.20707	0.29328	0.706047	0.480159	0.695108
chrI	12484308	12486235	WBGene00012104	1105.33	0.202108	0.10998	1.83768	0.0661103	0.18804
chrIII	13506517	13508650	WBGene00012109	1346.25	-0.129254	0.124662	-1.03684	0.299812	0.529131
chrIII	13504178	13505536	WBGene00012110	1004.06	-0.125506	0.112309	-1.1175	0.263781	0.487914
chrIII	13502108	13502715	WBGene00012111	654.376	-0.874983	0.1286	-6.80393	1.01805e-11	1.00637e-10
chrIII	13499698	13501510	WBGene00012112	1323.29	-0.800492	0.104482	-7.66149	1.83783e-14	2.15885e-13
chrIV	8820855	8821265	WBGene00012119	140.323	-0.208437	0.222688	-0.936005	0.349271	0.574281
chrIV	17281459	17283699	WBGene00012128	718.956	-1.02484	0.136211	-7.52393	5.31551e-14	5.93566e-13
chrV	12504300	12505146	WBGene00012142	386.64	0.0194568	0.149228	0.130384	0.896263	0.948707
chrII	11439176	11439262	WBGene00012155	31.8085	0.00382167	0.448282	0.00852514	0.993198	0.996322
chrII	11443192	11444009	WBGene00012156	495.574	-1.42655	0.144519	-9.87107	5.55669e-23	9.13823e-22
chrI	7055612	7056375	WBGene00012164	509.952	0.145745	0.132039	1.1038	0.26968	0.495281
chrII	14060560	14060624	WBGene00012187	39.7907	0.657575	0.374683	1.75502	0.0792563	0.214597
chrII	13898365	13901614	WBGene00012197	1710.36	-0.246052	0.0982635	-2.504	0.0122797	0.0466573
chrI	12537902	12538486	WBGene00012210	531.115	0.452985	0.128439	3.52684	0.000420546	0.00221153
chrII	11962610	11965258	WBGene00012220	1602.98	-0.224128	0.142129	-1.57693	0.114811	0.276187
chrII	14142992	14143374	WBGene00012228	288.444	-0.514959	0.167016	-3.08328	0.0020473	0.00964471
chrI	13663961	13674997	WBGene00012234	4924.21	0.51342	0.112722	4.55472	5.24543e-06	3.37686e-05
chrI	13835291	13839547	WBGene00012236	5390.54	-1.3609	0.0959495	-14.1836	1.15819e-45	4.76173e-44
chrI	13844728	13846457	WBGene00012238	745.633	-0.151236	0.130723	-1.15693	0.247303	0.465293
chrI	13841894	13842980	WBGene00012239	414.651	-0.253667	0.160775	-1.57778	0.114615	0.276121
chrV	12659703	12659830	WBGene00012276	352.087	-0.0913399	0.189154	-0.482886	0.629177	0.806648
chrV	12658667	12659187	WBGene00012277	273.775	0.00388686	0.172134	0.0225805	0.981985	0.990843
chrI	13411593	13412379	WBGene00012290	714.606	0.137555	0.151324	0.909013	0.363343	0.587592
chrI	9060492	9062660	WBGene00012298	919.485	0.00164043	0.116185	0.0141191	0.988735	0.994784
chrV	16789766	16792771	WBGene00012315	4091.5	0.0649417	0.095264	0.681702	0.495427	0.706247
chrII	13964890	13965833	WBGene00012334	886.411	0.947023	0.14761	6.4157	1.40175e-10	1.32763e-09
chrI	13337459	13338421	WBGene00012345	874.859	0.232609	0.130119	1.78766	0.0738304	0.204532
chrI	13626521	13627947	WBGene00012351	770.743	-0.0893271	0.116247	-0.768425	0.442235	0.66208
chrIII	11069357	11072981	WBGene00012356	2560.5	-0.723088	0.116947	-6.18304	6.28778e-10	5.659e-09
chrIII	10722147	10730205	WBGene00012360	4557.84	0.144681	0.0866208	1.67028	0.0948638	0.243072
chrIII	10708483	10711027	WBGene00012363	1157.55	0.405544	0.126256	3.21208	0.00131776	0.00640816
chrI	13828130	13831646	WBGene00012365	1426.94	-0.427814	0.10888	-3.92923	8.52171e-05	0.000498892
chrI	13812135	13813855	WBGene00012371	1388.98	-0.159739	0.134034	-1.19178	0.233348	0.447643
chrII	13184928	13185023	WBGene00012373	38.4423	-0.301821	0.373135	-0.808879	0.418585	0.643894
chrX	15823051	15823055	WBGene00012414	3.97642	-0.929641	1.12525	-0.82616	0.408713	NA
chrIV	9261807	9263763	WBGene00012435	1641.24	-0.00821662	0.100538	-0.0817268	0.934864	0.964964
chrIV	9270595	9271935	WBGene00012436	1049.87	0.0600122	0.106592	0.56301	0.573428	0.766124
chrII	11972309	11973232	WBGene00012457	739.231	0.330784	0.120484	2.74545	0.00604273	0.0247314
chrII	12025886	12027247	WBGene00012462	966.746	0.0586326	0.121224	0.483673	0.628618	0.806503
chrI	12816403	12816428	WBGene00012477	15.9144	-0.0946143	0.645722	-0.146525	0.883507	0.945719
chrI	12861950	12863044	WBGene00012481	513.632	0.262901	0.151869	1.73111	0.0834324	0.221353
chrI	12903058	12903572	WBGene00012483	348.314	0.232998	0.151652	1.5364	0.124441	0.294592
chrV	16537500	16537771	WBGene00012521	323.091	0.1923	0.184349	1.04313	0.296888	0.526241
chrV	10437411	10441149	WBGene00012527	1158.55	0.160081	0.108952	1.46928	0.141756	0.317765
chrIV	14107732	14115534	WBGene00012543	4755.38	-0.488809	0.0892885	-5.47449	4.38765e-08	3.36325e-07
chrIII	12820640	12825651	WBGene00012544	2347.84	0.55067	0.0974408	5.65133	1.59209e-08	1.27382e-07
chrIII	12875506	12875831	WBGene00012550	195.392	0.0843101	0.2039	0.413488	0.679249	0.833624
chrIII	12875770	12877077	WBGene00012551	913.247	-0.66178	0.117116	-5.65065	1.59844e-08	1.27382e-07
chrIII	12879014	12880699	WBGene00012552	940.425	-0.0584357	0.121639	-0.480403	0.630941	0.807154
chrIII	12818657	12819752	WBGene00012560	1050.34	0.0748572	0.12269	0.610134	0.541773	0.740446
chrV	18128018	18128885	WBGene00012566	367.456	0.413729	0.146236	2.82918	0.00466675	0.0198639
chrV	18133299	18133978	WBGene00012567	400.04	0.239312	0.153267	1.5614	0.118429	0.283784
chrIV	13455999	13456346	WBGene00012640	144.741	-0.041926	0.219967	-0.190601	0.848838	0.927823
chrIII	10643501	10646058	WBGene00012650	2630.94	-1.57229	0.0973432	-16.1521	1.09815e-58	6.40826e-57
chrIII	10646669	10648861	WBGene00012651	1050.94	-0.783123	0.126819	-6.17511	6.61188e-10	5.92124e-09
chrV	19189245	19189535	WBGene00012666	128.083	0.0107012	0.234976	0.0455416	0.963676	0.978826
chrV	19118504	19118925	WBGene00012675	283.061	0.117385	0.393589	0.298242	0.765519	0.87481
chrV	19007535	19007644	WBGene00012691	50.8258	0.0985791	0.342413	0.287896	0.773427	0.879955
chrV	19001517	19001856	WBGene00012693	197.249	0.116843	0.195367	0.598067	0.549795	0.746121
chrV	18979335	18980693	WBGene00012698	682.679	-0.578127	0.15434	-3.74581	0.000179813	0.00100087
chrV	18968020	18969140	WBGene00012700	1164.25	0.145095	0.11301	1.28391	0.199174	0.404839
chrIII	12967941	12971998	WBGene00012713	1995.4	0.162751	0.099698	1.63244	0.102588	0.255974
chrIII	13165658	13169020	WBGene00012715	2774.31	-0.531196	0.0994471	-5.34149	9.2184e-08	6.80656e-07
chrIII	13170415	13173106	WBGene00012716	1731.63	-0.687963	0.109233	-6.2981	3.01309e-10	2.79522e-09
chrI	13344545	13346966	WBGene00012732	1217.38	-0.236927	0.139053	-1.70386	0.0884075	0.231333
chrI	13429412	13434717	WBGene00012740	3631.22	0.22296	0.0905662	2.46185	0.0138224	0.05145
chrIV	15028357	15028636	WBGene00012766	0	NA	NA	NA	NA	NA
chrIV	15026209	15037036	WBGene00012767	4649.04	0.19365	0.101804	1.90218	0.0571473	0.165938
chrV	11095445	11095473	WBGene00012778	9.63944	-0.154611	0.732024	-0.21121	0.832723	NA
chrIII	13314510	13314721	WBGene00012807	107.825	0.271876	0.240485	1.13053	0.258252	0.479978
chrV	19644738	19645758	WBGene00012830	615.197	0.525182	0.310874	1.68937	0.0911485	0.235218
chrII	12114970	12130468	WBGene00012845	9132.58	0.210925	0.0984913	2.14156	0.0322288	0.10486
chrIV	13509723	13513426	WBGene00012866	997.771	0.0829038	0.126534	0.655187	0.512347	0.718478
chrIV	13665344	13666409	WBGene00012879	432.542	0.302703	0.177852	1.702	0.0887562	0.231355
chrIV	13786944	13788227	WBGene00012888	1290.37	-1.63649	0.117445	-13.9341	3.93257e-44	1.48209e-42
chrIV	13785742	13786461	WBGene00012889	469.323	0.616712	0.13638	4.52202	6.1253e-06	3.92931e-05
chrIV	13782384	13785146	WBGene00012890	1668.57	0.236463	0.103295	2.2892	0.0220679	0.0772146
chrII	12755169	12755718	WBGene00012899	217.831	-0.17316	0.185095	-0.935518	0.349521	0.574281
chrII	12756852	12757677	WBGene00012900	309.574	-0.00361353	0.156862	-0.0230363	0.981621	0.990843
chrII	12767220	12767717	WBGene00012903	282.779	0.00729809	0.176655	0.0413128	0.967047	0.980049
chrII	12805361	12810795	WBGene00012909	3100.12	-0.148391	0.0931267	-1.59343	0.111063	0.271504
chrIII	11139240	11141325	WBGene00012922	1196.76	0.400873	0.11912	3.3653	0.000764609	0.00383152
chrIII	11235580	11236368	WBGene00012927	475.637	0.462054	0.147647	3.12944	0.00175141	0.00840397
chrIII	11286334	11290248	WBGene00012933	4391.85	0.0735318	0.120457	0.610438	0.541572	0.740446
chrIII	11318069	11326664	WBGene00012935	3042.69	-0.488733	0.0916171	-5.33452	9.57976e-08	7.01611e-07
chrIII	11142947	11154287	WBGene00012936	4836.12	-1.87433	0.103497	-18.11	2.65784e-73	2.09045e-71
chrIII	11156510	11156744	WBGene00012937	80.9913	-0.964712	0.295792	-3.26146	0.00110841	0.00544868
chrI	11894380	11896284	WBGene00012951	1701.93	0.419498	0.102029	4.11154	3.9302e-05	0.000237784
chrI	11898788	11900976	WBGene00012952	1287.98	0.0433406	0.164762	0.26305	0.792512	0.892131
chrI	11902107	11903305	WBGene00012953	990.494	0.211071	0.115448	1.82828	0.0675076	0.191113
chrIII	11009542	11010595	WBGene00012966	836.85	0.152309	0.117882	1.29204	0.196343	0.40082
chrIII	11033671	11036080	WBGene00012970	1668.65	0.144234	0.0973731	1.48125	0.138541	0.314454
chrIII	11063978	11068753	WBGene00012972	3590.1	-2.06887	0.0968808	-21.3548	3.51688e-101	7.95253e-99
chrIII	11116993	11118722	WBGene00012976	506.879	-1.00081	0.138697	-7.21584	5.36002e-13	5.67034e-12
chrIII	12378723	12380147	WBGene00013030	1122.1	0.656595	0.117553	5.58552	2.33001e-08	1.82467e-07
chrIII	12446352	12452702	WBGene00013038	6856.41	-0.339499	0.102922	-3.29861	0.00097164	0.00481561
chrV	14734659	14735669	WBGene00013048	975.242	0.191734	0.109061	1.75803	0.078742	0.213709
chrV	14782657	14783565	WBGene00013055	644.222	0.166096	0.13702	1.2122	0.225436	0.438981
chrV	18593253	18614101	WBGene00013082	8345.36	-0.0159824	0.0976125	-0.163733	0.869941	0.938976
chrIV	16503248	16505182	WBGene00013100	942.399	-0.0497562	0.145273	-0.342502	0.731973	0.858716
chrIV	16657112	16657359	WBGene00013109	221.381	0.168676	0.17989	0.937662	0.348418	0.574033
chrI	11015985	11017497	WBGene00013125	479.158	-0.768436	0.141486	-5.43117	5.59842e-08	4.2023e-07
chrII	14968632	14968854	WBGene00013150	136.325	-0.149698	0.221971	-0.674402	0.500056	0.709491
chrII	14993397	14993403	WBGene00013154	6.90175	0.290065	0.850659	0.340989	0.733112	NA
chrII	15004868	15009916	WBGene00013156	4101.17	-1.88515	0.108664	-17.3483	2.03041e-67	1.53042e-65
chrII	15011247	15013408	WBGene00013158	1697.54	0.910767	0.130958	6.95466	3.53402e-12	3.63241e-11
chrII	15140475	15140481	WBGene00013172	4.85522	0.470336	1.00119	0.469777	0.638514	NA
chrI	11222825	11224400	WBGene00013178	847.56	0.615471	0.136251	4.5172	6.26636e-06	4.0056e-05
chrII	14778844	14782723	WBGene00013193	2190.49	0.174752	0.104796	1.66755	0.0954041	0.243422
chrI	14708194	14710461	WBGene00013201	1576.97	-0.0372661	0.103857	-0.358821	0.719729	0.852078
chrI	14717027	14719027	WBGene00013203	1323.84	0.0741893	0.119082	0.623008	0.533279	0.736043
chrII	13723463	13725037	WBGene00013208	3487.44	-0.824348	0.109158	-7.55188	4.29007e-14	4.91185e-13
chrII	13724977	13725305	WBGene00013210	164.652	-0.448431	0.224442	-1.99798	0.0457188	0.139705
chrII	14277120	14283973	WBGene00013214	6628.62	0.227421	0.0904816	2.51345	0.0119558	0.0455326
chrIII	11917835	11918219	WBGene00013236	202.652	0.11949	0.190636	0.626795	0.530793	0.733541
chrIII	11915150	11915212	WBGene00013237	35.864	0.115674	0.462861	0.24991	0.802657	0.900749
chrIII	11971460	11973590	WBGene00013241	1814.82	-0.0562798	0.118041	-0.476783	0.633516	0.808203
chrII	12134034	12147134	WBGene00013246	11124.8	0.289558	0.0968169	2.99078	0.00278267	0.0125846
chrII	12148132	12150216	WBGene00013247	1567.5	0.841652	0.111547	7.54529	4.51295e-14	5.13455e-13
chrII	12154985	12156812	WBGene00013250	1940.12	0.75577	0.115953	6.51791	7.12917e-11	6.82364e-10
chrII	12159971	12162671	WBGene00013252	1824.11	0.703387	0.110946	6.33991	2.29897e-10	2.16606e-09
chrII	12280190	12280595	WBGene00013269	418.767	0.888609	0.16558	5.36664	8.02174e-08	5.94727e-07
chrIV	14761817	14764934	WBGene00013303	1579.25	0.0914503	0.114651	0.797639	0.42508	0.650566
chrIV	14782336	14782731	WBGene00013306	311.258	0.119221	0.163862	0.727574	0.466875	0.684107
chrIV	14826448	14828615	WBGene00013312	1424.85	-0.134341	0.122234	-1.09905	0.271745	0.498062
chrIV	14771418	14773035	WBGene00013325	1135.1	0.222212	0.10699	2.07694	0.0378069	0.119987
chrIV	14783340	14783752	WBGene00013334	166.464	0.465034	0.196704	2.36413	0.0180726	0.0653867
chrV	18062034	18065807	WBGene00013345	1410.95	0.185669	0.131294	1.41415	0.157318	0.340416
chrV	18082405	18083147	WBGene00013348	377.533	-0.0291086	0.146395	-0.198836	0.842391	0.92525
chrV	18085629	18085718	WBGene00013349	89.6672	0.260292	0.254796	1.02157	0.306985	0.534522
chrV	17951847	17952820	WBGene00013356	572.732	0.0978351	0.153023	0.639348	0.522597	0.726096
chrIV	13365668	13368435	WBGene00013375	1090.73	0.200091	0.107609	1.85942	0.0629673	0.179949
chrIV	13399067	13400006	WBGene00013380	624.213	0.106037	0.126187	0.840316	0.400731	0.626013
chrIV	13401805	13403831	WBGene00013381	1139.03	0.192642	0.110138	1.74909	0.0802758	0.216422
chrIV	13413564	13415454	WBGene00013383	1057.92	0.144685	0.118827	1.21761	0.223373	0.435902
chrIV	13403768	13407806	WBGene00013385	2047.4	-0.00127563	0.103547	-0.0123194	0.990171	0.995336
chrII	11535164	11538341	WBGene00013387	1508.63	0.377029	0.11168	3.37599	0.000735511	0.00371659
chrI	14097491	14100590	WBGene00013405	3154.53	-1.44574	0.10387	-13.9188	4.87074e-44	1.7982e-42
chrIV	16412519	16416808	WBGene00013419	7028.43	0.117389	0.124832	0.940378	0.347024	0.572257
chrIII	11613106	11615707	WBGene00013424	1173.77	0.0309744	0.128396	0.241241	0.809369	0.902413
chrIII	11580693	11580902	WBGene00013432	290.892	1.25286	0.168171	7.44989	9.34169e-14	1.01802e-12
chrIII	11524821	11526564	WBGene00013442	2761.28	0.389987	0.108341	3.59962	0.000318684	0.00171068
chrIII	11512859	11523259	WBGene00013443	7982.65	-0.093191	0.0984995	-0.946107	0.344094	0.57107
chrIII	11509580	11511467	WBGene00013445	2796.64	0.485914	0.114167	4.25618	2.07947e-05	0.00012927
chrIV	14323243	14325165	WBGene00013453	799.415	-0.000871409	0.123208	-0.00707267	0.994357	0.996322
chrIV	15474159	15477512	WBGene00013531	3131.09	0.0734011	0.10454	0.702136	0.482594	0.696738
chrIV	15473308	15473682	WBGene00013532	201.218	-0.0715138	0.199985	-0.357597	0.720645	0.852078
chrIII	12180959	12182513	WBGene00013547	671.897	-0.284494	0.120561	-2.35976	0.0182868	0.0660295
chrIII	12219489	12223934	WBGene00013551	2411.74	0.217533	0.0983055	2.21282	0.0269098	0.0915036
chrIII	12224486	12224831	WBGene00013552	467.075	-0.562041	0.183398	-3.06459	0.0021797	0.0101888
chrIII	12225638	12225767	WBGene00013553	240.312	-0.512142	0.18059	-2.83594	0.00456913	0.0195866
chrIII	12352141	12354925	WBGene00013561	1425.74	0.385072	0.133868	2.8765	0.00402115	0.0175283
chrIII	12361858	12366873	WBGene00013563	2371.92	0.567559	0.11192	5.07113	3.95457e-07	2.74092e-06
chrV	15185205	15185806	WBGene00013567	317.656	0.38419	0.151441	2.5369	0.0111838	0.0431374
chrV	15188488	15189588	WBGene00013569	1325.24	0.108186	0.114946	0.941184	0.346611	0.572257
chrV	15191795	15191836	WBGene00013573	17.2703	-0.38119	0.61243	-0.622422	0.533664	0.736043
chrIII	13550698	13554834	WBGene00013578	2356.75	0.0999797	0.0994396	1.00543	0.314689	0.543718
chrV	16917195	16917978	WBGene00013610	330.317	0.574539	0.154436	3.72025	0.000199024	0.0011044
chrV	16919281	16919784	WBGene00013611	373.161	0.178614	0.153028	1.1672	0.243129	0.459582
chrI	14465379	14467714	WBGene00013674	1579.76	-0.0183552	0.129493	-0.141747	0.88728	0.948634
chrI	14496908	14497791	WBGene00013685	626.391	0.0731214	0.131893	0.554401	0.579305	0.772264
chrI	9934638	9935522	WBGene00013697	674.737	0.0593269	0.138719	0.427678	0.668886	0.831054
chrI	10329483	10330370	WBGene00013710	847.259	0.0369238	0.125816	0.293475	0.769159	0.876213
chrI	10471684	10471960	WBGene00013723	162.494	-0.294256	0.19761	-1.48907	0.136468	0.313288
chrIII	12492792	12495140	WBGene00013727	1802	-0.119687	0.0988572	-1.21071	0.226007	0.439621
chrIII	12497037	12499352	WBGene00013729	2277.45	-0.625793	0.120669	-5.18603	2.14824e-07	1.54827e-06
chrIII	12712005	12713874	WBGene00013740	1280.33	0.197169	0.112105	1.75878	0.0786145	0.213709
chrV	20197470	20198242	WBGene00013756	535.073	0.25445	0.131293	1.93803	0.0526197	0.154795
chrV	20202115	20202874	WBGene00013758	338.824	0.197802	0.16221	1.21942	0.222685	0.435029
chrIV	16939803	16946410	WBGene00013789	2865.52	0.106987	0.328863	0.325324	0.744936	0.860362
chrIV	17089350	17090646	WBGene00013814	1499.26	0.166379	0.111716	1.48929	0.13641	0.313288
chrIV	10732831	10734132	WBGene00013857	768.432	-2.46682	0.147659	-16.7062	1.18139e-62	7.63261e-61
chrV	10737615	10739350	WBGene00013862	503.422	-0.83069	0.144583	-5.74543	9.16864e-09	7.50501e-08
chrX	10057924	10057937	WBGene00013867	5.1776	-0.00307777	0.969639	-0.00317414	0.997467	NA
chrIV	9076500	9078307	WBGene00013881	802.127	0.338354	0.115038	2.94124	0.00326896	0.0145654
chrI	10348054	10348879	WBGene00013894	546.769	0.557093	0.159202	3.49928	0.000466517	0.00241463
chrII	11649095	11650713	WBGene00013925	759.36	0.0906996	0.127123	0.71348	0.475549	0.691262
chrV	9691038	9691659	WBGene00013966	474.004	0.15568	0.143877	1.08203	0.279238	0.508702
chrIII	9141788	9144294	WBGene00013983	1216.2	0.204337	0.115583	1.76788	0.0770811	0.210953
chrIII	9131343	9131360	WBGene00013988	13.8055	-0.402966	0.624182	-0.64559	0.518545	0.723802
chrIII	8956958	8957731	WBGene00014034	480.392	-1.18527	0.158836	-7.46223	8.50671e-14	9.32644e-13
chrIV	11922357	11922674	WBGene00014090	157.325	-0.193988	0.199305	-0.973325	0.330392	0.557536
chrV	10205682	10206102	WBGene00014111	257.047	0.09078	0.16887	0.537572	0.590873	0.775681
chrV	10213428	10216305	WBGene00014113	1213.65	0.10258	0.108044	0.949427	0.342403	0.569308
chrI	9126139	9126601	WBGene00014117	187.531	0.288059	0.191232	1.50633	0.131982	0.306997
chrI	9141970	9143876	WBGene00014120	885.757	0.273279	0.114626	2.3841	0.0171211	0.0621927
chrII	10300788	10302359	WBGene00014172	1076.25	0.579844	0.126663	4.57783	4.69822e-06	3.04626e-05
chrIII	12975067	12977362	WBGene00014176	1054.18	-0.0446177	0.10746	-0.415204	0.677992	0.833624
chrI	13242144	13244797	WBGene00014199	1075.82	-0.123286	0.125656	-0.98114	0.326524	0.553893
chrIII	3919370	3920700	WBGene00014203	982.678	0.186429	0.115996	1.60719	0.108012	0.265552
chrIII	3920625	3921211	WBGene00014205	306.708	0.565528	0.153319	3.68857	0.000225517	0.00123624
chrII	9214157	9222798	WBGene00014208	3950.34	-0.0946346	0.0883684	-1.07091	0.28421	0.512598
chrII	9223768	9225176	WBGene00014209	541.733	-0.615083	0.158284	-3.88594	0.000101935	0.000591024
chrIII	9527650	9528689	WBGene00014223	1357.29	0.0732227	0.110376	0.663393	0.507079	0.714412
chrIII	9544950	9545078	WBGene00014225	149.477	0.112983	0.208644	0.541511	0.588155	0.774086
chrIII	10116966	10118418	WBGene00014229	798.942	0.248519	0.113791	2.18399	0.0289628	0.0964892
chrII	9668123	9668555	WBGene00014259	308.649	0.250443	0.157731	1.58778	0.112335	0.272405
chrI	13796059	13796175	WBGene00014871	58.7649	-0.42669	0.325866	-1.3094	0.190398	0.392002
chrI	4652144	4652406	WBGene00015010	173.819	0.00757853	0.204468	0.0370646	0.970434	0.982381
chrI	10728958	10729787	WBGene00015022	444.266	0.28317	0.140217	2.01951	0.0434338	0.134541
chrI	5959007	5959026	WBGene00015033	9.06442	0.204299	0.765911	0.26674	0.789669	NA
chrII	7756496	7756907	WBGene00015059	198.161	-0.0640726	0.196494	-0.32608	0.744364	0.860362
chrII	7757189	7758422	WBGene00015064	492.528	0.144537	0.139125	1.0389	0.298851	0.528467
chrV	5275553	5277601	WBGene00015073	1113.35	-0.0355209	0.108818	-0.326425	0.744103	0.860362
chrV	5274573	5275615	WBGene00015074	920.859	-0.190648	0.118453	-1.60948	0.107511	0.26497
chrIII	5728679	5730159	WBGene00015083	734.59	0.225528	0.127465	1.76934	0.0768379	0.210848
chrI	5271264	5271537	WBGene00015096	93.2058	-0.123879	0.257164	-0.481712	0.630011	0.806975
chrIV	5484045	5485758	WBGene00015098	1532.03	0.11362	0.114137	0.995463	0.319511	0.548904
chrIII	5693395	5693935	WBGene00015145	315.928	0.19951	0.163548	1.21988	0.222509	0.435029
chrX	2886362	2890625	WBGene00015171	2454.17	0.163261	0.0911037	1.79203	0.0731283	0.203522
chrX	9296946	9297434	WBGene00015182	390.403	0.108557	0.141464	0.767384	0.442853	0.66208
chrII	291081	291861	WBGene00015184	502.585	-0.00117652	0.1573	-0.00747945	0.994032	0.996322
chrII	276211	278236	WBGene00015189	760.163	-1.10876	0.119637	-9.26765	1.90283e-20	2.8215e-19
chrII	282575	283194	WBGene00015190	409.791	-1.40044	0.162874	-8.5983	8.09041e-18	1.0454e-16
chrII	283886	285724	WBGene00015191	1392.33	-0.89159	0.117539	-7.58548	3.31246e-14	3.84118e-13
chrII	278620	282076	WBGene00015194	1371.37	-1.74418	0.134347	-12.9826	1.5355e-38	4.40907e-37
chrI	10651529	10653043	WBGene00015228	0	NA	NA	NA	NA	NA
chrI	10629211	10631674	WBGene00015231	998.349	0.165297	0.114708	1.44103	0.149577	0.327019
chrI	10648605	10653679	WBGene00015236	1537.59	0.0422507	0.113527	0.372163	0.709771	0.846841
chrV	2483003	2487285	WBGene00015273	1842.17	-0.12084	0.294011	-0.411004	0.681069	0.834309
chrII	25165	25446	WBGene00015291	169.502	-1.27222	0.206409	-6.16361	7.11051e-10	6.33641e-09
chrIV	6525109	6526524	WBGene00015307	789.474	0.208186	0.124001	1.67891	0.0931698	0.239341
chrIV	6549317	6552511	WBGene00015310	1212	-1.3383	0.136783	-9.78409	1.3177e-22	2.09098e-21
chrI	5272845	5273839	WBGene00015312	1455.66	0.255787	0.131986	1.93799	0.052625	0.154795
chrIV	5090242	5090543	WBGene00015327	231.116	0.157068	0.177888	0.882957	0.377259	0.600826
chrIII	8250118	8250193	WBGene00015345	102.217	0.0619114	0.249914	0.247731	0.804342	0.90208
chrII	5081489	5082941	WBGene00015454	926.259	0.303867	0.125352	2.4241	0.0153463	0.0567717
chrX	1117191	1118905	WBGene00015474	717.068	-0.00323094	0.122038	-0.0264749	0.978879	0.989269
chrIII	6431152	6431292	WBGene00015487	122.201	0.177552	0.256256	0.69287	0.488391	0.701747
chrX	4587416	4587993	WBGene00015493	312.034	0.272162	0.15729	1.73032	0.0835734	0.221353
chrI	6006763	6007295	WBGene00015500	188.241	0.186557	0.188492	0.989732	0.322305	0.551608
chrI	5981777	5985369	WBGene00015504	2424.9	0.315579	0.105283	2.99744	0.00272256	0.0123437
chrI	6008104	6009106	WBGene00015505	1527.28	0.148417	0.110972	1.33743	0.181081	0.377827
chrII	7773879	7777327	WBGene00015512	2008.49	0.0383394	0.0967212	0.396391	0.691817	0.837919
chrII	7782065	7783354	WBGene00015515	1008.51	-0.194268	0.1204	-1.61353	0.10663	0.263156
chrIII	8606331	8606622	WBGene00015518	132.246	0.461141	0.235286	1.95992	0.0500055	0.149274
chrIII	8614761	8615881	WBGene00015526	1122.43	0.985054	0.128952	7.63894	2.19022e-14	2.5562e-13
chrX	8857055	8857454	WBGene00015529	219.896	-0.26168	0.179083	-1.46122	0.143955	0.319135
chrIV	7031297	7032059	WBGene00015554	338.685	0.359074	0.16609	2.16192	0.0306243	0.100729
chrIII	7987620	7990613	WBGene00015557	2039.97	0.0659	0.094712	0.695794	0.486558	0.700783
chrX	7344546	7344551	WBGene00015564	4.94836	-0.353123	1.05856	-0.333587	0.738691	NA
chrIII	7498818	7498947	WBGene00015582	137.379	1.18261	0.281976	4.19402	2.74059e-05	0.00016863
chrIII	7774777	7775539	WBGene00015590	611.654	0.119785	0.123159	0.972605	0.330749	0.55762
chrII	1785269	1785809	WBGene00015613	257.055	-0.104648	0.169067	-0.618969	0.535937	0.736709
chrI	5479549	5484143	WBGene00015635	2904.43	-0.114166	0.112912	-1.0111	0.311968	0.541164
chrI	5486486	5486650	WBGene00015636	127.698	0.564675	0.226563	2.49235	0.0126902	0.047826
chrV	8583552	8584054	WBGene00015671	176.612	-0.164133	0.230147	-0.713164	0.475744	0.691262
chrI	6285472	6289338	WBGene00015687	1797.49	0.112749	0.110372	1.02153	0.307003	0.534522
chrI	4747989	4759601	WBGene00015691	4048.12	-0.395472	0.0939617	-4.20886	2.56662e-05	0.000158464
chrI	4759819	4760821	WBGene00015698	718.358	-0.00845982	0.122981	-0.0687894	0.945157	0.97092
chrX	3486308	3486338	WBGene00015715	10.4544	-0.110368	0.697791	-0.158168	0.874324	0.940208
chrII	1357176	1357505	WBGene00015729	145.674	0.504307	0.23046	2.18826	0.0286504	0.0959713
chrV	5661658	5663473	WBGene00015766	891.88	0.153845	0.112884	1.36286	0.172927	0.363751
chrX	3147072	3147088	WBGene00015790	7.3186	-1.06332	0.887828	-1.19767	0.231046	NA
chrII	6967899	6970115	WBGene00015796	1227.68	0.20221	0.11387	1.77579	0.0757668	0.208301
chrII	6976030	6977290	WBGene00015797	1484.23	-0.435281	0.120016	-3.62687	0.000286875	0.00155843
chrIII	6391448	6393843	WBGene00015806	1060.78	0.233352	0.113527	2.05547	0.0398337	0.124933
chrIII	6394234	6395682	WBGene00015814	665.691	0.075655	0.136079	0.555966	0.578234	0.771975
chrII	4230050	4230686	WBGene00015816	287.169	0.0693706	0.166378	0.416945	0.676719	0.833624
chrII	4227545	4229157	WBGene00015817	832.982	0.249599	0.149675	1.6676	0.0953947	0.243422
chrII	4223808	4226330	WBGene00015818	1300.59	0.225783	0.116367	1.94028	0.0523462	0.154729
chrII	4236503	4237251	WBGene00015819	501.488	0.35193	0.133585	2.6345	0.00842621	0.0335749
chrII	3453220	3453602	WBGene00015850	184.39	-0.195611	0.191138	-1.0234	0.306119	0.534522
chrII	5552332	5552335	WBGene00015890	4.94733	-0.595982	1.04489	-0.570376	0.568422	NA
chrII	5715423	5716250	WBGene00015945	574.676	-0.45259	0.167868	-2.6961	0.00701559	0.028392
chrII	5715152	5715296	WBGene00015946	333.781	-0.475239	0.186821	-2.54382	0.0109648	0.042383
chrI	4213207	4214317	WBGene00015970	769.788	0.344779	0.129709	2.65809	0.00785856	0.0316618
chrI	4190641	4193117	WBGene00015975	1256.6	-0.581407	0.114473	-5.07901	3.79411e-07	2.65002e-06
chrIII	6208563	6209140	WBGene00016011	444.775	-0.166932	0.135812	-1.22914	0.21902	0.432491
chrX	4328399	4328416	WBGene00016039	9.14301	-0.126966	0.804002	-0.157917	0.874522	NA
chrV	2730593	2730598	WBGene00016052	3.64036	0.810986	1.1969	0.677569	0.498045	NA
chrII	441901	443674	WBGene00016071	786.159	0.0201201	0.124297	0.161871	0.871407	0.93937
chrII	406140	410461	WBGene00016074	3614.86	-1.15708	0.0935429	-12.3695	3.82342e-35	1.0024e-33
chrII	5694694	5695237	WBGene00016112	247.568	0.196958	0.177045	1.11247	0.265934	0.489894
chrIV	8016652	8016882	WBGene00016129	162.362	-0.17425	0.220977	-0.788544	0.430379	0.654798
chrIV	8014648	8015722	WBGene00016130	566.27	0.00973074	0.129992	0.0748562	0.940329	0.96871
chrX	5342806	5342841	WBGene00016136	14.0399	0.227585	0.587849	0.387149	0.698646	0.839444
chrIII	4932949	4934918	WBGene00016143	1039.2	0.00262143	0.116708	0.0224615	0.98208	0.990843
chrV	7777799	7778985	WBGene00016148	469.516	-0.102952	0.145883	-0.705715	0.480365	0.695108
chrII	5062628	5067116	WBGene00016151	2345.69	-2.74899	0.121597	-22.6073	3.67529e-113	3.3243e-110
chrI	6061751	6067540	WBGene00016159	3152.87	0.144687	0.0969531	1.49234	0.13561	0.31211
chrIV	8499809	8500076	WBGene00016178	146.378	0.961519	0.20587	4.67051	3.00447e-06	1.96923e-05
chrIII	5907543	5908457	WBGene00016195	684.811	0.284011	0.149304	1.90223	0.0571406	0.165938
chrIII	7941556	7941614	WBGene00016209	52.259	-0.223604	0.37266	-0.600021	0.548492	0.74579
chrIII	131446	131751	WBGene00016217	782.662	-0.0253496	0.153123	-0.165551	0.868511	0.93882
chrIII	95393	97226	WBGene00016222	824.343	0.315127	0.116985	2.69375	0.00706531	0.0285293
chrIII	98397	98422	WBGene00016223	5.92988	-0.813618	0.955191	-0.851786	0.394333	NA
chrII	6110451	6112694	WBGene00016236	851.451	0.164313	0.135186	1.21545	0.224193	0.437031
chrI	6970366	6971379	WBGene00016262	799.127	1.2085	0.130203	9.28164	1.66891e-20	2.51588e-19
chrI	6972156	6973289	WBGene00016263	470.052	0.3153	0.137464	2.2937	0.021808	0.0764548
chrII	7300013	7301632	WBGene00016273	617.538	0.210053	0.136186	1.5424	0.122978	0.291951
chrII	7292191	7295515	WBGene00016277	2366.5	-0.0104629	0.1012	-0.103389	0.917655	0.956794
chrII	6331898	6333487	WBGene00016314	949.425	0.0380648	0.117061	0.325171	0.745051	0.860362
chrII	6356415	6358505	WBGene00016319	920.71	0.298376	0.124836	2.39014	0.0168419	0.0617576
chrI	3796652	3796696	WBGene00016320	16.4517	0.0779787	0.565824	0.137814	0.890387	0.948707
chrI	3787087	3787494	WBGene00016321	177.76	0.109731	0.202757	0.541194	0.588374	0.774086
chrI	3784334	3784435	WBGene00016322	73.4	0.147665	0.282422	0.522853	0.601077	0.782828
chrI	5808420	5809502	WBGene00016332	0	NA	NA	NA	NA	NA
chrII	2198345	2198675	WBGene00016334	168.423	0.0649481	0.199175	0.326086	0.744359	0.860362
chrII	2174585	2174789	WBGene00016339	72.5121	-0.380978	0.28625	-1.33093	0.183212	0.380955
chrIV	7791703	7791763	WBGene00016379	119.108	-0.498362	0.251782	-1.97934	0.0477776	0.14429
chrIV	7792348	7794309	WBGene00016380	1337.68	0.0844067	0.112599	0.749625	0.453481	0.672358
chrIV	7794870	7795876	WBGene00016381	589.986	-1.53891	0.129648	-11.8699	1.69589e-32	4.03666e-31
chrI	10687862	10688068	WBGene00016387	117.722	-0.317056	0.235719	-1.34506	0.178605	0.373522
chrI	10676921	10681874	WBGene00016391	2064	0.161046	0.100409	1.6039	0.108736	0.266175
chrI	10683269	10685164	WBGene00016392	3081.62	0.042555	0.108229	0.393193	0.694177	0.838295
chrI	10682471	10682655	WBGene00016395	143.526	0.223713	0.234845	0.9526	0.340793	0.567674
chrIV	7133447	7133583	WBGene00016404	89.3027	0.0673718	0.277924	0.242411	0.808462	0.902413
chrIII	5231069	5234530	WBGene00016408	2021.14	0.0386836	0.100371	0.385408	0.699935	0.839644
chrIII	5226817	5227384	WBGene00016411	402.503	0.128022	0.141631	0.903914	0.366041	0.589764
chrII	5212769	5212789	WBGene00016414	17.5168	-0.256598	0.544907	-0.470902	0.637711	0.811265
chrI	5872673	5874343	WBGene00016421	689.754	-1.88831	0.133712	-14.1223	2.76982e-45	1.06608e-43
chrIII	4862850	4863426	WBGene00016442	289.299	0.205744	0.164531	1.25049	0.211121	0.422473
chrIII	4856692	4859240	WBGene00016444	1145.11	-0.161755	0.106838	-1.51403	0.130018	0.304666
chrIII	4855749	4856101	WBGene00016445	166.094	-0.0261009	0.229057	-0.11395	0.909278	0.954597
chrIII	4877525	4877811	WBGene00016449	180.829	0.414446	0.198748	2.08529	0.0370434	0.118186
chrI	10823862	10828454	WBGene00016457	5699.34	0.00858572	0.0859468	0.0998957	0.920427	0.958028
chrI	10809089	10810497	WBGene00016460	768.658	0.0662038	0.120405	0.549845	0.582426	0.772637
chrI	6788031	6788502	WBGene00016492	223.647	0.157773	0.180231	0.875396	0.381358	0.604096
chrI	6789038	6789238	WBGene00016493	76.8736	-0.364522	0.292461	-1.24639	0.21262	0.4236
chrI	6798231	6799174	WBGene00016494	399.583	-0.0793042	0.14353	-0.552526	0.580588	0.772267
chrV	7852285	7853475	WBGene00016501	777.339	0.0989401	0.114683	0.862729	0.388286	0.612727
chrV	1496133	1497985	WBGene00016512	1115.06	-0.479608	0.13264	-3.61586	0.000299354	0.00161651
chrIII	2234387	2236987	WBGene00016520	1314.82	0.241231	0.108771	2.21779	0.0265692	0.0905155
chrII	2137921	2138951	WBGene00016547	370.884	-0.0915025	0.142018	-0.644301	0.51938	0.723851
chrII	2144291	2145166	WBGene00016549	431.933	-0.134797	0.140158	-0.961756	0.336172	0.563089
chrI	4451199	4456305	WBGene00016566	2723.03	0.477511	0.0934298	5.1109	3.2062e-07	2.28347e-06
chrI	4448575	4449274	WBGene00016567	346.482	0.0640398	0.153173	0.418089	0.675882	0.833624
chrIV	12259796	12260949	WBGene00016579	531.094	0.250332	0.163522	1.53088	0.125799	0.296702
chrIV	12269593	12269992	WBGene00016581	205.048	-0.112546	0.189311	-0.594504	0.552175	0.746551
chrIV	12293233	12300780	WBGene00016585	2608.31	0.0436303	0.114859	0.379861	0.704049	0.84346
chrIV	12289948	12290994	WBGene00016587	758.096	0.798566	0.134646	5.93087	3.01327e-09	2.55916e-08
chrIV	12280159	12281917	WBGene00016589	751.632	0.371851	0.120123	3.09558	0.0019643	0.00927869
chrIV	12281671	12281707	WBGene00016590	0	NA	NA	NA	NA	NA
chrIV	12279228	12279545	WBGene00016591	443.635	0.137047	0.142872	0.959232	0.337442	0.564692
chrI	4253741	4253917	WBGene00016609	194.402	0.278232	0.211195	1.31742	0.187698	0.387429
chrII	6894178	6897040	WBGene00016631	1024.37	-1.07838	0.122999	-8.76736	1.82897e-18	2.48767e-17
chrII	6891708	6893139	WBGene00016632	1006.45	-1.3547	0.121485	-11.1512	7.06836e-29	1.4367e-27
chrI	4606154	4610202	WBGene00016654	1615.13	0.180324	0.106571	1.69205	0.090637	0.234826
chrIII	5069500	5070418	WBGene00016674	399.433	0.156075	0.145125	1.07545	0.282173	0.510839
chrIII	5046169	5046661	WBGene00016678	221.247	0.210331	0.183304	1.14744	0.251198	0.470412
chrIII	5070430	5071097	WBGene00016683	310.313	0.233975	0.156013	1.49972	0.133688	0.309655
chrIV	7760916	7762856	WBGene00016699	0	NA	NA	NA	NA	NA
chrIV	7757512	7759127	WBGene00016701	588.762	0.204538	0.13986	1.46244	0.143619	0.319135
chrIV	7759999	7763348	WBGene00016702	543.676	0.0462189	0.145522	0.317608	0.750782	0.864523
chrII	3723877	3723896	WBGene00016708	4.86891	-0.373184	1.0461	-0.356737	0.721289	NA
chrI	6924287	6924963	WBGene00016745	474.084	0.15372	0.143103	1.07419	0.282738	0.510963
chrI	6923075	6923188	WBGene00016746	53.1811	0.281542	0.33303	0.845394	0.397891	0.624271
chrI	6253485	6253584	WBGene00016754	49.6159	-0.146589	0.341452	-0.429311	0.667697	0.831054
chrIV	7924849	7924968	WBGene00016790	57.7605	0.283738	0.329033	0.86234	0.388501	0.612727
chrIV	7926747	7926815	WBGene00016795	114.822	0.06694	0.291278	0.229815	0.818236	0.909207
chrII	98903	98961	WBGene00016808	101.737	0.381251	0.260848	1.46158	0.143856	0.319135
chrII	88220	91019	WBGene00016812	1142.47	0.179852	0.123976	1.4507	0.146864	0.323207
chrII	12301076	12301929	WBGene00016825	399.536	-0.234328	0.157592	-1.48693	0.137033	0.313392
chrX	1285708	1285863	WBGene00016873	51.652	-0.157451	0.319849	-0.492267	0.622531	0.801536
chrII	7023412	7024930	WBGene00016890	1399.96	0.163516	0.111263	1.46963	0.141661	0.317765
chrI	1833396	1834764	WBGene00016907	1300.1	-0.0937107	0.139367	-0.672403	0.501327	0.709625
chrI	1011370	1013955	WBGene00016930	1519.05	0.144479	0.136214	1.06067	0.288839	0.516314
chrI	6511613	6513343	WBGene00016947	701.221	0.175503	0.131723	1.33236	0.182743	0.380417
chrII	6517187	6519345	WBGene00016971	800.413	-0.306956	0.128493	-2.3889	0.0168988	0.0617576
chrIII	6342480	6342787	WBGene00016982	349.505	0.0638802	0.145583	0.438788	0.660815	0.826802
chrV	5599144	5600829	WBGene00016993	980.401	-0.0947206	0.12338	-0.767712	0.442658	0.66208
chrI	4579963	4580101	WBGene00017002	60.8267	0.293589	0.307824	0.953758	0.340206	0.56722
chrI	4580691	4583310	WBGene00017003	1783.43	0.0933205	0.117209	0.79619	0.425922	0.650754
chrI	4604674	4605384	WBGene00017005	515.148	0.332625	0.166132	2.00217	0.0452662	0.139016
chrI	4586772	4589463	WBGene00017007	2203.66	-0.0252212	0.104693	-0.240907	0.809628	0.902413
chrII	7460030	7460076	WBGene00017021	12.3653	-0.429878	0.676368	-0.635569	0.525058	0.727838
chrII	7457666	7458306	WBGene00017024	253.974	0.0260362	0.16472	0.158063	0.874407	0.940208
chrIV	8396992	8397950	WBGene00017069	399.723	0.208252	0.139405	1.49386	0.135212	0.311592
chrIV	8359164	8359216	WBGene00017072	26.0098	0.55177	0.472397	1.16802	0.242798	0.459552
chrIV	8375719	8377198	WBGene00017074	595.746	0.189111	0.146428	1.29149	0.196533	0.40082
chrIV	8387625	8388739	WBGene00017077	378.169	-0.0794285	0.146704	-0.541421	0.588218	0.774086
chrIV	8389146	8392363	WBGene00017078	1840.87	0.194716	0.096537	2.01701	0.0436947	0.135118
chrIV	8363962	8366376	WBGene00017079	926.574	0.109888	0.116592	0.942498	0.345938	0.572257
chrI	4135238	4136574	WBGene00017087	493.131	-0.0571868	0.12988	-0.440304	0.659717	0.826802
chrIV	4738057	4738734	WBGene00017116	273.225	0.151878	0.158822	0.956278	0.338932	0.566138
chrIV	4745824	4747332	WBGene00017120	732.794	0.146516	0.118012	1.24154	0.214407	0.426223
chrIV	4747903	4748613	WBGene00017121	445.567	0.234372	0.169209	1.3851	0.166022	0.352918
chrII	5421747	5422737	WBGene00017132	399.83	-0.852013	0.148901	-5.72202	1.05263e-08	8.53903e-08
chrII	5414706	5415580	WBGene00017134	324.474	0.118023	0.158787	0.743279	0.457313	0.675251
chrII	5411541	5411674	WBGene00017141	59.9364	0.332013	0.322982	1.02796	0.303968	0.532828
chrII	5412721	5413552	WBGene00017142	343.89	0.191871	0.147223	1.30327	0.192483	0.39434
chrII	5419732	5421093	WBGene00017143	729.858	0.236864	0.118842	1.9931	0.0462501	0.140756
chrIII	1028338	1030396	WBGene00017153	2480.86	0.0165296	0.100199	0.164968	0.868969	0.93882
chrIII	5879053	5879415	WBGene00017159	307.353	-0.0012029	0.163297	-0.0073663	0.994123	0.996322
chrIII	5866498	5868001	WBGene00017164	567.329	0.0165635	0.132885	0.124646	0.900804	0.950742
chrIII	5869684	5871896	WBGene00017165	1166.12	0.11953	0.118374	1.00976	0.312608	0.541674
chrII	2053918	2058572	WBGene00017210	3594.06	0.201067	0.118946	1.69041	0.0909495	0.235039
chrII	5430891	5431422	WBGene00017216	276.811	0.151639	0.16053	0.944613	0.344857	0.571733
chrII	5422734	5423358	WBGene00017219	281.022	-0.0173989	0.16159	-0.107673	0.914255	0.956139
chrIV	8682238	8686110	WBGene00017237	1706.93	0.0357753	0.106504	0.335907	0.736941	0.860362
chrX	8409967	8409994	WBGene00017259	12.958	-0.232299	0.663777	-0.349965	0.726365	0.856022
chrV	5437083	5438661	WBGene00017265	568.484	0.152057	0.126188	1.20501	0.228199	0.441983
chrIII	7357662	7358683	WBGene00017269	1202.26	-0.306379	0.117034	-2.61786	0.00884823	0.0348724
chrV	7188429	7192741	WBGene00017316	2195.3	-0.216802	0.100801	-2.1508	0.0314922	0.102648
chrIII	472800	475349	WBGene00017328	1527.06	0.0243891	0.103887	0.234765	0.814391	0.906605
chrII	7122741	7124386	WBGene00017344	1719.46	0.0809147	0.139569	0.579747	0.562085	0.755994
chrIII	8305732	8307039	WBGene00017358	528.022	-0.298129	0.137713	-2.16486	0.0303984	0.100348
chrIII	8318682	8318760	WBGene00017360	117.036	0.164082	0.232148	0.706799	0.479691	0.695108
chrII	5498850	5500909	WBGene00017397	1808.74	0.248666	0.099608	2.49645	0.0125444	0.0474745
chrII	3341055	3341260	WBGene00017453	77.7357	0.370771	0.269031	1.37817	0.168151	0.355357
chrII	3345217	3345878	WBGene00017460	459.183	0.578515	0.139118	4.15846	3.20401e-05	0.000195153
chrIV	6603179	6603966	WBGene00017481	275.348	-0.167598	0.163635	-1.02422	0.305733	0.534522
chrIV	4308395	4317140	WBGene00017482	5583.45	-0.575493	0.0883601	-6.51305	7.36411e-11	7.01141e-10
chrIV	4290188	4290203	WBGene00017488	5.32712	-0.153746	1.15535	-0.133073	0.894136	NA
chrV	2330928	2330930	WBGene00017499	3.36257	0.145241	1.23929	0.117197	0.906704	NA
chrV	2323513	2323524	WBGene00017500	3.09675	-0.321399	1.27287	-0.252498	0.800656	NA
chrV	1587705	1587936	WBGene00017508	275.115	-0.0287482	0.208888	-0.137625	0.890537	0.948707
chrII	7662705	7663254	WBGene00017548	683.219	0.098144	0.159981	0.613475	0.539562	0.739446
chrII	7689709	7690072	WBGene00017549	148.056	0.29965	0.204866	1.46266	0.143561	0.319135
chrV	7052178	7052179	WBGene00017613	10.0178	1.68393	0.74564	2.25837	0.0239224	0.082587
chrV	7049433	7050811	WBGene00017620	732.159	0.855695	0.135044	6.3364	2.35202e-10	2.20456e-09
chrIV	7958079	7962050	WBGene00017641	1960.54	0.0709579	0.10673	0.664837	0.506155	0.714412
chrIV	7943623	7946319	WBGene00017643	1339.47	-0.603735	0.107717	-5.60482	2.08467e-08	1.6468e-07
chrV	9124979	9124994	WBGene00017656	4.08419	-0.446619	1.089	-0.410119	0.681719	NA
chrV	9096506	9097233	WBGene00017659	309.652	0.289502	0.152322	1.90059	0.0573554	0.166276
chrIII	8626290	8628071	WBGene00017696	718.411	-1.1423	0.126689	-9.01655	1.94098e-19	2.76474e-18
chrII	6924114	6925451	WBGene00017700	695.172	0.191618	0.141283	1.35627	0.175013	0.367284
chrII	2646327	2646343	WBGene00017710	5.90354	-0.418305	0.947277	-0.441587	0.658788	NA
chrI	2422333	2424685	WBGene00017736	851.225	-0.0864244	0.12035	-0.718109	0.47269	0.689594
chrI	2432569	2433255	WBGene00017738	564.445	-0.400174	0.141251	-2.83308	0.00461023	0.0197161
chrII	41470	41482	WBGene00017750	25.21	0.54342	0.480933	1.12993	0.258506	0.479978
chrIII	5959221	5962322	WBGene00017774	2680.43	-1.19525	0.0975678	-12.2505	1.67036e-34	4.25589e-33
chrIII	4912706	4914132	WBGene00017825	946.695	0.166722	0.118145	1.41117	0.158195	0.341498
chrIII	4887920	4890752	WBGene00017827	1283.74	0.185441	0.106555	1.74033	0.0818014	0.218837
chrIII	4903176	4903384	WBGene00017832	79.2308	-0.136521	0.271054	-0.503669	0.614494	0.792882
chrIII	6577826	6578084	WBGene00017848	142.496	0.0733346	0.210986	0.347581	0.728155	0.856711
chrII	2753798	2754379	WBGene00017913	182.2	-0.774088	0.20825	-3.7171	0.000201519	0.00111483
chrIV	4665750	4667280	WBGene00017919	652.346	0.112266	0.137478	0.816608	0.414152	0.638959
chrIV	4650243	4650654	WBGene00017922	635.468	-0.00363123	0.16996	-0.0213652	0.982954	0.990962
chrX	17554945	17560964	WBGene00017939	2248.12	0.0371471	0.0981821	0.378348	0.705172	0.844246
chrIII	6982998	6983062	WBGene00017952	34.3697	0.341644	0.408647	0.836038	0.403134	0.628139
chrV	4373761	4374374	WBGene00017985	493.789	0.130004	0.141714	0.917373	0.358947	0.58341
chrV	4374973	4375673	WBGene00017986	422.182	0.231533	0.162251	1.427	0.15358	0.333925
chrIV	7576121	7577325	WBGene00017990	0	NA	NA	NA	NA	NA
chrIV	7574354	7577881	WBGene00017992	2351.3	-0.180766	0.118167	-1.52974	0.12608	0.296979
chrIV	7709191	7709236	WBGene00017999	24.5763	-0.0456917	0.501395	-0.0911292	0.92739	0.962447
chrI	5857547	5862057	WBGene00018006	1929.42	0.144134	0.0959955	1.50146	0.133236	0.309005
chrV	298448	300005	WBGene00018010	972.195	0.00111347	0.12104	0.0091992	0.99266	0.996322
chrII	5031756	5033535	WBGene00018015	754.563	0.174915	0.143351	1.22019	0.222393	0.435029
chrII	5034141	5035939	WBGene00018016	823.798	0.113568	0.113631	0.999443	0.31758	0.546105
chrII	4603905	4604155	WBGene00018045	169.175	-0.647795	0.21173	-3.05954	0.00221677	0.0103354
chrIV	4040807	4041532	WBGene00018065	714.349	0.0186365	0.157427	0.118382	0.905765	0.954297
chrIV	4247259	4247486	WBGene00018085	382.117	0.0397814	0.202874	0.196089	0.84454	0.926394
chrV	9426851	9427023	WBGene00018091	87.5581	0.165759	0.268346	0.617708	0.536768	0.737292
chrII	1749824	1750186	WBGene00018106	100.179	-1.20478	0.250035	-4.81843	1.44692e-06	9.62309e-06
chrV	1773825	1774418	WBGene00018115	269.598	-0.138403	0.175692	-0.787761	0.430837	0.654944
chrIV	5275015	5276115	WBGene00018118	444.261	0.212042	0.148486	1.42802	0.153285	0.333685
chrIII	6719069	6720487	WBGene00018133	760.797	0.443415	0.117856	3.76236	0.000168317	0.000940498
chrIII	7181229	7181925	WBGene00018151	746.56	0.0903271	0.17159	0.526413	0.598601	0.780728
chrIV	6600381	6600491	WBGene00018165	43.3821	0.187522	0.371722	0.504467	0.613933	0.792723
chrV	7876255	7876789	WBGene00018219	225.904	0.0702708	0.175133	0.401241	0.688242	0.837919
chrI	2639148	2639419	WBGene00018231	239.712	1.00837	0.18504	5.44946	5.05235e-08	3.80821e-07
chrIII	183730	184915	WBGene00018241	469.581	-0.0395484	0.134765	-0.293463	0.769168	0.876213
chrIII	180041	180140	WBGene00018242	58.1943	0.0236318	0.322692	0.0732333	0.94162	0.968937
chrII	4752887	4752942	WBGene00018267	30.9505	1.15541	0.415483	2.78088	0.0054211	0.0226484
chrX	6870565	6870587	WBGene00018277	8.19024	-0.243263	0.828808	-0.29351	0.769132	NA
chrIV	3334041	3336368	WBGene00018328	874.336	-0.0685623	0.153537	-0.446551	0.655199	0.825387
chrIV	8618243	8618288	WBGene00018337	51.0781	-0.184651	0.359828	-0.513165	0.607836	0.787472
chrIII	6173804	6176171	WBGene00018339	1047.13	0.307321	0.129589	2.3715	0.0177161	0.0642253
chrII	2426371	2429444	WBGene00018355	1442.91	-0.10685	0.121278	-0.881036	0.378298	0.600826
chrIII	784213	786092	WBGene00018362	899.536	0.0272916	0.133886	0.203841	0.838478	0.922631
chrIII	772076	772819	WBGene00018365	276.139	-0.0212309	0.164826	-0.128808	0.897509	0.948826
chrV	8023194	8024440	WBGene00018399	540.332	0.257856	0.141162	1.82667	0.0677497	0.191233
chrIII	8029857	8030563	WBGene00018410	1033.89	0.0810306	0.136814	0.592269	0.55367	0.748013
chrIII	8829492	8830609	WBGene00018423	790.631	0.183487	0.134222	1.36704	0.171612	0.361825
chrV	5772444	5772497	WBGene00018425	50.254	-0.190203	0.360713	-0.527298	0.597986	0.780728
chrV	5778817	5780447	WBGene00018427	685.851	0.222294	0.135164	1.64462	0.100048	0.252422
chrV	8519345	8520396	WBGene00018483	1964.84	0.0480648	0.121723	0.39487	0.692939	0.837919
chrI	5621250	5623035	WBGene00018510	1082.55	0.168984	0.125962	1.34155	0.179741	0.375464
chrX	3788525	3788532	WBGene00018532	3.86766	0.167521	1.19071	0.14069	0.888115	NA
chrIV	3998052	3998107	WBGene00018551	22.5074	-0.240173	0.499039	-0.481271	0.630324	0.806975
chrI	5317490	5317624	WBGene00018598	86.6812	0.432435	0.265904	1.62628	0.10389	0.25854
chrX	7501235	7502174	WBGene00018606	632.813	0.0102882	0.14444	0.0712282	0.943216	0.969587
chrIII	5446512	5447919	WBGene00018613	837.898	-0.616056	0.122294	-5.03749	4.7167e-07	3.2443e-06
chrIV	7548916	7551511	WBGene00018636	1383.76	0.211838	0.111715	1.89623	0.0579291	0.167402
chrII	1926961	1927347	WBGene00018659	195.569	-0.120542	0.202145	-0.596313	0.550966	0.746274
chrII	1916712	1917458	WBGene00018665	1112.98	0.00646002	0.121927	0.0529828	0.957746	0.975419
chrII	1919925	1920611	WBGene00018667	366.162	-0.034744	0.14602	-0.23794	0.811928	0.90442
chrII	1921451	1922244	WBGene00018668	455.299	0.0923997	0.146789	0.629474	0.529039	0.732235
chrII	1929148	1929586	WBGene00018669	248.197	-1.33733	0.204722	-6.5324	6.47229e-11	6.22786e-10
chrII	1930189	1930247	WBGene00018670	55.7828	0.237074	0.335588	0.706442	0.479913	0.695108
chrIII	1945057	1949770	WBGene00018721	2167.15	-1.82709	0.131882	-13.854	1.20368e-43	4.35493e-42
chrIII	1952025	1952032	WBGene00018723	23.7609	-0.250416	0.539044	-0.464556	0.642249	0.815447
chrII	2480898	2481312	WBGene00018768	246.972	-0.247807	0.183472	-1.35066	0.176805	0.370615
chrI	114306	114704	WBGene00018773	553.742	-0.330744	0.14351	-2.30468	0.0211845	0.0745579
chrI	112784	113672	WBGene00018774	797.815	-1.52136	0.153749	-9.89509	4.37203e-23	7.32315e-22
chrIII	86676	86881	WBGene00018795	232.733	0.0696023	0.186984	0.372237	0.709717	0.846841
chrII	3807095	3807723	WBGene00018806	258.761	-0.611294	0.174095	-3.51127	0.000445973	0.00233169
chrIII	5677952	5678538	WBGene00018830	377.152	-1.61621	0.153666	-10.5177	7.15819e-26	1.2821e-24
chrIII	5676611	5677390	WBGene00018831	232.106	-1.46712	0.193879	-7.56722	3.81299e-14	4.39344e-13
chrIII	7972381	7972886	WBGene00018846	289.984	0.11695	0.207472	0.56369	0.572965	0.766071
chrI	5366943	5367329	WBGene00018867	149.519	-0.0217813	0.201141	-0.108289	0.913767	0.956139
chrII	5874506	5875601	WBGene00018873	569.566	0.21586	0.140549	1.53584	0.124579	0.294592
chrI	5653803	5655347	WBGene00018892	1056.72	0.267259	0.152537	1.75209	0.0797581	0.215347
chrIV	7478670	7485523	WBGene00018900	4458.56	-1.46104	0.0975542	-14.9767	1.04231e-50	5.23761e-49
chrIV	7475540	7476215	WBGene00018901	406.351	0.423729	0.156532	2.70698	0.00678975	0.0276015
chrIV	7473975	7474957	WBGene00018902	704.335	0.211389	0.118186	1.78861	0.0736778	0.204422
chrIV	7476170	7476844	WBGene00018904	402.669	0.202463	0.145046	1.39585	0.16276	0.348029
chrI	5190641	5195243	WBGene00018908	1375.04	-1.57675	0.130382	-12.0933	1.14524e-33	2.838e-32
chrIV	764077	768084	WBGene00018928	2081.37	0.60501	0.141972	4.26147	2.03086e-05	0.000126684
chrIV	772102	772797	WBGene00018933	525.159	0.952044	0.144026	6.61024	3.83708e-11	3.75204e-10
chrIV	795754	796065	WBGene00018934	538.419	1.39179	0.174121	7.99322	1.31463e-15	1.58544e-14
chrIV	794631	795189	WBGene00018935	475.932	1.15897	0.138345	8.37742	5.41017e-17	6.84406e-16
chrIII	7311789	7313195	WBGene00018948	671.152	-0.0686406	0.125183	-0.548322	0.583471	0.772693
chrIII	7308997	7310273	WBGene00018950	980.497	0.00724848	0.123265	0.0588039	0.953108	0.97466
chrI	182078	182272	WBGene00018955	76.1481	-0.299843	0.282298	-1.06215	0.288167	0.516314
chrI	180580	182161	WBGene00018957	1199.71	0.149926	0.107214	1.39838	0.161999	0.347007
chrIII	5587762	5589095	WBGene00018964	611.767	-0.523816	0.12766	-4.1032	4.07473e-05	0.000245706
chrIII	5581581	5581911	WBGene00018968	137.598	-0.14536	0.215874	-0.673356	0.500721	0.709579
chrIII	6933660	6934834	WBGene00018999	0	NA	NA	NA	NA	NA
chrI	6566672	6568905	WBGene00019002	1582.17	0.173843	0.117989	1.47339	0.140647	0.316456
chrI	6552833	6552879	WBGene00019007	75.8586	0.00203619	0.30478	0.00668084	0.99467	0.996322
chrI	4824920	4826133	WBGene00019013	651.225	0.106465	0.129233	0.823822	0.410041	0.635616
chrI	5512547	5514557	WBGene00019075	995.379	0.210367	0.117878	1.78462	0.0743234	0.205582
chrI	5510036	5511205	WBGene00019079	1176.53	-0.0225886	0.116177	-0.194433	0.845837	0.92647
chrII	5000019	5003806	WBGene00019087	3445.38	-0.913051	0.103265	-8.84183	9.41617e-19	1.3103e-17
chrII	5655014	5657371	WBGene00019118	1439.81	-0.785745	0.120191	-6.53747	6.25679e-11	6.05269e-10
chrII	5907044	5907613	WBGene00019129	1039.34	-0.047143	0.13389	-0.352102	0.724762	0.854689
chrII	2027611	2028312	WBGene00019139	286.047	0.276419	0.183664	1.50503	0.132317	0.307269
chrII	2029231	2029967	WBGene00019140	942.074	0.128948	0.131475	0.980778	0.326702	0.553893
chrII	2030749	2031452	WBGene00019141	693.678	0.216262	0.131127	1.64925	0.099097	0.251073
chrII	2033068	2033243	WBGene00019142	87.2741	0.724079	0.25763	2.81054	0.0049459	0.0208558
chrIII	2384891	2386079	WBGene00019200	394.611	-0.307069	0.147615	-2.0802	0.0375075	0.119246
chrII	4323755	4324187	WBGene00019221	202.56	0.133502	0.195564	0.682652	0.494827	0.705948
chrI	6848010	6849923	WBGene00019247	2269.67	0.187631	0.127225	1.47479	0.140268	0.315996
chrII	1055523	1055760	WBGene00019312	101.153	-0.164154	0.245783	-0.667883	0.504208	0.712588
chrII	1071139	1071490	WBGene00019316	171.726	-0.398381	0.196023	-2.03232	0.0421214	0.131149
chrI	6836874	6838140	WBGene00019322	1301.32	0.188672	0.113864	1.65699	0.0975216	0.248124
chrV	4691610	4691933	WBGene00019357	113.496	-0.341392	0.234025	-1.45879	0.144624	0.319444
chrIII	6873547	6873707	WBGene00019381	78.7417	0.25673	0.287981	0.891483	0.37267	0.59766
chrI	6365385	6366224	WBGene00019394	720.587	0.144882	0.142346	1.01782	0.308765	0.537074
chrIII	7163193	7165261	WBGene00019400	1064.06	-0.548322	0.122154	-4.48877	7.1637e-06	4.56308e-05
chrI	6474143	6476756	WBGene00019429	1739.18	0.435539	0.0983916	4.42659	9.57339e-06	6.03424e-05
chrI	6468612	6469392	WBGene00019430	330.23	0.102676	0.151203	0.679061	0.497099	0.707532
chrI	6467251	6467515	WBGene00019431	244.697	0.708727	0.181973	3.89467	9.8331e-05	0.000571964
chrI	6460932	6464286	WBGene00019432	1855.51	-0.868765	0.099597	-8.72281	2.71387e-18	3.66372e-17
chrI	6464198	6466441	WBGene00019433	878.996	-0.0859957	0.113917	-0.754898	0.45031	0.670298
chrIII	8083691	8085038	WBGene00019458	1052.71	0.126658	0.106709	1.18695	0.235249	0.449732
chrIII	8092207	8093042	WBGene00019460	491.75	-0.0583733	0.137559	-0.42435	0.671311	0.832352
chrV	9345021	9346462	WBGene00019467	717.499	0.0503822	0.135934	0.370636	0.710909	0.846841
chrIII	6737770	6737783	WBGene00019501	5.20016	0.195485	0.976782	0.200131	0.841378	NA
chrIV	8285174	8286066	WBGene00019509	545.365	-0.108352	0.14588	-0.742751	0.457633	0.675251
chrIV	8286586	8289031	WBGene00019510	1151.65	-0.391464	0.131051	-2.98712	0.00281616	0.0127043
chrIV	4178962	4179531	WBGene00019535	1047.23	0.0333813	0.153089	0.218052	0.827389	0.915343
chrIV	1707795	1708691	WBGene00019538	736.505	0.00946974	0.121026	0.0782455	0.937633	0.966483
chrIV	4712824	4715307	WBGene00019544	1231.25	0.216601	0.105145	2.06002	0.0393964	0.12416
chrX	7710169	7710216	WBGene00019583	29.065	-0.223203	0.485303	-0.459926	0.645569	0.817239
chrII	2290895	2291684	WBGene00019590	415.588	-0.410359	0.155944	-2.63145	0.00850218	0.0338032
chrI	3148495	3150346	WBGene00019595	969.008	-1.63099	0.12306	-13.2536	4.29821e-40	1.3406e-38
chrI	3150408	3151503	WBGene00019598	570.532	0.660938	0.148073	4.46361	8.05901e-06	5.09747e-05
chrV	5718384	5722089	WBGene00019600	2633.19	0.147508	0.119626	1.23308	0.217546	0.43057
chrII	6366221	6367002	WBGene00019606	420.409	0.284043	0.144476	1.96602	0.0492959	0.147643
chrII	6361158	6364867	WBGene00019608	3866.02	0.123169	0.0977869	1.25957	0.207825	0.417728
chrIII	5174421	5180507	WBGene00019629	2750.99	0.249309	0.0979362	2.54562	0.0109083	0.042255
chrIII	5173219	5173338	WBGene00019631	212.092	0.0962924	0.188435	0.511012	0.609343	0.78842
chrIII	5196526	5196709	WBGene00019633	163.65	0.0543821	0.217283	0.250283	0.802369	0.900749
chrV	5052760	5053490	WBGene00019651	591.927	0.0970108	0.137095	0.707615	0.479184	0.695108
chrIV	652129	652921	WBGene00019658	452.053	0.159524	0.143051	1.11516	0.264783	0.488768
chrI	1341217	1344192	WBGene00019673	1900.88	0.57046	0.122025	4.67494	2.94045e-06	1.93428e-05
chrII	2812871	2815044	WBGene00019683	899.692	0.169147	0.135789	1.24566	0.212891	0.423674
chrI	5564326	5566265	WBGene00019692	982.609	-0.565588	0.118957	-4.75455	1.98889e-06	1.31792e-05
chrII	1042968	1043525	WBGene00019705	325.791	-0.233516	0.166144	-1.40551	0.15987	0.343473
chrI	5573713	5576749	WBGene00019712	1647.03	0.206843	0.106579	1.94075	0.0522884	0.154729
chrIII	1496900	1509308	WBGene00019715	5302.64	0.0545773	0.131634	0.414614	0.678424	0.833624
chrIV	3806018	3806711	WBGene00019723	437.105	0.222864	0.14066	1.58442	0.113098	0.273521
chrIV	3804080	3804949	WBGene00019724	899.698	0.00586261	0.116304	0.0504077	0.959797	0.976346
chrI	4770193	4771358	WBGene00019767	509.224	-0.43522	0.148805	-2.92477	0.00344706	0.0152837
chrI	4766253	4767515	WBGene00019768	791.056	0.226721	0.153441	1.47758	0.139521	0.315957
chrIV	8414292	8420561	WBGene00019792	3862.27	0.163351	0.102678	1.59091	0.111631	0.27229
chrV	6044588	6044629	WBGene00019805	25.6516	-0.00169961	0.489757	-0.00347031	0.997231	0.997783
chrIII	7058520	7060097	WBGene00019811	850.121	0.192423	0.14545	1.32294	0.185854	0.385121
chrIV	240950	244129	WBGene00019820	1686.71	0.388656	0.106921	3.635	0.000277981	0.00151466
chrIV	255965	256699	WBGene00019825	759.316	0.0874507	0.161253	0.542319	0.587599	0.774086
chrIII	5484788	5486005	WBGene00019833	944.459	-0.204531	0.111567	-1.83326	0.0667646	0.189603
chrIII	5479817	5480278	WBGene00019834	195.94	-0.163225	0.177456	-0.919805	0.357675	0.582389
chrIII	5499689	5499976	WBGene00019838	198.782	-0.102308	0.184983	-0.553065	0.580219	0.772267
chrIII	8356886	8358344	WBGene00019881	1261.99	0.0103228	0.152303	0.0677776	0.945963	0.971195
chrII	4911764	4913718	WBGene00019894	946.864	0.172235	0.117948	1.46027	0.144217	0.319325
chrIV	7509013	7509475	WBGene00019899	425.812	0.66979	0.138986	4.8191	1.44208e-06	9.62309e-06
chrII	7600156	7608011	WBGene00019940	3497.24	-0.0573891	0.123573	-0.464415	0.64235	0.815447
chrV	1018339	1022644	WBGene00019972	1572.23	0.0402123	0.109598	0.366906	0.713689	0.848251
chrIV	4776832	4779583	WBGene00020006	1339.32	0.0255695	0.104561	0.244542	0.806811	0.902413
chrIII	5806062	5806975	WBGene00020019	583.487	0.0869521	0.142568	0.609898	0.54193	0.740446
chrII	6055154	6055888	WBGene00020027	466.464	0.0155038	0.136605	0.113494	0.909639	0.954597
chrI	4168983	4171089	WBGene00020035	1169.86	0.187788	0.104883	1.79045	0.0733823	0.203915
chrIV	7220603	7220607	WBGene00020041	7.59067	0.238424	0.803051	0.296898	0.766545	NA
chrIII	6870133	6870298	WBGene00020064	110.975	0.664744	0.26011	2.55563	0.0105996	0.0412357
chrII	2131569	2132475	WBGene00020073	335.822	-0.110146	0.160403	-0.686685	0.492281	0.704539
chrI	368369	372945	WBGene00020088	2359.85	0.318782	0.11815	2.69811	0.00697344	0.0282847
chrI	365009	368319	WBGene00020091	3441.6	0.038334	0.116065	0.330281	0.741188	0.860362
chrIII	5003196	5004221	WBGene00020096	464.08	0.0401039	0.141299	0.283824	0.776545	0.881353
chrIII	5001296	5001831	WBGene00020098	420.264	0.149689	0.141343	1.05905	0.289578	0.517124
chrIII	3172091	3174845	WBGene00020103	2702.75	0.0186796	0.125289	0.149092	0.881481	0.944108
chrIII	7230054	7230441	WBGene00020113	173.577	0.374438	0.216933	1.72605	0.0843381	0.222859
chrX	7029635	7029638	WBGene00020126	3.04824	0.570842	1.27018	0.449419	0.653129	NA
chrII	7094658	7099348	WBGene00020163	1073.66	0.0783848	0.126276	0.620743	0.534769	0.736043
chrII	7096348	7098093	WBGene00020168	0	NA	NA	NA	NA	NA
chrII	702606	708608	WBGene00020172	2961.37	0.162794	0.149065	1.0921	0.27479	0.502623
chrI	3859375	3862229	WBGene00020190	1640.36	-0.134303	0.113078	-1.18771	0.234948	0.449732
chrX	5177518	5178710	WBGene00020199	496.652	-0.0639797	0.15176	-0.421585	0.673328	0.832848
chrI	6188656	6192632	WBGene00020259	1878.99	0.208329	0.104094	2.00136	0.045354	0.139016
chrV	6437077	6437884	WBGene00020268	304.374	-0.122978	0.167646	-0.733558	0.463218	0.681489
chrV	6434629	6436383	WBGene00020269	717.386	-0.279863	0.129903	-2.15441	0.0312083	0.102123
chrIV	16866337	16866504	WBGene00020286	201.116	0.24272	0.201398	1.20518	0.228136	0.441983
chrIV	16862895	16865476	WBGene00020287	2644.22	0.117771	0.100253	1.17473	0.240103	0.456247
chrI	6225595	6225964	WBGene00020345	223.795	-0.262456	0.20606	-1.27369	0.202775	0.410312
chrI	6206954	6210655	WBGene00020347	1631.14	0.124318	0.111591	1.11406	0.265254	0.489138
chrI	6221244	6222616	WBGene00020349	1009.02	0.0829089	0.113517	0.730366	0.465166	0.68247
chrI	6154574	6157438	WBGene00020379	1087.88	0.138616	0.110441	1.25511	0.20944	0.420507
chrV	1870433	1871289	WBGene00020390	733.442	-0.479079	0.123864	-3.86779	0.000109827	0.000634749
chrV	1869712	1870558	WBGene00020392	472.539	-0.87263	0.141082	-6.18525	6.20028e-10	5.60815e-09
chrI	6945595	6949999	WBGene00020403	2907.56	0.0957529	0.119456	0.801577	0.422798	0.648721
chrI	6951899	6953752	WBGene00020404	825.249	0.289634	0.122948	2.35575	0.0184855	0.0664816
chrI	6545609	6546593	WBGene00020411	298.098	-0.570332	0.175297	-3.25352	0.00113986	0.00558808
chrI	6529157	6529599	WBGene00020416	147.898	0.140649	0.2166	0.64935	0.516112	0.722637
chrI	6546614	6548175	WBGene00020419	627.731	-0.114029	0.12771	-0.892873	0.371925	0.597536
chrIII	951368	952264	WBGene00020451	778.44	0.194683	0.118186	1.64726	0.0995037	0.251495
chrII	4458262	4459904	WBGene00020461	1287.28	0.0491682	0.101504	0.484397	0.628104	0.806416
chrIV	5545359	5548459	WBGene00020463	1252.21	0.177891	0.102092	1.74245	0.0814298	0.218618
chrI	3741955	3742646	WBGene00020466	399.88	-1.09287	0.149034	-7.33304	2.24989e-13	2.42265e-12
chrII	6737403	6741482	WBGene00020498	2006.75	0.217313	0.0965366	2.25109	0.0243796	0.0836864
chrIII	634892	635667	WBGene00020565	1158.76	-0.0526172	0.129971	-0.404836	0.685598	0.836387
chrV	4890928	4891422	WBGene00020588	304.925	0.264069	0.178188	1.48196	0.13835	0.314454
chrI	3932709	3934813	WBGene00020652	1048.84	0.237099	0.109743	2.16049	0.0307349	0.100906
chrI	3931329	3931552	WBGene00020653	373.449	0.154477	0.156859	0.984813	0.324716	0.552598
chrIV	6904449	6905546	WBGene00020684	1045.53	0.184915	0.117204	1.57772	0.114631	0.276121
chrIV	6900018	6900056	WBGene00020685	12.8107	-0.504133	0.657123	-0.767183	0.442973	0.66208
chrIV	6917110	6918954	WBGene00020687	880.61	-0.622595	0.123293	-5.04973	4.42441e-07	3.05487e-06
chrV	3587138	3589015	WBGene00020695	907.548	0.0763809	0.128452	0.594625	0.552094	0.746551
chrI	6441636	6445965	WBGene00020742	1663.59	-1.4781	0.137482	-10.7512	5.84931e-27	1.11383e-25
chrII	6246247	6246257	WBGene00020783	16.0359	-0.174045	0.630992	-0.275827	0.782681	0.884919
chrIII	6467881	6471510	WBGene00020819	1933.47	0.123181	0.10074	1.22276	0.221422	0.435029
chrII	530848	532684	WBGene00020834	899.933	0.00539649	0.111041	0.048599	0.961239	0.976899
chrII	523093	525983	WBGene00020837	1232.35	-0.536029	0.11717	-4.57478	4.7672e-06	3.07995e-05
chrI	6107808	6109179	WBGene00020843	645.232	-0.0696737	0.121658	-0.572702	0.566847	0.760167
chrX	3573050	3573062	WBGene00020845	4.35394	-1.24033	1.15136	-1.07728	0.281356	NA
chrV	2279325	2281387	WBGene00020853	1156.16	0.21152	0.112294	1.88363	0.0596155	0.17091
chrII	6486598	6488861	WBGene00020895	847.009	0.0268332	0.128373	0.209026	0.834428	0.920415
chrII	6491468	6491493	WBGene00020899	24.4247	0.206523	0.474479	0.435263	0.663372	0.829329
chrV	6497609	6498484	WBGene00020910	429.511	0.202089	0.141415	1.42905	0.152989	0.333442
chrX	5675245	5679725	WBGene00020919	2126.7	0.16754	0.111238	1.50614	0.132031	0.306997
chrX	5680348	5684241	WBGene00020920	2249.64	0.0976718	0.101005	0.966998	0.333545	0.560655
chrI	6745990	6752531	WBGene00020935	5496.59	0.0555608	0.0947428	0.586439	0.557581	0.751612
chrV	6703556	6704573	WBGene00020948	431.831	0.157405	0.141965	1.10876	0.267534	0.491839
chrV	2673485	2674026	WBGene00020953	303.806	-0.464099	0.16389	-2.83178	0.00462903	0.0197498
chrV	126999	127534	WBGene00021000	1247.13	0.129222	0.114239	1.13115	0.257991	0.479978
chrIV	506736	518957	WBGene00021012	6582.47	-0.91164	0.0960117	-9.49509	2.20014e-21	3.43107e-20
chrI	4962950	4964745	WBGene00021014	1431.94	0.137059	0.106913	1.28196	0.199856	0.405314
chrI	4959895	4961525	WBGene00021015	891.774	-0.150235	0.129964	-1.15597	0.247693	0.465293
chrI	462494	462651	WBGene00021026	79.6108	0.101021	0.276027	0.365981	0.714379	0.848251
chrI	3364026	3365357	WBGene00021034	465.612	-0.0802549	0.131585	-0.60991	0.541921	0.740446
chrI	3367639	3368050	WBGene00021035	171.364	0.410168	0.199565	2.05531	0.0398488	0.124933
chrI	3369284	3371444	WBGene00021038	1480.19	0.120393	0.122102	0.986005	0.324131	0.552598
chrX	1435597	1435916	WBGene00021045	128.447	-0.0860347	0.235331	-0.36559	0.714671	0.848251
chrII	4468668	4471038	WBGene00021057	1482.3	0.392013	0.11115	3.5269	0.00042046	0.00221153
chrII	480721	483886	WBGene00021074	1587.03	0.198332	0.103149	1.92277	0.054509	0.159558
chrII	476721	478063	WBGene00021076	1389.89	0.273956	0.103197	2.6547	0.00793791	0.0319104
chrIV	3311775	3313180	WBGene00021082	1250.75	0.682547	0.111204	6.13781	8.36644e-10	7.38287e-09
chrIV	3301291	3301300	WBGene00021086	6.61721	-0.493239	0.889169	-0.554719	0.579087	NA
chrIV	3292619	3294633	WBGene00021089	1377.29	0.0559738	0.13141	0.425947	0.670146	0.832034
chrII	577838	580093	WBGene00021097	1109.93	0.186162	0.114648	1.62377	0.104426	0.259131
chrII	1124033	1127791	WBGene00021103	2357.59	0.238638	0.103523	2.30516	0.0211575	0.0745579
chrII	468373	469975	WBGene00021133	686.45	0.0497915	0.161634	0.308052	0.758043	0.869562
chrII	3551150	3553437	WBGene00021148	1257.16	0.16203	0.103881	1.55977	0.118815	0.283932
chrII	3554223	3554616	WBGene00021149	342.857	0.127199	0.16237	0.783393	0.433397	0.657515
chrIV	5354987	5356539	WBGene00021155	1234.67	-1.18394	0.111581	-10.6106	2.66145e-26	4.91282e-25
chrII	3934952	3936008	WBGene00021191	1038.17	-0.216293	0.117611	-1.83905	0.0659072	0.187758
chrII	3932177	3933240	WBGene00021192	518.591	-0.677722	0.151191	-4.48254	7.37602e-06	4.68183e-05
chrIV	4765247	4767839	WBGene00021198	1279.69	-0.0351025	0.110199	-0.318539	0.750076	0.86426
chrIV	4761548	4762856	WBGene00021200	1099.38	0.115961	0.107842	1.07529	0.282246	0.510839
chrIV	4752618	4753163	WBGene00021201	392.086	0.310092	0.146834	2.11186	0.0346986	0.112089
chrIV	4754697	4755657	WBGene00021204	738.651	0.322136	0.126128	2.55405	0.0106479	0.0413349
chrI	680907	683472	WBGene00021215	947.314	0.0965625	0.127362	0.758173	0.448348	0.66864
chrV	2375042	2379005	WBGene00021227	1742.95	-0.211366	0.285942	-0.739194	0.459789	0.67788
chrIII	1606828	1613533	WBGene00021247	3319.61	0.275709	0.0948243	2.90758	0.00364236	0.0159928
chrI	2622456	2623186	WBGene00021269	400.323	-0.107587	0.153718	-0.699903	0.483988	0.698193
chrI	2618059	2620425	WBGene00021271	1424.82	0.348827	0.119841	2.91074	0.00360576	0.0158706
chrIV	4391347	4393403	WBGene00021282	1218.48	-1.56551	0.115807	-13.5183	1.21943e-41	4.0851e-40
chrV	1913451	1913470	WBGene00021302	10.7236	-0.280729	0.715545	-0.392329	0.694815	0.838506
chrI	1034942	1040862	WBGene00021329	3200.01	-2.00348	0.3225	-6.21234	5.2201e-10	4.76927e-09
chrI	1050920	1053326	WBGene00021333	992.823	0.0155151	0.117	0.132608	0.894503	0.948707
chrIII	1026915	1027915	WBGene00021340	898.949	0.115067	0.127318	0.903771	0.366117	0.589764
chrI	2061666	2063577	WBGene00021346	1178.61	0.00756022	0.1201	0.0629491	0.949807	0.972383
chrI	2065408	2065481	WBGene00021348	47.0576	0.105817	0.398526	0.265522	0.790608	0.891096
chrI	2066226	2069049	WBGene00021349	1730.58	0.148476	0.0984381	1.50832	0.131473	0.306977
chrI	2069680	2070107	WBGene00021350	216.469	-0.0798379	0.200057	-0.399076	0.689837	0.837919
chrIV	3699000	3699722	WBGene00021358	548.133	-0.118377	0.146511	-0.807973	0.419106	0.644148
chrIV	3695404	3698436	WBGene00021359	1581.5	-2.31795	0.262365	-8.83486	1.00227e-18	1.38406e-17
chrIV	3726611	3735495	WBGene00021365	3672.14	-0.336742	0.121142	-2.77973	0.00544042	0.0226768
chrIV	3579436	3580992	WBGene00021374	854.345	-0.264421	0.11919	-2.21849	0.0265212	0.0905155
chrIV	3578914	3579531	WBGene00021375	314.662	0.243537	0.162585	1.4979	0.134159	0.310058
chrIV	3598655	3598799	WBGene00021378	254.282	0.371073	0.191218	1.94058	0.0523097	0.154729
chrIV	3599496	3599664	WBGene00021379	370.183	0.141119	0.166535	0.847384	0.396781	0.62307
chrV	6096527	6096903	WBGene00021392	236.548	0.133185	0.177913	0.748594	0.454102	0.672358
chrIV	2391320	2396263	WBGene00021419	2782.62	0.234613	0.103516	2.26644	0.0234245	0.0814902
chrIV	2389944	2390386	WBGene00021420	278.805	0.178084	0.166666	1.06851	0.285292	0.513526
chrIII	1778301	1778309	WBGene00021441	30.7597	0.295426	0.499516	0.591425	0.554236	0.748218
chrIII	1772566	1777108	WBGene00021442	2484.9	-0.058036	0.320657	-0.180991	0.856375	0.932356
chrIII	1859412	1859569	WBGene00021445	448.851	-0.048073	0.162547	-0.295748	0.767422	0.875326
chrII	676102	678347	WBGene00021457	1011.46	-0.162472	0.132588	-1.22539	0.220428	0.433901
chrI	2280334	2281516	WBGene00021458	700.18	-0.358649	0.126274	-2.84023	0.00450804	0.0193706
chrI	2402731	2409987	WBGene00021460	4017.27	-1.08427	0.0893134	-12.1401	6.4749e-34	1.62682e-32
chrI	2316806	2318305	WBGene00021465	1490.28	0.132835	0.145414	0.913495	0.360982	0.585665
chrI	2307901	2308975	WBGene00021467	615.349	0.843109	0.140902	5.98365	2.18191e-09	1.87065e-08
chrI	2297279	2303893	WBGene00021470	2879.09	-1.93133	0.116116	-16.6328	4.03572e-62	2.43354e-60
chrI	2312995	2313008	WBGene00021475	71.5341	-0.220679	0.344675	-0.640251	0.52201	0.725838
chrI	2309475	2312129	WBGene00021476	1636.61	0.756473	0.109596	6.90237	5.11419e-12	5.13976e-11
chrV	3767703	3767734	WBGene00021478	8.92063	-0.550417	0.786826	-0.699541	0.484214	NA
chrIV	1660611	1669707	WBGene00021512	4064.23	-0.0247663	0.0913453	-0.271128	0.786293	0.888447
chrIII	6148644	6149047	WBGene00021532	178.604	-0.172618	0.198457	-0.869801	0.384409	0.607864
chrIV	7082013	7082266	WBGene00021543	78.1567	-0.194225	0.30139	-0.64443	0.519297	0.723851
chrIV	7082219	7083216	WBGene00021544	512.248	0.139062	0.147724	0.94136	0.34652	0.572257
chrI	3338866	3340218	WBGene00021547	676.825	0.155041	0.134101	1.15615	0.247621	0.465293
chrI	3264236	3266262	WBGene00021552	1060.93	-0.264073	0.115703	-2.28233	0.0224696	0.0783188
chrV	4176381	4181357	WBGene00021555	3791.9	0.477235	0.0957244	4.98551	6.17976e-07	4.2027e-06
chrV	4160882	4160889	WBGene00021557	10.8928	-0.042161	0.74161	-0.0568507	0.954664	0.975082
chrV	4166795	4169337	WBGene00021559	1080.58	-0.78978	0.132966	-5.9397	2.85548e-09	2.43658e-08
chrV	4170119	4175140	WBGene00021560	4529.57	0.316145	0.100856	3.13463	0.00172069	0.00827852
chrII	869313	871699	WBGene00021576	1400.42	0.0717611	0.111042	0.64625	0.518117	0.723802
chrII	15230842	15232803	WBGene00021596	1323.06	0.697042	0.127592	5.46304	4.68059e-08	3.55764e-07
chrI	3601790	3602908	WBGene00021633	627.998	0.315092	0.124313	2.53466	0.0112557	0.0433225
chrI	3479828	3481439	WBGene00021638	771.124	0.0704349	0.13375	0.526616	0.59846	0.780728
chrI	3439369	3441688	WBGene00021639	234.472	0.55942	0.179076	3.12393	0.00178454	0.00854032
chrI	3462269	3467687	WBGene00021640	4470.23	0.0911424	0.0980312	0.929729	0.352512	0.577098
chrI	3604521	3605244	WBGene00021648	457.276	-1.12919	0.139097	-8.11803	4.73799e-16	5.79123e-15
chrI	3606410	3607845	WBGene00021649	947.367	-0.229561	0.138476	-1.65776	0.0973654	0.248076
chrI	3523971	3524090	WBGene00021653	42.9106	0.148412	0.357787	0.414807	0.678283	0.833624
chrIV	1965980	1969650	WBGene00021655	1620.12	0.223813	0.107977	2.07278	0.0381928	0.121
chrI	347968	348357	WBGene00021658	731.857	0.251205	0.145139	1.73078	0.0834907	0.221353
chrI	343068	347924	WBGene00021661	3011.29	-0.397664	0.10779	-3.68924	0.000224923	0.00123624
chrI	216527	216996	WBGene00021662	462.48	0.263075	0.151166	1.74031	0.081805	0.218837
chrI	209780	211732	WBGene00021666	1023.14	0.330159	0.120075	2.7496	0.00596678	0.024476
chrI	252617	254277	WBGene00021667	1125.77	0.111604	0.113251	0.985458	0.324399	0.552598
chrI	93523	94884	WBGene00021676	759.193	-0.0225185	0.124608	-0.180714	0.856592	0.932356
chrI	96543	107723	WBGene00021681	4907.72	-0.428562	0.105286	-4.07047	4.69182e-05	0.000281977
chrI	91903	92877	WBGene00021682	641.548	0.521445	0.148956	3.50067	0.000464085	0.00241244
chrI	1158070	1162939	WBGene00021687	2048.68	0.0658842	0.0956158	0.689051	0.490791	0.702962
chrIII	2152467	2197908	WBGene00021697	38102.4	-0.0154236	0.102235	-0.150864	0.880083	0.943169
chrIII	2112301	2112427	WBGene00021701	108.391	0.392317	0.237187	1.65404	0.0981193	0.249295
chrIII	2158621	2159842	WBGene00021705	0	NA	NA	NA	NA	NA
chrV	1196817	1207792	WBGene00021736	4795.29	-0.0897764	0.0917859	-0.978107	0.328022	0.554817
chrIII	236343	254067	WBGene00021754	7380.89	0.0329586	0.270451	0.121865	0.903006	0.951945
chrIII	230928	235121	WBGene00021755	2616.71	0.0411897	0.0934756	0.440647	0.659469	0.826802
chrI	1978492	1983412	WBGene00021763	2064.76	-0.272375	0.102995	-2.64455	0.00817997	0.0326657
chrII	1438989	1439697	WBGene00021781	825.885	-0.966371	0.142015	-6.80472	1.01245e-11	1.00633e-10
chrII	1403068	1403215	WBGene00021785	209.53	0.344625	0.197735	1.74286	0.0813582	0.218618
chrII	4322162	4322616	WBGene00021794	677.179	0.041945	0.141608	0.296204	0.767074	0.875326
chrII	4321335	4321654	WBGene00021795	341.778	0.00587687	0.15196	0.0386738	0.96915	0.981631
chrIII	3233601	3241263	WBGene00021799	2909.05	0.114567	0.0996688	1.14948	0.25036	0.469327
chrI	3193527	3198338	WBGene00021832	2713.16	0.000209773	0.100461	0.00208811	0.998334	0.998334
chrIII	2326920	2329144	WBGene00021866	1620.25	0.444215	0.101264	4.3867	1.15084e-05	7.22871e-05
chrIII	2329576	2330683	WBGene00021867	1557.54	0.196619	0.0986973	1.99214	0.046356	0.140756
chrIV	2887551	2889021	WBGene00021871	605.044	-0.410379	0.131456	-3.12181	0.00179745	0.00857941
chrIV	2800438	2800956	WBGene00021875	408.302	-0.676906	0.160083	-4.22847	2.3529e-05	0.000145767
chrIV	2893818	2894230	WBGene00021884	158.794	-0.256488	0.22257	-1.15239	0.24916	0.467562
chrIV	2919825	2921751	WBGene00021887	792.384	0.17473	0.120135	1.45444	0.145823	0.321308
chrIV	2998876	2998985	WBGene00021891	83.2449	0.376883	0.32271	1.16787	0.242859	0.459552
chrIV	2804088	2804786	WBGene00021894	247.237	-0.923646	0.189374	-4.87736	1.07515e-06	7.20352e-06
chrIV	1057389	1057619	WBGene00021920	118.527	0.0975375	0.227741	0.428283	0.668445	0.831054
chrIV	1055022	1055813	WBGene00021930	1457.58	-0.0713704	0.119543	-0.597025	0.550491	0.746274
chrIV	830390	831396	WBGene00021942	749.706	0.0662027	0.128642	0.514628	0.606813	0.786899
chrIV	835032	841626	WBGene00021943	3474.89	-0.163142	0.10054	-1.62266	0.104661	0.259273
chrI	637303	637852	WBGene00022027	294.91	0.632489	0.166317	3.80292	0.000143001	0.000813484
chrI	645625	646742	WBGene00022030	384.386	-0.36508	0.172136	-2.12088	0.0339323	0.110006
chrI	506968	509056	WBGene00022034	863.805	0.279203	0.125583	2.22326	0.0261982	0.0895889
chrI	502931	505750	WBGene00022036	1332.41	0.60659	0.12295	4.93361	8.07219e-07	5.42847e-06
chrI	520108	521054	WBGene00022038	392.034	0.246486	0.151759	1.6242	0.104333	0.259131
chrI	508849	510551	WBGene00022039	710.962	0.266828	0.128043	2.0839	0.0371692	0.118379
chrI	536290	536670	WBGene00022042	287.591	0.419443	0.178222	2.35349	0.0185984	0.0666226
chrI	534954	535344	WBGene00022043	722.567	-0.124326	0.137198	-0.906182	0.36484	0.589281
chrIV	359203	375562	WBGene00022048	7402.5	-0.0958397	0.0859191	-1.11547	0.264651	0.488768
chrIV	3054229	3062034	WBGene00022067	3684.35	0.276588	0.0911986	3.03281	0.00242284	0.0111525
chrIV	3062523	3062866	WBGene00022070	231.069	0.148105	0.18009	0.822396	0.410852	0.636328
chrIV	2641809	2642113	WBGene00022075	197.481	0.566148	0.188773	2.99909	0.00270784	0.0123077
chrIV	2612431	2612561	WBGene00022099	60.2053	-0.811402	0.322147	-2.51873	0.0117778	0.0449493
chrIV	2610907	2612430	WBGene00022101	1584.52	-0.340896	0.11165	-3.05325	0.00226376	0.0105274
chrI	2925711	2928134	WBGene00022107	1546.92	-0.423148	0.121834	-3.47315	0.000514388	0.00263606
chrI	2915675	2918806	WBGene00022108	0	NA	NA	NA	NA	NA
chrI	2904095	2907751	WBGene00022110	3059.74	0.367464	0.104275	3.52399	0.000425094	0.00222897
chrI	2879077	2880929	WBGene00022113	1604.08	0.169531	0.107281	1.58026	0.114048	0.275452
chrI	2870607	2874789	WBGene00022117	2219.66	0.402601	0.0968023	4.159	3.19641e-05	0.000195153
chrI	2928894	2929687	WBGene00022122	487.386	0.241548	0.147902	1.63317	0.102434	0.255974
chrI	2775411	2775421	WBGene00022125	10.5441	0.0930199	0.703251	0.132271	0.89477	0.948707
chrI	2776369	2778226	WBGene00022131	1377.71	0.0656955	0.105807	0.620899	0.534666	0.736043
chrI	1823946	1825966	WBGene00022141	1250.75	-1.45747	0.122385	-11.9089	1.06351e-32	2.56519e-31
chrI	1797434	1798222	WBGene00022162	408	-0.00349227	0.18621	-0.0187545	0.985037	0.992167
chrIII	2781538	2782817	WBGene00022171	904.259	0.0795513	0.132659	0.599669	0.548727	0.74579
chrIII	2726579	2731670	WBGene00022172	2603.36	0.179447	0.103981	1.72577	0.0843884	0.222859
chrIII	2608516	2618856	WBGene00022195	5050.92	0.186402	0.10224	1.82319	0.0682747	0.192082
chrX	42727	46424	WBGene00022203	3163.51	-0.106291	0.106066	-1.00212	0.316285	0.544913
chrX	48265	48733	WBGene00022221	515.48	0.402712	0.13007	3.09613	0.00196066	0.00927869
chrIV	6324478	6326421	WBGene00022235	1042.62	-0.157597	0.124104	-1.26988	0.204128	0.41259
chrIV	6342470	6342476	WBGene00022237	8.10043	-0.217867	0.951308	-0.229018	0.818855	NA
chrIV	6416144	6416153	WBGene00022243	13.7869	-0.409947	0.668096	-0.613605	0.539476	0.739446
chrIV	6417695	6418578	WBGene00022244	663.428	0.342272	0.123891	2.76269	0.00573278	0.0236772
chrIV	6322447	6323562	WBGene00022250	757.921	0.261297	0.121414	2.15212	0.0313882	0.102493
chrIV	6422088	6423489	WBGene00022257	1405.18	0.674092	0.131093	5.1421	2.71689e-07	1.94263e-06
chrV	3195407	3196382	WBGene00022258	395.78	0.0216974	0.157107	0.138106	0.890157	0.948707
chrI	2483702	2483705	WBGene00022282	7.07278	-0.976376	0.926104	-1.05428	0.291753	NA
chrV	1373119	1382754	WBGene00022286	6010.44	-2.31839	0.111168	-20.8549	1.37603e-96	2.76583e-94
chrIV	1974201	1975677	WBGene00022297	712.623	-0.0488245	0.133749	-0.365046	0.715077	0.848251
chrIV	1970733	1971871	WBGene00022298	829.5	0.131102	0.127314	1.02976	0.303124	0.53197
chrX	9184662	9190717	WBGene00022316	4186.03	-0.14239	0.479697	-0.296833	0.766594	0.875326
chrX	9182939	9182947	WBGene00022317	4.76804	-0.458155	1.03495	-0.442685	0.657994	NA
chrIII	1459035	1466732	WBGene00022334	4054.76	0.150366	0.0876554	1.71542	0.0862685	0.227161
chrIII	1439331	1443190	WBGene00022335	2087.1	0.402243	0.102987	3.90578	9.39219e-05	0.00054808
chrIII	1359253	1359269	WBGene00022342	4.87387	-0.00844984	1.03624	-0.00815432	0.993494	NA
chrIII	1419866	1426726	WBGene00022348	4611.67	-1.21707	0.124365	-9.78633	1.28893e-22	2.06344e-21
chrIII	1447494	1455270	WBGene00022349	5441.12	-0.0194148	0.0887201	-0.218832	0.826781	0.915329
chrIII	1483621	1494830	WBGene00022351	5015.6	0.0701685	0.121855	0.575836	0.564726	0.758419
chrIV	2673097	2674515	WBGene00022377	679.571	-1.05193	0.139679	-7.53104	5.03393e-14	5.65613e-13
chrI	889770	894605	WBGene00022390	2534.55	-0.0369804	0.106481	-0.347294	0.72837	0.856711
chrV	8008027	8009943	WBGene00022399	1758.42	0.136256	0.132654	1.02715	0.304351	0.532983
chrII	2920209	2920904	WBGene00022452	1147.31	0.0709417	0.148026	0.479252	0.631759	0.807154
chrI	5130139	5131065	WBGene00022457	514.793	0.247221	0.140243	1.7628	0.0779338	0.212643
chrI	5110918	5113252	WBGene00022462	1633.17	0.161126	0.106906	1.50717	0.131766	0.306997
chrIII	1208603	1213650	WBGene00022488	1707.05	-0.455884	0.115632	-3.94253	8.06264e-05	0.000475092
chrX	1923722	1923738	WBGene00022509	5.95799	-1.11471	0.977495	-1.14037	0.254132	NA
chrIII	5203712	5206411	WBGene00022531	1303.55	0.300189	0.103329	2.90517	0.00367053	0.0160386
chrIII	5207566	5209057	WBGene00022534	946.244	0.0357968	0.119093	0.300579	0.763736	0.873323
chrII	1653774	1654232	WBGene00022561	164.071	-0.251681	0.224103	-1.12306	0.261412	0.484523
chrII	1660473	1660488	WBGene00022563	21.7714	0.205655	0.488169	0.421278	0.673552	0.832848
chrIII	8333662	8333733	WBGene00022581	35.8877	0.274015	0.39747	0.689397	0.490573	0.702962
chrI	6368769	6369596	WBGene00022586	616.259	0.152262	0.13698	1.11157	0.266325	0.490114
chrIII	5270760	5271035	WBGene00022596	0	NA	NA	NA	NA	NA
chrIII	5268308	5268581	WBGene00022597	150.173	0.0305382	0.216514	0.141045	0.887834	0.948667
chrIII	5268681	5272971	WBGene00022598	2469.74	-0.0372884	0.100671	-0.3704	0.711084	0.846841
chrII	5509031	5513275	WBGene00022673	1717.6	0.0330323	0.100219	0.329601	0.741701	0.860362
chrIV	4508498	4510820	WBGene00022677	995.667	-0.306472	0.116799	-2.62394	0.00869188	0.0344151
chrIII	6006343	6008584	WBGene00022694	810.721	-0.945097	0.125668	-7.52057	5.45383e-14	6.05274e-13
chrIII	7083683	7084588	WBGene00022737	444.348	-0.136731	0.142962	-0.956416	0.338862	0.566138
chrI	6090014	6090419	WBGene00022752	356.532	0.26443	0.160983	1.64259	0.100467	0.25245
chrII	4946524	4948070	WBGene00022759	1416.95	0.0757555	0.10905	0.694684	0.487253	0.701226
chrII	4938503	4938602	WBGene00022761	47.5655	0.218591	0.343874	0.635673	0.52499	0.727838
chrIV	5398338	5398591	WBGene00022772	192.71	0.0778159	0.195796	0.397434	0.691048	0.837919
chrIV	5392411	5393572	WBGene00022775	818.916	0.163895	0.118568	1.38229	0.166883	0.3539
chrIII	7766388	7767015	WBGene00022795	383.591	0.0755584	0.155705	0.485267	0.627487	0.806196
chrIII	7892755	7894625	WBGene00022798	795.858	0.0588816	0.122877	0.479192	0.631802	0.807154
chrX	3348620	3348642	WBGene00022826	8.32006	-0.956231	0.821606	-1.16386	0.244482	NA
chrI	4383064	4385218	WBGene00022830	1835.41	0.486012	0.104672	4.6432	3.43055e-06	2.24038e-05
chrII	7038791	7041685	WBGene00022854	1335.76	-0.179991	0.116251	-1.5483	0.121551	0.289324
chrII	5827586	5828086	WBGene00022881	277.07	0.159626	0.180338	0.88515	0.376076	0.600649
chrII	5836776	5838053	WBGene00022883	912.397	0.247732	0.11718	2.11411	0.0345055	0.111665
chrII	5838662	5838914	WBGene00022885	146.351	0.477447	0.215916	2.21126	0.0270179	0.0915457
chrI	2634331	2634542	WBGene00023172	179.692	-0.0863934	0.258011	-0.334843	0.737743	0.860362
chrIII	4242671	4243061	WBGene00023422	207.742	0.414023	0.21583	1.91828	0.055075	0.160954
chrIII	13641794	13641827	WBGene00023450	52.8534	-0.0453933	0.328258	-0.138285	0.890015	0.948707
chrIV	3504943	3506115	WBGene00023462	568.183	-0.00574288	0.130319	-0.0440678	0.96485	0.979097
chrV	20580045	20580678	WBGene00023504	743.273	0.0209746	0.160646	0.130564	0.89612	0.948707
chrII	7614040	7614434	WBGene00043050	255.795	0.157388	0.165536	0.950777	0.341718	0.568691
chrIII	5004819	5006481	WBGene00043060	710.973	0.0113739	0.117846	0.0965144	0.923112	0.959167
chrIV	7562219	7563224	WBGene00043068	1734.62	-0.0529542	0.114577	-0.462173	0.643957	0.816857
chrI	7098980	7098997	WBGene00043279	42.9633	0.542743	0.353579	1.535	0.124784	0.294692
chrV	6788451	6788460	WBGene00043952	25.9664	0.763532	0.454756	1.67899	0.0931531	0.239341
chrII	6516858	6518380	WBGene00043984	87.7332	-0.165933	0.273101	-0.607591	0.543459	0.741696
chrIII	10895019	10895732	WBGene00043996	738.912	0.0803828	0.130342	0.616705	0.537429	0.73764
chrIV	8513704	8513916	WBGene00044001	96.184	-2.10003	0.292827	-7.17156	7.41484e-13	7.75344e-12
chrII	11999759	12001422	WBGene00044030	513.528	-0.228515	0.136153	-1.67837	0.0932754	0.239341
chrI	13423993	13424648	WBGene00044066	276.351	0.0692264	0.169451	0.408533	0.682882	0.83525
chrIV	17285732	17286954	WBGene00044067	711.377	0.654962	0.126679	5.17026	2.33763e-07	1.67808e-06
chrIV	13099477	13099859	WBGene00044083	234.99	0.334206	0.210372	1.58864	0.112141	0.2723
chrV	16299468	16299862	WBGene00044106	259.267	0.192083	0.186556	1.02963	0.303185	0.53197
chrI	8730904	8731625	WBGene00044120	294.312	0.243869	0.162896	1.49708	0.134372	0.310058
chrX	14479877	14480256	WBGene00044147	375.546	0.426707	0.189254	2.25467	0.0241539	0.0832274
chrII	11120881	11121400	WBGene00044160	237.014	-0.679985	0.169963	-4.0008	6.31299e-05	0.000376904
chrIII	3841094	3841154	WBGene00044167	22.6596	-0.483294	0.541498	-0.892513	0.372118	0.597536
chrV	16211451	16211454	WBGene00044184	2.35301	-2.35235	1.6377	-1.43637	0.150896	NA
chrV	15577568	15577905	WBGene00044188	181.26	0.146267	0.199587	0.732846	0.463652	0.681489
chrV	15445415	15445420	WBGene00044206	3.55184	-0.659406	1.18821	-0.554957	0.578924	NA
chrIII	3988558	3988575	WBGene00044230	6.09138	0.255101	1.00561	0.253679	0.799744	NA
chrII	10565390	10565401	WBGene00044235	7.61151	-0.448856	0.945188	-0.474886	0.634869	NA
chrI	9419972	9420313	WBGene00044236	174.816	0.211556	0.199051	1.06282	0.287862	0.516314
chrIV	8787458	8787557	WBGene00044239	56.7148	0.0664447	0.3398	0.195541	0.84497	0.926394
chrIV	17264296	17264314	WBGene00044244	9.53686	0.152044	0.829306	0.183338	0.854532	NA
chrI	9249541	9249988	WBGene00044247	459.908	0.0080946	0.145641	0.0555792	0.955677	0.975082
chrIV	14773597	14774134	WBGene00044258	841.526	-0.155745	0.170408	-0.913957	0.360739	0.585665
chrI	5744647	5745617	WBGene00044305	433.425	-0.0431738	0.148199	-0.291322	0.770805	0.877524
chrIII	6870795	6871171	WBGene00044312	260.516	0.527532	0.176911	2.98191	0.00286456	0.0128905
chrII	6751623	6751627	WBGene00044317	4.14187	-0.479952	1.12363	-0.427145	0.669273	NA
chrII	12461140	12461471	WBGene00044322	159.866	0.371839	0.241955	1.53681	0.124339	0.294592
chrII	12460271	12460551	WBGene00044323	295.487	0.222365	0.171183	1.299	0.193946	0.396886
chrIII	7859478	7859512	WBGene00044324	19.5201	-0.0369398	0.564881	-0.065394	0.94786	0.97149
chrIII	1495433	1495527	WBGene00044341	170.098	-0.0342088	0.216971	-0.157665	0.87472	0.940208
chrV	1822078	1823095	WBGene00044344	483.951	0.151127	0.143099	1.0561	0.290923	0.518503
chrII	3206019	3206041	WBGene00044371	12.8858	0.0724971	0.639516	0.113362	0.909743	0.954597
chrII	5004459	5004849	WBGene00044385	145.859	0.261826	0.207654	1.26088	0.207353	0.417244
chrI	6004598	6007095	WBGene00044414	832.79	-0.0377663	0.115091	-0.328144	0.742803	0.860362
chrII	100225	100480	WBGene00044420	132.262	-0.155314	0.227315	-0.683256	0.494445	0.705948
chrI	3828738	3829308	WBGene00044423	460.902	-0.00756812	0.135231	-0.0559644	0.95537	0.975082
chrI	4957775	4957809	WBGene00044431	40.5788	-0.516145	0.391897	-1.31704	0.187825	0.387429
chrI	2049139	2049677	WBGene00044435	357.973	-1.08339	0.164397	-6.59009	4.39567e-11	4.27514e-10
chrI	3603842	3604537	WBGene00044436	480.296	-0.0909874	0.139483	-0.652318	0.514196	0.720512
chrI	667614	673913	WBGene00044461	3107.2	0.731489	0.135928	5.38146	7.38848e-08	5.50031e-07
chrIV	1970236	1970245	WBGene00044466	60.8983	0.522778	0.325448	1.60633	0.108201	0.265584
chrIV	4196172	4196195	WBGene00044478	10.2774	-0.22748	0.701536	-0.32426	0.745741	0.860362
chrIV	2918940	2919780	WBGene00044493	545.683	0.105977	0.133058	0.79647	0.425759	0.650754
chrIV	5483460	5483622	WBGene00044499	83.8702	0.408203	0.283344	1.44066	0.14968	0.327019
chrV	1957916	1957932	WBGene00044518	3.83422	-0.608118	1.17448	-0.517777	0.604614	NA
chrV	5130817	5131538	WBGene00044536	520.579	-0.38466	0.155766	-2.46947	0.0135312	0.0504698
chrIII	8432468	8434674	WBGene00044588	922.016	0.0522738	0.133956	0.390231	0.696365	0.839257
chrI	6627044	6627414	WBGene00044610	398.031	2.04564	0.169931	12.0381	2.24065e-33	5.47748e-32
chrIII	5023763	5024064	WBGene00044648	164.433	0.178602	0.202148	0.88352	0.376955	0.600826
chrII	4774881	4774883	WBGene00044663	6.63458	0.272823	0.906415	0.300991	0.763422	NA
chrII	5011522	5011578	WBGene00044665	18.5053	0.0531314	0.539952	0.0984002	0.921615	0.958481
chrI	9478469	9478591	WBGene00044680	35.4592	-0.329568	0.402045	-0.81973	0.41237	0.637762
chrIV	832861	833329	WBGene00044742	253.42	0.298907	0.172065	1.73718	0.0823554	0.219537
chrI	1832114	1832141	WBGene00044746	46.3276	0.545459	0.367904	1.48261	0.138178	0.314454
chrV	18129170	18130625	WBGene00044758	679.12	0.226196	0.140751	1.60706	0.108041	0.265552
chrV	839920	839934	WBGene00044778	4.80572	0.467477	1.01481	0.460655	0.645046	NA
chrIV	11021016	11021438	WBGene00044784	199.833	0.408178	0.210902	1.93539	0.0529423	0.155475
chrIII	9947787	9949844	WBGene00044903	626.096	-0.0106333	0.130566	-0.0814403	0.935092	0.964964
chrI	9581785	9582083	WBGene00044987	358.432	1.22321	0.175949	6.95208	3.59936e-12	3.658e-11
chrIV	10765940	10766067	WBGene00044991	95.4798	-0.0399765	0.250203	-0.159776	0.873057	0.940096
chrIV	12076243	12076950	WBGene00045036	317.748	0.312739	0.159661	1.95877	0.0501399	0.149429
chrI	4589379	4589399	WBGene00045048	0	NA	NA	NA	NA	NA
chrI	1337511	1338216	WBGene00045052	537.885	-0.0062891	0.148775	-0.0422726	0.966281	0.979822
chrI	1339248	1339773	WBGene00045053	651.044	0.295557	0.130621	2.26271	0.0236538	0.0818159
chrIV	13649835	13649838	WBGene00045069	3.26927	-0.296236	1.18342	-0.250323	0.802338	NA
chrIV	9195323	9196062	WBGene00045078	377.574	0.150268	0.155575	0.96589	0.334099	0.560655
chrIV	8819054	8819158	WBGene00045183	40.5724	-0.221124	0.364492	-0.606663	0.544074	0.741696
chrI	5110074	5110654	WBGene00045212	452.261	0.0168392	0.146352	0.11506	0.908398	0.954597
chrI	8661330	8663127	WBGene00045237	741.24	-0.273527	0.124519	-2.19667	0.0280444	0.0946497
chrIII	7966600	7968721	WBGene00045247	1034.68	0.0205181	0.116889	0.175535	0.860659	0.933973
chrX	2578241	2578262	WBGene00045268	6.93897	0.141562	0.901381	0.15705	0.875205	NA
chrV	7416615	7416628	WBGene00045276	2.75341	-1.07481	1.33997	-0.802114	0.422487	NA
chrV	16402390	16405325	WBGene00045357	2399.06	-1.16611	0.101277	-11.514	1.12174e-30	2.44485e-29
chrII	8883762	8883918	WBGene00045407	104.573	0.0237099	0.241905	0.0980131	0.921922	0.958481
chrI	9477096	9477181	WBGene00045473	31.6819	0.209284	0.424607	0.49289	0.62209	0.801536
chrIII	3726682	3729070	WBGene00045484	1800.53	0.288648	0.103913	2.77778	0.0054731	0.0227606
chrIV	4360452	4360657	WBGene00050916	344.37	0.164115	0.363951	0.450926	0.652043	0.824281
chrIII	3249345	3249496	WBGene00050917	112.756	0.21813	0.226505	0.963022	0.335537	0.562545
chrV	14518350	14518868	WBGene00050937	202.153	0.35323	0.1831	1.92916	0.0537104	0.157475
chrV	10342554	10342743	WBGene00050947	182.745	0.141777	0.204389	0.693664	0.487893	0.701588
chrV	13840268	13840281	WBGene00077439	12.1054	0.569853	0.684862	0.83207	0.40537	0.6301
chrII	11533924	11533979	WBGene00077453	24.6418	0.330937	0.504248	0.656297	0.511633	0.718032
chrV	9983367	9983932	WBGene00077500	290.714	0.286214	0.156926	1.82388	0.0681703	0.192082
chrIV	2133980	2134708	WBGene00077523	457.528	-0.0991958	0.138964	-0.713825	0.475336	0.691262
chrI	7729683	7729878	WBGene00077543	106.273	0.194362	0.252266	0.770464	0.441025	0.66208
chrI	12189520	12189718	WBGene00077559	202.593	0.224233	0.18899	1.18648	0.235432	0.449732
chrI	3910780	3911971	WBGene00077599	830.049	0.750274	0.119031	6.30318	2.91606e-10	2.71915e-09
chrII	6199195	6201628	WBGene00077732	1095.47	0.125535	0.127731	0.982813	0.325699	0.55336
chrIV	9265809	9266061	WBGene00077756	95.1889	-0.12186	0.277158	-0.439678	0.660171	0.826802
chrV	10800724	10800791	WBGene00077783	27.8232	0.276843	0.487631	0.56773	0.570218	0.763527
chrI	7820078	7820489	WBGene00086551	699.417	-0.0194629	0.15083	-0.129039	0.897327	0.948826
chrIII	3724221	3724480	WBGene00184990	504.828	0.98714	0.17212	5.73519	9.7405e-09	7.93719e-08
chrIII	9835691	9838311	WBGene00185002	1212.34	0.1355	0.125492	1.07975	0.280254	0.509528
chrIII	13377829	13377842	WBGene00185005	28.8901	0.671495	0.44325	1.51494	0.129789	0.304523
chrIII	9002053	9002136	WBGene00185006	86.2262	0.0791779	0.262004	0.302201	0.762499	0.873013
chrII	14348885	14348906	WBGene00185067	21.3337	0.0268692	0.51221	0.0524574	0.958164	0.975419
chrI	5515150	5516025	WBGene00185086	525.168	-0.0145241	0.138156	-0.105128	0.916275	0.956549
chrIV	805601	806236	WBGene00185088	643.15	-0.013082	0.144502	-0.0905316	0.927865	0.962447
chrII	4231884	4234620	WBGene00185089	1203.15	0.105596	0.12334	0.856141	0.39192	0.616507
chrI	94827	94867	WBGene00189949	0	NA	NA	NA	NA	NA
chrIII	5189225	5190175	WBGene00189952	516.639	0.431616	0.142176	3.03579	0.00239908	0.0110713
chrX	2382080	2382335	WBGene00194641	167.097	-0.442603	0.202301	-2.18784	0.0286813	0.0959713
chrIV	16506580	16506732	WBGene00194647	78.3241	-0.655092	0.290996	-2.25121	0.0243725	0.0836864
chrIV	14783143	14783342	WBGene00194649	97.3943	-0.080637	0.244967	-0.329175	0.742023	0.860362
chrIV	8783270	8784754	WBGene00194651	724.974	-0.0596007	0.133673	-0.445868	0.655693	0.825433
chrX	8108593	8109210	WBGene00194670	291.287	0.20023	0.162835	1.22965	0.218829	0.432491
chrV	17154642	17154930	WBGene00194682	124.483	-1.46665	0.282799	-5.1862	2.14628e-07	1.54827e-06
chrIII	9545619	9545897	WBGene00194691	337.829	0.202659	0.160309	1.26418	0.206165	0.415468
chrV	14521204	14522114	WBGene00194706	384.921	0.218101	0.157135	1.38799	0.165142	0.35146
chrV	14519370	14520600	WBGene00194707	539.242	0.333299	0.131963	2.52571	0.0115466	0.0442538
chrV	15426665	15426970	WBGene00194708	90.8868	-0.276872	0.346241	-0.799651	0.423913	0.64988
chrIII	10085902	10086064	WBGene00194725	91.1439	0.377789	0.26893	1.40479	0.160085	0.343527
chrIII	7188856	7188971	WBGene00194742	89.2052	-0.287307	0.273356	-1.05103	0.293243	0.521742
chrIII	2944083	2945730	WBGene00194747	2056.91	0.22872	0.0986588	2.31829	0.0204335	0.0726283
chrV	14482786	14482836	WBGene00194788	17.6572	0.410333	0.573386	0.715631	0.474219	0.690711
chrIII	13503312	13503578	WBGene00194852	236.754	-0.523082	0.17405	-3.00535	0.00265277	0.0120878
chrII	14411594	14412218	WBGene00194892	490.697	-0.411903	0.133063	-3.09555	0.00196448	0.00927869
chrII	15013394	15013942	WBGene00194905	537.206	0.408738	0.131336	3.11216	0.00185723	0.00884141
chrII	9717668	9718198	WBGene00194906	294.163	0.855208	0.170862	5.00527	5.57846e-07	3.82252e-06
chrII	1860645	1860835	WBGene00194998	54.1623	-1.26396	0.362636	-3.48549	0.000491242	0.00253179
chrIV	1726644	1727980	WBGene00195004	452.475	-0.167192	0.135459	-1.23426	0.217105	0.430369
chrIV	6906345	6906390	WBGene00195050	22.7781	0.144817	0.511727	0.282997	0.777179	0.881453
chrII	3447456	3448020	WBGene00195070	207.695	-0.540604	0.196425	-2.75221	0.00591944	0.024337
chrII	3448705	3448759	WBGene00195071	29.6155	-0.773449	0.473621	-1.63305	0.102457	0.255974
chrII	11556383	11557188	WBGene00195146	264.207	-0.412606	0.166259	-2.4817	0.0130756	0.0489728
chrII	13081775	13081822	WBGene00195150	43.8227	1.37848	0.363607	3.79112	0.000149972	0.000845167
chrI	13853578	13853727	WBGene00195155	113.468	0.676046	0.244185	2.76858	0.00563015	0.0233065
chrV	20193329	20193349	WBGene00195241	7.95887	0.322388	0.798264	0.403861	0.686315	NA
chrII	4942270	4942318	WBGene00195246	53.171	-0.0555368	0.341484	-0.162634	0.870807	0.93935
chrV	10539913	10539925	WBGene00195256	4.72462	0.357766	1.05761	0.338279	0.735153	NA
chrV	9255777	9255842	WBGene00202511	25.6614	0.518605	0.447411	1.15912	0.246406	0.464806
chrII	9850309	9850326	WBGene00202513	5.25476	-1.13364	1.04615	-1.08363	0.27853	NA
chrI	6215164	6215731	WBGene00206356	463.382	0.206528	0.158054	1.30669	0.191317	0.393277
chrIV	7167282	7167930	WBGene00206380	304.197	-0.125444	0.174113	-0.720474	0.471233	0.688024
chrIV	5490554	5490654	WBGene00206473	97.7734	0.191979	0.248129	0.773706	0.439104	0.66195
chrV	18750162	18750191	WBGene00206492	7.25519	-0.875474	0.847885	-1.03254	0.30182	NA
chrV	18425102	18425144	WBGene00206508	13.5771	-0.328513	0.616898	-0.532524	0.594363	0.778005
chrII	4990601	4990613	WBGene00206517	9.96478	0.530006	0.773195	0.685475	0.493044	0.705072
chrII	7087860	7087875	WBGene00206521	9.89858	-0.682291	0.764692	-0.892243	0.372263	0.597536
chrI	11214261	11214696	WBGene00206528	211.054	-0.182561	0.187236	-0.975029	0.329546	0.556628
chrV	18131666	18132732	WBGene00219210	467.158	0.372701	0.132349	2.81605	0.00486186	0.0205974
chrI	2322024	2322096	WBGene00219275	173.781	-0.0393358	0.233347	-0.168572	0.866133	0.937102
chrI	9534301	9534310	WBGene00219284	4.30539	-1.16371	1.12371	-1.0356	0.30039	NA
chrI	13527365	13527463	WBGene00219288	124.151	-0.140812	0.239161	-0.588773	0.556013	0.750058
chrV	12760347	12760469	WBGene00219330	73.711	-0.116432	0.315575	-0.368952	0.712164	0.847568
chrV	12951836	12952023	WBGene00219337	109.075	0.207601	0.251723	0.824718	0.409532	0.635371
chrIV	3000540	3008392	WBGene00219425	3202.17	0.165899	0.101009	1.64242	0.100503	0.25245
chrV	6101903	6102081	WBGene00219449	70.4377	-0.254754	0.288715	-0.882372	0.377576	0.600826
chrI	8949566	8951170	WBGene00219450	0	NA	NA	NA	NA	NA
chrIV	8922649	8922900	WBGene00219476	239.313	-0.0295385	0.172411	-0.171326	0.863968	0.935879
chrI	10333470	10334090	WBGene00220261	441.405	0.166823	0.155002	1.07626	0.281809	0.510839
chrV	7527954	7527955	WBGene00235092	3.8837	0.697384	1.12743	0.618559	0.536207	NA
chrIV	3993883	3993918	WBGene00235115	10.1697	-0.27097	0.762309	-0.35546	0.722245	0.852834
chrII	2290059	2290301	WBGene00235164	88.3774	-0.466011	0.275498	-1.69152	0.0907371	0.234826
chrIV	3070133	3075807	WBGene00235279	2617.19	0.00911565	0.109538	0.0832194	0.933677	0.96476
chrIV	806425	806530	WBGene00235283	198.777	0.0644762	0.193703	0.332861	0.739239	0.860362
chrV	9128574	9128729	WBGene00235309	106.132	0.14207	0.273135	0.520144	0.602963	0.784155
chrII	429718	429836	WBGene00235333	60.6409	0.145829	0.323084	0.451364	0.651727	0.824281
chrI	1015203	1015231	WBGene00236808	15.0028	0.31907	0.609013	0.523914	0.600339	0.78243
chrIV	7947928	7948052	WBGene00249815	116.14	-0.0846694	0.242992	-0.348445	0.727506	0.856711
chrI	2436549	2436584	WBGene00255457	47.9906	0.331078	0.355847	0.930394	0.352167	0.577057
chrIV	12442567	12443035	WBGene00255469	223.708	0.233132	0.176177	1.32328	0.185742	0.385121
chrI	218559	219099	WBGene00255594	276.518	0.341374	0.179746	1.8992	0.0575385	0.16654
chrIII	1056262	1059561	WBGene00255598	4120.69	0.00872873	0.0962119	0.0907241	0.927712	0.962447
chrI	10633278	10633578	WBGene00255714	452.31	1.32289	0.163946	8.06903	7.08582e-16	8.60285e-15
chrIII	10063795	10063871	WBGene00269433	127.582	0.171812	0.223608	0.768363	0.442272	0.66208
chrI	7490393	7490428	WBGene00271567	30.25	-0.383261	0.437371	-0.876284	0.380876	0.603866
chrI	6531982	6532531	WBGene00271694	821.161	0.0731787	0.163023	0.448886	0.653514	0.824412
chrII	10662255	10662281	WBGene00271706	19.1448	-0.375825	0.584249	-0.643262	0.520054	0.724233

## Sheet: lin-36del gbHTZ-1 DESeq2
chrom	start	end	gene_id	baseMean	log2FoldChange	lfcSE	stat	pvalue	padj
chrI	13543078	13544688	WBGene00000089	729.887	0.120069	0.123265	0.974074	0.33002	0.445231
chrIV	13368367	13368917	WBGene00000093	291.512	-0.230595	0.163312	-1.41199	0.157953	0.248552
chrV	8221909	8223587	WBGene00000098	928.745	-2.61278	0.134872	-19.3723	1.32121e-83	1.65767e-81
chrI	5937976	5938885	WBGene00000099	402.811	-1.23898	0.157157	-7.88373	3.17742e-15	4.49617e-14
chrIV	11023102	11025870	WBGene00000109	1061.92	-0.237363	0.125544	-1.89068	0.0586669	0.113475
chrV	6427211	6429427	WBGene00000110	1277.91	0.564721	0.104745	5.39137	6.99218e-08	5.00353e-07
chrIII	5856517	5859186	WBGene00000115	1250.46	-0.347923	0.111467	-3.12132	0.00180041	0.00584203
chrIII	4593768	4593924	WBGene00000145	51.3317	-0.23189	0.355342	-0.652584	0.514025	0.631188
chrI	5342179	5344224	WBGene00000150	828.273	0.0605777	0.131517	0.460607	0.64508	0.736675
chrI	4964666	4966589	WBGene00000155	1314.38	0.527397	0.103893	5.07635	3.84761e-07	2.51223e-06
chrI	8050542	8055489	WBGene00000156	2357.22	-0.0408535	0.122806	-0.332666	0.739386	0.807149
chrI	9606395	9609025	WBGene00000177	1580.42	-0.175994	0.111949	-1.5721	0.115928	0.194974
chrIII	4594542	4595444	WBGene00000206	857.431	0.509557	0.132762	3.83812	0.000123982	0.000538879
chrI	8693445	8693468	WBGene00000209	2.27742	0.516552	1.54697	0.333912	0.738446	0.80659
chrII	8752485	8753939	WBGene00000220	1108.56	-0.311546	0.116246	-2.68005	0.00736112	0.0198476
chrI	183863	208465	WBGene00000227	7262.05	-1.98066	0.105378	-18.7958	8.17112e-79	9.04591e-77
chrV	13569349	13570030	WBGene00000250	282.987	-0.758255	0.180561	-4.19943	2.67582e-05	0.000135739
chrII	5651393	5651949	WBGene00000252	0	NA	NA	NA	NA	NA
chrV	14453304	14456498	WBGene00000257	2956.07	-1.54012	0.112839	-13.6488	2.05144e-42	8.57959e-41
chrII	6274614	6279699	WBGene00000259	2764.83	0.280817	0.0985969	2.84814	0.00439762	0.0126356
chrIII	3853025	3862458	WBGene00000264	4554.7	-0.103435	0.0921426	-1.12255	0.261629	0.371893
chrIII	6885203	6889023	WBGene00000265	2203.34	-0.891017	0.0953177	-9.34786	8.94358e-21	1.63416e-19
chrI	7252440	7255223	WBGene00000275	2613.18	-1.47319	0.12418	-11.8634	1.83412e-32	5.15197e-31
chrIII	6932500	6935862	WBGene00000276	1654.09	0.245447	0.103914	2.36201	0.018176	0.0432457
chrIV	9773009	9773470	WBGene00000301	171.564	-0.396851	0.20554	-1.93077	0.0535111	0.105453
chrII	5504465	5506115	WBGene00000375	1864.38	-0.492187	0.108048	-4.55527	5.23182e-06	3.02962e-05
chrI	6469385	6471495	WBGene00000386	1265.41	-0.00443788	0.105865	-0.0419204	0.966562	0.979047
chrV	1582918	1585532	WBGene00000387	2271.68	-0.0912004	0.0991883	-0.919467	0.357851	0.475619
chrIII	4520862	4536991	WBGene00000396	7812.14	-0.0508051	0.0912924	-0.55651	0.577863	0.685711
chrIII	9747931	9748852	WBGene00000405	688.019	-0.504619	0.13175	-3.83012	0.00012808	0.000555407
chrII	10785951	10787272	WBGene00000411	605.198	-0.909204	0.130704	-6.95622	3.49534e-12	4.01112e-11
chrI	3223159	3227604	WBGene00000413	2483.84	-1.08238	0.126038	-8.58766	8.87585e-18	1.42772e-16
chrIV	13198371	13203633	WBGene00000417	2493.37	-1.01923	0.0933988	-10.9127	1.00289e-27	2.41979e-26
chrX	8414014	8416419	WBGene00000422	1109.18	-0.449651	0.12682	-3.54558	0.000391746	0.00155214
chrIII	9120058	9125153	WBGene00000425	1783.39	-0.299794	0.117144	-2.5592	0.0104914	0.0270477
chrI	9727668	9728034	WBGene00000430	151.417	-0.394005	0.249394	-1.57985	0.11414	0.192656
chrIV	7953641	7955398	WBGene00000442	677.436	0.0130806	0.127226	0.102814	0.91811	0.944199
chrX	1853873	1855689	WBGene00000460	952.887	-0.2191	0.119216	-1.83784	0.0660857	0.124249
chrI	8324619	8328852	WBGene00000467	3058.26	0.34894	0.0959117	3.63814	0.000274615	0.0011211
chrI	5620068	5620668	WBGene00000473	294.383	-0.0472629	0.1546	-0.305711	0.759824	0.824677
chrI	5571786	5572519	WBGene00000474	426.896	-0.508127	0.148357	-3.42504	0.000614712	0.00228188
chrI	7555354	7559717	WBGene00000496	2870.79	0.336805	0.0960971	3.50484	0.000456887	0.00176201
chrV	3757046	3758969	WBGene00000498	3041.95	-0.132409	0.124081	-1.06712	0.28592	0.399474
chrIII	4420351	4423368	WBGene00000520	798.398	-1.31	0.146565	-8.93801	3.96253e-19	6.71846e-18
chrV	1447694	1447707	WBGene00000558	5.09535	-1.17063	1.17431	-0.996867	0.318829	0.433982
chrI	6250974	6252834	WBGene00000583	741.754	-0.216773	0.13058	-1.66008	0.0968977	0.169367
chrV	14457974	14460136	WBGene00000592	1091.4	0.36104	0.120322	3.00062	0.00269435	0.00825857
chrII	12493799	12494606	WBGene00000660	488.701	-0.324973	0.176178	-1.84457	0.0651001	0.122641
chrIV	4655775	4657283	WBGene00000685	654.758	-0.282157	0.12369	-2.28117	0.0225385	0.051415
chrIV	9260609	9261287	WBGene00000694	1598.86	-0.0629299	0.16222	-0.387929	0.698069	0.775464
chrIV	10216949	10217643	WBGene00000698	0	NA	NA	NA	NA	NA
chrIV	14793118	14795875	WBGene00000763	1373.19	0.782051	0.123851	6.31446	2.71107e-10	2.60318e-09
chrIII	9322815	9324733	WBGene00000770	574.765	-0.434166	0.130308	-3.33184	0.000862747	0.00305205
chrI	5788633	5791252	WBGene00000772	1201.57	-0.308315	0.122241	-2.52219	0.0116628	0.0296993
chrI	8636122	8637471	WBGene00000777	562.594	0.11025	0.126808	0.869422	0.384617	0.50128
chrI	3482486	3484499	WBGene00000794	907.82	-0.501653	0.165548	-3.03026	0.0024434	0.00758826
chrII	13597454	13598068	WBGene00000804	461.825	-1.5059	0.194531	-7.74118	9.85009e-15	1.32413e-13
chrIV	10735758	10737177	WBGene00000865	572.342	-2.23639	0.160382	-13.9442	3.41367e-44	1.56696e-42
chrV	15396195	15397348	WBGene00000868	735.832	-0.495399	0.130983	-3.78215	0.000155478	0.000663513
chrI	6781305	6784396	WBGene00000871	1165.98	-1.58871	0.131614	-12.071	1.50262e-33	4.48879e-32
chrIII	7023641	7028703	WBGene00000872	2903.24	-0.187765	0.111103	-1.69001	0.0910265	0.160856
chrIII	13768541	13770742	WBGene00000875	1617.98	-2.04733	0.114132	-17.9383	5.92338e-72	5.06718e-70
chrIII	13693167	13693811	WBGene00000878	745.533	0.231388	0.128928	1.79471	0.0726993	0.134401
chrV	15186581	15187287	WBGene00000883	368.52	-0.780319	0.17771	-4.39097	1.12845e-05	6.15579e-05
chrIII	3697820	3699140	WBGene00000885	1012.09	0.116901	0.115252	1.01431	0.310435	0.426635
chrV	14686384	14688543	WBGene00000915	888.114	-0.062098	0.140044	-0.443417	0.657464	0.74674
chrII	5456804	5458609	WBGene00000935	647.088	-0.471741	0.141173	-3.34158	0.000833039	0.0029525
chrI	6490715	6492227	WBGene00000937	666.772	0.341375	0.135024	2.52825	0.0114633	0.0293123
chrI	8212361	8217861	WBGene00000967	1297.94	-0.190721	0.115478	-1.65157	0.0986215	0.171525
chrIV	10145748	10146222	WBGene00000975	352.828	-0.33554	0.158783	-2.11319	0.0345842	0.0734621
chrIII	10245055	10248405	WBGene00001002	1814.76	-1.1748	0.111943	-10.4947	9.14078e-26	2.12382e-24
chrII	11778934	11782231	WBGene00001016	2493.82	-2.91581	0.1224	-23.822	1.97497e-125	7.43378e-123
chrV	15069177	15069504	WBGene00001021	189.499	-0.0423749	0.190253	-0.222729	0.823747	0.874389
chrIV	6586370	6588186	WBGene00001029	1228.45	0.226604	0.13144	1.72401	0.0847066	0.152163
chrI	14757357	14759354	WBGene00001030	1063.71	0.751809	0.115194	6.52648	6.73334e-11	6.70484e-10
chrIII	4191640	4193427	WBGene00001034	1130.56	0.806887	0.123627	6.52678	6.72004e-11	6.70484e-10
chrV	8461095	8461616	WBGene00001040	377.063	0.81207	0.144192	5.63186	1.78277e-08	1.36946e-07
chrI	15017282	15022517	WBGene00001049	2967.47	-1.28735	0.101064	-12.738	3.63606e-37	1.26723e-35
chrIV	8514418	8514725	WBGene00001051	95.5158	-1.76919	0.278434	-6.35408	2.09676e-10	2.04461e-09
chrIII	5859807	5861904	WBGene00001057	765.53	-0.54957	0.123174	-4.46174	8.12984e-06	4.54017e-05
chrIV	257383	258704	WBGene00001071	629.872	0.514124	0.141311	3.63824	0.000274503	0.0011211
chrIII	5107829	5108497	WBGene00001076	273.095	-0.266179	0.164359	-1.61949	0.105341	0.180066
chrIII	13343183	13343337	WBGene00001092	93.2698	-0.578041	0.267312	-2.16242	0.0305856	0.0665458
chrV	12049244	12052182	WBGene00001095	1339.52	-0.0605768	0.102301	-0.592144	0.553754	0.664647
chrII	5078234	5080661	WBGene00001102	1462.51	-1.36482	0.111048	-12.2903	1.02117e-34	3.15055e-33
chrV	11555134	11558127	WBGene00001110	1316.72	-0.23622	0.159822	-1.47802	0.139404	0.225975
chrIV	11854827	11855849	WBGene00001151	742.565	0.837869	0.125073	6.69903	2.09801e-11	2.19358e-10
chrV	8022717	8023308	WBGene00001152	196.531	0.250923	0.187893	1.33546	0.181727	0.278737
chrII	10821514	10822443	WBGene00001153	512.463	0.25813	0.135639	1.90307	0.0570318	0.111227
chrIII	6010049	6012836	WBGene00001166	1295.24	-0.301991	0.148566	-2.03271	0.0420821	0.0867454
chrI	7650417	7655836	WBGene00001214	3601.42	-0.0944825	0.0955872	-0.988442	0.322936	0.43758
chrII	14795903	14798223	WBGene00001225	1103.88	0.454653	0.114383	3.97482	7.04325e-05	0.000323363
chrIII	11718833	11718950	WBGene00001235	147.742	0.1825	0.225338	0.809897	0.418	0.538082
chrIII	9332268	9333774	WBGene00001242	721.274	-0.0216986	0.118494	-0.18312	0.854704	0.896129
chrIII	11230377	11231664	WBGene00001246	611.189	-0.345086	0.162566	-2.12274	0.0337753	0.0719876
chrI	10336894	10340897	WBGene00001337	1926.5	0.435603	0.103547	4.2068	2.59009e-05	0.000132102
chrII	163585	170152	WBGene00001340	2406.89	-1.90837	0.0965366	-19.7684	5.57328e-87	7.49208e-85
chrI	14511430	14518219	WBGene00001365	2800.37	-0.943529	0.121067	-7.79344	6.52099e-15	8.82914e-14
chrII	14412200	14413016	WBGene00001371	783.315	0.499767	0.145839	3.42685	0.000610624	0.00227688
chrI	11907570	11908751	WBGene00001372	1252.11	-0.304201	0.108471	-2.80444	0.00504043	0.0142434
chrIII	843434	843802	WBGene00001392	144.267	-0.363363	0.225549	-1.61102	0.107176	0.182373
chrII	6078264	6080343	WBGene00001401	900.117	-0.410756	0.124816	-3.29088	0.000998731	0.00347433
chrII	6088865	6090980	WBGene00001402	1182.26	-0.455648	0.113679	-4.00819	6.11851e-05	0.000287876
chrIV	9105465	9107609	WBGene00001413	951.913	0.157701	0.118205	1.33413	0.18216	0.279173
chrV	15000652	15001773	WBGene00001423	800.723	0.307193	0.293255	1.04753	0.294857	0.409233
chrI	12916940	12918108	WBGene00001433	934.401	0.644011	0.124176	5.18628	2.1454e-07	1.46291e-06
chrIV	9145191	9146122	WBGene00001444	439.244	-0.210365	0.144698	-1.45383	0.145994	0.23504
chrII	13235805	13237417	WBGene00001459	662.969	-0.123345	0.129034	-0.95591	0.339118	0.454897
chrI	3211545	3217366	WBGene00001481	3610.32	-0.0483941	0.107356	-0.450783	0.652146	0.742941
chrV	20199761	20200640	WBGene00001482	946.268	0.00586998	0.120144	0.0488576	0.961033	0.976087
chrII	5917921	5918564	WBGene00001486	710.851	0.948105	0.149633	6.33622	2.35476e-10	2.28436e-09
chrII	5502132	5503908	WBGene00001511	1171.3	-0.967917	0.120488	-8.03332	9.48725e-16	1.41706e-14
chrV	6431330	6432996	WBGene00001513	807.214	0.468452	0.131528	3.56162	0.000368579	0.00146963
chrII	8273542	8275731	WBGene00001571	1192.4	0.378288	0.105232	3.59481	0.000324627	0.00130824
chrIV	13981086	13982025	WBGene00001575	331.801	-0.310506	0.176973	-1.75454	0.0793376	0.144683
chrIV	11746139	11748627	WBGene00001577	1028.09	-0.342197	0.124025	-2.7591	0.00579604	0.0160364
chrIV	11521789	11522214	WBGene00001585	406.618	1.01094	0.150444	6.71973	1.82063e-11	1.9142e-10
chrI	9227404	9228184	WBGene00001590	492.848	0.598065	0.133949	4.46487	8.01188e-06	4.501e-05
chrI	7696160	7698227	WBGene00001595	1056.18	-0.259474	0.115957	-2.23769	0.0252416	0.0562185
chrI	6377159	6386183	WBGene00001596	4438.28	0.133596	0.102634	1.30167	0.19303	0.291649
chrII	7133142	7137522	WBGene00001597	2600.72	-0.28731	0.103683	-2.77105	0.00558754	0.0155329
chrI	6855187	6857529	WBGene00001598	1207.77	-0.330762	0.135509	-2.44088	0.0146514	0.0357394
chrI	6514427	6517507	WBGene00001599	1363.53	-0.466279	0.124814	-3.73579	0.000187126	0.000793179
chrI	5792323	5794614	WBGene00001600	1465.86	-0.330006	0.10675	-3.09139	0.00199219	0.00638724
chrI	3726510	3731265	WBGene00001601	2161.43	-0.162869	0.0941495	-1.72989	0.0836491	0.150793
chrIII	9092740	9099698	WBGene00001609	2871.65	-0.226199	0.110909	-2.0395	0.0414001	0.0855269
chrIV	13779365	13782361	WBGene00001635	1635.7	0.400491	0.111637	3.58743	0.000333949	0.00134007
chrI	7700042	7700958	WBGene00001647	1287.5	0.370955	0.115857	3.20182	0.00136561	0.00458943
chrII	10394613	10395349	WBGene00001683	723.925	0.239968	0.148662	1.61419	0.106486	0.181693
chrII	10171754	10172497	WBGene00001686	864.287	0.580886	0.138008	4.20907	2.56425e-05	0.000131139
chrIII	8629425	8630776	WBGene00001688	1222.18	-1.35976	0.114874	-11.837	2.51431e-32	6.85786e-31
chrIII	9391269	9392664	WBGene00001689	1446.48	-1.62698	0.11168	-14.5683	4.47082e-48	2.21423e-46
chrIV	251969	252054	WBGene00001728	25.5371	-1.14291	0.535365	-2.13482	0.0327759	0.0704963
chrV	3556785	3556804	WBGene00001739	6.84203	-2.61199	1.18408	-2.20592	0.0273893	0.0603357
chrIII	5159728	5163127	WBGene00001744	1544.53	0.588948	0.100962	5.83335	5.43245e-09	4.44516e-08
chrI	2901824	2903006	WBGene00001791	672.922	0.818726	0.131766	6.21348	5.18236e-10	4.85234e-09
chrV	6594693	6599208	WBGene00001829	4737.77	-3.0982	0.103891	-29.8216	2.04983e-195	3.85778e-192
chrV	9646245	9650211	WBGene00001830	3176.27	-1.96828	0.0983932	-20.0043	5.05613e-89	7.31972e-87
chrIII	9615305	9615970	WBGene00001831	196.159	-0.557449	0.194747	-2.86242	0.00420416	0.012154
chrI	3862774	3865438	WBGene00001832	2073.66	-1.17938	0.105159	-11.2151	3.43716e-29	8.74153e-28
chrI	5165651	5171313	WBGene00001833	5814.82	-1.07936	0.108848	-9.91621	3.53927e-23	7.08607e-22
chrII	13883204	13888031	WBGene00001838	2097.7	0.0628577	0.113341	0.55459	0.579175	0.686564
chrIV	6294733	6295219	WBGene00001853	169.826	-0.820805	0.226914	-3.61726	0.000297739	0.00121025
chrX	8159652	8160084	WBGene00001854	290.341	0.396634	0.186781	2.12353	0.0337097	0.0719293
chrV	4754812	4755469	WBGene00001855	436.211	-0.524336	0.165615	-3.16599	0.00154557	0.00511207
chrIV	6978016	6978765	WBGene00001862	374.234	-0.344825	0.15607	-2.20943	0.0271448	0.0598904
chrIV	12491290	12495298	WBGene00001865	2311.35	-0.658133	0.096306	-6.83377	8.27117e-12	9.10312e-11
chrIV	10562404	10563947	WBGene00001867	644.778	0.159992	0.154169	1.03777	0.299378	0.413982
chrII	7065019	7069466	WBGene00001872	2267.72	-0.157035	0.095131	-1.65072	0.0987953	0.171525
chrV	16042985	16043013	WBGene00001875	17.3692	-1.40488	0.666376	-2.10824	0.03501	0.0741157
chrV	16041270	16041288	WBGene00001877	16.7012	-0.364993	0.585521	-0.623365	0.533045	0.64722
chrV	8534386	8534477	WBGene00001880	45.8109	-0.22358	0.356376	-0.627371	0.530416	0.646063
chrV	8532539	8532598	WBGene00001882	21.6963	-0.546987	0.539823	-1.01327	0.310931	0.426821
chrII	13822277	13822333	WBGene00001885	27.649	-0.583429	0.465955	-1.25211	0.210529	0.312719
chrV	8897457	8897492	WBGene00001891	20.3401	-0.731992	0.564161	-1.29749	0.194463	0.293018
chrII	13824685	13824794	WBGene00001899	41.0058	-0.0639692	0.390976	-0.163614	0.870035	0.905645
chrIV	8334797	8334862	WBGene00001906	30.3116	-0.654186	0.46665	-1.40188	0.160952	0.252793
chrV	9544610	9544898	WBGene00001909	173.231	0.309579	0.209419	1.47828	0.139333	0.225975
chrV	9546591	9546838	WBGene00001910	338.597	0.946306	0.168561	5.61402	1.97677e-08	1.48811e-07
chrV	9547582	9547607	WBGene00001911	12.1169	0.232855	0.703652	0.330924	0.740702	0.808117
chrIV	11327056	11327090	WBGene00001919	58.8086	-0.185459	0.31947	-0.580521	0.561563	0.671877
chrIV	11323884	11323970	WBGene00001921	53.2063	-0.46568	0.338879	-1.37418	0.169386	0.263458
chrIV	11325218	11325222	WBGene00001922	19.3763	-0.277916	0.549396	-0.505857	0.612957	0.71165
chrIV	11337732	11337795	WBGene00001929	71.6661	-0.00739057	0.331761	-0.0222768	0.982227	0.989589
chrIV	11339629	11339632	WBGene00001932	17.2139	-1.15376	0.629547	-1.83268	0.06685	0.125435
chrIV	7485732	7485754	WBGene00001935	37.3051	-1.17517	0.413199	-2.84409	0.0044539	0.0127583
chrIV	11406364	11406393	WBGene00001937	57.3438	-0.146989	0.3537	-0.415575	0.677721	0.761124
chrIV	11401558	11401564	WBGene00001939	22.7419	-0.59034	0.501853	-1.17632	0.239466	0.346407
chrIV	11400310	11400312	WBGene00001940	60.107	0.155964	0.322914	0.48299	0.629103	0.723699
chrI	9989560	9989617	WBGene00001942	59.4279	-0.0138138	0.34252	-0.04033	0.96783	0.979804
chrIII	4059646	4059672	WBGene00001944	12.1644	-0.595806	0.685025	-0.869759	0.384432	0.50128
chrIII	12367473	12368550	WBGene00001946	535.784	1.02538	0.141713	7.23563	4.63374e-13	5.59019e-12
chrI	7190833	7193424	WBGene00001949	1472.34	-0.277716	0.108073	-2.56971	0.0101783	0.0263487
chrI	5815608	5817632	WBGene00001973	1248.5	-0.469219	0.117123	-4.00621	6.17004e-05	0.000288856
chrII	4673297	4673746	WBGene00001976	232.389	0.542755	0.191232	2.8382	0.00453686	0.0129691
chrV	11846376	11852165	WBGene00001978	2601.97	0.111986	0.115652	0.9683	0.332895	0.448788
chrIV	4739489	4743769	WBGene00001983	1935.41	-0.124355	0.102846	-1.20915	0.226607	0.332145
chrI	4208514	4209841	WBGene00001985	636.28	0.0984794	0.126067	0.781169	0.434703	0.554393
chrII	13153460	13156593	WBGene00001998	2774.2	-0.710939	0.0964821	-7.3686	1.72423e-13	2.12092e-12
chrII	7350120	7352136	WBGene00002008	778.152	-0.32262	0.128513	-2.51041	0.012059	0.0305451
chrIV	9444790	9445007	WBGene00002012	87.2862	-0.177181	0.297514	-0.595537	0.551484	0.663191
chrV	1804333	1804471	WBGene00002016	62.2396	-0.401202	0.314946	-1.27387	0.202708	0.302775
chrV	9090576	9090604	WBGene00002017	37.3461	-0.797402	0.411249	-1.93897	0.0525046	0.104014
chrV	1805677	1805875	WBGene00002018	83.9351	-0.401999	0.289059	-1.39072	0.164311	0.256838
chrIII	1620241	1625797	WBGene00002025	3965.78	-0.0979627	0.107092	-0.914756	0.36032	0.47787
chrIV	5390183	5391057	WBGene00002032	569.268	-0.334484	0.135031	-2.47709	0.0132457	0.0329757
chrIV	6419999	6420898	WBGene00002033	649.465	-0.0595396	0.124543	-0.478065	0.632604	0.726838
chrI	4827571	4829794	WBGene00002034	1666.18	0.793	0.106583	7.44025	1.00497e-13	1.26937e-12
chrV	9386678	9400062	WBGene00002036	7575.15	-0.307955	0.0879631	-3.50095	0.000463598	0.00178293
chrIV	8540972	8544403	WBGene00002043	1498.49	-0.165303	0.125468	-1.31749	0.187674	0.285301
chrI	2304512	2306316	WBGene00002047	1423.9	-2.29283	0.130738	-17.5376	7.39504e-69	5.79894e-67
chrIII	13344073	13344616	WBGene00002059	486.425	-0.536603	0.152721	-3.51361	0.000442058	0.00172871
chrII	12283379	12284133	WBGene00002063	414.925	0.30951	0.186386	1.66059	0.0967967	0.169367
chrIII	9745863	9746693	WBGene00002064	476.017	0.279685	0.133065	2.10187	0.035565	0.0749534
chrII	5054083	5054838	WBGene00002068	313.263	-1.46813	0.16491	-8.90262	5.45425e-19	9.14286e-18
chrI	9609500	9611120	WBGene00002070	1434.79	0.88886	0.113932	7.8017	6.10768e-15	8.32946e-14
chrI	6315732	6317267	WBGene00002073	830.039	-0.631967	0.126043	-5.01392	5.33329e-07	3.40246e-06
chrIII	6930538	6931908	WBGene00002083	806.233	0.207713	0.146634	1.41654	0.156617	0.247484
chrII	6745434	6745460	WBGene00002097	13.76	-0.174282	0.673033	-0.258951	0.795673	0.853252
chrIII	4476887	4477072	WBGene00002100	57.6247	0.124794	0.343529	0.363272	0.716401	0.789846
chrIV	14107083	14107715	WBGene00002117	298.647	-0.240427	0.180364	-1.33301	0.182528	0.27951
chrII	13835102	13835209	WBGene00002120	165.6	0.494285	0.2133	2.31732	0.0204861	0.0477756
chrX	11294961	11296231	WBGene00002124	793.324	-0.254309	0.122044	-2.08375	0.0371826	0.0777309
chrX	5996655	5998243	WBGene00002125	945.348	-0.430883	0.110707	-3.89209	9.93859e-05	0.000442185
chrI	7350311	7351735	WBGene00002136	751.406	-0.271007	0.129295	-2.09604	0.0360786	0.0757927
chrI	3612408	3618317	WBGene00002143	2566.35	0.250726	0.0984469	2.54682	0.010871	0.0279498
chrI	3608894	3611844	WBGene00002144	1486.17	0.094993	0.111612	0.851099	0.394714	0.51302
chrI	10180331	10184075	WBGene00002153	2077.63	0.226899	0.106454	2.13143	0.0330537	0.0709318
chrII	11689469	11696003	WBGene00002184	2814.45	0.39036	0.0913441	4.27351	1.92416e-05	9.97596e-05
chrIV	11084234	11086048	WBGene00002214	1325.3	-0.139408	0.1033	-1.34955	0.177161	0.273736
chrI	5577054	5578894	WBGene00002225	1371.44	0.0333374	0.130841	0.254792	0.798884	0.854746
chrI	9512951	9514755	WBGene00002226	1267.54	0.287416	0.117361	2.44898	0.0143259	0.0351977
chrIV	7040710	7043694	WBGene00002228	3205.76	-0.725493	0.113675	-6.38217	1.74591e-10	1.71136e-09
chrIII	13302742	13306759	WBGene00002229	3632.05	-1.78497	0.107852	-16.5501	1.59801e-61	1.11387e-59
chrIII	8251135	8254286	WBGene00002231	1975.05	-2.18704	0.106352	-20.5642	5.74663e-94	9.83197e-92
chrII	7070185	7071915	WBGene00002238	1106.18	0.213338	0.136525	1.56263	0.11814	0.198164
chrI	12047468	12059298	WBGene00002240	4820.98	0.245033	0.0854232	2.86845	0.00412484	0.0119704
chrIV	5173779	5183708	WBGene00002247	4502.97	-0.0290305	0.093512	-0.310446	0.756222	0.822189
chrI	10608965	10621433	WBGene00002248	5603.05	-0.149801	0.0950185	-1.57655	0.1149	0.193418
chrV	13880051	13880213	WBGene00002259	186.243	0.82502	0.230506	3.57917	0.000344681	0.00138019
chrII	5839638	5840634	WBGene00002268	803.424	0.0252434	0.121131	0.208398	0.834918	0.882762
chrI	9578525	9580767	WBGene00002276	821.142	-1.81997	0.133569	-13.6257	2.8156e-42	1.15195e-40
chrII	10778388	10782792	WBGene00002297	2314.92	-2.15261	0.114183	-18.8522	2.81631e-79	3.31269e-77
chrIV	12568341	12570622	WBGene00002368	1675.98	-0.0291587	0.102048	-0.285734	0.775082	0.837373
chrI	557930	561671	WBGene00002393	1760.24	0.725332	0.100524	7.21549	5.37418e-13	6.40139e-12
chrII	10033308	10039480	WBGene00002497	2921.49	0.497498	0.102159	4.86986	1.11679e-06	6.93662e-06
chrIII	6444696	6446443	WBGene00002855	671.825	-0.069571	0.126899	-0.548237	0.583529	0.689392
chrV	10814612	10816718	WBGene00002985	600.557	-1.2426	0.189086	-6.57162	4.97703e-11	5.00897e-10
chrII	7861073	7863563	WBGene00002994	1257.86	-0.78192	0.124874	-6.26167	3.80882e-10	3.60211e-09
chrIII	8900237	8903660	WBGene00002998	1308.6	0.29633	0.113813	2.60366	0.00922353	0.0241096
chrI	5808208	5815637	WBGene00003020	1849.27	-1.60856	0.284346	-5.65705	1.54e-08	1.20762e-07
chrV	12969354	12970730	WBGene00003031	1210.35	0.314861	0.1195	2.63482	0.00841816	0.0223771
chrI	9618206	9619260	WBGene00003036	475.47	-0.430014	0.153785	-2.7962	0.00517079	0.014568
chrIV	13241550	13243401	WBGene00003037	681.042	-0.335032	0.12963	-2.58452	0.00975137	0.0253132
chrII	10451106	10452004	WBGene00003038	364.292	0.0535322	0.179658	0.297967	0.765728	0.829171
chrII	7668492	7671905	WBGene00003045	2347.62	0.565291	0.121074	4.66899	3.02682e-06	1.80268e-05
chrIII	4181542	4186325	WBGene00003073	2175	0.369547	0.115393	3.20251	0.00136235	0.00458666
chrII	11127431	11127530	WBGene00003076	53.3304	0.505043	0.327744	1.54097	0.123324	0.204671
chrV	15570525	15570742	WBGene00003079	121.062	1.20735	0.23452	5.14817	2.63042e-07	1.76173e-06
chrIV	6327025	6329461	WBGene00003082	1591.76	0.68248	0.119614	5.70568	1.15877e-08	9.26201e-08
chrI	10588676	10590464	WBGene00003083	1605.73	0.00822973	0.108719	0.0756973	0.93966	0.961631
chrII	12001509	12006125	WBGene00003154	2163.5	-1.93426	0.107359	-18.0168	1.43895e-72	1.28957e-70
chrV	15056718	15059099	WBGene00003155	1240.93	-1.64185	0.120527	-13.6222	2.95339e-42	1.18261e-40
chrI	2318291	2321347	WBGene00003156	2609.36	-1.69909	0.110797	-15.3352	4.45215e-53	2.53908e-51
chrIII	4288263	4290783	WBGene00003157	1264.01	-0.869814	0.111057	-7.83215	4.79589e-15	6.68002e-14
chrIII	9794866	9798643	WBGene00003158	3148.92	-0.446239	0.103074	-4.3293	1.49584e-05	7.97499e-05
chrV	4347665	4349768	WBGene00003159	1127.93	-2.40142	0.131286	-18.2915	9.6727e-75	1.01133e-72
chrIV	2636227	2640588	WBGene00003161	1439.91	-1.21929	0.14562	-8.3731	5.6124e-17	8.65781e-16
chrIII	6885002	6885027	WBGene00003181	13.8832	-0.987889	0.669722	-1.47507	0.140193	0.227059
chrI	6564748	6565368	WBGene00003184	1001.58	0.456325	0.160447	2.84409	0.00445382	0.0127583
chrIII	6440144	6442500	WBGene00003214	1443.59	-0.183226	0.127764	-1.4341	0.151544	0.241291
chrIV	4758981	4759928	WBGene00003216	1737.92	0.163262	0.12347	1.32228	0.186074	0.284016
chrV	13433049	13437045	WBGene00003222	2682.83	-1.55239	0.129275	-12.0085	3.20687e-33	9.43022e-32
chrIV	8511783	8513476	WBGene00003224	473.149	-1.31032	0.165967	-7.89506	2.90167e-15	4.13708e-14
chrII	11969136	11972334	WBGene00003228	2919.49	-0.0509046	0.0949707	-0.536003	0.591957	0.695589
chrIV	13354222	13356104	WBGene00003230	931.133	-0.202179	0.123239	-1.64055	0.100891	0.174039
chrIII	13509300	13514070	WBGene00003373	3723.86	-0.297562	0.105809	-2.81226	0.00491954	0.0139436
chrI	9966079	9970037	WBGene00003397	1393.15	-2.08512	0.123533	-16.879	6.41803e-64	4.64566e-62
chrV	10733930	10736392	WBGene00003405	844.974	-1.48566	0.146518	-10.1398	3.67918e-24	7.86844e-23
chrIV	11631940	11634987	WBGene00003415	2271.28	0.143231	0.113292	1.26426	0.206136	0.306679
chrI	3694295	3697049	WBGene00003418	1531.57	-0.521802	0.103506	-5.0413	4.62389e-07	2.97002e-06
chrIV	13155727	13164056	WBGene00003421	5085.49	-0.0366434	0.0904525	-0.405112	0.685395	0.765528
chrI	3449825	3462177	WBGene00003422	5542.33	-2.31388	0.110426	-20.9542	1.71616e-97	3.58867e-95
chrIV	5064642	5064653	WBGene00003446	6.26085	-0.580353	0.99174	-0.585187	0.558422	0.669373
chrIV	9841942	9841961	WBGene00003449	8.82205	-0.911632	0.846468	-1.07698	0.281488	0.394167
chrI	6356623	6357910	WBGene00003499	355.442	-1.20284	0.17532	-6.86079	6.84827e-12	7.6263e-11
chrIII	9539030	9541880	WBGene00003504	2675.72	-0.273452	0.118532	-2.30699	0.0210553	0.0486808
chrV	5658712	5660204	WBGene00003507	563.057	-0.0671214	0.14232	-0.471623	0.637196	0.730759
chrIV	10086636	10088437	WBGene00003576	885.643	-1.70774	0.165836	-10.2978	7.20905e-25	1.55947e-23
chrIII	5226120	5226801	WBGene00003588	299.567	0.381075	0.174124	2.18853	0.0286309	0.0625823
chrI	7217224	7221359	WBGene00003622	2162.1	-0.146839	0.0990946	-1.4818	0.138393	0.225113
chrI	10517323	10517555	WBGene00003742	463.447	0.400784	0.186431	2.14977	0.0315731	0.0685359
chrI	1843883	1843899	WBGene00003750	23.4848	0.24618	0.514583	0.478407	0.632361	0.726838
chrX	2342457	2342467	WBGene00003761	5.17353	-2.05719	1.23448	-1.66644	0.0956255	0.167723
chrI	7926622	7934077	WBGene00003777	3220.41	-1.07166	0.107569	-9.96259	2.22199e-23	4.54542e-22
chrII	10951878	10952665	WBGene00003783	412.767	-0.436142	0.143895	-3.03098	0.00243765	0.0075829
chrII	7066117	7067051	WBGene00003784	0	NA	NA	NA	NA	NA
chrI	8291288	8293140	WBGene00003788	942.843	0.749917	0.128188	5.85015	4.91142e-09	4.08995e-08
chrII	11865522	11874202	WBGene00003789	2845.31	-1.33524	0.248551	-5.37209	7.78275e-08	5.52722e-07
chrIII	13342026	13342607	WBGene00003829	251.478	-0.602068	0.173256	-3.47502	0.000510812	0.00194287
chrV	14416066	14417335	WBGene00003835	797.888	0.191119	0.115135	1.65996	0.0969228	0.169367
chrIV	8889475	8890999	WBGene00003864	1089.14	0.0372318	0.110148	0.338016	0.735351	0.805079
chrII	7604192	7604901	WBGene00003888	0	NA	NA	NA	NA	NA
chrIII	1081901	1095073	WBGene00003917	15604.8	-0.818991	0.129745	-6.31231	2.749e-10	2.6262e-09
chrIII	5664871	5676732	WBGene00003918	4667.35	0.140776	0.0880644	1.59856	0.109919	0.186367
chrI	5105109	5105704	WBGene00003924	318.079	0.540695	0.185304	2.91789	0.00352413	0.0103956
chrI	10566849	10567300	WBGene00003926	328.699	0.729385	0.150799	4.83682	1.31936e-06	8.0938e-06
chrI	12967215	12967780	WBGene00003948	389.961	1.37747	0.152763	9.01703	1.93258e-19	3.33681e-18
chrIII	8243121	8243592	WBGene00003952	479.284	0.936315	0.156798	5.97146	2.35133e-09	2.07756e-08
chrIV	4047936	4048948	WBGene00003955	398.604	-0.745232	0.175774	-4.23972	2.23802e-05	0.000115081
chrII	11574939	11576758	WBGene00003960	711.803	0.180454	0.125138	1.44204	0.149291	0.238713
chrI	12922503	12923548	WBGene00003989	573.885	0.135801	0.140649	0.965532	0.334278	0.449687
chrIV	6974400	6976818	WBGene00003992	949.506	-0.46771	0.120456	-3.88281	0.000103254	0.000457234
chrIII	8670542	8674551	WBGene00003993	2473.95	-0.175952	0.104242	-1.68792	0.0914275	0.161413
chrV	4756484	4758584	WBGene00003994	649.343	-0.549385	0.1326	-4.14317	3.42543e-05	0.000168761
chrIII	12427392	12429195	WBGene00004027	3017.95	-0.00261356	0.101191	-0.025828	0.979395	0.987263
chrI	720428	731078	WBGene00004028	4899.95	-0.588315	0.106155	-5.54206	2.98941e-08	2.18913e-07
chrIII	8101847	8104076	WBGene00004042	1206.48	-1.64076	0.123653	-13.269	3.50263e-40	1.29254e-38
chrI	2907729	2924213	WBGene00004049	3899.29	0.476784	0.146542	3.25356	0.00113969	0.00392775
chrIV	8746751	8752676	WBGene00004051	2207.22	-2.26157	0.147984	-15.2826	9.99315e-53	5.37346e-51
chrV	11566803	11569707	WBGene00004064	1837.29	0.00109791	0.1068	0.0102801	0.991798	0.993381
chrIII	13514944	13523610	WBGene00004075	3138.28	-1.87939	0.136358	-13.7828	3.23311e-43	1.41505e-41
chrI	4186924	4189956	WBGene00004093	1303.46	0.103728	0.110227	0.941038	0.346685	0.463725
chrI	5158510	5161731	WBGene00004094	2313.91	0.0565086	0.113211	0.499145	0.617677	0.714047
chrII	9225185	9226761	WBGene00004174	594.127	-0.753407	0.129442	-5.8204	5.87057e-09	4.76224e-08
chrI	7585323	7587867	WBGene00004178	1777.81	-0.262091	0.112505	-2.3296	0.0198274	0.0463543
chrIV	6526728	6529302	WBGene00004179	1414.54	-0.314752	0.114093	-2.75872	0.00580276	0.0160364
chrIII	9612253	9613781	WBGene00004180	1163.31	-0.976336	0.116341	-8.39199	4.77998e-17	7.43465e-16
chrI	12528311	12531682	WBGene00004181	2297.74	-1.36687	0.102512	-13.3337	1.47369e-40	5.54696e-39
chrIII	7239106	7241284	WBGene00004189	806.185	0.145292	0.128561	1.13014	0.258417	0.368212
chrIV	4653792	4655831	WBGene00004205	1427.78	-0.189627	0.132535	-1.43077	0.152498	0.24249
chrI	3789308	3792297	WBGene00004217	2020.18	-0.0714843	0.101819	-0.702074	0.482633	0.600737
chrIV	13510306	13511662	WBGene00004239	0	NA	NA	NA	NA	NA
chrII	8576040	8577732	WBGene00004241	2449.73	-0.0233081	0.112648	-0.206911	0.83608	0.883471
chrII	13039789	13042976	WBGene00004242	2409.76	-0.0703229	0.106429	-0.66075	0.508773	0.626643
chrIV	5487184	5490322	WBGene00004243	2131.92	-0.114761	0.103415	-1.10972	0.267119	0.378268
chrII	7296109	7297747	WBGene00004244	1152.29	-0.340761	0.115651	-2.94647	0.00321422	0.00960185
chrIII	9004820	9005455	WBGene00004269	305.281	-0.0585868	0.168712	-0.34726	0.728396	0.799325
chrV	12246093	12251246	WBGene00004296	2820.28	-1.59372	0.142047	-11.2197	3.26497e-29	8.41737e-28
chrIV	10281717	10283744	WBGene00004297	1216.98	-1.32897	0.111123	-11.9594	5.79683e-33	1.67841e-31
chrI	9616507	9617607	WBGene00004312	1096.13	-0.210327	0.114824	-1.83173	0.066991	0.125575
chrIII	10217301	10218146	WBGene00004326	749.013	-0.530444	0.120685	-4.39527	1.10636e-05	6.07046e-05
chrI	717938	719316	WBGene00004332	2536.08	0.00712265	0.114708	0.0620938	0.950488	0.969343
chrIV	13348869	13352693	WBGene00004333	2290.61	-0.322489	0.108413	-2.97464	0.00293333	0.00887544
chrIV	1347815	1352977	WBGene00004338	1912.74	-0.51918	0.129589	-4.00636	6.16618e-05	0.000288856
chrIV	13096261	13097065	WBGene00004339	396.051	-1.35893	0.152656	-8.90191	5.4896e-19	9.14286e-18
chrIII	6972709	6973717	WBGene00004340	596.643	-0.708136	0.165292	-4.28414	1.83444e-05	9.56345e-05
chrIII	8226977	8227650	WBGene00004342	442.167	1.08252	0.18974	5.70529	1.16144e-08	9.26201e-08
chrIV	7991409	8003636	WBGene00004371	9781.21	-0.121218	0.0851602	-1.42342	0.154615	0.245351
chrIV	5470460	5473174	WBGene00004374	945.939	-0.546386	0.120657	-4.52842	5.94265e-06	3.40977e-05
chrI	6009781	6011086	WBGene00004380	459.263	-0.0919398	0.149119	-0.616554	0.537529	0.650566
chrIII	9225373	9228286	WBGene00004391	2003.11	-0.348468	0.103581	-3.3642	0.00076765	0.00275709
chrIII	4093305	4094421	WBGene00004392	510.438	0.441308	0.138138	3.1947	0.00139976	0.00465433
chrI	10568393	10569019	WBGene00004408	343.293	0.274925	0.199251	1.37979	0.167651	0.261408
chrI	2875394	2875808	WBGene00004412	191.093	0.165287	0.193686	0.853374	0.393452	0.511732
chrII	8570426	8571100	WBGene00004416	275.963	0.200841	0.1909	1.05207	0.292766	0.407232
chrIII	7208931	7209863	WBGene00004417	505.007	0.188434	0.138484	1.36069	0.173612	0.268699
chrIV	4389142	4390149	WBGene00004419	518.38	0.164868	0.190498	0.865457	0.386788	0.503761
chrV	3585312	3585564	WBGene00004422	92.0958	-0.201739	0.260991	-0.772973	0.439538	0.558927
chrIV	13239590	13240092	WBGene00004424	402.419	1.03832	0.184541	5.62651	1.83896e-08	1.40118e-07
chrI	3788535	3788909	WBGene00004425	179.447	-0.043934	0.226313	-0.194129	0.846075	0.889063
chrI	9689684	9690078	WBGene00004426	320.326	0.132903	0.202582	0.656049	0.511793	0.62995
chrI	1157078	1157474	WBGene00004429	187.141	0.0607971	0.211161	0.287918	0.773409	0.836046
chrIV	13778307	13778812	WBGene00004430	412.976	0.599953	0.150064	3.99797	6.38875e-05	0.000296148
chrI	5484778	5485854	WBGene00004431	921.15	0.56121	0.177984	3.15315	0.00161521	0.00529588
chrIV	4749011	4749278	WBGene00004432	134.318	0.745186	0.233123	3.19653	0.00139091	0.00463898
chrIII	8129550	8129727	WBGene00004433	96.8225	0.253796	0.269955	0.940141	0.347145	0.464011
chrII	5056115	5056214	WBGene00004434	63.7939	0.13121	0.32378	0.405246	0.685297	0.765528
chrIII	5705520	5705627	WBGene00004435	92.9659	0.245001	0.272275	0.899832	0.36821	0.483918
chrI	4585614	4586177	WBGene00004436	409.054	0.347158	0.181569	1.91199	0.0558779	0.10943
chrI	8329064	8329184	WBGene00004439	84.6233	0.471002	0.269865	1.74532	0.0809288	0.146874
chrII	8603286	8603564	WBGene00004440	369.372	0.58567	0.183023	3.19998	0.00137435	0.00459418
chrI	1835380	1835438	WBGene00004441	152.672	1.82779	0.261887	6.97932	2.96612e-12	3.42469e-11
chrV	12727592	12727612	WBGene00004442	28.1255	0.112628	0.448438	0.251156	0.801694	0.856293
chrI	10436753	10436884	WBGene00004444	68.6071	0.573849	0.330521	1.7362	0.0825291	0.149059
chrI	13652940	13653041	WBGene00004445	58.288	0.253993	0.34544	0.735274	0.462173	0.581423
chrII	9056501	9056611	WBGene00004446	38.251	0.609403	0.400527	1.5215	0.128133	0.211347
chrIV	12269494	12269533	WBGene00004448	37.8354	-0.121706	0.400235	-0.304086	0.761062	0.825544
chrV	15512665	15512780	WBGene00004452	43.4078	-0.169615	0.385594	-0.43988	0.660024	0.748064
chrII	11096541	11096704	WBGene00004454	80.48	0.146617	0.297395	0.493003	0.62201	0.718137
chrII	11653595	11654194	WBGene00004468	250.893	0.404437	0.194206	2.08251	0.037296	0.0777309
chrIII	4752997	4753583	WBGene00004469	302.363	0.785272	0.209926	3.74071	0.000183502	0.000779573
chrIII	4476417	4476887	WBGene00004470	184.345	0.066394	0.225432	0.294519	0.768361	0.831067
chrIV	7083693	7084182	WBGene00004473	204.657	-0.0433197	0.239221	-0.181087	0.8563	0.896305
chrIV	11110101	11110545	WBGene00004474	296.634	0.374818	0.175756	2.13261	0.0329571	0.0708052
chrII	11125370	11125862	WBGene00004478	247.117	0.402349	0.183346	2.19449	0.0282006	0.0618572
chrI	4583872	4584005	WBGene00004479	99.1068	0.530725	0.247091	2.1479	0.031722	0.0687798
chrIV	11603140	11603283	WBGene00004480	65.3156	0.162171	0.309041	0.524755	0.599754	0.70195
chrIII	5679797	5680187	WBGene00004481	246.96	0.582162	0.198602	2.93131	0.00337541	0.0100356
chrIII	7178983	7179106	WBGene00004483	108.051	0.144491	0.272602	0.530044	0.596081	0.698086
chrV	15000017	15000094	WBGene00004485	40.7097	-0.181176	0.438949	-0.412748	0.679791	0.761222
chrIV	14826178	14826448	WBGene00004487	114.036	0.570254	0.249334	2.28711	0.0221896	0.0509278
chrI	9621159	9625296	WBGene00004488	1062.35	0.271462	0.111369	2.43749	0.0147895	0.0359615
chrI	14468331	14468854	WBGene00004489	392.716	0.0288289	0.168103	0.171495	0.863834	0.900685
chrIII	1951159	1951424	WBGene00004491	115.679	0.598681	0.255748	2.3409	0.0192372	0.0455401
chrIV	12390263	12390896	WBGene00004492	537.466	0.219586	0.176785	1.24211	0.214197	0.316917
chrIV	386393	386607	WBGene00004493	103.607	0.13317	0.265213	0.502123	0.615581	0.712938
chrIV	5947035	5947105	WBGene00004494	55.0205	0.959635	0.323787	2.96379	0.00303877	0.00913573
chrI	14760417	14760654	WBGene00004495	119.061	0.388859	0.235526	1.65102	0.0987335	0.171525
chrV	7777075	7777236	WBGene00004499	107.256	0.293929	0.255049	1.15244	0.249139	0.358197
chrI	6407957	6409212	WBGene00004721	432.013	-0.768856	0.154138	-4.98811	6.09736e-07	3.87677e-06
chrII	4699220	4700994	WBGene00004737	1020.91	-0.957823	0.121874	-7.85915	3.86753e-15	5.43186e-14
chrII	9334513	9338896	WBGene00004744	1741.8	-0.278149	0.116066	-2.39647	0.0165539	0.039748
chrV	8301489	8302080	WBGene00004766	338.046	0.49353	0.151768	3.25187	0.00114649	0.00393574
chrI	3433156	3438043	WBGene00004775	1515.4	-2.16654	0.144108	-15.0342	4.38356e-51	2.22969e-49
chrX	10201328	10204933	WBGene00004786	1489.38	-0.395403	0.110723	-3.57111	0.000355476	0.00142039
chrIII	10506105	10506301	WBGene00004798	319.639	0.527704	0.165548	3.18762	0.00143449	0.00476139
chrI	9470203	9470633	WBGene00004808	650.848	0.165681	0.145437	1.1392	0.254621	0.364131
chrV	4422905	4423065	WBGene00004813	79.0051	-0.975577	0.295797	-3.29814	0.000973288	0.00339209
chrIV	17162023	17162134	WBGene00004819	43.7975	-0.251961	0.394207	-0.639158	0.52272	0.638805
chrX	13225817	13226178	WBGene00004827	468.491	0.367775	0.165366	2.224	0.0261483	0.0578953
chrV	11899571	11916610	WBGene00004855	4821.39	-1.18004	0.118226	-9.98116	1.843e-23	3.81156e-22
chrIII	4587914	4593124	WBGene00004874	1783.53	-1.35846	0.294328	-4.61547	3.92215e-06	2.30672e-05
chrI	9511180	9511736	WBGene00004887	326.468	0.613489	0.152226	4.03011	5.57515e-05	0.000263629
chrV	10438365	10440323	WBGene00004909	0	NA	NA	NA	NA	NA
chrIV	17088557	17088834	WBGene00004914	179.661	1.16261	0.198032	5.87083	4.33616e-09	3.64315e-08
chrI	13339896	13340224	WBGene00004915	142.88	0.274421	0.224719	1.22117	0.222022	0.326441
chrIII	7862569	7862577	WBGene00004918	10.4495	-0.227835	0.762392	-0.298843	0.76506	0.828925
chrI	2727513	2727545	WBGene00004920	43.6572	1.33887	0.390415	3.42934	0.000605044	0.00226831
chrI	1030628	1032936	WBGene00004952	2168.52	-0.373055	0.108197	-3.44792	0.000564924	0.00213064
chrI	5171284	5176164	WBGene00004955	4646.45	-0.564211	0.101957	-5.5338	3.1336e-08	2.277e-07
chrI	5101681	5102967	WBGene00004959	849.585	-0.238018	0.12849	-1.85242	0.0639659	0.121111
chrIII	11506034	11508919	WBGene00004960	1986.7	-0.20096	0.119558	-1.68086	0.0927908	0.163513
chrIV	8132174	8133192	WBGene00004979	423.008	0.0520915	0.154849	0.336402	0.736568	0.805389
chrIV	379897	382685	WBGene00004981	2439.83	0.173466	0.101966	1.70121	0.088904	0.157847
chrV	6783186	6784422	WBGene00004984	510.722	-1.30233	0.137086	-9.50009	2.09709e-21	3.98658e-20
chrIV	11123132	11124362	WBGene00004985	685.206	-3.00378e-05	0.131264	-0.000228834	0.999817	1
chrIII	10355123	10355168	WBGene00004986	43.8498	-0.338578	0.378163	-0.895322	0.370615	0.486739
chrX	4514598	4516894	WBGene00005008	1280.69	0.201754	0.10991	1.83562	0.0664134	0.124741
chrIII	4903996	4904973	WBGene00005011	668.318	-0.220848	0.125253	-1.76322	0.0778638	0.142548
chrIII	4911725	4911992	WBGene00005012	128.362	0.618756	0.220203	2.80993	0.00495526	0.0140238
chrV	10659634	10660967	WBGene00005022	589.188	-0.38941	0.130651	-2.98054	0.00287742	0.00874846
chrI	9948311	9953387	WBGene00005023	2548.78	0.0409804	0.0954468	0.429354	0.667666	0.753325
chrIII	7178029	7178853	WBGene00005072	407.834	0.151617	0.175945	0.861731	0.388835	0.506078
chrV	15397384	15398328	WBGene00005931	501.107	-0.398985	0.160436	-2.48689	0.0128867	0.0322939
chrX	7563330	7564805	WBGene00006063	817.542	-0.324871	0.118181	-2.74894	0.00597892	0.0164508
chrV	2877803	2879401	WBGene00006104	1340.17	-0.169229	0.106959	-1.58219	0.113605	0.192098
chrV	1636658	1639281	WBGene00006253	1486.08	-1.17415	0.486634	-2.41281	0.0158303	0.0381467
chrV	13191706	13193038	WBGene00006311	566.903	-0.473408	0.131884	-3.58959	0.000331197	0.00133187
chrIII	5702247	5704964	WBGene00006359	1424.29	-0.201997	0.104809	-1.92729	0.0539437	0.106195
chrV	16406250	16407699	WBGene00006375	464.698	-0.242136	0.144733	-1.67298	0.0943308	0.165916
chrV	5537180	5537713	WBGene00006376	479.181	0.254035	0.145873	1.74148	0.0816001	0.147949
chrI	8663049	8663643	WBGene00006377	327.482	0.345715	0.15432	2.24025	0.0250748	0.0559795
chrI	9980063	9984325	WBGene00006379	2403.24	-2.15094	0.118521	-18.1482	1.32736e-73	1.24905e-71
chrII	1128475	1132352	WBGene00006387	2229.68	0.145143	0.0967155	1.50072	0.133427	0.218737
chrX	3674040	3678057	WBGene00006431	1168.22	-1.40888	0.134653	-10.463	1.27703e-25	2.89562e-24
chrI	3439607	3449175	WBGene00006440	4492.48	-2.61994	0.120381	-21.7637	5.12375e-105	1.37756e-102
chrIII	6465656	6467206	WBGene00006463	1265.78	0.00834066	0.116107	0.0718362	0.942732	0.964251
chrIV	11650723	11651533	WBGene00006491	463.19	0.237591	0.147261	1.6134	0.106658	0.18182
chrII	4710776	4713690	WBGene00006497	1220.77	-0.370958	0.121099	-3.06326	0.00218936	0.00692501
chrV	9323584	9327209	WBGene00006499	2081.95	-0.16317	0.102377	-1.59382	0.110976	0.187989
chrV	12761043	12762875	WBGene00006512	858.819	0.332198	0.124488	2.66852	0.00761866	0.0204249
chrIV	179507	183261	WBGene00006561	2200.06	0.227206	0.128091	1.77379	0.0760986	0.139724
chrII	8271066	8273611	WBGene00006562	1608.79	-0.198935	0.10968	-1.81378	0.0697118	0.130027
chrI	14101735	14104470	WBGene00006565	1468.01	0.533149	0.14974	3.56049	0.000370169	0.00147285
chrIV	10279463	10281082	WBGene00006568	763.805	-1.58369	0.128119	-12.3611	4.24124e-35	1.33034e-33
chrIII	12240366	12249664	WBGene00006571	3428.75	-0.966644	0.11071	-8.73131	2.51747e-18	4.11989e-17
chrIV	7044057	7044102	WBGene00006572	23.6874	0.329018	0.475087	0.692544	0.488596	0.607356
chrII	4707320	4710052	WBGene00006626	1005.45	-0.298901	0.115479	-2.58836	0.00964348	0.0251024
chrIII	7067685	7068070	WBGene00006713	205.806	0.441616	0.181259	2.43638	0.0148351	0.0360253
chrV	6509909	6510909	WBGene00006721	659.3	0.32038	0.129338	2.47708	0.0132463	0.0329757
chrIII	12977909	12978023	WBGene00006728	53.0074	0.181995	0.339674	0.535794	0.592101	0.695589
chrIV	1964133	1964724	WBGene00006738	467.269	-0.213724	0.175592	-1.21716	0.223543	0.32791
chrI	6813163	6814248	WBGene00006740	1530.23	0.124275	0.136177	0.9126	0.361453	0.478042
chrI	13629726	13633494	WBGene00006793	3083.45	-1.82919	0.100311	-18.2352	2.71475e-74	2.68903e-72
chrV	14731135	14733737	WBGene00006795	1936.17	-2.91277	0.110892	-26.2668	4.59877e-152	4.32744e-149
chrIII	10319438	10320019	WBGene00006802	434.115	1.11541	0.146232	7.62762	2.3912e-14	3.12517e-13
chrIII	12881036	12891238	WBGene00006804	5287.71	-1.32591	0.104996	-12.6282	1.47662e-36	4.87544e-35
chrIV	12640946	12650652	WBGene00006916	2769.5	-0.127672	0.245059	-0.520986	0.602376	0.703685
chrII	9713736	9715967	WBGene00006940	877.34	-1.95442	0.155255	-12.5884	2.44539e-36	7.93487e-35
chrIII	5723323	5727115	WBGene00006943	1036.85	-0.76951	0.1254	-6.13646	8.43784e-10	7.78432e-09
chrII	6555476	6559267	WBGene00006944	1461.46	-0.400201	0.1179	-3.39442	0.000687748	0.00251818
chrIV	4050048	4051139	WBGene00006951	1292	0.108596	0.116677	0.930744	0.351986	0.469736
chrII	14156267	14166018	WBGene00006964	7652.04	0.233676	0.0947227	2.46695	0.0136269	0.0337446
chrIV	6118723	6121651	WBGene00006974	1188.06	-3.2185	0.284675	-11.3059	1.22757e-29	3.20874e-28
chrI	8529379	8530836	WBGene00006976	1020.82	0.622176	0.15221	4.08763	4.35811e-05	0.000210847
chrIII	9003278	9004839	WBGene00006977	633.669	-0.282759	0.129134	-2.18967	0.0285484	0.0624745
chrIII	10951224	10953005	WBGene00006982	688.224	-0.458916	0.147545	-3.11034	0.00186874	0.00603255
chrII	5650236	5654422	WBGene00006988	1524.21	-0.241653	0.133921	-1.80445	0.0711612	0.131816
chrI	6492721	6493746	WBGene00007018	989.867	0.782272	0.134215	5.82849	5.59322e-09	4.5569e-08
chrIII	13780727	13781133	WBGene00007065	435.211	-0.555814	0.153801	-3.61384	0.000301691	0.00122347
chrIV	12146485	12150475	WBGene00007087	1518.78	0.0232638	0.10895	0.213528	0.830915	0.880508
chrIV	12151169	12153745	WBGene00007092	1528.08	-0.275568	0.10411	-2.64689	0.0081237	0.0216862
chrV	10315140	10315304	WBGene00007099	80.6661	0.641456	0.294157	2.18066	0.0292085	0.0637709
chrIV	11314077	11314616	WBGene00007106	362.679	0.186545	0.149443	1.24826	0.211935	0.314559
chrIV	11321299	11323634	WBGene00007109	1694.2	-0.102008	0.102968	-0.990676	0.321844	0.437336
chrV	20476747	20478589	WBGene00007119	1427.87	0.846153	0.111536	7.58636	3.29006e-14	4.24102e-13
chrIII	4343945	4345366	WBGene00007137	690.287	0.753494	0.13387	5.62853	1.81749e-08	1.39045e-07
chrV	13116987	13120167	WBGene00007150	1440.75	-0.204491	0.131594	-1.55396	0.120195	0.200894
chrIII	4757700	4759728	WBGene00007168	1119.11	-1.63618	0.128966	-12.6869	6.99255e-37	2.35e-35
chrIII	4780129	4781487	WBGene00007171	983.77	-0.0718687	0.114915	-0.625405	0.531706	0.646428
chrIII	9462988	9465465	WBGene00007186	1211.65	0.74522	0.108467	6.87047	6.39913e-12	7.16855e-11
chrIII	9466266	9467177	WBGene00007188	843.304	0.815458	0.138074	5.90597	3.50581e-09	3.02658e-08
chrIV	13883233	13884177	WBGene00007195	425.815	0.124994	0.141999	0.88025	0.378724	0.494971
chrIV	13880637	13881546	WBGene00007196	563.646	0.618151	0.126859	4.87274	1.10063e-06	6.85891e-06
chrIII	12814040	12816798	WBGene00007212	1475.71	-0.143527	0.105909	-1.35519	0.175356	0.271175
chrII	9270387	9271267	WBGene00007225	341.626	-0.389908	0.169898	-2.29496	0.0217355	0.0501303
chrV	15086246	15087064	WBGene00007234	385.191	0.530759	0.151275	3.50858	0.000450513	0.00174818
chrV	15083029	15084139	WBGene00007236	926.83	0.182522	0.111356	1.63908	0.101196	0.174405
chrI	7222795	7224381	WBGene00007255	936.283	0.253441	0.118599	2.13695	0.0326018	0.070202
chrI	7228358	7229434	WBGene00007257	485.08	-0.763779	0.137388	-5.55929	2.7088e-08	1.99139e-07
chrI	7229432	7232621	WBGene00007258	1884.07	-1.66899	0.10398	-16.0511	5.61988e-58	3.64711e-56
chrIII	4096895	4097690	WBGene00007270	426.977	-0.0629027	0.144735	-0.434607	0.663848	0.75127
chrIII	4096544	4096915	WBGene00007273	333.941	0.450363	0.199034	2.26274	0.0236516	0.0535617
chrI	9668627	9670226	WBGene00007275	1092.86	1.24208	0.118585	10.4741	1.13586e-25	2.60695e-24
chrI	9658773	9660080	WBGene00007277	1184.99	-0.141661	0.115504	-1.22646	0.220025	0.324012
chrI	9657011	9657371	WBGene00007278	232.813	-0.363685	0.194609	-1.8688	0.0616503	0.117912
chrIV	10088366	10089394	WBGene00007304	367.122	-0.929973	0.154972	-6.0009	1.9623e-09	1.77551e-08
chrII	9939539	9940432	WBGene00007332	601.553	1.3183	0.125191	10.5303	6.26324e-26	1.47343e-24
chrII	9938105	9938471	WBGene00007334	475.245	0.660089	0.142177	4.64273	3.43841e-06	2.04136e-05
chrII	10572746	10574067	WBGene00007354	422.457	-0.45745	0.165045	-2.77167	0.00557703	0.0155266
chrII	10564174	10564178	WBGene00007356	24.7751	1.79231	0.486569	3.68357	0.000229991	0.000951335
chrV	15484053	15484137	WBGene00007369	27.2232	-0.748974	0.461207	-1.62394	0.104388	0.178761
chrV	11124802	11125053	WBGene00007390	105.132	0.164498	0.241096	0.682292	0.495054	0.613763
chrIII	9694667	9696017	WBGene00007400	972.418	0.685282	0.113075	6.0604	1.35787e-09	1.23455e-08
chrII	8040505	8041732	WBGene00007435	977.019	0.581327	0.125922	4.61655	3.90166e-06	2.30186e-05
chrIV	11155556	11156634	WBGene00007445	434.593	-0.285737	0.151173	-1.89013	0.0587407	0.113501
chrIV	11178076	11178095	WBGene00007449	10.3513	-0.0349357	0.715298	-0.0488408	0.961046	0.976087
chrII	9882727	9885942	WBGene00007464	1555.42	-0.326216	0.10822	-3.01438	0.00257504	0.00794464
chrIV	8881980	8881984	WBGene00007497	6.07514	-1.71088	1.06137	-1.61196	0.106972	0.182191
chrII	11107115	11108070	WBGene00007500	306.853	-0.494019	0.202238	-2.44276	0.0145753	0.0356706
chrII	11104961	11106046	WBGene00007503	567.508	0.712257	0.126694	5.62187	1.88905e-08	1.4312e-07
chrII	11095047	11095975	WBGene00007504	636.976	-0.0457724	0.12919	-0.354304	0.723111	0.795615
chrIV	9343357	9366006	WBGene00007505	10351.1	-0.017906	0.091325	-0.196069	0.844556	0.888391
chrIV	9385625	9385713	WBGene00007511	55.027	1.02063	0.3311	3.08253	0.00205247	0.00651525
chrIV	11470684	11473419	WBGene00007513	1091.44	-0.257199	0.127135	-2.02303	0.0430697	0.088202
chrV	10239589	10239685	WBGene00007537	50.1694	-0.122758	0.386596	-0.317535	0.750837	0.817279
chrII	14470370	14479127	WBGene00007545	4061.64	-0.172954	0.0893895	-1.93484	0.0530104	0.104906
chrIII	3702759	3703172	WBGene00007573	284.917	0.414738	0.166259	2.49453	0.0126125	0.0317761
chrIII	3704063	3705046	WBGene00007574	526.531	0.950878	0.132934	7.15301	8.48936e-13	9.98561e-12
chrIII	3725074	3726000	WBGene00007580	826.909	-0.172253	0.123495	-1.39482	0.163069	0.255109
chrI	12204299	12205809	WBGene00007601	561.381	-0.475475	0.138756	-3.4267	0.00061096	0.00227688
chrV	14418402	14420096	WBGene00007615	1463.23	-0.027203	0.108997	-0.249577	0.802915	0.85688
chrV	14422719	14422883	WBGene00007616	73.7283	0.487476	0.296492	1.64414	0.100146	0.173231
chrIII	4177531	4178164	WBGene00007623	375.367	0.239412	0.16155	1.48196	0.13835	0.225113
chrIII	4172336	4175659	WBGene00007624	2186.8	0.027998	0.118493	0.236285	0.813212	0.866628
chrIII	4177177	4177578	WBGene00007632	150.942	0.276803	0.216415	1.27903	0.200885	0.301057
chrI	11604026	11610814	WBGene00007640	3951.44	-2.62902	0.329502	-7.97877	1.47803e-15	2.13973e-14
chrI	9416703	9418384	WBGene00007643	1163.39	-0.0878391	0.11347	-0.774116	0.438862	0.558822
chrI	9419867	9419998	WBGene00007644	78.4132	-0.156109	0.289021	-0.540132	0.589106	0.693803
chrIII	11823947	11824975	WBGene00007681	1072.19	0.352487	0.121167	2.9091	0.00362474	0.0106424
chrIV	10219372	10220781	WBGene00007696	603.566	0.267092	0.13742	1.94362	0.0519414	0.103225
chrIV	10222971	10223745	WBGene00007697	414.343	-0.664497	0.151747	-4.37897	1.19241e-05	6.43083e-05
chrIV	10214985	10218808	WBGene00007698	1591.26	-0.181261	0.103588	-1.74982	0.0801491	0.14574
chrI	10177680	10178921	WBGene00007707	822.15	0.743063	0.14362	5.17379	2.29388e-07	1.54734e-06
chrI	10184477	10184970	WBGene00007709	377.599	1.07198	0.154584	6.93463	4.07298e-12	4.61768e-11
chrI	10186279	10187550	WBGene00007710	565.566	-1.35129	0.14176	-9.53223	1.53937e-21	2.95623e-20
chrIV	12452065	12453715	WBGene00007732	1296.74	-0.117511	0.118797	-0.989176	0.322577	0.43758
chrII	8325885	8329658	WBGene00007744	1983.94	0.709891	0.118478	5.99173	2.07614e-09	1.86062e-08
chrV	13298019	13298050	WBGene00007747	13.1927	-0.343455	0.683228	-0.502694	0.615179	0.712911
chrV	12124849	12126816	WBGene00007757	699.369	-0.502902	0.139328	-3.60948	0.00030681	0.00123909
chrIV	8893357	8893854	WBGene00007760	590.256	0.765788	0.14251	5.37358	7.71895e-08	5.50268e-07
chrIV	8902145	8903177	WBGene00007762	581.039	-0.387565	0.149671	-2.58944	0.00961327	0.0250584
chrV	9978790	9980302	WBGene00007784	675.541	0.520544	0.13009	4.00141	6.29655e-05	0.00029332
chrV	9981748	9982766	WBGene00007785	865.079	0.125765	0.117703	1.06849	0.285299	0.39891
chrV	9983923	9985777	WBGene00007786	823.695	0.374275	0.126075	2.96867	0.00299095	0.00900636
chrV	9986329	9987288	WBGene00007787	514.647	0.522778	0.132168	3.95542	7.64003e-05	0.000348149
chrIII	4429617	4433899	WBGene00007788	3493.97	-0.0401134	0.094276	-0.425489	0.67048	0.755143
chrIII	4434749	4439043	WBGene00007789	5007.84	-0.0740431	0.0943696	-0.784607	0.432684	0.552825
chrV	10812342	10812987	WBGene00007797	263.392	-0.338758	0.178869	-1.89388	0.0582403	0.112882
chrII	13669603	13669713	WBGene00007841	68.2092	-0.880993	0.33516	-2.62857	0.00857449	0.0227284
chrI	9041873	9041988	WBGene00007858	78.5156	0.317838	0.276974	1.14754	0.251159	0.360276
chrIV	12931206	12931514	WBGene00007870	146.669	-0.588587	0.211953	-2.77697	0.0054868	0.015298
chrIV	9510054	9510094	WBGene00007883	20.2138	0.517303	0.523003	0.989101	0.322614	0.43758
chrI	8331051	8332783	WBGene00007911	957.464	0.126536	0.123355	1.02579	0.304992	0.420509
chrII	8696590	8698428	WBGene00007917	800.362	-0.368786	0.132144	-2.79079	0.00525792	0.0147473
chrIII	3454844	3455850	WBGene00007920	370.206	-0.66096	0.18922	-3.49308	0.000477483	0.00183019
chrIII	3456934	3460106	WBGene00007921	2024.15	1.13213	0.124302	9.10793	8.39704e-20	1.46326e-18
chrX	11207249	11208494	WBGene00007939	956.668	0.370249	0.109297	3.38755	0.000705211	0.00256713
chrIII	3845392	3848341	WBGene00007966	1408.95	-0.066474	0.108189	-0.614428	0.538933	0.651427
chrIII	3864535	3867098	WBGene00007969	1075.49	0.366913	0.130279	2.81637	0.00485693	0.0138078
chrI	8732718	8733436	WBGene00007973	392.078	-0.196855	0.151709	-1.29758	0.194431	0.293018
chrI	8755845	8757103	WBGene00007978	837.081	0.157484	0.121045	1.30104	0.193245	0.291649
chrIII	4783193	4784790	WBGene00008003	993.505	-0.114043	0.142201	-0.801981	0.422564	0.543031
chrIII	4793585	4795423	WBGene00008005	908.808	-0.0291752	0.113834	-0.256296	0.797722	0.854475
chrX	10444668	10444674	WBGene00008023	4.183	-2.34161	1.4217	-1.64705	0.0995482	0.172355
chrIV	13094506	13095490	WBGene00008035	836.753	-1.34861	0.147899	-9.11846	7.62027e-20	1.34031e-18
chrIII	9330815	9330928	WBGene00008040	96.8573	-0.14915	0.256869	-0.580648	0.561478	0.671877
chrII	8138379	8141276	WBGene00008053	1263.82	-0.0372589	0.125596	-0.296656	0.766729	0.829778
chrI	9517025	9518236	WBGene00008061	483.68	-0.464495	0.148132	-3.13568	0.00171459	0.00558279
chrIV	10593067	10593075	WBGene00008075	5.75642	-3.32925	1.37179	-2.42695	0.0152264	0.0367858
chrIII	10875958	10878061	WBGene00008079	1662.44	0.0292663	0.109151	0.268126	0.788602	0.84857
chrI	9221833	9225890	WBGene00008107	2927.06	-1.65773	0.10297	-16.0992	2.58299e-58	1.73614e-56
chrIII	3648791	3650332	WBGene00008118	628.394	0.138212	0.1251	1.10481	0.269241	0.379844
chrI	12960312	12961106	WBGene00008130	553.115	0.0265042	0.152235	0.174101	0.861786	0.899203
chrII	11679090	11680568	WBGene00008137	948.262	-0.157514	0.122097	-1.29007	0.197026	0.296405
chrII	11682324	11682881	WBGene00008138	260.052	-0.365418	0.180126	-2.02868	0.0424907	0.0873962
chrV	14699456	14707601	WBGene00008145	7878.28	-0.17429	0.0934864	-1.86434	0.0622738	0.118503
chrIV	9999046	10001346	WBGene00008148	978.026	0.166979	0.116184	1.4372	0.150662	0.240498
chrIII	9559830	9560758	WBGene00008171	484.583	-0.0629214	0.137161	-0.45874	0.646421	0.737758
chrIII	9562335	9562835	WBGene00008172	219.011	-0.313139	0.221458	-1.41399	0.157365	0.248249
chrIII	9563436	9564010	WBGene00008173	323.091	-0.289854	0.155082	-1.86904	0.0616171	0.117912
chrIII	9564604	9565615	WBGene00008174	708.255	-0.213395	0.12898	-1.65448	0.0980308	0.170986
chrI	14214180	14215790	WBGene00008184	610.49	-0.521111	0.155703	-3.34682	0.000817451	0.00291372
chrIV	17333072	17333645	WBGene00008197	579.523	1.10955	0.176118	6.30003	2.97589e-10	2.8286e-09
chrIV	17334692	17335094	WBGene00008204	182.987	0.647198	0.195622	3.30842	0.00093825	0.00328824
chrV	13309415	13309423	WBGene00008217	10.4998	-1.04943	0.742565	-1.41325	0.157582	0.248383
chrV	13310185	13311760	WBGene00008218	993.142	-0.710139	0.11515	-6.16708	6.95627e-10	6.44911e-09
chrIV	8985365	8986774	WBGene00008275	713.856	0.278941	0.132111	2.11141	0.0347369	0.0737033
chrI	8024879	8026025	WBGene00008318	1079.05	0.448611	0.110679	4.05325	5.05118e-05	0.000240059
chrV	13560777	13561992	WBGene00008346	785.761	-0.216566	0.121158	-1.78747	0.0738623	0.136283
chrII	11583348	11588536	WBGene00008361	2566.11	-0.591975	0.100291	-5.9026	3.57828e-09	3.07503e-08
chrV	10802335	10803974	WBGene00008379	870.409	-0.488397	0.124648	-3.91821	8.92089e-05	0.000403584
chrI	8488117	8490938	WBGene00008385	2829.24	0.0633326	0.112824	0.561342	0.574565	0.683521
chrI	8485875	8486543	WBGene00008387	671.25	-0.144091	0.134526	-1.0711	0.284125	0.397563
chrI	7815471	7819410	WBGene00008399	2628.64	0.0310291	0.100657	0.308265	0.75788	0.823517
chrI	7821330	7826433	WBGene00008400	1939.57	-0.677956	0.133565	-5.07584	3.85778e-07	2.51223e-06
chrII	9339389	9341394	WBGene00008405	785.564	-0.488146	0.121927	-4.00358	6.23911e-05	0.000291365
chrV	11825032	11825262	WBGene00008408	103.25	0.400022	0.249325	1.60442	0.108622	0.184667
chrI	7589079	7590565	WBGene00008417	2074.8	0.155624	0.109772	1.4177	0.15628	0.24735
chrI	7591042	7591204	WBGene00008420	138.056	0.80363	0.229136	3.50722	0.000452809	0.00174987
chrIII	10452718	10460051	WBGene00008422	3036.47	0.246527	0.0973341	2.53279	0.0113158	0.0290537
chrI	8758155	8758532	WBGene00008440	189.068	0.0429968	0.188537	0.228054	0.819604	0.870957
chrIV	10482628	10483155	WBGene00008488	258.398	-0.0569467	0.181815	-0.313213	0.754119	0.820377
chrIV	11143844	11145923	WBGene00008503	2626.4	0.14831	0.118974	1.24657	0.212555	0.315232
chrIV	11146105	11146747	WBGene00008504	456.863	0.443989	0.138913	3.19616	0.00139268	0.00463898
chrI	8413752	8416195	WBGene00008531	1199.25	0.471963	0.115009	4.10369	4.06612e-05	0.00019825
chrI	8427089	8429332	WBGene00008533	1390.53	0.820924	0.111136	7.38665	1.50576e-13	1.87671e-12
chrII	11592392	11596090	WBGene00008546	1912.22	0.0810718	0.103803	0.781013	0.434795	0.554393
chrIV	12791670	12791685	WBGene00008553	6.46096	0.350009	0.880335	0.397587	0.690935	0.7708
chrII	8807132	8808082	WBGene00008561	640.393	-0.314274	0.12525	-2.50917	0.0121015	0.0306116
chrI	12958638	12959455	WBGene00008569	555.447	-0.18867	0.131399	-1.43585	0.151044	0.240902
chrII	13836240	13840639	WBGene00008578	1662.72	-0.432807	0.105497	-4.10256	4.08603e-05	0.000198706
chrIV	12409394	12410468	WBGene00008580	612.324	-0.324246	0.147954	-2.19154	0.0284127	0.0622499
chrV	14461123	14461132	WBGene00008590	8.15664	-0.54659	0.819205	-0.66722	0.504632	0.622765
chrII	8145261	8147236	WBGene00008639	1156.75	-0.154546	0.106188	-1.4554	0.145558	0.234738
chrII	8158848	8159925	WBGene00008641	458.243	-0.400181	0.146315	-2.73506	0.00623689	0.0171105
chrII	8141212	8142978	WBGene00008642	932.037	0.199506	0.120855	1.65078	0.0987832	0.171525
chrII	8157861	8158045	WBGene00008643	78.9684	0.0479752	0.275861	0.173911	0.861935	0.899203
chrV	12045931	12048631	WBGene00008646	1160.02	-0.0771265	0.118693	-0.649796	0.515824	0.631963
chrIV	17457833	17460772	WBGene00008710	1808.14	-2.61045	0.123689	-21.105	7.16079e-99	1.68458e-96
chrIV	17461908	17462658	WBGene00008713	395.034	-0.0821875	0.15372	-0.534659	0.592886	0.695643
chrIV	11558736	11561391	WBGene00008722	961.247	-1.3351	0.129377	-10.3194	5.75876e-25	1.26023e-23
chrII	11727313	11728541	WBGene00008740	1122.43	-0.011234	0.120568	-0.0931757	0.925764	0.950512
chrV	13002816	13006987	WBGene00008848	3874.51	-0.129302	0.0993092	-1.30201	0.192913	0.291649
chrII	13237403	13237407	WBGene00008860	0	NA	NA	NA	NA	NA
chrX	12322156	12322993	WBGene00008904	295.202	-0.471032	0.167011	-2.82036	0.00479695	0.0136579
chrV	10961721	10965062	WBGene00008921	1792.58	-1.52465	0.113577	-13.4239	4.38145e-41	1.68284e-39
chrII	13036347	13036465	WBGene00008930	45.0763	0.673709	0.372231	1.80992	0.0703077	0.130783
chrIV	12327689	12328718	WBGene00008949	361.336	-0.547418	0.158635	-3.45081	0.00055891	0.00211219
chrIV	8753194	8754323	WBGene00008968	807.116	-0.382805	0.119598	-3.20076	0.00137064	0.00459107
chrIV	8744410	8745191	WBGene00008972	356.645	-0.31263	0.149278	-2.09428	0.0362353	0.0758563
chrI	7913936	7917841	WBGene00008991	1712.59	-0.123073	0.1124	-1.09495	0.273539	0.385329
chrV	15538743	15547020	WBGene00008995	3710.8	-0.212585	0.110418	-1.92528	0.0541946	0.106577
chrI	7279659	7280001	WBGene00009002	263.501	0.231429	0.165254	1.40045	0.16138	0.252887
chrIV	8739503	8739526	WBGene00009013	17.7957	-0.197208	0.557944	-0.353455	0.723747	0.795615
chrIV	8724519	8724876	WBGene00009014	138.352	-0.570905	0.23349	-2.44509	0.0144815	0.0355335
chrIV	11410727	11413001	WBGene00009035	844.344	-0.604282	0.149778	-4.03451	5.47173e-05	0.00025939
chrI	7095985	7098406	WBGene00009052	1620.32	0.892674	0.121987	7.31775	2.52167e-13	3.08168e-12
chrI	7100309	7101775	WBGene00009054	797.477	-0.192057	0.115493	-1.66293	0.0963256	0.168794
chrI	7102215	7102892	WBGene00009056	305.204	-0.363493	0.173551	-2.09445	0.0362203	0.0758563
chrIV	9146336	9146369	WBGene00009078	43.334	0.669087	0.377958	1.77027	0.0766829	0.140523
chrX	14448723	14453562	WBGene00009089	2285.23	-0.372314	0.102774	-3.62264	0.000291609	0.0011879
chrV	12365847	12365866	WBGene00009097	6.85138	-1.45103	1.06535	-1.36202	0.173192	0.268269
chrI	10418233	10421358	WBGene00009113	1591.94	-0.201483	0.118087	-1.70623	0.0879654	0.156663
chrI	10548220	10549876	WBGene00009117	1276.21	0.50737	0.122551	4.14009	3.47173e-05	0.000170595
chrI	10553115	10553413	WBGene00009119	152.136	0.750858	0.253733	2.95924	0.003084	0.00925693
chrI	10569611	10570030	WBGene00009122	327.451	0.0372205	0.190338	0.19555	0.844962	0.888391
chrI	10570578	10571916	WBGene00009123	1758.86	0.130615	0.0990749	1.31835	0.187387	0.285095
chrI	10572453	10577135	WBGene00009124	3682.58	-0.0114034	0.0983794	-0.115912	0.907722	0.935048
chrV	13458582	13459504	WBGene00009135	904.48	0.91106	0.136563	6.67136	2.53447e-11	2.62081e-10
chrIV	17277455	17277748	WBGene00009156	355.844	0.339386	0.150468	2.25553	0.0240998	0.0542534
chrI	9781337	9785222	WBGene00009163	1772.69	-0.123293	0.102271	-1.20555	0.227991	0.332897
chrI	9780786	9781418	WBGene00009165	357.271	-0.0984137	0.146059	-0.673794	0.500442	0.619219
chrI	9287936	9289770	WBGene00009173	789.992	-0.00169684	0.120619	-0.0140678	0.988776	0.992467
chrII	14389235	14389616	WBGene00009179	299.954	0.1966	0.176946	1.11108	0.266536	0.377726
chrII	14409111	14410836	WBGene00009182	1454.52	0.249662	0.110973	2.24976	0.0244642	0.0548767
chrIV	9587099	9588334	WBGene00009186	589.373	-0.630403	0.145989	-4.31815	1.57345e-05	8.34148e-05
chrII	8594689	8596294	WBGene00009203	1142.21	-0.248666	0.11939	-2.0828	0.0372693	0.0777309
chrII	8596299	8599765	WBGene00009204	1466.78	-0.0414264	0.103532	-0.400133	0.689058	0.769163
chrII	8600007	8600506	WBGene00009205	234.976	0.121428	0.175667	0.69124	0.489415	0.607973
chrIV	12374708	12375621	WBGene00009212	719.228	0.0801117	0.123319	0.64963	0.515932	0.631963
chrIV	12392090	12392120	WBGene00009219	22.8675	0.0823612	0.512049	0.160846	0.872215	0.906263
chrV	15571988	15572715	WBGene00009222	0.243906	0	4.99758	0	1	1
chrV	15571989	15574106	WBGene00009225	852.02	-0.00609849	0.121683	-0.0501176	0.960029	0.976087
chrI	8841133	8841163	WBGene00009250	15.0768	-0.25895	0.60766	-0.426142	0.670004	0.755059
chrI	7832691	7834953	WBGene00009270	1188.1	-0.287735	0.109604	-2.62521	0.00865952	0.0228894
chrI	15053524	15053670	WBGene00009287	90.2283	-0.702185	0.265765	-2.64212	0.00823878	0.0219312
chrII	13151458	13152899	WBGene00009308	662.702	-0.378649	0.146492	-2.58478	0.00974418	0.0253132
chrI	11515626	11517108	WBGene00009316	1670.96	1.17973	0.107256	10.9992	3.8553e-28	9.54695e-27
chrI	8970792	8971031	WBGene00009346	160.303	0.77538	0.212399	3.65058	0.000261645	0.00107749
chrII	11049143	11049413	WBGene00009353	149.437	0.961334	0.211307	4.54946	5.37833e-06	3.10492e-05
chrII	10173422	10174346	WBGene00009364	640.049	1.10362	0.144056	7.66109	1.84355e-14	2.44335e-13
chrII	10175071	10180183	WBGene00009365	2179.66	0.173132	0.10119	1.71096	0.087088	0.156095
chrI	15005602	15013404	WBGene00009368	5298.82	-2.08317	0.102925	-20.2397	4.38091e-91	6.87073e-89
chrI	15027716	15030166	WBGene00009370	1808.82	0.112425	0.113324	0.992062	0.321168	0.436732
chrI	15031144	15032539	WBGene00009371	692.907	0.225647	0.133851	1.68581	0.0918324	0.161976
chrIII	3729492	3734539	WBGene00009372	2218.9	0.556832	0.109994	5.06238	4.14047e-07	2.67779e-06
chrIII	3734704	3734851	WBGene00009373	261.499	1.13933	0.165089	6.90129	5.15318e-12	5.80736e-11
chrV	11611207	11613054	WBGene00009385	744.917	-1.53173	0.143886	-10.6455	1.83068e-26	4.36119e-25
chrII	8254239	8255319	WBGene00009404	472.182	-0.444739	0.155166	-2.8662	0.00415427	0.0120282
chrIII	4567824	4571835	WBGene00009440	1952.61	0.619809	0.103406	5.99396	2.0479e-09	1.84409e-08
chrIII	4585082	4586753	WBGene00009442	683.54	0.135752	0.137648	0.986232	0.324019	0.438412
chrIII	4586627	4586830	WBGene00009443	129.412	0.486919	0.231636	2.10209	0.0355457	0.0749534
chrII	9556002	9557532	WBGene00009447	689.171	0.108607	0.14076	0.771576	0.440366	0.559153
chrI	8826166	8826170	WBGene00009459	12.3278	-0.555465	0.713801	-0.778179	0.436463	0.556143
chrI	10479282	10484469	WBGene00009507	2831.32	-0.00568778	0.0936983	-0.0607031	0.951596	0.969343
chrI	14788124	14789017	WBGene00009554	815.123	0.509029	0.121082	4.20399	2.62246e-05	0.000133391
chrI	14770688	14774507	WBGene00009557	2156.07	-0.0215377	0.119843	-0.179716	0.857375	0.896932
chrII	11128144	11129256	WBGene00009575	809.869	0.24362	0.115903	2.10193	0.0355591	0.0749534
chrII	11129788	11130187	WBGene00009576	306.679	-0.250813	0.165974	-1.51116	0.130747	0.214905
chrIV	11592350	11593503	WBGene00009588	690.832	1.06165	0.147162	7.2142	5.42534e-13	6.4217e-12
chrV	14282981	14282997	WBGene00009604	4.55336	-1.4389	1.19548	-1.20362	0.228735	0.333447
chrX	10303121	10303143	WBGene00009620	7.61555	-2.14743	0.978167	-2.19536	0.0281377	0.0617913
chrII	13046547	13046787	WBGene00009644	156.602	-0.128224	0.221987	-0.577621	0.56352	0.67379
chrI	13260932	13262227	WBGene00009698	955.095	-0.444153	0.140613	-3.1587	0.00158474	0.00522327
chrII	8997026	8997162	WBGene00009713	104.847	0.0865978	0.264003	0.328019	0.742898	0.810042
chrX	12502801	12502838	WBGene00009728	66.6337	-0.782229	0.354653	-2.20562	0.0274107	0.0603357
chrIII	13424013	13426204	WBGene00009731	1634.67	0.215995	0.118411	1.8241	0.0681363	0.127215
chrII	13495049	13495400	WBGene00009741	900.09	0.127052	0.127442	0.996945	0.318791	0.433982
chrV	20622649	20622660	WBGene00009761	4.34886	-1.67573	1.26699	-1.3226	0.185968	0.284016
chrII	8808635	8810229	WBGene00009784	970.505	0.290401	0.118357	2.45361	0.0141429	0.0347935
chrI	7322269	7323915	WBGene00009916	1002.39	-0.201811	0.114779	-1.75826	0.0787038	0.143667
chrI	8315897	8317750	WBGene00009921	1000.55	0.27749	0.123308	2.25038	0.024425	0.0548542
chrI	8318346	8323487	WBGene00009922	3381.61	0.398282	0.0898745	4.43153	9.35659e-06	5.17915e-05
chrI	9929445	9930885	WBGene00009940	904.641	0.892738	0.120778	7.39155	1.45124e-13	1.82083e-12
chrII	10041633	10042515	WBGene00009946	418.751	-0.142765	0.148995	-0.958188	0.337968	0.453677
chrIII	13345416	13346866	WBGene00009952	1060.37	0.211913	0.120515	1.7584	0.0786796	0.143667
chrI	8950947	8951053	WBGene00009960	0	NA	NA	NA	NA	NA
chrI	8949277	8954394	WBGene00009962	1582.44	-0.303921	0.103892	-2.92536	0.00344059	0.0102132
chrI	8946685	8946701	WBGene00009963	8.16364	-0.963349	0.953174	-1.01067	0.312172	0.428213
chrV	13408741	13409832	WBGene00009981	599.63	0.758125	0.133817	5.66539	1.46693e-08	1.15998e-07
chrV	13626530	13627482	WBGene00009994	862.349	0.776168	0.132936	5.83864	5.26279e-09	4.32514e-08
chrIII	9434556	9435100	WBGene00010036	509.868	-0.352547	0.150638	-2.34036	0.0192653	0.0455495
chrII	8571584	8572904	WBGene00010042	994.009	-0.0423614	0.110134	-0.384634	0.700509	0.776875
chrII	8573854	8575045	WBGene00010043	509.846	-0.202289	0.136791	-1.47881	0.139191	0.225975
chrII	11573679	11575000	WBGene00010048	615.004	0.0826984	0.131468	0.629037	0.529325	0.645618
chrII	11564444	11566520	WBGene00010051	1379.96	0.155378	0.109777	1.41539	0.156955	0.24781
chrII	11542635	11544375	WBGene00010053	2246.93	0.2607	0.125536	2.07669	0.0378303	0.0786703
chrII	11579215	11582758	WBGene00010056	1447.64	-0.671034	0.13144	-5.10526	3.30347e-07	2.18145e-06
chrIV	11333078	11336684	WBGene00010061	4926.56	0.127766	0.100837	1.26706	0.205136	0.305431
chrV	11770955	11773494	WBGene00010077	1121.32	-0.107054	0.117494	-0.91115	0.362216	0.478716
chrV	11784572	11786943	WBGene00010080	1117.78	-0.299998	0.114212	-2.62669	0.00862206	0.0228224
chrV	12272372	12275676	WBGene00010093	1733.75	-1.56822	0.123408	-12.7076	5.36585e-37	1.8361e-35
chrV	12638162	12638236	WBGene00010174	25.2456	-1.10572	0.562286	-1.96648	0.0492434	0.0986966
chrV	15767074	15767272	WBGene00010184	122.544	-0.296365	0.240051	-1.23459	0.216983	0.320033
chrV	15769937	15770371	WBGene00010185	192.639	-0.171925	0.192958	-0.890996	0.372931	0.48944
chrII	14522384	14523022	WBGene00010193	491.442	-0.0723737	0.133627	-0.54161	0.588087	0.693471
chrII	14520867	14521637	WBGene00010194	651.101	-0.02193	0.125672	-0.174503	0.86147	0.899203
chrII	14524672	14525112	WBGene00010195	430.87	-0.0702032	0.159203	-0.440966	0.659237	0.748064
chrII	14525811	14526031	WBGene00010196	149.581	0.334209	0.210923	1.5845	0.113079	0.19138
chrII	14526212	14527796	WBGene00010197	824.963	0.725656	0.119041	6.09582	1.08876e-09	9.99539e-09
chrIII	9598974	9600049	WBGene00010226	356.042	-0.4703	0.157758	-2.98114	0.00287175	0.00874536
chrIII	9600037	9600245	WBGene00010227	78.542	-0.0864854	0.304203	-0.284301	0.776179	0.838078
chrIII	9614924	9615332	WBGene00010229	209.29	0.523965	0.223583	2.34349	0.0191044	0.0452827
chrIV	11628756	11631350	WBGene00010231	1106.34	0.0500948	0.126804	0.395058	0.6928	0.772423
chrV	10930777	10930789	WBGene00010237	4.59992	-0.642763	1.08431	-0.592787	0.553324	0.664554
chrI	12066009	12068168	WBGene00010242	1564.56	-0.038789	0.100227	-0.387012	0.698748	0.775464
chrI	12045200	12046117	WBGene00010248	503.989	0.33362	0.158925	2.09922	0.0357971	0.0753581
chrII	12920050	12923377	WBGene00010263	1661.55	-0.0609689	0.109318	-0.557722	0.577034	0.685592
chrII	12943861	12947643	WBGene00010269	1457.12	-0.0534913	0.103953	-0.514571	0.606853	0.706306
chrV	13669352	13671458	WBGene00010281	1367.33	-0.438109	0.129457	-3.3842	0.000713859	0.00259359
chrV	17656891	17657698	WBGene00010293	354.05	0.364116	0.178726	2.03728	0.0416218	0.0858906
chrIII	3398242	3400644	WBGene00010304	2083.49	0.246487	0.104765	2.35276	0.0186349	0.0442255
chrIII	8996889	8999285	WBGene00010308	1197.08	0.238619	0.113066	2.11045	0.03482	0.0737963
chrIII	8999827	9001473	WBGene00010309	1201.08	-0.155346	0.109092	-1.42398	0.154451	0.245297
chrIII	9007973	9009621	WBGene00010310	674.477	-0.0699773	0.134448	-0.520477	0.602731	0.703685
chrIII	9010675	9011909	WBGene00010311	484.148	0.11481	0.143203	0.801729	0.42271	0.543031
chrIV	11373490	11377627	WBGene00010351	2017.02	0.0133065	0.113754	0.116977	0.906878	0.934952
chrIV	11401883	11402838	WBGene00010353	476.007	-0.127386	0.139582	-0.912621	0.361442	0.478042
chrIV	11404460	11406066	WBGene00010354	731.891	-0.27155	0.138057	-1.96694	0.0491904	0.0986955
chrIII	10437108	10438089	WBGene00010362	388.769	0.184313	0.14011	1.31549	0.188345	0.285859
chrIII	10439338	10441905	WBGene00010363	3078.74	-0.186904	0.101412	-1.84301	0.0653272	0.122946
chrIII	10443589	10445136	WBGene00010364	921.331	-0.199501	0.127197	-1.56845	0.116777	0.196227
chrI	7985388	7993159	WBGene00010367	3668.7	-0.221084	0.096554	-2.28974	0.0220361	0.0506992
chrIV	13244172	13244296	WBGene00010436	83.8995	0.640107	0.261881	2.44427	0.0145146	0.0355683
chrIV	11743205	11743789	WBGene00010447	212.093	-0.259319	0.194006	-1.33665	0.181336	0.278364
chrII	8276797	8277611	WBGene00010459	371.296	0.340652	0.153112	2.22485	0.0260914	0.0578374
chrV	12401217	12401394	WBGene00010466	265.951	-0.338194	0.188828	-1.79102	0.07329	0.13536
chrIII	10750965	10751930	WBGene00010477	530.704	-0.148432	0.142861	-1.039	0.298806	0.413629
chrI	8511599	8512005	WBGene00010495	458.514	2.29484	0.152311	15.0668	2.67643e-51	1.39918e-49
chrIII	9947904	9948172	WBGene00010542	0	NA	NA	NA	NA	NA
chrIV	10178467	10180301	WBGene00010557	1184.31	0.0493136	0.126964	0.388405	0.697717	0.775464
chrI	8058261	8060557	WBGene00010568	1019.77	-0.110918	0.111286	-0.99669	0.318915	0.433982
chrI	14720596	14721479	WBGene00010579	572.805	0.694269	0.143543	4.83667	1.3203e-06	8.0938e-06
chrI	14735735	14736945	WBGene00010581	1406.63	-0.0196279	0.12277	-0.159876	0.872979	0.906263
chrI	14721762	14724239	WBGene00010587	1259.94	0.314934	0.104137	3.02423	0.0024927	0.0077286
chrI	9582681	9583033	WBGene00010608	244.824	0.570696	0.168461	3.3877	0.000704825	0.00256713
chrI	9585816	9587206	WBGene00010609	573.417	0.0556356	0.134732	0.412935	0.679654	0.761222
chrI	9587168	9587632	WBGene00010610	243.969	0.359066	0.184731	1.94372	0.0519293	0.103225
chrI	9611816	9614582	WBGene00010615	1420.99	0.494638	0.108269	4.56859	4.91026e-06	2.85219e-05
chrI	9583868	9584317	WBGene00010617	331.606	0.394644	0.161906	2.43749	0.0147897	0.0359615
chrI	9608925	9609205	WBGene00010619	82.9827	0.836162	0.271003	3.08544	0.00203254	0.00647248
chrI	8676665	8680825	WBGene00010621	2838.62	-0.217807	0.0921305	-2.36412	0.0180731	0.0431098
chrI	8693450	8694659	WBGene00010623	675.652	-0.0360731	0.128523	-0.280675	0.77896	0.840116
chrIV	9856511	9858067	WBGene00010637	1004.53	0.0138855	0.114225	0.121562	0.903246	0.932478
chrIII	13756395	13759434	WBGene00010663	2726.6	-0.175434	0.0950705	-1.84531	0.064993	0.122562
chrIV	12055673	12056156	WBGene00010666	228.508	0.0706807	0.171318	0.412569	0.679922	0.761222
chrIV	10122497	10126144	WBGene00010676	2873.9	-0.0439398	0.0947775	-0.46361	0.642927	0.735555
chrIV	10129756	10130244	WBGene00010678	354.492	0.0610423	0.162034	0.376725	0.706378	0.782462
chrII	8767684	8769307	WBGene00010682	641.795	-0.0941022	0.130624	-0.720404	0.471276	0.58933
chrV	15134187	15136301	WBGene00010685	746.309	-1.64954	0.150738	-10.9431	7.17071e-28	1.75263e-26
chrV	15142554	15143923	WBGene00010686	700.07	0.170758	0.148576	1.1493	0.250434	0.359783
chrX	15613804	15616019	WBGene00010725	1267.76	0.669863	0.119162	5.62145	1.89356e-08	1.4312e-07
chrV	12696724	12696877	WBGene00010737	194.392	-0.00700269	0.202211	-0.0346306	0.972374	0.982819
chrIII	9833452	9834473	WBGene00010781	1068.69	-0.0428525	0.116292	-0.368489	0.712509	0.787464
chrII	11875644	11880588	WBGene00010785	2740.11	-2.04723	0.117068	-17.4875	1.78301e-68	1.34225e-66
chrII	11863524	11865006	WBGene00010786	1227.87	-0.263273	0.115492	-2.27958	0.0226325	0.0515671
chrII	11861528	11863420	WBGene00010787	1145.75	-0.143463	0.118978	-1.2058	0.227895	0.332897
chrIII	3499374	3502045	WBGene00010814	1703.64	0.0274886	0.100811	0.272675	0.785103	0.845772
chrX	13859340	13861066	WBGene00010836	643.538	-0.444784	0.146472	-3.03665	0.00239222	0.00746627
chrIII	10399173	10404740	WBGene00010839	2896	-0.0652659	0.0954832	-0.683533	0.49427	0.613195
chrIV	12121765	12122881	WBGene00010891	1400.82	0.646809	0.114834	5.63254	1.77572e-08	1.36946e-07
chrII	10652352	10657341	WBGene00010897	1983.73	-0.105453	0.0971289	-1.0857	0.277612	0.390191
chrII	8214574	8216116	WBGene00010913	706.315	0.598425	0.132243	4.52518	6.03446e-06	3.44147e-05
chrII	10927060	10931075	WBGene00010988	2234.25	-0.224551	0.120329	-1.86614	0.0620214	0.118262
chrII	10948109	10949184	WBGene00010991	997.082	-0.160066	0.123731	-1.29365	0.195785	0.294774
chrI	8599157	8600923	WBGene00011032	961.634	0.365466	0.112634	3.24472	0.00117566	0.00401561
chrII	10198124	10198324	WBGene00011038	74.7666	-0.680467	0.303617	-2.2412	0.0250131	0.0559081
chrII	10198308	10199268	WBGene00011039	396.567	-0.358061	0.148926	-2.40429	0.0162038	0.0389969
chrII	10199809	10200319	WBGene00011040	284.681	0.663017	0.169718	3.90659	9.36084e-05	0.000420456
chrII	13736848	13736933	WBGene00011056	89.8657	-0.00468016	0.270671	-0.017291	0.986204	0.991727
chrI	7235870	7238790	WBGene00011061	1890.68	-0.0194922	0.0966881	-0.201599	0.84023	0.885949
chrI	7233644	7234001	WBGene00011062	457.088	0.434254	0.160893	2.69902	0.00695441	0.0188863
chrI	7245436	7246140	WBGene00011063	462.298	-0.331083	0.152282	-2.17415	0.0296936	0.0647548
chrI	7246074	7246311	WBGene00011065	116.054	-0.344214	0.238253	-1.44474	0.14853	0.23799
chrI	7255879	7258700	WBGene00011066	1313.77	-0.00376516	0.104042	-0.0361889	0.971132	0.98209
chrII	10787811	10787914	WBGene00011072	55.4047	-0.0302921	0.333201	-0.0909123	0.927562	0.951247
chrV	12056574	12059247	WBGene00011087	1294.07	-0.33544	0.112872	-2.97185	0.00296012	0.00894213
chrV	12065959	12067457	WBGene00011088	1162.57	0.119818	0.115622	1.03629	0.300066	0.414629
chrIII	4414731	4414735	WBGene00011117	7.64622	-1.51557	0.97294	-1.55772	0.119299	0.199752
chrIII	4402594	4403936	WBGene00011121	539.82	-0.00842888	0.13678	-0.0616238	0.950862	0.969343
chrIV	11209308	11210331	WBGene00011128	301.416	-0.908893	0.17289	-5.25708	1.46363e-07	1.01644e-06
chrI	11909365	11909604	WBGene00011155	366.281	0.33452	0.197549	1.69335	0.090388	0.160028
chrI	11910327	11910521	WBGene00011156	343.223	0.861755	0.206015	4.18297	2.87728e-05	0.000144401
chrV	13961264	13961477	WBGene00011193	97.1073	0.104463	0.281179	0.371518	0.710252	0.785828
chrIII	4291542	4292899	WBGene00011201	897.676	0.401056	0.117095	3.42503	0.000614726	0.00228188
chrIII	4301619	4301893	WBGene00011205	400.412	0.211225	0.15003	1.40788	0.159167	0.250252
chrIII	9795270	9796048	WBGene00011219	0	NA	NA	NA	NA	NA
chrI	7862735	7863053	WBGene00011231	260.578	-0.169378	0.168265	-1.00661	0.314121	0.429634
chrIV	10361299	10363331	WBGene00011238	811.592	-0.295699	0.127793	-2.31389	0.0206739	0.0480942
chrIV	10366332	10367290	WBGene00011239	1075.8	0.493778	0.126019	3.91828	8.91847e-05	0.000403584
chrV	11918063	11924654	WBGene00011270	2651.69	-0.0271239	0.102564	-0.264458	0.791427	0.850152
chrII	9969620	9970015	WBGene00011274	135.434	-0.867187	0.254584	-3.40629	0.000658521	0.00242058
chrII	9969158	9969631	WBGene00011275	229.309	-0.718658	0.20473	-3.51028	0.000447635	0.0017406
chrV	14987555	14990524	WBGene00011318	1273.44	-1.36999	0.11822	-11.5885	4.71589e-31	1.25004e-29
chrV	14991706	14992177	WBGene00011320	272.99	0.327114	0.163925	1.99551	0.0459877	0.0934653
chrV	15003042	15005055	WBGene00011323	2178.65	0.470121	0.110253	4.26402	2.00783e-05	0.000103812
chrV	15005599	15006400	WBGene00011324	392.797	0.210004	0.143182	1.46669	0.14246	0.230335
chrV	14999490	14999991	WBGene00011325	232.622	0.0390181	0.176547	0.221007	0.825087	0.875317
chrII	7874241	7877597	WBGene00011348	2270.92	0.0971886	0.102997	0.94361	0.345369	0.462293
chrII	7880219	7880464	WBGene00011351	466.64	-0.020436	0.146984	-0.139035	0.889422	0.922255
chrV	14167227	14167229	WBGene00011363	5.36082	-1.18272	1.03905	-1.13827	0.255007	0.364379
chrIII	4020536	4021867	WBGene00011367	686.071	0.889136	0.130984	6.78811	1.13611e-11	1.208e-10
chrI	8215197	8217993	WBGene00011376	50.3376	-0.294064	0.332028	-0.88566	0.375801	0.492498
chrI	11820038	11820051	WBGene00011389	5.67296	-1.30142	1.07956	-1.20552	0.228004	0.332897
chrIII	13389898	13390857	WBGene00011399	1069.42	-0.0323759	0.153994	-0.210241	0.83348	0.881736
chrIII	4707477	4708382	WBGene00011414	607.321	0.0838829	0.14788	0.567236	0.570554	0.68047
chrIII	4712571	4714688	WBGene00011415	846.674	-0.385202	0.122925	-3.13364	0.00172653	0.00561196
chrI	13329174	13330498	WBGene00011434	722.475	-0.0813786	0.130767	-0.622319	0.533732	0.647636
chrV	12251840	12252407	WBGene00011451	244.35	-2.05341	0.205507	-9.99192	1.65352e-23	3.49655e-22
chrI	9623021	9624724	WBGene00011489	0	NA	NA	NA	NA	NA
chrIII	9759426	9760389	WBGene00011501	0	NA	NA	NA	NA	NA
chrIII	9757615	9761643	WBGene00011503	1906.71	0.600265	0.0964403	6.22421	4.8399e-10	4.55434e-09
chrII	8049048	8050064	WBGene00011508	366.334	-0.297034	0.148239	-2.00375	0.0450969	0.0919528
chrII	8053636	8054965	WBGene00011509	697.576	-0.387091	0.133706	-2.89509	0.00379047	0.0110599
chrV	15868182	15869051	WBGene00011513	299.463	-0.378223	0.168679	-2.24227	0.024944	0.05582
chrII	11236623	11236823	WBGene00011528	280.873	0.682882	0.185153	3.68821	0.000225839	0.000944509
chrI	9077564	9079524	WBGene00011532	758.724	0.250441	0.144998	1.7272	0.0841315	0.151517
chrV	10035745	10035913	WBGene00011544	103.79	-0.106004	0.255495	-0.414897	0.678218	0.761124
chrIII	10355798	10357261	WBGene00011559	591.367	0.272273	0.128698	2.1156	0.0343788	0.0731911
chrIII	10321518	10325675	WBGene00011562	1818.86	-1.42914	0.147134	-9.71315	2.65009e-22	5.19527e-21
chrV	9927781	9930275	WBGene00011576	1207.27	-1.52238	0.117791	-12.9244	3.27776e-38	1.16391e-36
chrV	12866414	12866547	WBGene00011591	38.6493	-1.18576	0.426286	-2.78162	0.00540888	0.0151256
chrIV	10547587	10555442	WBGene00011597	2949.71	-0.219655	0.0962528	-2.28206	0.0224857	0.0513569
chrIV	10555746	10558218	WBGene00011600	1886.74	-0.0671351	0.10561	-0.635686	0.524981	0.641151
chrIV	10559220	10561130	WBGene00011601	1507.23	-0.254214	0.102752	-2.47405	0.0133591	0.0331858
chrX	183190	191193	WBGene00011612	6921.56	-0.00696314	0.14609	-0.0476634	0.961984	0.976513
chrII	10397377	10399320	WBGene00011664	826.029	-0.0673492	0.12906	-0.521843	0.601779	0.703446
chrIII	13639892	13641188	WBGene00011731	621.258	0.263215	0.126561	2.07974	0.0375494	0.0781725
chrIV	12031813	12032154	WBGene00011740	309.969	0.620826	0.159653	3.88861	0.000100821	0.000447512
chrIV	12030153	12030771	WBGene00011741	308.727	0.663951	0.166475	3.98829	6.65505e-05	0.00030698
chrIV	9778787	9781203	WBGene00011746	1401.89	0.13586	0.104423	1.30106	0.193239	0.291649
chrV	16265096	16265107	WBGene00011751	6.3008	-0.841995	1.0556	-0.797643	0.425078	0.545328
chrIV	10156274	10156771	WBGene00011774	199.655	-0.00279289	0.190974	-0.0146244	0.988332	0.992467
chrIV	10147030	10148538	WBGene00011776	595.764	-0.202524	0.125255	-1.61689	0.105901	0.180858
chrIV	10146225	10146605	WBGene00011777	278.392	-0.202336	0.166084	-1.21827	0.22312	0.327544
chrII	9615799	9616625	WBGene00011788	371.367	-0.19232	0.145698	-1.31999	0.186838	0.284548
chrIII	10083961	10085328	WBGene00011811	653.159	-0.223679	0.128663	-1.73849	0.0821238	0.148755
chrIII	10086802	10087171	WBGene00011812	213.403	-0.252372	0.219776	-1.14831	0.250839	0.36009
chrIII	10081442	10082786	WBGene00011813	515.409	-0.175447	0.140866	-1.24549	0.212951	0.31557
chrIII	10087222	10088173	WBGene00011819	527.598	0.0118994	0.133093	0.0894065	0.928759	0.95151
chrIV	9341963	9342652	WBGene00011860	395.406	0.49472	0.156308	3.16504	0.00155061	0.00511973
chrIII	10199836	10199859	WBGene00011870	9.41782	-1.21281	0.855007	-1.41848	0.156051	0.247211
chrIII	10202122	10202528	WBGene00011873	363.64	0.234006	0.150756	1.55222	0.120611	0.20141
chrII	8941393	8942718	WBGene00011886	689.217	0.21121	0.121586	1.73712	0.0823661	0.148908
chrV	10578427	10578641	WBGene00011892	95.3461	0.341321	0.262107	1.30222	0.192842	0.291649
chrV	10597765	10598666	WBGene00011898	507.994	0.408318	0.129759	3.14673	0.00165107	0.00540402
chrII	8622446	8623754	WBGene00011925	519.993	-0.273087	0.155198	-1.75961	0.0784746	0.143527
chrI	9990301	9993975	WBGene00011945	1826.77	-0.138056	0.103911	-1.32859	0.183982	0.281508
chrIV	13685075	13686516	WBGene00011959	386.575	-0.407793	0.156623	-2.60365	0.00922367	0.0241096
chrI	7701364	7701553	WBGene00011968	290.447	0.591139	0.172928	3.41841	0.000629881	0.00233354
chrI	7698800	7699037	WBGene00011973	115.527	-0.201095	0.260481	-0.772013	0.440107	0.559153
chrII	9055471	9056504	WBGene00011976	626.158	0.516122	0.133041	3.87943	0.000104701	0.000462552
chrII	9082625	9082646	WBGene00011979	10.235	-1.63547	0.861934	-1.89744	0.0577702	0.112202
chrI	9958784	9959655	WBGene00011986	486.996	-0.0581506	0.134743	-0.431568	0.666055	0.752564
chrI	9956149	9957857	WBGene00011988	1376.17	0.350517	0.12569	2.78874	0.00529135	0.0148189
chrIV	10766480	10767929	WBGene00012014	702.418	0.0853169	0.136198	0.62642	0.53104	0.646063
chrV	16745079	16745758	WBGene00012020	331.189	-0.187591	0.160654	-1.16767	0.24294	0.350893
chrV	16742922	16744881	WBGene00012021	768.65	-0.458521	0.140936	-3.25339	0.00114037	0.00392775
chrI	7553474	7554497	WBGene00012029	875.952	0.760937	0.127452	5.9704	2.36678e-09	2.08144e-08
chrI	12655448	12655470	WBGene00012040	52.2839	0.17375	0.34427	0.504691	0.613776	0.711723
chrX	16063184	16063290	WBGene00012075	73.7465	0.0190839	0.28797	0.0662704	0.947163	0.968115
chrIII	13472207	13475385	WBGene00012095	2290.68	-0.103234	0.116686	-0.884719	0.376308	0.492498
chrIII	13475405	13475607	WBGene00012096	82.2285	-0.434913	0.307888	-1.41257	0.157782	0.248491
chrI	12484308	12486235	WBGene00012104	1105.33	-0.146318	0.111737	-1.30949	0.19037	0.288467
chrIII	13506517	13508650	WBGene00012109	1346.25	-0.0772231	0.125109	-0.617246	0.537073	0.650566
chrIII	13504178	13505536	WBGene00012110	1004.06	0.104534	0.112357	0.930375	0.352177	0.469736
chrIII	13502108	13502715	WBGene00012111	654.376	-0.0865259	0.125736	-0.688154	0.491356	0.609981
chrIII	13499698	13501510	WBGene00012112	1323.29	-0.0348504	0.102893	-0.338707	0.73483	0.804977
chrIV	8820855	8821265	WBGene00012119	140.323	-0.520274	0.229975	-2.2623	0.0236787	0.0535617
chrIV	17281459	17283699	WBGene00012128	718.956	0.38575	0.131335	2.93714	0.0033125	0.00986413
chrV	12504300	12505146	WBGene00012142	386.64	-0.276419	0.152825	-1.80873	0.0704937	0.130966
chrII	11439176	11439262	WBGene00012155	31.8085	-0.298107	0.462416	-0.644673	0.519139	0.635254
chrII	11443192	11444009	WBGene00012156	495.574	-1.06949	0.143459	-7.45501	8.98622e-14	1.14271e-12
chrI	7055612	7056375	WBGene00012164	509.952	-0.0745312	0.134582	-0.553799	0.579716	0.686612
chrII	14060560	14060624	WBGene00012187	39.7907	0.558426	0.382293	1.46073	0.14409	0.232771
chrII	13898365	13901614	WBGene00012197	1710.36	-0.0015231	0.0982601	-0.0155007	0.987633	0.992378
chrI	12537902	12538486	WBGene00012210	531.115	-0.0601906	0.132579	-0.453998	0.64983	0.7412
chrII	11962610	11965258	WBGene00012220	1602.98	0.0284095	0.142112	0.199909	0.841552	0.886787
chrII	14142992	14143374	WBGene00012228	288.444	0.514283	0.160354	3.20718	0.00134045	0.00453728
chrI	13663961	13674997	WBGene00012234	4924.21	0.250092	0.113035	2.21252	0.026931	0.0595583
chrI	13835291	13839547	WBGene00012236	5390.54	-1.07049	0.0958941	-11.1633	6.1675e-29	1.54763e-27
chrI	13844728	13846457	WBGene00012238	745.633	-0.118696	0.131508	-0.902575	0.366751	0.482676
chrI	13841894	13842980	WBGene00012239	414.651	0.19502	0.159631	1.22169	0.221824	0.326405
chrV	12659703	12659830	WBGene00012276	352.087	0.370774	0.187924	1.973	0.0484957	0.0976139
chrV	12658667	12659187	WBGene00012277	273.775	0.54926	0.169802	3.23472	0.00121762	0.00414388
chrI	13411593	13412379	WBGene00012290	714.606	0.84376	0.149792	5.63286	1.77247e-08	1.36946e-07
chrI	9060492	9062660	WBGene00012298	919.485	-0.232583	0.117911	-1.97253	0.0485487	0.097616
chrV	16789766	16792771	WBGene00012315	4091.5	-0.144794	0.0957159	-1.51275	0.130344	0.214429
chrII	13964890	13965833	WBGene00012334	886.411	-0.0654109	0.151825	-0.430831	0.666591	0.752564
chrI	13337459	13338421	WBGene00012345	874.859	0.52688	0.129965	4.05403	5.03433e-05	0.000240059
chrI	13626521	13627947	WBGene00012351	770.743	0.635368	0.114256	5.56092	2.6835e-08	1.98053e-07
chrIII	11069357	11072981	WBGene00012356	2560.5	-0.859246	0.117643	-7.30381	2.79727e-13	3.39643e-12
chrIII	10722147	10730205	WBGene00012360	4557.84	0.213672	0.0867774	2.4623	0.0138049	0.0340957
chrIII	10708483	10711027	WBGene00012363	1157.55	-0.0238864	0.128068	-0.186514	0.852042	0.894335
chrI	13828130	13831646	WBGene00012365	1426.94	0.00503293	0.108379	0.0464381	0.962961	0.97667
chrI	13812135	13813855	WBGene00012371	1388.98	0.450014	0.133283	3.37637	0.000734483	0.00266339
chrII	13184928	13185023	WBGene00012373	38.4423	-0.175889	0.376293	-0.467426	0.640195	0.732875
chrX	15823051	15823055	WBGene00012414	3.97642	-1.91546	1.29009	-1.48475	0.137609	0.224614
chrIV	9261807	9263763	WBGene00012435	1641.24	-0.234571	0.101673	-2.3071	0.0210492	0.0486808
chrIV	9270595	9271935	WBGene00012436	1049.87	-0.364416	0.108928	-3.34548	0.000821397	0.00291674
chrII	11972309	11973232	WBGene00012457	739.231	-0.297562	0.124215	-2.39554	0.0165958	0.039748
chrII	12025886	12027247	WBGene00012462	966.746	0.10295	0.121898	0.844554	0.39836	0.517043
chrI	12816403	12816428	WBGene00012477	15.9144	1.48708	0.593816	2.50427	0.0122703	0.0309969
chrI	12861950	12863044	WBGene00012481	513.632	-0.281573	0.155582	-1.80981	0.0703257	0.130783
chrI	12903058	12903572	WBGene00012483	348.314	0.546314	0.151194	3.61333	0.000302293	0.00122347
chrV	16537500	16537771	WBGene00012521	323.091	0.427005	0.18441	2.31552	0.0205843	0.0479451
chrV	10437411	10441149	WBGene00012527	1158.55	-0.23434	0.110879	-2.11347	0.0345605	0.0734621
chrIV	14107732	14115534	WBGene00012543	4755.38	0.105331	0.0889226	1.18453	0.236203	0.342741
chrIII	12820640	12825651	WBGene00012544	2347.84	0.285687	0.0982215	2.9086	0.00363049	0.0106426
chrIII	12875506	12875831	WBGene00012550	195.392	0.969324	0.198439	4.88474	1.03567e-06	6.49709e-06
chrIII	12875770	12877077	WBGene00012551	913.247	0.421478	0.114399	3.68429	0.000229339	0.000951335
chrIII	12879014	12880699	WBGene00012552	940.425	-0.0512482	0.12237	-0.418798	0.675364	0.75928
chrIII	12818657	12819752	WBGene00012560	1050.34	1.03281	0.120675	8.55858	1.14261e-17	1.82237e-16
chrV	18128018	18128885	WBGene00012566	367.456	0.0484299	0.150283	0.322258	0.747257	0.814324
chrV	18133299	18133978	WBGene00012567	400.04	0.0077249	0.156045	0.0495043	0.960517	0.976087
chrIV	13455999	13456346	WBGene00012640	144.741	-0.48717	0.228617	-2.13095	0.0330934	0.070936
chrIII	10643501	10646058	WBGene00012650	2630.94	-0.498134	0.0953365	-5.22501	1.74142e-07	1.2005e-06
chrIII	10646669	10648861	WBGene00012651	1050.94	-0.00746399	0.124897	-0.0597612	0.952346	0.969343
chrV	19189245	19189535	WBGene00012666	128.083	0.454845	0.232594	1.95553	0.0505201	0.101148
chrV	19118504	19118925	WBGene00012675	283.061	0.399131	0.393455	1.01443	0.310379	0.426635
chrV	19007535	19007644	WBGene00012691	50.8258	-0.00613637	0.350326	-0.0175162	0.986025	0.991727
chrV	19001517	19001856	WBGene00012693	197.249	0.640034	0.192815	3.31942	0.000902037	0.00317909
chrV	18979335	18980693	WBGene00012698	682.679	-0.177818	0.153734	-1.15665	0.247414	0.355988
chrV	18968020	18969140	WBGene00012700	1164.25	0.13254	0.113696	1.16574	0.243719	0.351748
chrIII	12967941	12971998	WBGene00012713	1995.4	0.666852	0.0992334	6.72004	1.81679e-11	1.9142e-10
chrIII	13165658	13169020	WBGene00012715	2774.31	0.245746	0.0987417	2.48878	0.0128183	0.0321654
chrIII	13170415	13173106	WBGene00012716	1731.63	0.0475294	0.108117	0.439609	0.66022	0.748064
chrI	13344545	13346966	WBGene00012732	1217.38	0.177178	0.138631	1.27806	0.201229	0.301057
chrI	13429412	13434717	WBGene00012740	3631.22	0.724021	0.0902863	8.01917	1.06466e-15	1.57771e-14
chrIV	15028357	15028636	WBGene00012766	0	NA	NA	NA	NA	NA
chrIV	15026209	15037036	WBGene00012767	4649.04	0.252878	0.101948	2.48046	0.0131212	0.0327943
chrV	11095445	11095473	WBGene00012778	9.63944	-0.483372	0.762614	-0.633836	0.526188	0.642208
chrIII	13314510	13314721	WBGene00012807	107.825	0.657337	0.23859	2.75509	0.00586768	0.0161921
chrV	19644738	19645758	WBGene00012830	615.197	0.429035	0.31151	1.37728	0.168427	0.262183
chrII	12114970	12130468	WBGene00012845	9132.58	-0.107815	0.0987261	-1.09206	0.274805	0.386824
chrIV	13509723	13513426	WBGene00012866	997.771	-0.372742	0.128708	-2.89604	0.0037791	0.0110439
chrIV	13665344	13666409	WBGene00012879	432.542	-0.360395	0.182345	-1.97645	0.0481042	0.0971375
chrIV	13786944	13788227	WBGene00012888	1290.37	-0.351048	0.112925	-3.10869	0.00187922	0.00605598
chrIV	13785742	13786461	WBGene00012889	469.323	0.708937	0.137158	5.16876	2.3565e-07	1.5839e-06
chrIV	13782384	13785146	WBGene00012890	1668.57	0.57075	0.10311	5.53533	3.10642e-08	2.266e-07
chrII	12755169	12755718	WBGene00012899	217.831	-0.248611	0.188168	-1.32122	0.186427	0.284324
chrII	12756852	12757677	WBGene00012900	309.574	-0.409159	0.162079	-2.52444	0.0115881	0.0295914
chrII	12767220	12767717	WBGene00012903	282.779	0.612394	0.173937	3.52078	0.000430286	0.00168708
chrII	12805361	12810795	WBGene00012909	3100.12	0.326817	0.092819	3.52101	0.0004299	0.00168708
chrIII	11139240	11141325	WBGene00012922	1196.76	0.634026	0.119141	5.32165	1.02831e-07	7.27551e-07
chrIII	11235580	11236368	WBGene00012927	475.637	0.345508	0.149433	2.31212	0.020771	0.0482604
chrIII	11286334	11290248	WBGene00012933	4391.85	0.487829	0.12034	4.05375	5.04032e-05	0.000240059
chrIII	11318069	11326664	WBGene00012935	3042.69	-0.159676	0.0914772	-1.74552	0.0808936	0.146874
chrIII	11142947	11154287	WBGene00012936	4836.12	-1.59926	0.103442	-15.4605	6.41008e-54	3.76993e-52
chrIII	11156510	11156744	WBGene00012937	80.9913	-1.28958	0.309031	-4.17299	3.00632e-05	0.000150476
chrI	11894380	11896284	WBGene00012951	1701.93	0.776158	0.101813	7.62337	2.47143e-14	3.20774e-13
chrI	11898788	11900976	WBGene00012952	1287.98	-0.841541	0.16723	-5.03222	4.84821e-07	3.10351e-06
chrI	11902107	11903305	WBGene00012953	990.494	-0.906966	0.120883	-7.50283	6.24545e-14	7.99587e-13
chrIII	11009542	11010595	WBGene00012966	836.85	-0.0944146	0.119878	-0.787586	0.430939	0.551344
chrIII	11033671	11036080	WBGene00012970	1668.65	0.268252	0.0976481	2.74713	0.00601199	0.0165176
chrIII	11063978	11068753	WBGene00012972	3590.1	-1.53398	0.0960934	-15.9634	2.29704e-57	1.39452e-55
chrIII	11116993	11118722	WBGene00012976	506.879	-0.466277	0.136699	-3.41097	0.000647313	0.00238871
chrIII	12378723	12380147	WBGene00013030	1122.1	-0.00401571	0.119951	-0.0334779	0.973294	0.98322
chrIII	12446352	12452702	WBGene00013038	6856.41	-1.41312	0.104002	-13.5874	4.75661e-42	1.86499e-40
chrV	14734659	14735669	WBGene00013048	975.242	0.350432	0.109348	3.20473	0.0013519	0.0045678
chrV	14782657	14783565	WBGene00013055	644.222	-0.165805	0.139553	-1.18812	0.234787	0.340949
chrV	18593253	18614101	WBGene00013082	8345.36	0.0354986	0.0976982	0.363349	0.716344	0.789846
chrIV	16503248	16505182	WBGene00013100	942.399	-0.408411	0.147039	-2.77758	0.00547652	0.015292
chrIV	16657112	16657359	WBGene00013109	221.381	0.607866	0.178177	3.41159	0.00064586	0.00238803
chrI	11015985	11017497	WBGene00013125	479.158	-0.27988	0.139983	-1.99939	0.0455664	0.0927093
chrII	14968632	14968854	WBGene00013150	136.325	0.657449	0.215228	3.05467	0.00225312	0.00709541
chrII	14993397	14993403	WBGene00013154	6.90175	-1.00723	0.9589	-1.0504	0.293535	0.4077
chrII	15004868	15009916	WBGene00013156	4101.17	-2.90393	0.11214	-25.8955	7.48472e-148	4.69541e-145
chrII	15011247	15013408	WBGene00013158	1697.54	0.682235	0.131711	5.17978	2.22143e-07	1.50929e-06
chrII	15140475	15140481	WBGene00013172	4.85522	-1.06962	1.1708	-0.913583	0.360936	0.47803
chrI	11222825	11224400	WBGene00013178	847.56	0.455244	0.137411	3.31301	0.000922984	0.00324078
chrII	14778844	14782723	WBGene00013193	2190.49	-0.112689	0.105647	-1.06666	0.286127	0.399474
chrI	14708194	14710461	WBGene00013201	1576.97	0.824595	0.102486	8.04591	8.56034e-16	1.28885e-14
chrI	14717027	14719027	WBGene00013203	1323.84	0.272349	0.119189	2.28501	0.0223124	0.0511472
chrII	13723463	13725037	WBGene00013208	3487.44	-0.00321593	0.108438	-0.0296569	0.976341	0.984803
chrII	13724977	13725305	WBGene00013210	164.652	0.81384	0.213443	3.81292	0.000137335	0.000592807
chrII	14277120	14283973	WBGene00013214	6628.62	0.469637	0.090481	5.19044	2.09795e-07	1.43576e-06
chrIII	11917835	11918219	WBGene00013236	202.652	0.697117	0.187528	3.71741	0.000201279	0.000851253
chrIII	11915150	11915212	WBGene00013237	35.864	1.1952	0.445775	2.68116	0.00733672	0.0198102
chrIII	11971460	11973590	WBGene00013241	1814.82	0.221434	0.117977	1.87693	0.0605276	0.116238
chrII	12134034	12147134	WBGene00013246	11124.8	-0.158931	0.0970652	-1.63737	0.101554	0.174702
chrII	12148132	12150216	WBGene00013247	1567.5	-0.180987	0.114646	-1.57866	0.114413	0.192937
chrII	12154985	12156812	WBGene00013250	1940.12	-0.142482	0.118141	-1.20604	0.227803	0.332897
chrII	12159971	12162671	WBGene00013252	1824.11	0.210282	0.112367	1.87139	0.0612909	0.117464
chrII	12280190	12280595	WBGene00013269	418.767	0.740098	0.167726	4.41254	1.02163e-05	5.62193e-05
chrIV	14761817	14764934	WBGene00013303	1579.25	0.50712	0.114299	4.43679	9.13105e-06	5.08421e-05
chrIV	14782336	14782731	WBGene00013306	311.258	-0.229535	0.168092	-1.36553	0.172087	0.267217
chrIV	14826448	14828615	WBGene00013312	1424.85	-0.100425	0.122701	-0.818456	0.413097	0.533229
chrIV	14771418	14773035	WBGene00013325	1135.1	0.243192	0.107686	2.25834	0.0239244	0.0539876
chrIV	14783340	14783752	WBGene00013334	166.464	0.0895132	0.203154	0.440618	0.659489	0.748064
chrV	18062034	18065807	WBGene00013345	1410.95	-0.410329	0.133117	-3.08247	0.00205289	0.00651525
chrV	18082405	18083147	WBGene00013348	377.533	0.24915	0.146185	1.70435	0.0883159	0.157099
chrV	18085629	18085718	WBGene00013349	89.6672	0.169691	0.26003	0.652581	0.514026	0.631188
chrV	17951847	17952820	WBGene00013356	572.732	0.521857	0.152232	3.42804	0.000607953	0.00227469
chrIV	13365668	13368435	WBGene00013375	1090.73	-0.418262	0.110519	-3.78452	0.000154005	0.000658746
chrIV	13399067	13400006	WBGene00013380	624.213	-0.0959621	0.128295	-0.747978	0.454474	0.573943
chrIV	13401805	13403831	WBGene00013381	1139.03	-0.00852403	0.11143	-0.0764966	0.939024	0.961503
chrIV	13413564	13415454	WBGene00013383	1057.92	0.355471	0.118919	2.9892	0.00279713	0.00853194
chrIV	13403768	13407806	WBGene00013385	2047.4	-0.154664	0.104272	-1.48328	0.138001	0.225059
chrII	11535164	11538341	WBGene00013387	1508.63	0.434573	0.11205	3.87838	0.000105156	0.000463474
chrI	14097491	14100590	WBGene00013405	3154.53	-1.29166	0.104057	-12.413	2.22108e-35	7.08486e-34
chrIV	16412519	16416808	WBGene00013419	7028.43	0.361209	0.124831	2.89358	0.00380875	0.0110961
chrIII	11613106	11615707	WBGene00013424	1173.77	0.00840844	0.129059	0.0651519	0.948053	0.968115
chrIII	11580693	11580902	WBGene00013432	290.892	1.5597	0.167822	9.29378	1.48899e-20	2.66883e-19
chrIII	11524821	11526564	WBGene00013442	2761.28	1.28201	0.107634	11.9108	1.03914e-32	2.96311e-31
chrIII	11512859	11523259	WBGene00013443	7982.65	0.0159406	0.0985656	0.161726	0.871522	0.90619
chrIII	11509580	11511467	WBGene00013445	2796.64	1.01193	0.113886	8.88547	6.36513e-19	1.0508e-17
chrIV	14323243	14325165	WBGene00013453	799.415	-0.17693	0.124838	-1.41728	0.156401	0.24735
chrIV	15474159	15477512	WBGene00013531	3131.09	-0.0375293	0.104944	-0.357612	0.720634	0.793583
chrIV	15473308	15473682	WBGene00013532	201.218	0.974505	0.192403	5.06492	4.08568e-07	2.65146e-06
chrIII	12180959	12182513	WBGene00013547	671.897	-0.226258	0.121453	-1.86293	0.0624718	0.11876
chrIII	12219489	12223934	WBGene00013551	2411.74	0.781946	0.0978462	7.99159	1.33214e-15	1.94348e-14
chrIII	12224486	12224831	WBGene00013552	467.075	0.0108843	0.181755	0.0598846	0.952248	0.969343
chrIII	12225638	12225767	WBGene00013553	240.312	-0.186843	0.179789	-1.03924	0.298694	0.413629
chrIII	12352141	12354925	WBGene00013561	1425.74	0.588174	0.133937	4.39141	1.12617e-05	6.15579e-05
chrIII	12361858	12366873	WBGene00013563	2371.92	-0.164002	0.113384	-1.44643	0.148057	0.237656
chrV	15185205	15185806	WBGene00013567	317.656	-0.274808	0.158689	-1.73174	0.0833203	0.150344
chrV	15188488	15189588	WBGene00013569	1325.24	1.12795	0.113232	9.9614	2.24877e-23	4.55074e-22
chrV	15191795	15191836	WBGene00013573	17.2703	0.110212	0.604098	0.182441	0.855237	0.896189
chrIII	13550698	13554834	WBGene00013578	2356.75	0.0900463	0.0998313	0.901985	0.367065	0.48275
chrV	16917195	16917978	WBGene00013610	330.317	-0.491766	0.165125	-2.97815	0.00289992	0.00880267
chrV	16919281	16919784	WBGene00013611	373.161	-0.614751	0.160959	-3.8193	0.00013383	0.000579006
chrI	14465379	14467714	WBGene00013674	1579.76	-0.32555	0.130584	-2.49302	0.0126661	0.0318684
chrI	14496908	14497791	WBGene00013685	626.391	0.547913	0.13089	4.18605	2.83853e-05	0.000142837
chrI	9934638	9935522	WBGene00013697	674.737	0.615056	0.137441	4.47506	7.63906e-06	4.31733e-05
chrI	10329483	10330370	WBGene00013710	847.259	0.441181	0.125259	3.52216	0.000428048	0.00168533
chrI	10471684	10471960	WBGene00013723	162.494	-0.182338	0.19943	-0.914297	0.360561	0.47787
chrIII	12492792	12495140	WBGene00013727	1802	0.257535	0.0985687	2.61274	0.00898185	0.023543
chrIII	12497037	12499352	WBGene00013729	2277.45	-0.294169	0.120518	-2.44087	0.0146518	0.0357394
chrIII	12712005	12713874	WBGene00013740	1280.33	0.647973	0.111586	5.80695	6.36203e-09	5.13878e-08
chrV	20197470	20198242	WBGene00013756	535.073	0.0429525	0.133696	0.32127	0.748006	0.814668
chrV	20202115	20202874	WBGene00013758	338.824	-0.071513	0.165705	-0.431568	0.666056	0.752564
chrIV	16939803	16946410	WBGene00013789	2865.52	0.161825	0.328933	0.491969	0.622741	0.718137
chrIV	17089350	17090646	WBGene00013814	1499.26	0.282493	0.111982	2.52267	0.0116469	0.0296993
chrIV	10732831	10734132	WBGene00013857	768.432	-1.4577	0.141131	-10.3287	5.22587e-25	1.15707e-23
chrV	10737615	10739350	WBGene00013862	503.422	-0.951824	0.147254	-6.46382	1.02094e-10	1.00597e-09
chrX	10057924	10057937	WBGene00013867	5.1776	-1.31964	1.10268	-1.19676	0.2314	0.336549
chrIV	9076500	9078307	WBGene00013881	802.127	-0.180465	0.117869	-1.53107	0.125753	0.208333
chrI	10348054	10348879	WBGene00013894	546.769	-0.152209	0.162504	-0.93665	0.348939	0.466077
chrII	11649095	11650713	WBGene00013925	759.36	0.0909172	0.128058	0.70997	0.477723	0.595413
chrV	9691038	9691659	WBGene00013966	474.004	0.666394	0.14247	4.67744	2.90484e-06	1.73552e-05
chrIII	9141788	9144294	WBGene00013983	1216.2	0.782695	0.114749	6.82094	9.04483e-12	9.78297e-11
chrIII	9131343	9131360	WBGene00013988	13.8055	-0.707863	0.654672	-1.08125	0.279587	0.392088
chrIII	8956958	8957731	WBGene00014034	480.392	-0.468426	0.155328	-3.01572	0.00256367	0.00792255
chrIV	11922357	11922674	WBGene00014090	157.325	-0.337314	0.204244	-1.65152	0.0986315	0.171525
chrV	10205682	10206102	WBGene00014111	257.047	0.190577	0.170085	1.12048	0.262508	0.37258
chrV	10213428	10216305	WBGene00014113	1213.65	-0.407505	0.1103	-3.69453	0.000220296	0.00092338
chrI	9126139	9126601	WBGene00014117	187.531	-0.340809	0.20084	-1.69692	0.0897121	0.158981
chrI	9141970	9143876	WBGene00014120	885.757	0.0644513	0.116256	0.554391	0.579311	0.686564
chrII	10300788	10302359	WBGene00014172	1076.25	1.06776	0.126091	8.46823	2.49157e-17	3.94044e-16
chrIII	12975067	12977362	WBGene00014176	1054.18	0.263451	0.10725	2.45642	0.014033	0.0345681
chrI	13242144	13244797	WBGene00014199	1075.82	-0.30401	0.126868	-2.39627	0.0165627	0.039748
chrIII	3919370	3920700	WBGene00014203	982.678	0.0965182	0.117077	0.824396	0.409714	0.529226
chrIII	3920625	3921211	WBGene00014205	306.708	0.539506	0.155237	3.47538	0.000510134	0.00194287
chrII	9214157	9222798	WBGene00014208	3950.34	0.237823	0.088272	2.69421	0.00705552	0.0191057
chrII	9223768	9225176	WBGene00014209	541.733	-0.5464	0.159267	-3.43071	0.000602009	0.00226144
chrIII	9527650	9528689	WBGene00014223	1357.29	0.405767	0.110156	3.68356	0.000229999	0.000951335
chrIII	9544950	9545078	WBGene00014225	149.477	0.176762	0.210756	0.838704	0.401636	0.520577
chrIII	10116966	10118418	WBGene00014229	798.942	-0.0985434	0.116182	-0.848183	0.396336	0.514772
chrII	9668123	9668555	WBGene00014259	308.649	0.495878	0.157729	3.14385	0.00166739	0.00544798
chrI	13796059	13796175	WBGene00014871	58.7649	-0.123873	0.324729	-0.381466	0.702858	0.779021
chrI	4652144	4652406	WBGene00015010	173.819	0.611853	0.200766	3.0476	0.00230679	0.00722359
chrI	10728958	10729787	WBGene00015022	444.266	0.909794	0.138149	6.58562	4.52996e-11	4.58354e-10
chrI	5959007	5959026	WBGene00015033	9.06442	-0.228495	0.807351	-0.283019	0.777163	0.838658
chrII	7756496	7756907	WBGene00015059	198.161	-0.100605	0.199216	-0.505004	0.613556	0.711723
chrII	7757189	7758422	WBGene00015064	492.528	0.208626	0.140058	1.48957	0.136338	0.222732
chrV	5275553	5277601	WBGene00015073	1113.35	-0.201032	0.110131	-1.82539	0.0679422	0.126978
chrV	5274573	5275615	WBGene00015074	920.859	0.342358	0.117426	2.91553	0.00355087	0.0104581
chrIII	5728679	5730159	WBGene00015083	734.59	-0.324761	0.130712	-2.48454	0.0129717	0.0324639
chrI	5271264	5271537	WBGene00015096	93.2058	-0.136449	0.261189	-0.522415	0.601381	0.703418
chrIV	5484045	5485758	WBGene00015098	1532.03	-0.138741	0.115224	-1.20409	0.228554	0.333441
chrIII	5693395	5693935	WBGene00015145	315.928	0.614532	0.162381	3.78451	0.000154011	0.000658746
chrX	2886362	2890625	WBGene00015171	2454.17	-0.0832477	0.0919496	-0.905362	0.365274	0.481067
chrX	9296946	9297434	WBGene00015182	390.403	0.0819147	0.143307	0.571601	0.567592	0.677797
chrII	291081	291861	WBGene00015184	502.585	0.487106	0.156227	3.11794	0.00182119	0.00589927
chrII	276211	278236	WBGene00015189	760.163	-1.1461	0.12146	-9.43604	3.87129e-21	7.28577e-20
chrII	282575	283194	WBGene00015190	409.791	-1.54384	0.166969	-9.24623	2.32549e-20	4.12885e-19
chrII	283886	285724	WBGene00015191	1392.33	-0.343333	0.11658	-2.94504	0.00322913	0.0096311
chrII	278620	282076	WBGene00015194	1371.37	-1.96091	0.136607	-14.3544	9.9972e-47	4.82429e-45
chrI	10651529	10653043	WBGene00015228	0	NA	NA	NA	NA	NA
chrI	10629211	10631674	WBGene00015231	998.349	0.190057	0.115383	1.64718	0.09952	0.172355
chrI	10648605	10653679	WBGene00015236	1537.59	0.172537	0.113765	1.51662	0.129364	0.213003
chrV	2483003	2487285	WBGene00015273	1842.17	0.176388	0.293974	0.600012	0.548499	0.660867
chrII	25165	25446	WBGene00015291	169.502	-1.17246	0.209106	-5.60703	2.05825e-08	1.53716e-07
chrIV	6525109	6526524	WBGene00015307	789.474	-0.069452	0.125947	-0.55144	0.581332	0.687228
chrIV	6549317	6552511	WBGene00015310	1212	-0.984486	0.136346	-7.22048	5.18044e-13	6.20993e-12
chrI	5272845	5273839	WBGene00015312	1455.66	0.0486898	0.132845	0.366515	0.713981	0.788563
chrIV	5090242	5090543	WBGene00015327	231.116	1.03262	0.172703	5.97918	2.2427e-09	1.99093e-08
chrIII	8250118	8250193	WBGene00015345	102.217	0.112716	0.252618	0.446191	0.65546	0.745362
chrII	5081489	5082941	WBGene00015454	926.259	0.85256	0.124467	6.84971	7.40018e-12	8.19243e-11
chrX	1117191	1118905	WBGene00015474	717.068	-0.236314	0.124148	-1.90349	0.0569766	0.111227
chrIII	6431152	6431292	WBGene00015487	122.201	0.819379	0.251878	3.25308	0.00114159	0.00392775
chrX	4587416	4587993	WBGene00015493	312.034	0.0481332	0.160656	0.299604	0.764479	0.828773
chrI	6006763	6007295	WBGene00015500	188.241	0.0869376	0.19201	0.452777	0.650709	0.741753
chrI	5981777	5985369	WBGene00015504	2424.9	0.242011	0.105719	2.28919	0.0220684	0.0507115
chrI	6008104	6009106	WBGene00015505	1527.28	0.229297	0.111328	2.05965	0.0394322	0.0818208
chrII	7773879	7777327	WBGene00015512	2008.49	-0.170901	0.0976342	-1.75042	0.0800459	0.145693
chrII	7782065	7783354	WBGene00015515	1008.51	-0.198948	0.121251	-1.64079	0.100841	0.174039
chrIII	8606331	8606622	WBGene00015518	132.246	0.320982	0.23943	1.34061	0.180046	0.277289
chrIII	8614761	8615881	WBGene00015526	1122.43	1.21007	0.128984	9.38154	6.50182e-21	1.21153e-19
chrX	8857055	8857454	WBGene00015529	219.896	-0.529616	0.18465	-2.86822	0.00412793	0.0119704
chrIV	7031297	7032059	WBGene00015554	338.685	-0.127548	0.171357	-0.744342	0.45667	0.575269
chrIII	7987620	7990613	WBGene00015557	2039.97	-0.135834	0.0955689	-1.42132	0.155225	0.24611
chrX	7344546	7344551	WBGene00015564	4.94836	-0.830855	1.11254	-0.746812	0.455177	0.574158
chrIII	7498818	7498947	WBGene00015582	137.379	1.44615	0.281774	5.1323	2.86218e-07	1.9034e-06
chrIII	7774777	7775539	WBGene00015590	611.654	0.317	0.123389	2.56912	0.0101957	0.0263576
chrII	1785269	1785809	WBGene00015613	257.055	-0.281075	0.172513	-1.6293	0.10325	0.177296
chrI	5479549	5484143	WBGene00015635	2904.43	0.0462478	0.11301	0.409237	0.682366	0.763503
chrI	5486486	5486650	WBGene00015636	127.698	0.728835	0.227473	3.20405	0.0013551	0.00457043
chrV	8583552	8584054	WBGene00015671	176.612	-0.471452	0.235649	-2.00066	0.0454294	0.0925305
chrI	6285472	6289338	WBGene00015687	1797.49	-0.230651	0.111565	-2.06742	0.0386944	0.0803784
chrI	4747989	4759601	WBGene00015691	4048.12	-0.383401	0.0942281	-4.06886	4.7244e-05	0.000226819
chrI	4759819	4760821	WBGene00015698	718.358	-0.263652	0.125203	-2.1058	0.0352218	0.0744803
chrX	3486308	3486338	WBGene00015715	10.4544	-1.28772	0.786005	-1.6383	0.101358	0.174525
chrII	1357176	1357505	WBGene00015729	145.674	-0.761599	0.249339	-3.05448	0.00225455	0.00709541
chrV	5661658	5663473	WBGene00015766	891.88	-0.0883511	0.114643	-0.770666	0.440905	0.559153
chrX	3147072	3147088	WBGene00015790	7.3186	-1.14119	0.917166	-1.24425	0.213406	0.315996
chrII	6967899	6970115	WBGene00015796	1227.68	0.12786	0.114696	1.11477	0.264948	0.37576
chrII	6976030	6977290	WBGene00015797	1484.23	-0.502847	0.120752	-4.16429	3.12325e-05	0.000155091
chrIII	6391448	6393843	WBGene00015806	1060.78	-0.127602	0.115385	-1.10588	0.268777	0.379666
chrIII	6394234	6395682	WBGene00015814	665.691	-0.185082	0.138197	-1.33926	0.180486	0.277512
chrII	4230050	4230686	WBGene00015816	287.169	-0.326457	0.171588	-1.90257	0.0570968	0.111238
chrII	4227545	4229157	WBGene00015817	832.982	-0.492166	0.152899	-3.21889	0.00128688	0.00437168
chrII	4223808	4226330	WBGene00015818	1300.59	-0.346123	0.118488	-2.92117	0.00348716	0.0103238
chrII	4236503	4237251	WBGene00015819	501.488	-0.160193	0.138071	-1.16022	0.245959	0.354437
chrII	3453220	3453602	WBGene00015850	184.39	-0.810024	0.201629	-4.01739	5.8847e-05	0.000277569
chrII	5552332	5552335	WBGene00015890	4.94733	-0.703944	1.07565	-0.654438	0.512829	0.630814
chrII	5715423	5716250	WBGene00015945	574.676	0.693308	0.163971	4.22824	2.35527e-05	0.00012078
chrII	5715152	5715296	WBGene00015946	333.781	0.340167	0.182944	1.8594	0.0629699	0.119586
chrI	4213207	4214317	WBGene00015970	769.788	0.0181385	0.131839	0.137581	0.890571	0.922938
chrI	4190641	4193117	WBGene00015975	1256.6	0.217097	0.112949	1.92208	0.0545961	0.107255
chrIII	6208563	6209140	WBGene00016011	444.775	-0.0584413	0.1367	-0.427515	0.669004	0.754383
chrX	4328399	4328416	WBGene00016039	9.14301	-0.763496	0.861148	-0.886603	0.375293	0.492196
chrV	2730593	2730598	WBGene00016052	3.64036	-1.07277	1.40315	-0.764547	0.444541	0.563006
chrII	441901	443674	WBGene00016071	786.159	-0.0651536	0.125574	-0.518847	0.603868	0.704538
chrII	406140	410461	WBGene00016074	3614.86	-1.99416	0.0960392	-20.764	9.15641e-96	1.72324e-93
chrII	5694694	5695237	WBGene00016112	247.568	0.0833507	0.180002	0.463053	0.643326	0.735565
chrIV	8016652	8016882	WBGene00016129	162.362	0.504945	0.216568	2.33158	0.0197229	0.0461672
chrIV	8014648	8015722	WBGene00016130	566.27	0.452541	0.129019	3.50754	0.000452263	0.00174987
chrX	5342806	5342841	WBGene00016136	14.0399	-0.727809	0.644046	-1.13006	0.258452	0.368212
chrIII	4932949	4934918	WBGene00016143	1039.2	0.627898	0.115594	5.43191	5.57546e-08	4.02031e-07
chrV	7777799	7778985	WBGene00016148	469.516	-0.0654413	0.14711	-0.444845	0.656432	0.746018
chrII	5062628	5067116	WBGene00016151	2345.69	-2.9197	0.123828	-23.5787	6.38191e-123	2.00179e-120
chrI	6061751	6067540	WBGene00016159	3152.87	0.415402	0.0969195	4.28605	1.81874e-05	9.50798e-05
chrIV	8499809	8500076	WBGene00016178	146.378	0.332218	0.21466	1.54765	0.121707	0.202701
chrIII	5907543	5908457	WBGene00016195	684.811	0.645552	0.148897	4.33556	1.45387e-05	7.77327e-05
chrIII	7941556	7941614	WBGene00016209	52.259	0.23051	0.368001	0.626385	0.531062	0.646063
chrIII	131446	131751	WBGene00016217	782.662	0.320231	0.152799	2.09577	0.0361029	0.0757927
chrIII	95393	97226	WBGene00016222	824.343	0.28656	0.118012	2.42824	0.0151725	0.0367026
chrIII	98397	98422	WBGene00016223	5.92988	-1.62589	1.04557	-1.55503	0.11994	0.200646
chrII	6110451	6112694	WBGene00016236	851.451	-0.413524	0.138006	-2.99643	0.00273163	0.00834565
chrI	6970366	6971379	WBGene00016262	799.127	1.77569	0.129359	13.7269	7.00947e-43	2.99814e-41
chrI	6972156	6973289	WBGene00016263	470.052	0.101928	0.139928	0.728433	0.466349	0.585112
chrII	7300013	7301632	WBGene00016273	617.538	-0.260009	0.139413	-1.86503	0.0621773	0.118439
chrII	7292191	7295515	WBGene00016277	2366.5	-0.358925	0.102165	-3.5132	0.000442741	0.00172871
chrII	6331898	6333487	WBGene00016314	949.425	0.123644	0.117586	1.05151	0.293023	0.407289
chrII	6356415	6358505	WBGene00016319	920.71	-0.315977	0.127767	-2.47307	0.0133956	0.0332155
chrI	3796652	3796696	WBGene00016320	16.4517	-0.971727	0.620477	-1.5661	0.117326	0.196973
chrI	3787087	3787494	WBGene00016321	177.76	0.197443	0.204323	0.966331	0.333879	0.44947
chrI	3784334	3784435	WBGene00016322	73.4	0.135194	0.286976	0.4711	0.637569	0.730759
chrI	5808420	5809502	WBGene00016332	0	NA	NA	NA	NA	NA
chrII	2198345	2198675	WBGene00016334	168.423	0.26868	0.199649	1.34576	0.178379	0.275172
chrII	2174585	2174789	WBGene00016339	72.5121	-0.163374	0.286797	-0.56965	0.568915	0.678947
chrIV	7791703	7791763	WBGene00016379	119.108	0.801436	0.236069	3.39492	0.000686475	0.00251818
chrIV	7792348	7794309	WBGene00016380	1337.68	0.0200881	0.113339	0.17724	0.85932	0.898467
chrIV	7794870	7795876	WBGene00016381	589.986	-1.15791	0.128611	-9.0032	2.19239e-19	3.75097e-18
chrI	10687862	10688068	WBGene00016387	117.722	0.276816	0.230586	1.20049	0.229951	0.334959
chrI	10676921	10681874	WBGene00016391	2064	0.302748	0.100581	3.01	0.00261246	0.00803375
chrI	10683269	10685164	WBGene00016392	3081.62	0.110963	0.108424	1.02342	0.306111	0.421743
chrI	10682471	10682655	WBGene00016395	143.526	0.775783	0.231749	3.34751	0.000815407	0.00291195
chrIV	7133447	7133583	WBGene00016404	89.3027	0.721225	0.271996	2.6516	0.00801107	0.0214464
chrIII	5231069	5234530	WBGene00016408	2021.14	0.348352	0.100248	3.47492	0.00051101	0.00194287
chrIII	5226817	5227384	WBGene00016411	402.503	0.671798	0.139805	4.80526	1.54549e-06	9.44355e-06
chrII	5212769	5212789	WBGene00016414	17.5168	-0.411042	0.561268	-0.732346	0.463958	0.5825
chrI	5872673	5874343	WBGene00016421	689.754	-0.740539	0.126781	-5.84107	5.18668e-09	4.28128e-08
chrIII	4862850	4863426	WBGene00016442	289.299	0.667868	0.162982	4.09779	4.17111e-05	0.00020232
chrIII	4856692	4859240	WBGene00016444	1145.11	-0.0776218	0.107371	-0.722928	0.469724	0.587817
chrIII	4855749	4856101	WBGene00016445	166.094	0.113978	0.230091	0.495359	0.620347	0.716693
chrIII	4877525	4877811	WBGene00016449	180.829	0.890387	0.196719	4.52618	6.00598e-06	3.43564e-05
chrI	10823862	10828454	WBGene00016457	5699.34	-0.131426	0.0862484	-1.5238	0.127558	0.210952
chrI	10809089	10810497	WBGene00016460	768.658	-0.314494	0.122967	-2.55755	0.0105412	0.0271389
chrI	6788031	6788502	WBGene00016492	223.647	-0.291007	0.186635	-1.55923	0.118941	0.199329
chrI	6789038	6789238	WBGene00016493	76.8736	0.027526	0.289692	0.0950181	0.9243	0.949588
chrI	6798231	6799174	WBGene00016494	399.583	0.563084	0.140976	3.99417	6.49205e-05	0.000300198
chrV	7852285	7853475	WBGene00016501	777.339	-0.17597	0.116886	-1.50548	0.132201	0.216916
chrV	1496133	1497985	WBGene00016512	1115.06	-0.209437	0.13256	-1.57994	0.114121	0.192656
chrIII	2234387	2236987	WBGene00016520	1314.82	-0.114616	0.110336	-1.03879	0.298903	0.413629
chrII	2137921	2138951	WBGene00016547	370.884	-0.162422	0.144312	-1.12549	0.260382	0.370399
chrII	2144291	2145166	WBGene00016549	431.933	-0.287153	0.142679	-2.01259	0.0441581	0.0901362
chrI	4451199	4456305	WBGene00016566	2723.03	0.635657	0.0935394	6.79561	1.07858e-11	1.15334e-10
chrI	4448575	4449274	WBGene00016567	346.482	-0.143163	0.156498	-0.914794	0.3603	0.47787
chrIV	12259796	12260949	WBGene00016579	531.094	0.166546	0.164917	1.00987	0.312556	0.428427
chrIV	12269593	12269992	WBGene00016581	205.048	0.0788478	0.18986	0.415293	0.677927	0.761124
chrIV	12293233	12300780	WBGene00016585	2608.31	-0.347498	0.115688	-3.00374	0.00266682	0.00818752
chrIV	12289948	12290994	WBGene00016587	758.096	-0.298831	0.140382	-2.1287	0.033279	0.0711716
chrIV	12280159	12281917	WBGene00016589	751.632	0.227221	0.121634	1.86807	0.0617518	0.117942
chrIV	12281671	12281707	WBGene00016590	0	NA	NA	NA	NA	NA
chrIV	12279228	12279545	WBGene00016591	443.635	0.236107	0.143675	1.64334	0.100312	0.173358
chrI	4253741	4253917	WBGene00016609	194.402	1.01869	0.206895	4.92369	8.49264e-07	5.36347e-06
chrII	6894178	6897040	WBGene00016631	1024.37	-0.468821	0.121702	-3.85219	0.000117068	0.000511186
chrII	6891708	6893139	WBGene00016632	1006.45	0.422572	0.115879	3.64668	0.000265651	0.0010916
chrI	4606154	4610202	WBGene00016654	1615.13	-0.147182	0.107822	-1.36505	0.172237	0.267231
chrIII	5069500	5070418	WBGene00016674	399.433	0.360375	0.145375	2.47893	0.0131778	0.032892
chrIII	5046169	5046661	WBGene00016678	221.247	0.276839	0.184855	1.4976	0.134237	0.219682
chrIII	5070430	5071097	WBGene00016683	310.313	-0.2769	0.16192	-1.7101	0.087247	0.15615
chrIV	7760916	7762856	WBGene00016699	0	NA	NA	NA	NA	NA
chrIV	7757512	7759127	WBGene00016701	588.762	-0.325311	0.143392	-2.26868	0.0232877	0.0528679
chrIV	7759999	7763348	WBGene00016702	543.676	-0.425039	0.149079	-2.8511	0.00435678	0.0125374
chrII	3723877	3723896	WBGene00016708	4.86891	-2.70622	1.39905	-1.93433	0.0530728	0.104919
chrI	6924287	6924963	WBGene00016745	474.084	0.609497	0.142019	4.29165	1.7735e-05	9.29729e-05
chrI	6923075	6923188	WBGene00016746	53.1811	0.191575	0.339737	0.563891	0.572828	0.68275
chrI	6253485	6253584	WBGene00016754	49.6159	0.554592	0.331695	1.672	0.094525	0.166103
chrIV	7924849	7924968	WBGene00016790	57.7605	0.526526	0.329102	1.59989	0.109624	0.186202
chrIV	7926747	7926815	WBGene00016795	114.822	0.513849	0.288837	1.77902	0.0752357	0.13841
chrII	98903	98961	WBGene00016808	101.737	1.20615	0.253386	4.76012	1.93479e-06	1.16708e-05
chrII	88220	91019	WBGene00016812	1142.47	-0.154085	0.125521	-1.22756	0.219612	0.323657
chrII	12301076	12301929	WBGene00016825	399.536	-0.301289	0.159599	-1.88778	0.0590554	0.113875
chrX	1285708	1285863	WBGene00016873	51.652	-1.20912	0.356384	-3.39276	0.000691925	0.00252855
chrII	7023412	7024930	WBGene00016890	1399.96	0.156693	0.111836	1.40109	0.161186	0.252793
chrI	1833396	1834764	WBGene00016907	1300.1	0.375751	0.138878	2.70561	0.0068179	0.0185961
chrI	1011370	1013955	WBGene00016930	1519.05	-0.107487	0.137139	-0.783782	0.433168	0.553068
chrI	6511613	6513343	WBGene00016947	701.221	-0.262913	0.134516	-1.95451	0.0506414	0.101283
chrII	6517187	6519345	WBGene00016971	800.413	-0.836895	0.132128	-6.334	2.3889e-10	2.30559e-09
chrIII	6342480	6342787	WBGene00016982	349.505	0.105616	0.147068	0.718142	0.47267	0.590288
chrV	5599144	5600829	WBGene00016993	980.401	-0.24837	0.124715	-1.99151	0.0464252	0.0941846
chrI	4579963	4580101	WBGene00017002	60.8267	0.0638911	0.316833	0.201655	0.840186	0.885949
chrI	4580691	4583310	WBGene00017003	1783.43	0.0588791	0.117722	0.500154	0.616966	0.713664
chrI	4604674	4605384	WBGene00017005	515.148	0.152125	0.167918	0.905952	0.364961	0.480992
chrI	4586772	4589463	WBGene00017007	2203.66	0.3419	0.104492	3.27201	0.00106785	0.00370109
chrII	7460030	7460076	WBGene00017021	12.3653	-1.41061	0.740874	-1.90398	0.0569127	0.111225
chrII	7457666	7458306	WBGene00017024	253.974	-0.289375	0.169908	-1.70312	0.0885452	0.157358
chrIV	8396992	8397950	WBGene00017069	399.723	-0.312109	0.144545	-2.15926	0.0308303	0.0670008
chrIV	8359164	8359216	WBGene00017072	26.0098	-0.561152	0.516533	-1.08638	0.27731	0.390058
chrIV	8375719	8377198	WBGene00017074	595.746	-0.343643	0.149988	-2.29113	0.0219559	0.0505764
chrIV	8387625	8388739	WBGene00017077	378.169	-0.287638	0.14986	-1.91937	0.0549369	0.107755
chrIV	8389146	8392363	WBGene00017078	1840.87	-0.110776	0.097663	-1.13427	0.256681	0.366243
chrIV	8363962	8366376	WBGene00017079	926.574	-0.236371	0.118699	-1.99136	0.0464417	0.0941846
chrI	4135238	4136574	WBGene00017087	493.131	0.128401	0.13022	0.98603	0.324118	0.438412
chrIV	4738057	4738734	WBGene00017116	273.225	-0.187519	0.163646	-1.14589	0.251842	0.36098
chrIV	4745824	4747332	WBGene00017120	732.794	0.515531	0.117505	4.38731	1.14762e-05	6.22427e-05
chrIV	4747903	4748613	WBGene00017121	445.567	0.882566	0.167356	5.27359	1.33778e-07	9.32484e-07
chrII	5421747	5422737	WBGene00017132	399.83	-0.747659	0.150127	-4.9802	6.35199e-07	4.02506e-06
chrII	5414706	5415580	WBGene00017134	324.474	-0.192093	0.162837	-1.17967	0.238131	0.344741
chrII	5411541	5411674	WBGene00017141	59.9364	-0.183635	0.336466	-0.545776	0.58522	0.690956
chrII	5412721	5413552	WBGene00017142	343.89	-0.3042	0.15285	-1.99019	0.0465702	0.0943435
chrII	5419732	5421093	WBGene00017143	729.858	0.347704	0.119374	2.91273	0.00358289	0.0105359
chrIII	1028338	1030396	WBGene00017153	2480.86	0.0410871	0.100536	0.408681	0.682774	0.763506
chrIII	5879053	5879415	WBGene00017159	307.353	0.823551	0.15914	5.17502	2.27889e-07	1.54276e-06
chrIII	5866498	5868001	WBGene00017164	567.329	-0.0641821	0.134508	-0.477163	0.633246	0.727131
chrIII	5869684	5871896	WBGene00017165	1166.12	0.454293	0.118134	3.84557	0.000120275	0.000523975
chrII	2053918	2058572	WBGene00017210	3594.06	0.340567	0.119032	2.86113	0.00422134	0.0121849
chrII	5430891	5431422	WBGene00017216	276.811	0.124355	0.162777	0.763964	0.444889	0.563067
chrII	5422734	5423358	WBGene00017219	281.022	-0.195126	0.16532	-1.18029	0.237884	0.344741
chrIV	8682238	8686110	WBGene00017237	1706.93	-0.212782	0.107588	-1.97774	0.0479579	0.096946
chrX	8409967	8409994	WBGene00017259	12.958	-1.12348	0.726491	-1.54645	0.121996	0.203003
chrV	5437083	5438661	WBGene00017265	568.484	-0.457851	0.130792	-3.5006	0.000464206	0.00178293
chrIII	7357662	7358683	WBGene00017269	1202.26	0.426034	0.115623	3.68468	0.000228992	0.000951335
chrV	7188429	7192741	WBGene00017316	2195.3	0.0267528	0.100799	0.265409	0.790695	0.850152
chrIII	472800	475349	WBGene00017328	1527.06	0.403996	0.103503	3.90324	9.49147e-05	0.000424298
chrII	7122741	7124386	WBGene00017344	1719.46	0.412121	0.139442	2.9555	0.00312162	0.00935492
chrIII	8305732	8307039	WBGene00017358	528.022	-0.0496321	0.137692	-0.360457	0.718506	0.791702
chrIII	8318682	8318760	WBGene00017360	117.036	0.0726818	0.236875	0.306836	0.758968	0.824223
chrII	5498850	5500909	WBGene00017397	1808.74	0.246841	0.10008	2.46644	0.0136462	0.033748
chrII	3341055	3341260	WBGene00017453	77.7357	-0.518753	0.29079	-1.78395	0.0744323	0.1372
chrII	3345217	3345878	WBGene00017460	459.183	-0.298172	0.145919	-2.04341	0.041012	0.0848182
chrIV	6603179	6603966	WBGene00017481	275.348	-0.249545	0.166399	-1.49967	0.133699	0.218991
chrIV	4308395	4317140	WBGene00017482	5583.45	-0.517524	0.088518	-5.84654	5.01897e-09	4.1611e-08
chrIV	4290188	4290203	WBGene00017488	5.32712	-0.242594	1.17572	-0.206337	0.836527	0.883471
chrV	2330928	2330930	WBGene00017499	3.36257	-1.40552	1.42587	-0.985728	0.324267	0.438412
chrV	2323513	2323524	WBGene00017500	3.09675	-4.30839	1.84416	-2.33624	0.0194787	0.0459155
chrV	1587705	1587936	WBGene00017508	275.115	0.763239	0.205471	3.71458	0.000203538	0.000856954
chrII	7662705	7663254	WBGene00017548	683.219	0.621291	0.159068	3.90582	9.39072e-05	0.000420793
chrII	7689709	7690072	WBGene00017549	148.056	-0.515175	0.218334	-2.35958	0.0182959	0.0434758
chrV	7052178	7052179	WBGene00017613	10.0178	-0.983172	0.925035	-1.06285	0.287851	0.401285
chrV	7049433	7050811	WBGene00017620	732.159	-0.283024	0.139677	-2.02627	0.0427368	0.0878064
chrIV	7958079	7962050	WBGene00017641	1960.54	-0.46675	0.108184	-4.31443	1.60016e-05	8.43555e-05
chrIV	7943623	7946319	WBGene00017643	1339.47	-0.186204	0.107143	-1.7379	0.0822278	0.148801
chrV	9124979	9124994	WBGene00017656	4.08419	-1.5678	1.22663	-1.27814	0.2012	0.301057
chrV	9096506	9097233	WBGene00017659	309.652	-0.131321	0.157561	-0.833459	0.404586	0.52368
chrIII	8626290	8628071	WBGene00017696	718.411	-0.97236	0.127178	-7.64568	2.07843e-14	2.73539e-13
chrII	6924114	6925451	WBGene00017700	695.172	-0.248422	0.143985	-1.72534	0.0844668	0.151976
chrII	2646327	2646343	WBGene00017710	5.90354	-0.833578	1.0035	-0.830672	0.406159	0.525354
chrI	2422333	2424685	WBGene00017736	851.225	-0.112154	0.121351	-0.924212	0.355376	0.473175
chrI	2432569	2433255	WBGene00017738	564.445	0.522769	0.138004	3.78807	0.000151819	0.000652338
chrII	41470	41482	WBGene00017750	25.21	0.733599	0.482436	1.52061	0.128357	0.211531
chrIII	5959221	5962322	WBGene00017774	2680.43	-0.156821	0.0959966	-1.63361	0.102341	0.175895
chrIII	4912706	4914132	WBGene00017825	946.695	0.771775	0.117007	6.59599	4.22431e-11	4.29737e-10
chrIII	4887920	4890752	WBGene00017827	1283.74	0.00129539	0.107702	0.0120276	0.990404	0.992672
chrIII	4903176	4903384	WBGene00017832	79.2308	-0.252186	0.27814	-0.906688	0.364572	0.48094
chrIII	6577826	6578084	WBGene00017848	142.496	-0.133442	0.216738	-0.615686	0.538102	0.65084
chrII	2753798	2754379	WBGene00017913	182.2	-0.471656	0.207618	-2.27175	0.0231014	0.0525082
chrIV	4665750	4667280	WBGene00017919	652.346	-0.0203575	0.139101	-0.14635	0.883645	0.91677
chrIV	4650243	4650654	WBGene00017922	635.468	0.795142	0.168037	4.73195	2.22375e-06	1.33709e-05
chrX	17554945	17560964	WBGene00017939	2248.12	-0.112625	0.0988552	-1.13929	0.25458	0.364131
chrIII	6982998	6983062	WBGene00017952	34.3697	0.10504	0.421396	0.249267	0.803154	0.85688
chrV	4373761	4374374	WBGene00017985	493.789	-0.0398026	0.143969	-0.276467	0.782189	0.843116
chrV	4374973	4375673	WBGene00017986	422.182	-0.320039	0.16676	-1.91915	0.0549651	0.107755
chrIV	7576121	7577325	WBGene00017990	0	NA	NA	NA	NA	NA
chrIV	7574354	7577881	WBGene00017992	2351.3	0.0886723	0.118129	0.750638	0.45287	0.572784
chrIV	7709191	7709236	WBGene00017999	24.5763	0.195358	0.501565	0.389497	0.696909	0.775464
chrI	5857547	5862057	WBGene00018006	1929.42	-0.188554	0.0972162	-1.93953	0.0524368	0.103989
chrV	298448	300005	WBGene00018010	972.195	-0.123956	0.122241	-1.01403	0.310569	0.426635
chrII	5031756	5033535	WBGene00018015	754.563	-0.0192317	0.144887	-0.132736	0.894402	0.92487
chrII	5034141	5035939	WBGene00018016	823.798	0.0103943	0.115025	0.0903654	0.927997	0.951247
chrII	4603905	4604155	WBGene00018045	169.175	0.26982	0.203217	1.32774	0.184264	0.28171
chrIV	4040807	4041532	WBGene00018065	714.349	-0.0371973	0.158404	-0.234825	0.814344	0.867344
chrIV	4247259	4247486	WBGene00018085	382.117	0.816329	0.200323	4.07505	4.60037e-05	0.00022143
chrV	9426851	9427023	WBGene00018091	87.5581	-0.150297	0.277083	-0.542424	0.587526	0.693244
chrII	1749824	1750186	WBGene00018106	100.179	-0.612419	0.243689	-2.51311	0.0119671	0.0303532
chrV	1773825	1774418	WBGene00018115	269.598	-0.0771345	0.177155	-0.435407	0.663267	0.751064
chrIV	5275015	5276115	WBGene00018118	444.261	-0.449356	0.153849	-2.92077	0.00349172	0.0103238
chrIII	6719069	6720487	WBGene00018133	760.797	-0.274078	0.121994	-2.24666	0.0246618	0.0552542
chrIII	7181229	7181925	WBGene00018151	746.56	1.00574	0.169677	5.92738	3.07801e-09	2.6695e-08
chrIV	6600381	6600491	WBGene00018165	43.3821	0.191531	0.376965	0.508087	0.611392	0.710271
chrV	7876255	7876789	WBGene00018219	225.904	-0.129769	0.179517	-0.72288	0.469753	0.587817
chrI	2639148	2639419	WBGene00018231	239.712	1.30111	0.184728	7.04341	1.87588e-12	2.1928e-11
chrIII	183730	184915	WBGene00018241	469.581	-0.303083	0.13784	-2.1988	0.0278922	0.0613238
chrIII	180041	180140	WBGene00018242	58.1943	0.0103244	0.32757	0.0315182	0.974856	0.98427
chrII	4752887	4752942	WBGene00018267	30.9505	-1.09609	0.512528	-2.1386	0.0324681	0.0699942
chrX	6870565	6870587	WBGene00018277	8.19024	-0.993576	0.903639	-1.09953	0.271538	0.382797
chrIV	3334041	3336368	WBGene00018328	874.336	-0.420792	0.155395	-2.70789	0.0067712	0.0184955
chrIV	8618243	8618288	WBGene00018337	51.0781	0.488022	0.351316	1.38912	0.164795	0.257381
chrIII	6173804	6176171	WBGene00018339	1047.13	0.389726	0.130001	2.99787	0.00271875	0.00831981
chrII	2426371	2429444	WBGene00018355	1442.91	-0.0415832	0.121649	-0.341828	0.73248	0.80287
chrIII	784213	786092	WBGene00018362	899.536	0.0833012	0.13447	0.619478	0.535602	0.649486
chrIII	772076	772819	WBGene00018365	276.139	-0.0320361	0.16698	-0.191855	0.847856	0.890438
chrV	8023194	8024440	WBGene00018399	540.332	0.534468	0.14101	3.79029	0.00015047	0.000648018
chrIII	8029857	8030563	WBGene00018410	1033.89	0.306319	0.136859	2.23821	0.0252074	0.0562089
chrIII	8829492	8830609	WBGene00018423	790.631	0.63616	0.133531	4.76414	1.89657e-06	1.1477e-05
chrV	5772444	5772497	WBGene00018425	50.254	-0.680795	0.377535	-1.80326	0.0713469	0.13203
chrV	5778817	5780447	WBGene00018427	685.851	-0.125924	0.137589	-0.915217	0.360078	0.47787
chrV	8519345	8520396	WBGene00018483	1964.84	0.0959075	0.122028	0.785948	0.431898	0.552196
chrI	5621250	5623035	WBGene00018510	1082.55	0.216291	0.126493	1.7099	0.0872847	0.15615
chrX	3788525	3788532	WBGene00018532	3.86766	-0.652104	1.27831	-0.510128	0.609962	0.709486
chrIV	3998052	3998107	WBGene00018551	22.5074	-0.734549	0.526202	-1.39595	0.162731	0.254791
chrI	5317490	5317624	WBGene00018598	86.6812	0.654936	0.26627	2.45967	0.0139063	0.0343011
chrX	7501235	7502174	WBGene00018606	632.813	0.336626	0.144106	2.33596	0.0194934	0.0459155
chrIII	5446512	5447919	WBGene00018613	837.898	-0.146356	0.121308	-1.20648	0.227633	0.332897
chrIV	7548916	7551511	WBGene00018636	1383.76	0.376763	0.111897	3.36707	0.000759727	0.00273386
chrII	1926961	1927347	WBGene00018659	195.569	-0.320575	0.206858	-1.54973	0.121206	0.202076
chrII	1916712	1917458	WBGene00018665	1112.98	-0.418331	0.123952	-3.37495	0.000738297	0.00267207
chrII	1919925	1920611	WBGene00018667	366.162	-0.238868	0.149377	-1.5991	0.109799	0.186331
chrII	1921451	1922244	WBGene00018668	455.299	-0.380596	0.151135	-2.51825	0.0117941	0.0299547
chrII	1929148	1929586	WBGene00018669	248.197	0.0315329	0.194714	0.161944	0.87135	0.90619
chrII	1930189	1930247	WBGene00018670	55.7828	-0.615046	0.363877	-1.69026	0.0909785	0.160856
chrIII	1945057	1949770	WBGene00018721	2167.15	-0.332847	0.129145	-2.57732	0.00995708	0.0258116
chrIII	1952025	1952032	WBGene00018723	23.7609	0.758146	0.516573	1.46765	0.1422	0.230113
chrII	2480898	2481312	WBGene00018768	246.972	-0.250276	0.185512	-1.34911	0.177303	0.273736
chrI	114306	114704	WBGene00018773	553.742	-0.143796	0.143814	-0.999881	0.317368	0.43313
chrI	112784	113672	WBGene00018774	797.815	0.0314845	0.14882	0.211561	0.832449	0.881637
chrIII	86676	86881	WBGene00018795	232.733	1.05989	0.180867	5.86006	4.62713e-09	3.87034e-08
chrII	3807095	3807723	WBGene00018806	258.761	-0.54711	0.175868	-3.1109	0.00186516	0.00603131
chrIII	5677952	5678538	WBGene00018830	377.152	-1.31758	0.153054	-8.60859	7.39656e-18	1.20003e-16
chrIII	5676611	5677390	WBGene00018831	232.106	-1.01503	0.190828	-5.31906	1.04306e-07	7.35219e-07
chrIII	7972381	7972886	WBGene00018846	289.984	0.346041	0.207561	1.66718	0.0954784	0.167622
chrI	5366943	5367329	WBGene00018867	149.519	-0.572668	0.212265	-2.69788	0.00697816	0.0189235
chrII	5874506	5875601	WBGene00018873	569.566	0.449993	0.140592	3.20069	0.00137098	0.00459107
chrI	5653803	5655347	WBGene00018892	1056.72	0.529779	0.152492	3.47414	0.000512486	0.00194455
chrIV	7478670	7485523	WBGene00018900	4458.56	-1.57423	0.0981322	-16.0419	6.5151e-58	4.08714e-56
chrIV	7475540	7476215	WBGene00018901	406.351	0.353243	0.158182	2.23314	0.0255399	0.0568156
chrIV	7473975	7474957	WBGene00018902	704.335	-0.066511	0.120437	-0.552246	0.58078	0.687068
chrIV	7476170	7476844	WBGene00018904	402.669	0.537089	0.144524	3.71625	0.000202199	0.000853227
chrI	5190641	5195243	WBGene00018908	1375.04	-1.35316	0.130461	-10.3722	3.31886e-25	7.43582e-24
chrIV	764077	768084	WBGene00018928	2081.37	0.796581	0.142026	5.6087	2.0385e-08	1.52847e-07
chrIV	772102	772797	WBGene00018933	525.159	1.99602	0.141078	14.1484	1.9114e-45	8.99315e-44
chrIV	795754	796065	WBGene00018934	538.419	1.04918	0.176374	5.94862	2.70405e-09	2.36699e-08
chrIV	794631	795189	WBGene00018935	475.932	0.800524	0.141708	5.64912	1.61273e-08	1.2594e-07
chrIII	7311789	7313195	WBGene00018948	671.152	-0.565472	0.128825	-4.38946	1.13633e-05	6.18083e-05
chrIII	7308997	7310273	WBGene00018950	980.497	-0.288803	0.125004	-2.31036	0.0208685	0.0484272
chrI	182078	182272	WBGene00018955	76.1481	0.517373	0.27204	1.90182	0.0571941	0.111313
chrI	180580	182161	WBGene00018957	1199.71	0.261523	0.107569	2.43121	0.0150484	0.0364492
chrIII	5587762	5589095	WBGene00018964	611.767	-0.336915	0.127983	-2.6325	0.00847597	0.022499
chrIII	5581581	5581911	WBGene00018968	137.598	-0.0142274	0.217387	-0.0654471	0.947818	0.968115
chrIII	6933660	6934834	WBGene00018999	0	NA	NA	NA	NA	NA
chrI	6566672	6568905	WBGene00019002	1582.17	-0.080644	0.118997	-0.677697	0.497964	0.616963
chrI	6552833	6552879	WBGene00019007	75.8586	0.860376	0.294595	2.92054	0.00349431	0.0103238
chrI	4824920	4826133	WBGene00019013	651.225	-0.131047	0.131366	-0.997571	0.318487	0.433982
chrI	5512547	5514557	WBGene00019075	995.379	0.493072	0.117762	4.18703	2.82626e-05	0.000142601
chrI	5510036	5511205	WBGene00019079	1176.53	0.511361	0.115384	4.4318	9.34475e-06	5.17915e-05
chrII	5000019	5003806	WBGene00019087	3445.38	-1.85618	0.105576	-17.5814	3.41726e-69	2.79621e-67
chrII	5655014	5657371	WBGene00019118	1439.81	-0.526096	0.120142	-4.37895	1.19254e-05	6.43083e-05
chrII	5907044	5907613	WBGene00019129	1039.34	0.573557	0.132868	4.31674	1.58351e-05	8.37127e-05
chrII	2027611	2028312	WBGene00019139	286.047	-0.319653	0.190328	-1.67948	0.0930584	0.163832
chrII	2029231	2029967	WBGene00019140	942.074	-0.519475	0.13457	-3.86025	0.000113272	0.000498078
chrII	2030749	2031452	WBGene00019141	693.678	-0.265217	0.134345	-1.97415	0.0483652	0.0974554
chrII	2033068	2033243	WBGene00019142	87.2741	-0.36829	0.280773	-1.3117	0.189621	0.287564
chrIII	2384891	2386079	WBGene00019200	394.611	-0.406942	0.150082	-2.71147	0.00669853	0.0183236
chrII	4323755	4324187	WBGene00019221	202.56	0.636048	0.19334	3.2898	0.0010026	0.00348136
chrI	6848010	6849923	WBGene00019247	2269.67	0.162445	0.127566	1.27342	0.20287	0.302777
chrII	1055523	1055760	WBGene00019312	101.153	-0.535939	0.255754	-2.09553	0.0361243	0.0757927
chrII	1071139	1071490	WBGene00019316	171.726	-0.00884879	0.194411	-0.0455159	0.963696	0.97667
chrI	6836874	6838140	WBGene00019322	1301.32	0.37673	0.113997	3.30475	0.000950623	0.00331925
chrV	4691610	4691933	WBGene00019357	113.496	-0.152526	0.234892	-0.649347	0.516114	0.631963
chrIII	6873547	6873707	WBGene00019381	78.7417	-0.0504126	0.297191	-0.169631	0.865301	0.901714
chrI	6365385	6366224	WBGene00019394	720.587	0.647717	0.141446	4.57926	4.66621e-06	2.72727e-05
chrIII	7163193	7165261	WBGene00019400	1064.06	0.280533	0.120011	2.33755	0.0194105	0.045835
chrI	6474143	6476756	WBGene00019429	1739.18	-0.0488747	0.100016	-0.48867	0.625075	0.719946
chrI	6468612	6469392	WBGene00019430	330.23	-0.0519827	0.154046	-0.337448	0.735779	0.805079
chrI	6467251	6467515	WBGene00019431	244.697	1.02652	0.181438	5.65771	1.53408e-08	1.20762e-07
chrI	6460932	6464286	WBGene00019432	1855.51	-0.58647	0.0994907	-5.89472	3.75317e-09	3.19614e-08
chrI	6464198	6466441	WBGene00019433	878.996	0.214752	0.113706	1.88867	0.0589365	0.113762
chrIII	8083691	8085038	WBGene00019458	1052.71	0.06501	0.107717	0.603527	0.546158	0.65887
chrIII	8092207	8093042	WBGene00019460	491.75	0.758121	0.134455	5.63847	1.7157e-08	1.33427e-07
chrV	9345021	9346462	WBGene00019467	717.499	0.88513	0.133741	6.61825	3.63467e-11	3.71763e-10
chrIII	6737770	6737783	WBGene00019501	5.20016	-2.56932	1.36465	-1.88277	0.0597312	0.115061
chrIV	8285174	8286066	WBGene00019509	545.365	-0.587295	0.149656	-3.9243	8.69821e-05	0.000395411
chrIV	8286586	8289031	WBGene00019510	1151.65	-0.297022	0.131477	-2.25912	0.0238762	0.0539435
chrIV	4178962	4179531	WBGene00019535	1047.23	0.221592	0.153225	1.44619	0.148124	0.237656
chrIV	1707795	1708691	WBGene00019538	736.505	0.126432	0.121571	1.03998	0.298348	0.413629
chrIV	4712824	4715307	WBGene00019544	1231.25	0.509764	0.105012	4.85436	1.20778e-06	7.47713e-06
chrX	7710169	7710216	WBGene00019583	29.065	-0.299539	0.495188	-0.604899	0.545246	0.658635
chrII	2290895	2291684	WBGene00019590	415.588	0.400094	0.152519	2.62325	0.00870966	0.0229253
chrI	3148495	3150346	WBGene00019595	969.008	-1.21861	0.122054	-9.98421	1.78718e-23	3.73719e-22
chrI	3150408	3151503	WBGene00019598	570.532	0.649064	0.149074	4.35397	1.33697e-05	7.16857e-05
chrV	5718384	5722089	WBGene00019600	2633.19	-0.382933	0.120583	-3.17567	0.00149491	0.00495321
chrII	6366221	6367002	WBGene00019606	420.409	-0.357347	0.149907	-2.38379	0.0171356	0.0409773
chrII	6361158	6364867	WBGene00019608	3866.02	-0.0651183	0.0982115	-0.663042	0.507304	0.625653
chrIII	5174421	5180507	WBGene00019629	2750.99	0.418937	0.0980292	4.27359	1.92353e-05	9.97596e-05
chrIII	5173219	5173338	WBGene00019631	212.092	0.449031	0.187452	2.39544	0.0166004	0.039748
chrIII	5196526	5196709	WBGene00019633	163.65	0.467487	0.215594	2.16837	0.0301304	0.0656312
chrV	5052760	5053490	WBGene00019651	591.927	-0.17255	0.139592	-1.2361	0.216422	0.319455
chrIV	652129	652921	WBGene00019658	452.053	-0.0368768	0.145653	-0.253182	0.800127	0.855105
chrI	1341217	1344192	WBGene00019673	1900.88	0.0825157	0.123112	0.670249	0.502699	0.621023
chrII	2812871	2815044	WBGene00019683	899.692	-0.387172	0.138498	-2.79551	0.00518186	0.0145774
chrI	5564326	5566265	WBGene00019692	982.609	-0.202574	0.118543	-1.70886	0.0874766	0.156196
chrII	1042968	1043525	WBGene00019705	325.791	-0.473843	0.169666	-2.79279	0.00522556	0.0146784
chrI	5573713	5576749	WBGene00019712	1647.03	-0.20019	0.107949	-1.85449	0.0636688	0.120669
chrIII	1496900	1509308	WBGene00019715	5302.64	0.400154	0.131581	3.04112	0.00235702	0.00736862
chrIV	3806018	3806711	WBGene00019723	437.105	0.204797	0.142203	1.44018	0.149817	0.239351
chrIV	3804080	3804949	WBGene00019724	899.698	0.376713	0.115859	3.25147	0.0011481	0.00393574
chrI	4770193	4771358	WBGene00019767	509.224	0.418583	0.145453	2.87779	0.00400469	0.0116489
chrI	4766253	4767515	WBGene00019768	791.056	0.351036	0.153801	2.2824	0.0224656	0.0513569
chrIV	8414292	8420561	WBGene00019792	3862.27	-0.194309	0.103245	-1.88202	0.0598329	0.115097
chrV	6044588	6044629	WBGene00019805	25.6516	0.301057	0.488166	0.616711	0.537426	0.650566
chrIII	7058520	7060097	WBGene00019811	850.121	-0.447299	0.148214	-3.01794	0.00254502	0.00787785
chrIV	240950	244129	WBGene00019820	1686.71	0.578728	0.10702	5.40767	6.38487e-08	4.58639e-07
chrIV	255965	256699	WBGene00019825	759.316	0.912225	0.159652	5.71382	1.10469e-08	8.88474e-08
chrIII	5484788	5486005	WBGene00019833	944.459	-0.144691	0.112254	-1.28896	0.19741	0.29651
chrIII	5479817	5480278	WBGene00019834	195.94	-0.804329	0.188663	-4.26331	2.01423e-05	0.000103857
chrIII	5499689	5499976	WBGene00019838	198.782	0.313096	0.183203	1.70901	0.0874492	0.156196
chrIII	8356886	8358344	WBGene00019881	1261.99	0.739546	0.151364	4.88589	1.02964e-06	6.48085e-06
chrII	4911764	4913718	WBGene00019894	946.864	-0.0671668	0.11955	-0.561832	0.574231	0.683521
chrIV	7509013	7509475	WBGene00019899	425.812	1.0212	0.138443	7.37628	1.62767e-13	2.01532e-12
chrII	7600156	7608011	WBGene00019940	3497.24	0.0817812	0.123669	0.66129	0.508426	0.626626
chrV	1018339	1022644	WBGene00019972	1572.23	-0.361239	0.111157	-3.2498	0.00115487	0.00395174
chrIV	4776832	4779583	WBGene00020006	1339.32	-0.0564893	0.105411	-0.535896	0.592031	0.695589
chrIII	5806062	5806975	WBGene00020019	583.487	0.630433	0.141259	4.46295	8.08371e-06	4.52784e-05
chrII	6055154	6055888	WBGene00020027	466.464	0.447953	0.135477	3.30648	0.000944744	0.00330485
chrI	4168983	4171089	WBGene00020035	1169.86	-0.222686	0.10689	-2.08332	0.0372225	0.0777309
chrIV	7220603	7220607	WBGene00020041	7.59067	-0.41881	0.856093	-0.489211	0.624693	0.719946
chrIII	6870133	6870298	WBGene00020064	110.975	1.25144	0.256601	4.877	1.07712e-06	6.73467e-06
chrII	2131569	2132475	WBGene00020073	335.822	-0.311591	0.163633	-1.9042	0.0568838	0.111225
chrI	368369	372945	WBGene00020088	2359.85	0.36194	0.118418	3.05646	0.00223966	0.00707221
chrI	365009	368319	WBGene00020091	3441.6	0.183318	0.116154	1.57824	0.114512	0.192937
chrIII	5003196	5004221	WBGene00020096	464.08	-0.281039	0.14456	-1.9441	0.0518838	0.103225
chrIII	5001296	5001831	WBGene00020098	420.264	0.177125	0.142674	1.24147	0.214433	0.317018
chrIII	3172091	3174845	WBGene00020103	2702.75	0.126061	0.125439	1.00495	0.314919	0.430413
chrIII	7230054	7230441	WBGene00020113	173.577	0.119025	0.221741	0.536773	0.591425	0.695589
chrX	7029635	7029638	WBGene00020126	3.04824	-1.06726	1.4553	-0.73336	0.463339	0.582112
chrII	7094658	7099348	WBGene00020163	1073.66	-0.253089	0.12793	-1.97834	0.0478899	0.0969126
chrII	7096348	7098093	WBGene00020168	0	NA	NA	NA	NA	NA
chrII	702606	708608	WBGene00020172	2961.37	0.222702	0.149214	1.4925	0.135568	0.221668
chrI	3859375	3862229	WBGene00020190	1640.36	0.257554	0.112755	2.28419	0.0223603	0.0511947
chrX	5177518	5178710	WBGene00020199	496.652	0.293365	0.151194	1.94032	0.0523406	0.103908
chrI	6188656	6192632	WBGene00020259	1878.99	-0.00410387	0.104952	-0.0391024	0.968809	0.980268
chrV	6437077	6437884	WBGene00020268	304.374	-0.246303	0.170559	-1.4441	0.148712	0.23799
chrV	6434629	6436383	WBGene00020269	717.386	0.259001	0.128616	2.01376	0.0440346	0.0899817
chrIV	16866337	16866504	WBGene00020286	201.116	0.867066	0.198187	4.375	1.21433e-05	6.52965e-05
chrIV	16862895	16865476	WBGene00020287	2644.22	0.524138	0.100027	5.23995	1.60619e-07	1.11134e-06
chrI	6225595	6225964	WBGene00020345	223.795	0.0539997	0.205432	0.26286	0.792659	0.850504
chrI	6206954	6210655	WBGene00020347	1631.14	0.207919	0.11191	1.85791	0.0631821	0.119868
chrI	6221244	6222616	WBGene00020349	1009.02	0.256457	0.113741	2.25475	0.024149	0.0542991
chrI	6154574	6157438	WBGene00020379	1087.88	-0.165999	0.112194	-1.47957	0.138989	0.225888
chrV	1870433	1871289	WBGene00020390	733.442	0.323773	0.121312	2.66892	0.00760953	0.0204249
chrV	1869712	1870558	WBGene00020392	472.539	0.327837	0.134323	2.44066	0.0146604	0.0357394
chrI	6945595	6949999	WBGene00020403	2907.56	0.656128	0.119126	5.50785	3.63251e-08	2.62938e-07
chrI	6951899	6953752	WBGene00020404	825.249	-0.0576778	0.125082	-0.461119	0.644713	0.736675
chrI	6545609	6546593	WBGene00020411	298.098	-1.09604	0.183304	-5.97935	2.24034e-09	1.99093e-08
chrI	6529157	6529599	WBGene00020416	147.898	-0.820584	0.232443	-3.53026	0.000415156	0.001638
chrI	6546614	6548175	WBGene00020419	627.731	-0.479926	0.130867	-3.66729	0.000245134	0.00101172
chrIII	951368	952264	WBGene00020451	778.44	0.91134	0.116407	7.8289	4.92159e-15	6.7609e-14
chrII	4458262	4459904	WBGene00020461	1287.28	-0.211423	0.10299	-2.05284	0.0400877	0.0830892
chrIV	5545359	5548459	WBGene00020463	1252.21	0.0126609	0.103272	0.122597	0.902426	0.932478
chrI	3741955	3742646	WBGene00020466	399.88	-0.401183	0.145069	-2.76546	0.0056842	0.0157783
chrII	6737403	6741482	WBGene00020498	2006.75	0.254378	0.0969222	2.62456	0.00867622	0.0228946
chrIII	634892	635667	WBGene00020565	1158.76	0.435729	0.129361	3.36831	0.000756302	0.00272674
chrV	4890928	4891422	WBGene00020588	304.925	-0.0244667	0.181676	-0.134672	0.892871	0.923795
chrI	3932709	3934813	WBGene00020652	1048.84	-0.138234	0.111713	-1.2374	0.215937	0.31899
chrI	3931329	3931552	WBGene00020653	373.449	0.229642	0.157904	1.45432	0.145858	0.235021
chrIV	6904449	6905546	WBGene00020684	1045.53	-0.135315	0.118921	-1.13785	0.255181	0.364379
chrIV	6900018	6900056	WBGene00020685	12.8107	-0.959364	0.696544	-1.37732	0.168413	0.262183
chrIV	6917110	6918954	WBGene00020687	880.61	-0.365918	0.123237	-2.96922	0.00298553	0.00900443
chrV	3587138	3589015	WBGene00020695	907.548	0.580329	0.127651	4.54622	5.46182e-06	3.14347e-05
chrI	6441636	6445965	WBGene00020742	1663.59	-1.68507	0.139137	-12.1109	9.24542e-34	2.80643e-32
chrII	6246247	6246257	WBGene00020783	16.0359	0.519175	0.615472	0.843539	0.398927	0.517423
chrIII	6467881	6471510	WBGene00020819	1933.47	-0.157043	0.101757	-1.54331	0.122755	0.204085
chrII	530848	532684	WBGene00020834	899.933	0.0482163	0.111804	0.431258	0.666281	0.752564
chrII	523093	525983	WBGene00020837	1232.35	-0.335045	0.117316	-2.85591	0.00429134	0.012368
chrI	6107808	6109179	WBGene00020843	645.232	0.209426	0.121486	1.72386	0.0847325	0.152163
chrX	3573050	3573062	WBGene00020845	4.35394	-1.31598	1.18715	-1.10852	0.267636	0.378524
chrV	2279325	2281387	WBGene00020853	1156.16	0.0711005	0.113402	0.626977	0.530674	0.646063
chrII	6486598	6488861	WBGene00020895	847.009	-0.0969274	0.129652	-0.747599	0.454702	0.573943
chrII	6491468	6491493	WBGene00020899	24.4247	0.170882	0.483062	0.353747	0.723529	0.795615
chrV	6497609	6498484	WBGene00020910	429.511	-0.456285	0.147309	-3.09746	0.00195187	0.00627935
chrX	5675245	5679725	WBGene00020919	2126.7	-0.173025	0.112185	-1.54232	0.122997	0.204307
chrX	5680348	5684241	WBGene00020920	2249.64	-0.1147	0.10176	-1.12716	0.259675	0.369673
chrI	6745990	6752531	WBGene00020935	5496.59	0.104896	0.0948796	1.10557	0.268914	0.379666
chrV	6703556	6704573	WBGene00020948	431.831	-0.453821	0.147431	-3.07819	0.00208259	0.00659837
chrV	2673485	2674026	WBGene00020953	303.806	-0.120169	0.162985	-0.737298	0.460941	0.580262
chrV	126999	127534	WBGene00021000	1247.13	0.690248	0.113429	6.08531	1.16266e-09	1.0622e-08
chrIV	506736	518957	WBGene00021012	6582.47	-1.34211	0.0966387	-13.8879	7.49717e-44	3.35945e-42
chrI	4962950	4964745	WBGene00021014	1431.94	-0.0994555	0.108108	-0.919965	0.357591	0.475609
chrI	4959895	4961525	WBGene00021015	891.774	-0.0630464	0.130447	-0.483311	0.628875	0.723699
chrI	462494	462651	WBGene00021026	79.6108	0.299803	0.276903	1.0827	0.278941	0.391475
chrI	3364026	3365357	WBGene00021034	465.612	-0.238122	0.134106	-1.77562	0.075796	0.139305
chrI	3367639	3368050	WBGene00021035	171.364	-0.370153	0.211398	-1.75098	0.079949	0.145657
chrI	3369284	3371444	WBGene00021038	1480.19	-0.162622	0.12321	-1.31988	0.186877	0.284548
chrX	1435597	1435916	WBGene00021045	128.447	-0.350048	0.242385	-1.44418	0.148688	0.23799
chrII	4468668	4471038	WBGene00021057	1482.3	0.283397	0.111965	2.53112	0.01137	0.029153
chrII	480721	483886	WBGene00021074	1587.03	0.950701	0.102076	9.31363	1.23535e-20	2.23551e-19
chrII	476721	478063	WBGene00021076	1389.89	0.0946109	0.104253	0.907515	0.364135	0.480913
chrIV	3311775	3313180	WBGene00021082	1250.75	0.0223253	0.114002	0.195833	0.844741	0.888391
chrIV	3301291	3301300	WBGene00021086	6.61721	-1.93433	1.07175	-1.80483	0.0711011	0.131816
chrIV	3292619	3294633	WBGene00021089	1377.29	0.454206	0.131095	3.46471	0.000530798	0.00200999
chrII	577838	580093	WBGene00021097	1109.93	0.476667	0.114516	4.16245	3.14847e-05	0.000155932
chrII	1124033	1127791	WBGene00021103	2357.59	0.271714	0.103877	2.61573	0.00890358	0.0233703
chrII	468373	469975	WBGene00021133	686.45	0.266477	0.161716	1.64781	0.099392	0.172355
chrII	3551150	3553437	WBGene00021148	1257.16	0.203444	0.104453	1.94771	0.0514497	0.102681
chrII	3554223	3554616	WBGene00021149	342.857	0.573035	0.161051	3.5581	0.000373541	0.00148313
chrIV	5354987	5356539	WBGene00021155	1234.67	-0.778495	0.110898	-7.01994	2.2196e-12	2.57857e-11
chrII	3934952	3936008	WBGene00021191	1038.17	0.462079	0.116278	3.97393	7.06973e-05	0.000323728
chrII	3932177	3933240	WBGene00021192	518.591	-0.182759	0.149912	-1.21911	0.222804	0.327336
chrIV	4765247	4767839	WBGene00021198	1279.69	-0.260113	0.111519	-2.33247	0.0196762	0.0461672
chrIV	4761548	4762856	WBGene00021200	1099.38	0.381843	0.107776	3.54294	0.000395687	0.00156446
chrIV	4752618	4753163	WBGene00021201	392.086	0.01689	0.150267	0.1124	0.910506	0.93689
chrIV	4754697	4755657	WBGene00021204	738.651	0.0765789	0.12799	0.598318	0.549628	0.661804
chrI	680907	683472	WBGene00021215	947.314	-0.294023	0.129425	-2.27176	0.0231007	0.0525082
chrV	2375042	2379005	WBGene00021227	1742.95	0.147314	0.285854	0.515347	0.60631	0.706111
chrIII	1606828	1613533	WBGene00021247	3319.61	-0.0532077	0.0955084	-0.557099	0.57746	0.685665
chrI	2622456	2623186	WBGene00021269	400.323	0.468527	0.151601	3.09054	0.00199795	0.00639481
chrI	2618059	2620425	WBGene00021271	1424.82	-0.00220087	0.121188	-0.0181607	0.985511	0.991727
chrIV	4391347	4393403	WBGene00021282	1218.48	-0.00326082	0.11037	-0.0295445	0.97643	0.984803
chrV	1913451	1913470	WBGene00021302	10.7236	-0.481549	0.738114	-0.652405	0.51414	0.631188
chrI	1034942	1040862	WBGene00021329	3200.01	0.125183	0.321392	0.389503	0.696904	0.775464
chrI	1050920	1053326	WBGene00021333	992.823	0.228764	0.117093	1.95369	0.0507379	0.101368
chrIII	1026915	1027915	WBGene00021340	898.949	-0.0663695	0.128731	-0.515568	0.606156	0.706111
chrI	2061666	2063577	WBGene00021346	1178.61	0.810479	0.118725	6.82652	8.69979e-12	9.47335e-11
chrI	2065408	2065481	WBGene00021348	47.0576	0.49617	0.395603	1.25421	0.209765	0.311831
chrI	2066226	2069049	WBGene00021349	1730.58	0.264119	0.0987102	2.6757	0.00745729	0.0200781
chrI	2069680	2070107	WBGene00021350	216.469	-0.0463445	0.201898	-0.229544	0.818446	0.870235
chrIV	3699000	3699722	WBGene00021358	548.133	-0.107126	0.147629	-0.725643	0.468058	0.58649
chrIV	3695404	3698436	WBGene00021359	1581.5	-2.17085	0.262609	-8.26646	1.3799e-16	2.09434e-15
chrIV	3726611	3735495	WBGene00021365	3672.14	0.205156	0.120868	1.69735	0.0896306	0.158981
chrIV	3579436	3580992	WBGene00021374	854.345	0.595331	0.116916	5.09196	3.54373e-07	2.33192e-06
chrIV	3578914	3579531	WBGene00021375	314.662	0.297162	0.163926	1.81278	0.0698658	0.130186
chrIV	3598655	3598799	WBGene00021378	254.282	0.60359	0.191306	3.15511	0.00160437	0.00526949
chrIV	3599496	3599664	WBGene00021379	370.183	0.655431	0.164898	3.97478	7.04457e-05	0.000323363
chrV	6096527	6096903	WBGene00021392	236.548	0.526	0.176685	2.97704	0.00291042	0.00882032
chrIV	2391320	2396263	WBGene00021419	2782.62	-0.509131	0.105138	-4.84252	1.28202e-06	7.91068e-06
chrIV	2389944	2390386	WBGene00021420	278.805	0.964488	0.162525	5.93441	2.94903e-09	2.56948e-08
chrIII	1778301	1778309	WBGene00021441	30.7597	1.07768	0.487673	2.20985	0.0271157	0.0598904
chrIII	1772566	1777108	WBGene00021442	2484.9	0.124075	0.320684	0.386908	0.698824	0.775464
chrIII	1859412	1859569	WBGene00021445	448.851	0.831349	0.159194	5.22224	1.76767e-07	1.21415e-06
chrII	676102	678347	WBGene00021457	1011.46	0.396671	0.13171	3.0117	0.00259786	0.00800192
chrI	2280334	2281516	WBGene00021458	700.18	0.0285825	0.125649	0.227479	0.820051	0.870957
chrI	2402731	2409987	WBGene00021460	4017.27	-0.368901	0.0887143	-4.1583	3.20624e-05	0.000158377
chrI	2316806	2318305	WBGene00021465	1490.28	0.0988215	0.145968	0.677009	0.4984	0.617098
chrI	2307901	2308975	WBGene00021467	615.349	0.52742	0.143138	3.6847	0.000228969	0.000951335
chrI	2297279	2303893	WBGene00021470	2879.09	-1.78425	0.116377	-15.3316	4.70117e-53	2.60224e-51
chrI	2312995	2313008	WBGene00021475	71.5341	0.775784	0.332726	2.3316	0.0197218	0.0461672
chrI	2309475	2312129	WBGene00021476	1636.61	0.315138	0.111047	2.83789	0.00454126	0.0129691
chrV	3767703	3767734	WBGene00021478	8.92063	-0.289609	0.786104	-0.368411	0.712567	0.787464
chrIV	1660611	1669707	WBGene00021512	4064.23	-0.0708445	0.0916431	-0.773048	0.439494	0.558927
chrIII	6148644	6149047	WBGene00021532	178.604	-0.161586	0.201465	-0.802057	0.42252	0.543031
chrIV	7082013	7082266	WBGene00021543	78.1567	-0.224644	0.306213	-0.733621	0.46318	0.582112
chrIV	7082219	7083216	WBGene00021544	512.248	-0.159359	0.150645	-1.05784	0.290127	0.40386
chrI	3338866	3340218	WBGene00021547	676.825	0.248783	0.134717	1.84671	0.0647898	0.122547
chrI	3264236	3266262	WBGene00021552	1060.93	0.940716	0.112553	8.35799	6.37958e-17	9.76127e-16
chrV	4176381	4181357	WBGene00021555	3791.9	0.895451	0.0955737	9.36922	7.30693e-21	1.3482e-19
chrV	4160882	4160889	WBGene00021557	10.8928	-0.657659	0.792416	-0.829943	0.406571	0.525527
chrV	4166795	4169337	WBGene00021559	1080.58	-0.0946828	0.131742	-0.718697	0.472327	0.590252
chrV	4170119	4175140	WBGene00021560	4529.57	0.394056	0.100981	3.90229	9.52855e-05	0.000424946
chrII	869313	871699	WBGene00021576	1400.42	-0.297866	0.112561	-2.64625	0.00813884	0.0216959
chrII	15230842	15232803	WBGene00021596	1323.06	1.25724	0.126987	9.90057	4.13911e-23	8.1998e-22
chrI	3601790	3602908	WBGene00021633	627.998	0.414939	0.124935	3.32124	0.000896191	0.00316441
chrI	3479828	3481439	WBGene00021638	771.124	0.361264	0.133586	2.70434	0.00684393	0.0186401
chrI	3439369	3441688	WBGene00021639	234.472	0.50813	0.181447	2.80044	0.00510333	0.0143995
chrI	3462269	3467687	WBGene00021640	4470.23	0.450137	0.0979364	4.59622	4.30228e-06	2.52239e-05
chrI	3604521	3605244	WBGene00021648	457.276	-0.305374	0.134659	-2.26776	0.0233436	0.052931
chrI	3606410	3607845	WBGene00021649	947.367	0.136524	0.138126	0.988406	0.322954	0.43758
chrI	3523971	3524090	WBGene00021653	42.9106	-0.710386	0.388248	-1.82972	0.0672915	0.126013
chrIV	1965980	1969650	WBGene00021655	1620.12	-0.20728	0.109542	-1.89224	0.0584592	0.11319
chrI	347968	348357	WBGene00021658	731.857	0.739232	0.144372	5.12033	3.05003e-07	2.02118e-06
chrI	343068	347924	WBGene00021661	3011.29	-0.0247756	0.107624	-0.230204	0.817933	0.870181
chrI	216527	216996	WBGene00021662	462.48	0.0717459	0.153448	0.467559	0.6401	0.732875
chrI	209780	211732	WBGene00021666	1023.14	-0.22408	0.122565	-1.82826	0.0675107	0.126297
chrI	252617	254277	WBGene00021667	1125.77	-0.166629	0.114819	-1.45123	0.146715	0.235799
chrI	93523	94884	WBGene00021676	759.193	0.411246	0.123917	3.31872	0.000904304	0.00318112
chrI	96543	107723	WBGene00021681	4907.72	0.0952434	0.105066	0.906509	0.364666	0.48094
chrI	91903	92877	WBGene00021682	641.548	0.614523	0.149533	4.1096	3.96343e-05	0.000193745
chrI	1158070	1162939	WBGene00021687	2048.68	0.411225	0.0954332	4.30903	1.63971e-05	8.61993e-05
chrIII	2152467	2197908	WBGene00021697	38102.4	0.0834962	0.102249	0.816598	0.414158	0.533867
chrIII	2112301	2112427	WBGene00021701	108.391	-0.127261	0.249934	-0.509179	0.610627	0.709821
chrIII	2158621	2159842	WBGene00021705	0	NA	NA	NA	NA	NA
chrV	1196817	1207792	WBGene00021736	4795.29	0.211888	0.0917333	2.30983	0.0208976	0.0484351
chrIII	236343	254067	WBGene00021754	7380.89	0.479162	0.270416	1.77195	0.0764036	0.140148
chrIII	230928	235121	WBGene00021755	2616.71	0.103909	0.0937493	1.10837	0.267702	0.378524
chrI	1978492	1983412	WBGene00021763	2064.76	0.567803	0.101959	5.56893	2.56302e-08	1.90656e-07
chrII	1438989	1439697	WBGene00021781	825.885	-0.162277	0.139658	-1.16196	0.245253	0.353691
chrII	1403068	1403215	WBGene00021785	209.53	0.662749	0.197136	3.36188	0.000774137	0.0027751
chrII	4322162	4322616	WBGene00021794	677.179	0.0760195	0.142452	0.533649	0.593584	0.696028
chrII	4321335	4321654	WBGene00021795	341.778	-0.268494	0.155821	-1.72309	0.0848714	0.152267
chrIII	3233601	3241263	WBGene00021799	2909.05	-0.234586	0.100466	-2.33497	0.019545	0.0459796
chrI	3193527	3198338	WBGene00021832	2713.16	0.310111	0.100369	3.08971	0.00200353	0.00640179
chrIII	2326920	2329144	WBGene00021866	1620.25	-0.0426279	0.102958	-0.414033	0.67885	0.761222
chrIII	2329576	2330683	WBGene00021867	1557.54	0.337401	0.0989435	3.41004	0.000649542	0.00239225
chrIV	2887551	2889021	WBGene00021871	605.044	-0.557844	0.133793	-4.16945	3.05332e-05	0.000152423
chrIV	2800438	2800956	WBGene00021875	408.302	-0.322532	0.159353	-2.02401	0.042969	0.0881872
chrIV	2893818	2894230	WBGene00021884	158.794	0.483934	0.217444	2.22556	0.026044	0.0578004
chrIV	2919825	2921751	WBGene00021887	792.384	-0.0301108	0.121883	-0.247048	0.804871	0.858226
chrIV	2998876	2998985	WBGene00021891	83.2449	0.88197	0.31934	2.76185	0.00574741	0.0159302
chrIV	2804088	2804786	WBGene00021894	247.237	0.0710327	0.182695	0.388805	0.697421	0.775464
chrIV	1057389	1057619	WBGene00021920	118.527	0.423554	0.226767	1.86779	0.0617909	0.117942
chrIV	1055022	1055813	WBGene00021930	1457.58	0.0252054	0.119874	0.210267	0.833459	0.881736
chrIV	830390	831396	WBGene00021942	749.706	0.209328	0.129009	1.62258	0.104679	0.179096
chrIV	835032	841626	WBGene00021943	3474.89	0.155686	0.100465	1.54966	0.121224	0.202076
chrI	637303	637852	WBGene00022027	294.91	0.545775	0.168713	3.23493	0.0012167	0.00414388
chrI	645625	646742	WBGene00022030	384.386	-0.326315	0.173412	-1.88173	0.0598726	0.115097
chrI	506968	509056	WBGene00022034	863.805	0.13456	0.126839	1.06088	0.288746	0.402236
chrI	502931	505750	WBGene00022036	1332.41	0.26641	0.124109	2.14659	0.031826	0.0688466
chrI	520108	521054	WBGene00022038	392.034	0.125417	0.153898	0.81494	0.415107	0.534723
chrI	508849	510551	WBGene00022039	710.962	0.260443	0.129006	2.01884	0.0435036	0.0889932
chrI	536290	536670	WBGene00022042	287.591	0.711429	0.177906	3.9989	6.36376e-05	0.000295718
chrI	534954	535344	WBGene00022043	722.567	0.930854	0.134176	6.93757	3.989e-12	4.54988e-11
chrIV	359203	375562	WBGene00022048	7402.5	0.199627	0.0858866	2.32431	0.0201091	0.0469545
chrIV	3054229	3062034	WBGene00022067	3684.35	0.269795	0.0914671	2.94964	0.00318145	0.00951906
chrIV	3062523	3062866	WBGene00022070	231.069	-0.47044	0.188359	-2.49757	0.0125048	0.031547
chrIV	2641809	2642113	WBGene00022075	197.481	0.777436	0.189115	4.11091	3.94101e-05	0.000193151
chrIV	2612431	2612561	WBGene00022099	60.2053	0.564806	0.297608	1.89782	0.0577199	0.112202
chrIV	2610907	2612430	WBGene00022101	1584.52	0.713241	0.109846	6.49309	8.40909e-11	8.32943e-10
chrI	2925711	2928134	WBGene00022107	1546.92	0.818293	0.119872	6.82638	8.70823e-12	9.47335e-11
chrI	2915675	2918806	WBGene00022108	0	NA	NA	NA	NA	NA
chrI	2904095	2907751	WBGene00022110	3059.74	0.832238	0.104052	7.99826	1.2619e-15	1.85539e-14
chrI	2879077	2880929	WBGene00022113	1604.08	0.141894	0.107862	1.31551	0.188339	0.285859
chrI	2870607	2874789	WBGene00022117	2219.66	0.814371	0.096545	8.43514	3.30814e-17	5.18827e-16
chrI	2928894	2929687	WBGene00022122	487.386	0.860913	0.146035	5.89523	3.74154e-09	3.19614e-08
chrI	2775411	2775421	WBGene00022125	10.5441	0.19318	0.710397	0.271932	0.785674	0.845903
chrI	2776369	2778226	WBGene00022131	1377.71	0.427755	0.105511	4.05412	5.03224e-05	0.000240059
chrI	1823946	1825966	WBGene00022141	1250.75	-0.575206	0.119982	-4.7941	1.63409e-06	9.95262e-06
chrI	1797434	1798222	WBGene00022162	408	-0.0406339	0.187575	-0.216627	0.828499	0.878442
chrIII	2781538	2782817	WBGene00022171	904.259	0.773995	0.13132	5.89395	3.77068e-09	3.19658e-08
chrIII	2726579	2731670	WBGene00022172	2603.36	0.0924658	0.104457	0.885204	0.376046	0.492498
chrIII	2608516	2618856	WBGene00022195	5050.92	-0.0200836	0.102584	-0.195776	0.844785	0.888391
chrX	42727	46424	WBGene00022203	3163.51	-0.201776	0.106455	-1.89541	0.0580381	0.112606
chrX	48265	48733	WBGene00022221	515.48	-0.124764	0.134663	-0.926489	0.354192	0.472089
chrIV	6324478	6326421	WBGene00022235	1042.62	0.0956714	0.124073	0.771092	0.440652	0.559153
chrIV	6342470	6342476	WBGene00022237	8.10043	-0.338544	0.969861	-0.349064	0.727041	0.798303
chrIV	6416144	6416153	WBGene00022243	13.7869	-0.264785	0.672146	-0.39394	0.693625	0.772885
chrIV	6417695	6418578	WBGene00022244	663.428	-0.259478	0.127822	-2.02999	0.0423578	0.0872182
chrIV	6322447	6323562	WBGene00022250	757.921	0.622714	0.120978	5.14735	2.6419e-07	1.76314e-06
chrIV	6422088	6423489	WBGene00022257	1405.18	-0.181931	0.13356	-1.36216	0.173146	0.268269
chrV	3195407	3196382	WBGene00022258	395.78	0.268023	0.157096	1.70611	0.0879874	0.156663
chrI	2483702	2483705	WBGene00022282	7.07278	-0.652601	0.921015	-0.708567	0.478593	0.596104
chrV	1373119	1382754	WBGene00022286	6010.44	-2.78371	0.112584	-24.7256	5.67182e-135	2.66859e-132
chrIV	1974201	1975677	WBGene00022297	712.623	0.875055	0.131129	6.67322	2.50246e-11	2.60201e-10
chrIV	1970733	1971871	WBGene00022298	829.5	-0.402006	0.130175	-3.08819	0.00201379	0.00642364
chrX	9184662	9190717	WBGene00022316	4186.03	-1.39286	0.48008	-2.90132	0.00371597	0.0108763
chrX	9182939	9182947	WBGene00022317	4.76804	-2.69651	1.38655	-1.94476	0.0518036	0.103225
chrIII	1459035	1466732	WBGene00022334	4054.76	0.286784	0.0877595	3.26784	0.00108373	0.00374921
chrIII	1439331	1443190	WBGene00022335	2087.1	-0.0993743	0.104308	-0.952697	0.340744	0.456752
chrIII	1359253	1359269	WBGene00022342	4.87387	-1.11497	1.15213	-0.967746	0.333171	0.448839
chrIII	1419866	1426726	WBGene00022348	4611.67	0.388788	0.123154	3.15694	0.00159436	0.00524579
chrIII	1447494	1455270	WBGene00022349	5441.12	-0.0147068	0.0889058	-0.16542	0.868614	0.904666
chrIII	1483621	1494830	WBGene00022351	5015.6	0.419375	0.121791	3.44339	0.00057446	0.00216227
chrIV	2673097	2674515	WBGene00022377	679.571	0.18159	0.135091	1.3442	0.178883	0.275723
chrI	889770	894605	WBGene00022390	2534.55	0.0576435	0.106669	0.540393	0.588926	0.693803
chrV	8008027	8009943	WBGene00022399	1758.42	-0.0779984	0.133402	-0.584686	0.558759	0.669373
chrII	2920209	2920904	WBGene00022452	1147.31	0.63766	0.14733	4.3281	1.504e-05	7.99586e-05
chrI	5130139	5131065	WBGene00022457	514.793	0.547426	0.139971	3.911	9.19146e-05	0.000413836
chrI	5110918	5113252	WBGene00022462	1633.17	-0.060699	0.107885	-0.562629	0.573687	0.683342
chrIII	1208603	1213650	WBGene00022488	1707.05	-0.266282	0.115748	-2.30053	0.0214183	0.0494593
chrX	1923722	1923738	WBGene00022509	5.95799	-2.22701	1.12792	-1.97444	0.0483314	0.0974554
chrIII	5203712	5206411	WBGene00022531	1303.55	0.347352	0.103824	3.34558	0.000821111	0.00291674
chrIII	5207566	5209057	WBGene00022534	946.244	0.799572	0.117425	6.80924	9.81184e-12	1.05519e-10
chrII	1653774	1654232	WBGene00022561	164.071	-0.821618	0.233926	-3.51229	0.000444255	0.00173103
chrII	1660473	1660488	WBGene00022563	21.7714	0.504036	0.486678	1.03567	0.300358	0.414728
chrIII	8333662	8333733	WBGene00022581	35.8877	0.181928	0.405686	0.448446	0.653832	0.744411
chrI	6368769	6369596	WBGene00022586	616.259	-0.231375	0.139808	-1.65494	0.0979357	0.170979
chrIII	5270760	5271035	WBGene00022596	0	NA	NA	NA	NA	NA
chrIII	5268308	5268581	WBGene00022597	150.173	0.0765128	0.218935	0.349478	0.726731	0.798303
chrIII	5268681	5272971	WBGene00022598	2469.74	-0.00917576	0.10101	-0.0908405	0.927619	0.951247
chrII	5509031	5513275	WBGene00022673	1717.6	0.128495	0.100541	1.27803	0.201238	0.301057
chrIV	4508498	4510820	WBGene00022677	995.667	0.0622652	0.11639	0.534971	0.59267	0.695643
chrIII	6006343	6008584	WBGene00022694	810.721	-0.348959	0.123943	-2.81549	0.00487034	0.013825
chrIII	7083683	7084588	WBGene00022737	444.348	0.190498	0.14247	1.33711	0.181185	0.27836
chrI	6090014	6090419	WBGene00022752	356.532	-0.0433256	0.164519	-0.263347	0.792283	0.850504
chrII	4946524	4948070	WBGene00022759	1416.95	0.668862	0.108247	6.17905	6.44883e-10	6.00827e-09
chrII	4938503	4938602	WBGene00022761	47.5655	-0.289191	0.362355	-0.798088	0.424819	0.545328
chrIV	5398338	5398591	WBGene00022772	192.71	-0.433334	0.203817	-2.12609	0.0334954	0.0715531
chrIV	5392411	5393572	WBGene00022775	818.916	-0.182441	0.120877	-1.50931	0.13122	0.215494
chrIII	7766388	7767015	WBGene00022795	383.591	0.866432	0.152455	5.68322	1.32186e-08	1.04968e-07
chrIII	7892755	7894625	WBGene00022798	795.858	0.379346	0.12259	3.09443	0.00197189	0.00633294
chrX	3348620	3348642	WBGene00022826	8.32006	-1.43382	0.882085	-1.62549	0.104058	0.178358
chrI	4383064	4385218	WBGene00022830	1835.41	0.429565	0.105236	4.08192	4.46658e-05	0.000215541
chrII	7038791	7041685	WBGene00022854	1335.76	-0.409202	0.117497	-3.48266	0.000496458	0.00189905
chrII	5827586	5828086	WBGene00022881	277.07	0.484235	0.179778	2.69352	0.00707009	0.0191177
chrII	5836776	5838053	WBGene00022883	912.397	0.685807	0.116562	5.8836	4.01427e-09	3.38783e-08
chrII	5838662	5838914	WBGene00022885	146.351	0.840201	0.214676	3.9138	9.08539e-05	0.000410041
chrI	2634331	2634542	WBGene00023172	179.692	0.770149	0.253683	3.03586	0.00239847	0.00747338
chrIII	4242671	4243061	WBGene00023422	207.742	0.183859	0.219597	0.837259	0.402447	0.52127
chrIII	13641794	13641827	WBGene00023450	52.8534	-0.252374	0.338924	-0.744633	0.456493	0.575269
chrIV	3504943	3506115	WBGene00023462	568.183	0.346733	0.129802	2.67124	0.00755711	0.0203178
chrV	20580045	20580678	WBGene00023504	743.273	0.719448	0.159259	4.51747	6.25831e-06	3.55835e-05
chrII	7614040	7614434	WBGene00043050	255.795	0.466145	0.164997	2.82518	0.00472535	0.0134744
chrIII	5004819	5006481	WBGene00043060	710.973	0.0215449	0.118884	0.181227	0.856189	0.896305
chrIV	7562219	7563224	WBGene00043068	1734.62	0.21137	0.114537	1.84543	0.0649753	0.122562
chrI	7098980	7098997	WBGene00043279	42.9633	0.074684	0.370591	0.201527	0.840287	0.885949
chrV	6788451	6788460	WBGene00043952	25.9664	0.374053	0.471079	0.794034	0.427176	0.547274
chrII	6516858	6518380	WBGene00043984	87.7332	-0.766271	0.289039	-2.6511	0.00802303	0.0214479
chrIII	10895019	10895732	WBGene00043996	738.912	0.0790893	0.131154	0.603026	0.546491	0.65887
chrIV	8513704	8513916	WBGene00044001	96.184	-2.42734	0.31539	-7.6963	1.4006e-14	1.86946e-13
chrII	11999759	12001422	WBGene00044030	513.528	-1.12895	0.144158	-7.83133	4.82722e-15	6.68002e-14
chrI	13423993	13424648	WBGene00044066	276.351	-0.0302285	0.172232	-0.17551	0.860679	0.899203
chrIV	17285732	17286954	WBGene00044067	711.377	-0.157116	0.131162	-1.19788	0.230964	0.336175
chrIV	13099477	13099859	WBGene00044083	234.99	0.760984	0.209122	3.63895	0.00027375	0.0011211
chrV	16299468	16299862	WBGene00044106	259.267	0.712036	0.184654	3.85605	0.000115235	0.000504355
chrI	8730904	8731625	WBGene00044120	294.312	0.144309	0.165458	0.872177	0.383112	0.500012
chrX	14479877	14480256	WBGene00044147	375.546	0.16777	0.191703	0.875152	0.381491	0.498242
chrII	11120881	11121400	WBGene00044160	237.014	-0.30479	0.168584	-1.80795	0.0706148	0.131062
chrIII	3841094	3841154	WBGene00044167	22.6596	0.00316816	0.532797	0.00594628	0.995256	0.996314
chrV	16211451	16211454	WBGene00044184	2.35301	-1.58514	1.54422	-1.0265	0.304657	0.420356
chrV	15577568	15577905	WBGene00044188	181.26	0.813144	0.195208	4.16552	3.10638e-05	0.000154662
chrV	15445415	15445420	WBGene00044206	3.55184	-1.17861	1.27561	-0.923955	0.35551	0.473175
chrIII	3988558	3988575	WBGene00044230	6.09138	-0.125071	1.03831	-0.120456	0.904122	0.932871
chrII	10565390	10565401	WBGene00044235	7.61151	-0.510606	0.962684	-0.530398	0.595836	0.698086
chrI	9419972	9420313	WBGene00044236	174.816	0.233288	0.201408	1.15829	0.246747	0.3553
chrIV	8787458	8787557	WBGene00044239	56.7148	-0.147629	0.348501	-0.423612	0.671849	0.756232
chrIV	17264296	17264314	WBGene00044244	9.53686	0.42917	0.827947	0.518355	0.604211	0.704538
chrI	9249541	9249988	WBGene00044247	459.908	0.351093	0.145091	2.41981	0.0155287	0.0374681
chrIV	14773597	14774134	WBGene00044258	841.526	0.0807894	0.170422	0.474054	0.635461	0.72923
chrI	5744647	5745617	WBGene00044305	433.425	0.219517	0.148096	1.48226	0.138271	0.225113
chrIII	6870795	6871171	WBGene00044312	260.516	0.808538	0.176667	4.57661	4.72568e-06	2.75348e-05
chrII	6751623	6751627	WBGene00044317	4.14187	-0.943378	1.19383	-0.790214	0.429403	0.549752
chrII	12461140	12461471	WBGene00044322	159.866	-0.320527	0.252165	-1.2711	0.203693	0.303524
chrII	12460271	12460551	WBGene00044323	295.487	-0.0198978	0.174816	-0.113821	0.909379	0.936243
chrIII	7859478	7859512	WBGene00044324	19.5201	0.149912	0.566786	0.264495	0.791399	0.850152
chrIII	1495433	1495527	WBGene00044341	170.098	0.540588	0.213696	2.52971	0.0114157	0.0292305
chrV	1822078	1823095	WBGene00044344	483.951	0.715783	0.141441	5.06063	4.17869e-07	2.69325e-06
chrII	3206019	3206041	WBGene00044371	12.8858	-0.895972	0.702562	-1.27529	0.202206	0.302265
chrII	5004459	5004849	WBGene00044385	145.859	-0.390145	0.219019	-1.78133	0.0748579	0.13785
chrI	6004598	6007095	WBGene00044414	832.79	0.0135163	0.115863	0.116657	0.907132	0.934952
chrII	100225	100480	WBGene00044420	132.262	0.607025	0.220785	2.74939	0.00597055	0.0164508
chrI	3828738	3829308	WBGene00044423	460.902	0.35247	0.134538	2.61985	0.00879695	0.0231227
chrI	4957775	4957809	WBGene00044431	40.5788	0.572328	0.372508	1.53642	0.124436	0.206333
chrI	2049139	2049677	WBGene00044435	357.973	0.226682	0.1562	1.45123	0.146716	0.235799
chrI	3603842	3604537	WBGene00044436	480.296	0.111011	0.139725	0.794493	0.426909	0.547274
chrI	667614	673913	WBGene00044461	3107.2	-0.768385	0.138035	-5.5666	2.59759e-08	1.92467e-07
chrIV	1970236	1970245	WBGene00044466	60.8983	-0.217101	0.347927	-0.623983	0.532639	0.647144
chrIV	4196172	4196195	WBGene00044478	10.2774	-0.4182	0.72539	-0.576518	0.564265	0.674252
chrIV	2918940	2919780	WBGene00044493	545.683	0.284094	0.133375	2.13004	0.033168	0.071015
chrIV	5483460	5483622	WBGene00044499	83.8702	-0.00498212	0.293521	-0.0169736	0.986458	0.991727
chrV	1957916	1957932	WBGene00044518	3.83422	-1.52374	1.2916	-1.17973	0.238108	0.344741
chrV	5130817	5131538	WBGene00044536	520.579	0.378849	0.153141	2.47386	0.013366	0.0331858
chrIII	8432468	8434674	WBGene00044588	922.016	0.145232	0.134409	1.08053	0.279907	0.392245
chrI	6627044	6627414	WBGene00044610	398.031	1.99494	0.170964	11.6688	1.83966e-31	4.94606e-30
chrIII	5023763	5024064	WBGene00044648	164.433	0.737489	0.198933	3.70723	0.000209539	0.000880253
chrII	4774881	4774883	WBGene00044663	6.63458	-0.331939	0.961824	-0.345115	0.730008	0.800627
chrII	5011522	5011578	WBGene00044665	18.5053	-0.854832	0.586235	-1.45817	0.144793	0.233705
chrI	9478469	9478591	WBGene00044680	35.4592	-1.01819	0.431069	-2.36202	0.0181758	0.0432457
chrIV	832861	833329	WBGene00044742	253.42	0.540929	0.172093	3.14324	0.0016709	0.00544996
chrI	1832114	1832141	WBGene00044746	46.3276	0.872967	0.366346	2.3829	0.0171768	0.0410238
chrV	18129170	18130625	WBGene00044758	679.12	-0.0361449	0.142688	-0.253315	0.800025	0.855105
chrV	839920	839934	WBGene00044778	4.80572	-0.274407	1.07659	-0.254886	0.798811	0.854746
chrIV	11021016	11021438	WBGene00044784	199.833	0.57131	0.211561	2.70045	0.00692452	0.0188323
chrIII	9947787	9949844	WBGene00044903	626.096	-0.0797356	0.131991	-0.604097	0.545779	0.658856
chrI	9581785	9582083	WBGene00044987	358.432	1.67521	0.175067	9.56897	1.07979e-21	2.09502e-20
chrIV	10765940	10766067	WBGene00044991	95.4798	-0.186388	0.256866	-0.725623	0.46807	0.58649
chrIV	12076243	12076950	WBGene00045036	317.748	-0.236858	0.16557	-1.43057	0.152555	0.24249
chrI	4589379	4589399	WBGene00045048	0	NA	NA	NA	NA	NA
chrI	1337511	1338216	WBGene00045052	537.885	-0.325133	0.151449	-2.14681	0.0318083	0.0688466
chrI	1339248	1339773	WBGene00045053	651.044	0.577085	0.13047	4.42314	9.72787e-06	5.36887e-05
chrIV	13649835	13649838	WBGene00045069	3.26927	-1.7599	1.37155	-1.28315	0.19944	0.299319
chrIV	9195323	9196062	WBGene00045078	377.574	0.646025	0.154108	4.19203	2.76465e-05	0.000139867
chrIV	8819054	8819158	WBGene00045183	40.5724	-0.978514	0.39261	-2.49233	0.0126908	0.0318878
chrI	5110074	5110654	WBGene00045212	452.261	0.141672	0.147012	0.963675	0.335209	0.450617
chrI	8661330	8663127	WBGene00045237	741.24	0.0118058	0.124347	0.0949427	0.92436	0.949588
chrIII	7966600	7968721	WBGene00045247	1034.68	0.391472	0.1165	3.36027	0.000778654	0.00278598
chrX	2578241	2578262	WBGene00045268	6.93897	-1.08494	1.00121	-1.08362	0.278532	0.391192
chrV	7416615	7416628	WBGene00045276	2.75341	-3.17107	1.85827	-1.70646	0.0879222	0.156663
chrV	16402390	16405325	WBGene00045357	2399.06	-1.32366	0.102363	-12.931	3.00916e-38	1.08908e-36
chrII	8883762	8883918	WBGene00045407	104.573	0.621725	0.236922	2.62418	0.00868583	0.0228946
chrI	9477096	9477181	WBGene00045473	31.6819	-0.628386	0.455058	-1.38089	0.167312	0.261095
chrIII	3726682	3729070	WBGene00045484	1800.53	-0.144667	0.105316	-1.37365	0.16955	0.263496
chrIV	4360452	4360657	WBGene00050916	344.37	1.10312	0.361903	3.04812	0.00230275	0.00722297
chrIII	3249345	3249496	WBGene00050917	112.756	-0.157688	0.235373	-0.669949	0.50289	0.621023
chrV	14518350	14518868	WBGene00050937	202.153	-0.214533	0.191282	-1.12156	0.262052	0.372212
chrV	10342554	10342743	WBGene00050947	182.745	0.648202	0.201833	3.21157	0.00132012	0.00447652
chrV	13840268	13840281	WBGene00077439	12.1054	-0.540019	0.75802	-0.712407	0.476213	0.593925
chrII	11533924	11533979	WBGene00077453	24.6418	0.229623	0.514182	0.44658	0.655178	0.745362
chrV	9983367	9983932	WBGene00077500	290.714	0.306845	0.158687	1.93365	0.0531556	0.104972
chrIV	2133980	2134708	WBGene00077523	457.528	-0.320245	0.141874	-2.25724	0.0239928	0.0540772
chrI	7729683	7729878	WBGene00077543	106.273	0.255332	0.25475	1.00228	0.316206	0.431858
chrI	12189520	12189718	WBGene00077559	202.593	-0.0976995	0.194813	-0.501505	0.616016	0.713002
chrI	3910780	3911971	WBGene00077599	830.049	0.950402	0.119163	7.97562	1.51618e-15	2.1782e-14
chrII	6199195	6201628	WBGene00077732	1095.47	-0.438614	0.130018	-3.37349	0.000742207	0.00268106
chrIV	9265809	9266061	WBGene00077756	95.1889	-0.361724	0.28427	-1.27246	0.203209	0.303042
chrV	10800724	10800791	WBGene00077783	27.8232	0.0797402	0.498992	0.159803	0.873037	0.906263
chrI	7820078	7820489	WBGene00086551	699.417	0.0886139	0.151329	0.585572	0.558163	0.669373
chrIII	3724221	3724480	WBGene00184990	504.828	-0.0459697	0.178339	-0.257766	0.796587	0.853746
chrIII	9835691	9838311	WBGene00185002	1212.34	-0.0949543	0.126635	-0.749826	0.45336	0.573017
chrIII	13377829	13377842	WBGene00185005	28.8901	0.949377	0.442428	2.14583	0.0318862	0.0688976
chrIII	9002053	9002136	WBGene00185006	86.2262	-0.00320135	0.267241	-0.0119792	0.990442	0.992672
chrII	14348885	14348906	WBGene00185067	21.3337	-0.0238015	0.522331	-0.0455679	0.963655	0.97667
chrI	5515150	5516025	WBGene00185086	525.168	-0.13732	0.140044	-0.980554	0.326813	0.441221
chrIV	805601	806236	WBGene00185088	643.15	0.234922	0.144484	1.62593	0.103964	0.178358
chrII	4231884	4234620	WBGene00185089	1203.15	-0.325853	0.1252	-2.60265	0.00925056	0.0241464
chrI	94827	94867	WBGene00189949	0	NA	NA	NA	NA	NA
chrIII	5189225	5190175	WBGene00189952	516.639	0.720676	0.141972	5.07619	3.85088e-07	2.51223e-06
chrX	2382080	2382335	WBGene00194641	167.097	-0.073068	0.200943	-0.363625	0.716138	0.789846
chrIV	16506580	16506732	WBGene00194647	78.3241	-0.41758	0.29116	-1.43419	0.151518	0.241291
chrIV	14783143	14783342	WBGene00194649	97.3943	-0.0334518	0.248063	-0.134852	0.892729	0.923795
chrIV	8783270	8784754	WBGene00194651	724.974	0.250141	0.133419	1.87486	0.0608125	0.116666
chrX	8108593	8109210	WBGene00194670	291.287	-0.0559647	0.166593	-0.335937	0.736918	0.805389
chrV	17154642	17154930	WBGene00194682	124.483	-1.3336	0.285048	-4.67851	2.88973e-06	1.732e-05
chrIII	9545619	9545897	WBGene00194691	337.829	0.713706	0.158618	4.49954	6.81016e-06	3.86046e-05
chrV	14521204	14522114	WBGene00194706	384.921	-0.299476	0.16227	-1.84555	0.0649581	0.122562
chrV	14519370	14520600	WBGene00194707	539.242	-0.17521	0.135898	-1.28928	0.197302	0.29651
chrV	15426665	15426970	WBGene00194708	90.8868	-1.38034	0.368026	-3.75066	0.000176369	0.000750965
chrIII	10085902	10086064	WBGene00194725	91.1439	0.184526	0.275357	0.670132	0.502774	0.621023
chrIII	7188856	7188971	WBGene00194742	89.2052	-0.0632664	0.273748	-0.231112	0.817228	0.869922
chrIII	2944083	2945730	WBGene00194747	2056.91	-0.27239	0.100122	-2.72058	0.00651676	0.0178523
chrV	14482786	14482836	WBGene00194788	17.6572	-0.59498	0.619363	-0.960631	0.336738	0.452349
chrIII	13503312	13503578	WBGene00194852	236.754	-0.111934	0.172368	-0.649386	0.516089	0.631963
chrII	14411594	14412218	WBGene00194892	490.697	-0.130284	0.132847	-0.980706	0.326738	0.441221
chrII	15013394	15013942	WBGene00194905	537.206	-0.423477	0.138706	-3.05305	0.00226526	0.00711722
chrII	9717668	9718198	WBGene00194906	294.163	0.911217	0.171949	5.29935	1.16218e-07	8.16127e-07
chrII	1860645	1860835	WBGene00194998	54.1623	-0.724866	0.354658	-2.04384	0.040969	0.0848182
chrIV	1726644	1727980	WBGene00195004	452.475	-0.628004	0.140412	-4.47259	7.72763e-06	4.35431e-05
chrIV	6906345	6906390	WBGene00195050	22.7781	0.602369	0.505169	1.19241	0.2331	0.33876
chrII	3447456	3448020	WBGene00195070	207.695	-0.942707	0.203448	-4.63365	3.5927e-06	2.12624e-05
chrII	3448705	3448759	WBGene00195071	29.6155	-0.94461	0.488728	-1.93279	0.053262	0.105072
chrII	11556383	11557188	WBGene00195146	264.207	-0.0814508	0.165514	-0.492109	0.622642	0.718137
chrII	13081775	13081822	WBGene00195150	43.8227	0.963128	0.374994	2.56838	0.0102174	0.0263774
chrI	13853578	13853727	WBGene00195155	113.468	0.624472	0.247636	2.52174	0.0116777	0.0296993
chrV	20193329	20193349	WBGene00195241	7.95887	0.0526711	0.825837	0.063779	0.949146	0.968706
chrII	4942270	4942318	WBGene00195246	53.171	0.670638	0.331501	2.02303	0.04307	0.088202
chrV	10539913	10539925	WBGene00195256	4.72462	-0.652951	1.16603	-0.559979	0.575494	0.684194
chrV	9255777	9255842	WBGene00202511	25.6614	0.00553159	0.467633	0.0118289	0.990562	0.992672
chrII	9850309	9850326	WBGene00202513	5.25476	-2.94128	1.37398	-2.1407	0.0322986	0.0697087
chrI	6215164	6215731	WBGene00206356	463.382	1.03127	0.155231	6.64344	3.06439e-11	3.15147e-10
chrIV	7167282	7167930	WBGene00206380	304.197	0.340332	0.172583	1.97199	0.0486113	0.0976376
chrIV	5490554	5490654	WBGene00206473	97.7734	0.180511	0.251875	0.71667	0.473578	0.59103
chrV	18750162	18750191	WBGene00206492	7.25519	-2.72092	1.11839	-2.43289	0.014979	0.036328
chrV	18425102	18425144	WBGene00206508	13.5771	-0.262529	0.624826	-0.420163	0.674366	0.758612
chrII	4990601	4990613	WBGene00206517	9.96478	0.46739	0.787469	0.593535	0.552823	0.664376
chrII	7087860	7087875	WBGene00206521	9.89858	-0.456824	0.766007	-0.596371	0.550927	0.662944
chrI	11214261	11214696	WBGene00206528	211.054	-0.145301	0.189368	-0.767296	0.442905	0.561312
chrV	18131666	18132732	WBGene00219210	467.158	-0.0251418	0.135978	-0.184897	0.85331	0.895167
chrI	2322024	2322096	WBGene00219275	173.781	1.0791	0.225217	4.79137	1.65645e-06	1.00563e-05
chrI	9534301	9534310	WBGene00219284	4.30539	-1.17529	1.15391	-1.01853	0.308427	0.424622
chrI	13527365	13527463	WBGene00219288	124.151	-0.245669	0.243873	-1.00736	0.313761	0.429453
chrV	12760347	12760469	WBGene00219330	73.711	-0.496678	0.326237	-1.52245	0.127897	0.211207
chrV	12951836	12952023	WBGene00219337	109.075	0.583056	0.250014	2.33209	0.019696	0.0461672
chrIV	3000540	3008392	WBGene00219425	3202.17	0.108042	0.10135	1.06602	0.286413	0.399576
chrV	6101903	6102081	WBGene00219449	70.4377	0.0350771	0.28792	0.121829	0.903034	0.932478
chrI	8949566	8951170	WBGene00219450	0	NA	NA	NA	NA	NA
chrIV	8922649	8922900	WBGene00219476	239.313	0.230755	0.172281	1.33941	0.180436	0.277512
chrI	10333470	10334090	WBGene00220261	441.405	0.610707	0.153953	3.96683	7.28334e-05	0.0003327
chrV	7527954	7527955	WBGene00235092	3.8837	0.160235	1.18156	0.135613	0.892128	0.923795
chrIV	3993883	3993918	WBGene00235115	10.1697	-0.952636	0.814485	-1.16962	0.242155	0.350028
chrII	2290059	2290301	WBGene00235164	88.3774	0.406351	0.265567	1.53012	0.125986	0.208537
chrIV	3070133	3075807	WBGene00235279	2617.19	-0.426299	0.110509	-3.85761	0.000114501	0.000502311
chrIV	806425	806530	WBGene00235283	198.777	0.272037	0.1941	1.40153	0.161054	0.252793
chrV	9128574	9128729	WBGene00235309	106.132	0.415257	0.272784	1.52229	0.127936	0.211207
chrII	429718	429836	WBGene00235333	60.6409	-0.184514	0.334163	-0.55217	0.580832	0.687068
chrI	1015203	1015231	WBGene00236808	15.0028	-0.459716	0.655367	-0.701464	0.483014	0.600814
chrIV	7947928	7948052	WBGene00249815	116.14	0.531301	0.238182	2.23065	0.0257044	0.0571142
chrI	2436549	2436584	WBGene00255457	47.9906	0.342165	0.361125	0.947498	0.343385	0.459965
chrIV	12442567	12443035	WBGene00255469	223.708	-0.116077	0.181588	-0.639236	0.52267	0.638805
chrI	218559	219099	WBGene00255594	276.518	0.149491	0.182919	0.817256	0.413782	0.533747
chrIII	1056262	1059561	WBGene00255598	4120.69	-0.0973765	0.0965507	-1.00855	0.313189	0.428982
chrI	10633278	10633578	WBGene00255714	452.31	1.92646	0.162662	11.8433	2.33056e-32	6.45017e-31
chrIII	10063795	10063871	WBGene00269433	127.582	0.200045	0.226451	0.883389	0.377026	0.493095
chrI	7490393	7490428	WBGene00271567	30.25	0.479217	0.419973	1.14107	0.253842	0.36357
chrI	6531982	6532531	WBGene00271694	821.161	0.852906	0.161567	5.27897	1.2991e-07	9.08885e-07
chrII	10662255	10662281	WBGene00271706	19.1448	0.214663	0.571882	0.375363	0.707391	0.783123

## Sheet: lin-15B gbHTZ-1 DESeq2
chrom	start	end	gene_id	baseMean	log2FoldChange	lfcSE	stat	pvalue	padj
chrI	13543078	13544688	WBGene00000089	729.887	0.0519651	0.124965	0.415839	0.677528	0.852685
chrIV	13368367	13368917	WBGene00000093	291.512	-0.0502899	0.164153	-0.306361	0.75933	0.895827
chrV	8221909	8223587	WBGene00000098	928.745	0.0135457	0.120232	0.112662	0.910298	0.971931
chrI	5937976	5938885	WBGene00000099	402.811	-0.225208	0.151244	-1.48904	0.136478	0.379653
chrIV	11023102	11025870	WBGene00000109	1061.92	-0.068059	0.125897	-0.540593	0.588788	0.80121
chrV	6427211	6429427	WBGene00000110	1277.91	0.276805	0.10641	2.60131	0.00928681	0.0655627
chrIII	5856517	5859186	WBGene00000115	1250.46	0.138506	0.110779	1.25029	0.211193	0.468965
chrIII	4593768	4593924	WBGene00000145	51.3317	0.187782	0.3519	0.533623	0.593603	0.802593
chrI	5342179	5344224	WBGene00000150	828.273	-0.00161365	0.132873	-0.0121443	0.990311	0.996334
chrI	4964666	4966589	WBGene00000155	1314.38	0.142187	0.106055	1.3407	0.180018	0.437576
chrI	8050542	8055489	WBGene00000156	2357.22	0.0955318	0.123004	0.776657	0.437361	0.681621
chrI	9606395	9609025	WBGene00000177	1580.42	0.149077	0.111785	1.33361	0.182332	0.43988
chrIII	4594542	4595444	WBGene00000206	857.431	0.155546	0.135007	1.15213	0.249266	0.513604
chrI	8693445	8693468	WBGene00000209	2.27742	-0.224584	1.70751	-0.131527	0.895358	NA
chrII	8752485	8753939	WBGene00000220	1108.56	-0.189691	0.116794	-1.62416	0.104343	0.322314
chrI	183863	208465	WBGene00000227	7262.05	-0.253603	0.104178	-2.43432	0.0149198	0.0899247
chrV	13569349	13570030	WBGene00000250	282.987	-0.117901	0.177136	-0.665596	0.505669	0.736573
chrII	5651393	5651949	WBGene00000252	0	NA	NA	NA	NA	NA
chrV	14453304	14456498	WBGene00000257	2956.07	-0.00682774	0.110318	-0.0618912	0.950649	0.984789
chrII	6274614	6279699	WBGene00000259	2764.83	0.0942903	0.0993165	0.949392	0.342421	0.60744
chrIII	3853025	3862458	WBGene00000264	4554.7	0.17001	0.092134	1.84524	0.0650024	0.243518
chrIII	6885203	6889023	WBGene00000265	2203.34	-0.136638	0.0942455	-1.44981	0.147113	0.395575
chrI	7252440	7255223	WBGene00000275	2613.18	0.0433829	0.121738	0.356363	0.721569	0.879293
chrIII	6932500	6935862	WBGene00000276	1654.09	0.205861	0.104637	1.96738	0.0491395	0.20683
chrIV	9773009	9773470	WBGene00000301	171.564	-0.249287	0.207299	-1.20255	0.22915	0.495188
chrII	5504465	5506115	WBGene00000375	1864.38	0.191896	0.107153	1.79087	0.0733148	0.258541
chrI	6469385	6471495	WBGene00000386	1265.41	-0.28645	0.107801	-2.65722	0.00787876	0.0589079
chrV	1582918	1585532	WBGene00000387	2271.68	0.118076	0.0993015	1.18907	0.234413	0.498656
chrIII	4520862	4536991	WBGene00000396	7812.14	-0.16235	0.0915444	-1.77345	0.0761539	0.265974
chrIII	9747931	9748852	WBGene00000405	688.019	-0.0372074	0.130563	-0.284976	0.775662	0.903071
chrII	10785951	10787272	WBGene00000411	605.198	-0.0110051	0.126946	-0.0866912	0.930917	0.979578
chrI	3223159	3227604	WBGene00000413	2483.84	0.14368	0.124648	1.15269	0.249038	0.513604
chrIV	13198371	13203633	WBGene00000417	2493.37	-0.171485	0.0921813	-1.8603	0.062843	0.238454
chrX	8414014	8416419	WBGene00000422	1109.18	-0.278112	0.127167	-2.18698	0.0287438	0.145817
chrIII	9120058	9125153	WBGene00000425	1783.39	-0.142294	0.117398	-1.21206	0.225488	0.490263
chrI	9727668	9728034	WBGene00000430	151.417	-0.106864	0.249097	-0.429007	0.667918	0.850252
chrIV	7953641	7955398	WBGene00000442	677.436	-0.13236	0.129505	-1.02205	0.306759	0.574935
chrX	1853873	1855689	WBGene00000460	952.887	0.319027	0.118187	2.69934	0.00694777	0.0539976
chrI	8324619	8328852	WBGene00000467	3058.26	0.150522	0.0965888	1.55838	0.119144	0.352459
chrI	5620068	5620668	WBGene00000473	294.383	-0.479737	0.161763	-2.96568	0.00302011	0.029085
chrI	5571786	5572519	WBGene00000474	426.896	-0.423593	0.149946	-2.82497	0.00472852	0.0397625
chrI	7555354	7559717	WBGene00000496	2870.79	-0.0671236	0.0972313	-0.69035	0.489974	0.726001
chrV	3757046	3758969	WBGene00000498	3041.95	0.272481	0.123934	2.1986	0.0279064	0.142508
chrIII	4420351	4423368	WBGene00000520	798.398	-0.218226	0.142806	-1.52813	0.126481	0.3642
chrV	1447694	1447707	WBGene00000558	5.09535	-0.43285	1.12406	-0.385076	0.700181	NA
chrI	6250974	6252834	WBGene00000583	741.754	-0.0424108	0.131031	-0.323669	0.746189	0.888009
chrV	14457974	14460136	WBGene00000592	1091.4	0.605138	0.120391	5.02644	4.99679e-07	1.30211e-05
chrII	12493799	12494606	WBGene00000660	488.701	0.234369	0.174564	1.3426	0.179401	0.437576
chrIV	4655775	4657283	WBGene00000685	654.758	-0.442729	0.126449	-3.50123	0.000463107	0.00636145
chrIV	9260609	9261287	WBGene00000694	1598.86	0.055879	0.162472	0.34393	0.730899	0.884529
chrIV	10216949	10217643	WBGene00000698	0	NA	NA	NA	NA	NA
chrIV	14793118	14795875	WBGene00000763	1373.19	0.400122	0.12535	3.19203	0.00141279	0.0161513
chrIII	9322815	9324733	WBGene00000770	574.765	-0.890584	0.135236	-6.58542	4.53601e-11	2.00945e-09
chrI	5788633	5791252	WBGene00000772	1201.57	-0.179347	0.122725	-1.46137	0.143915	0.392428
chrI	8636122	8637471	WBGene00000777	562.594	0.0218958	0.129061	0.169654	0.865282	0.949594
chrI	3482486	3484499	WBGene00000794	907.82	0.425117	0.163721	2.5966	0.00941521	0.0656841
chrII	13597454	13598068	WBGene00000804	461.825	0.139832	0.186418	0.750103	0.453193	0.693487
chrIV	10735758	10737177	WBGene00000865	572.342	-0.0347367	0.145915	-0.238062	0.811833	0.926316
chrV	15396195	15397348	WBGene00000868	735.832	-0.149381	0.130616	-1.14366	0.252763	0.516135
chrI	6781305	6784396	WBGene00000871	1165.98	0.0397517	0.12675	0.313622	0.753809	0.89288
chrIII	7023641	7028703	WBGene00000872	2903.24	-2.64937	0.118129	-22.4279	2.10487e-111	3.72983e-108
chrIII	13768541	13770742	WBGene00000875	1617.98	0.201612	0.107505	1.87538	0.0607404	0.23394
chrIII	13693167	13693811	WBGene00000878	745.533	0.0752324	0.13073	0.575478	0.564968	0.782128
chrV	15186581	15187287	WBGene00000883	368.52	0.0122118	0.173479	0.0703932	0.943881	0.983857
chrIII	3697820	3699140	WBGene00000885	1012.09	0.102588	0.116322	0.881934	0.377813	0.632733
chrV	14686384	14688543	WBGene00000915	888.114	0.18679	0.140103	1.33323	0.182456	0.43988
chrII	5456804	5458609	WBGene00000935	647.088	-0.272833	0.141577	-1.9271	0.0539676	0.218302
chrI	6490715	6492227	WBGene00000937	666.772	0.0155087	0.137967	0.112409	0.910499	0.971931
chrI	8212361	8217861	WBGene00000967	1297.94	0.536275	0.114019	4.70339	2.55882e-06	5.73952e-05
chrIV	10145748	10146222	WBGene00000975	352.828	-0.139575	0.159409	-0.875578	0.381259	0.637351
chrIII	10245055	10248405	WBGene00001002	1814.76	0.181717	0.109352	1.66176	0.0965605	0.308319
chrII	11778934	11782231	WBGene00001016	2493.82	-0.0748708	0.115386	-0.648874	0.51642	0.74217
chrV	15069177	15069504	WBGene00001021	189.499	0.145408	0.19124	0.760342	0.44705	0.688846
chrIV	6586370	6588186	WBGene00001029	1228.45	0.173505	0.132254	1.31191	0.189551	0.446656
chrI	14757357	14759354	WBGene00001030	1063.71	0.400215	0.117148	3.41631	0.000634769	0.00821029
chrIII	4191640	4193427	WBGene00001034	1130.56	0.363272	0.125581	2.89274	0.00381898	0.0340062
chrV	8461095	8461616	WBGene00001040	377.063	0.253444	0.150328	1.68594	0.0918067	0.298498
chrI	15017282	15022517	WBGene00001049	2967.47	-0.130463	0.0995747	-1.3102	0.190127	0.447418
chrIV	8514418	8514725	WBGene00001051	95.5158	0.0418978	0.24241	0.172838	0.862778	0.949594
chrIII	5859807	5861904	WBGene00001057	765.53	0.21733	0.120624	1.8017	0.071592	0.254741
chrIV	257383	258704	WBGene00001071	629.872	0.100844	0.144586	0.697468	0.48551	0.721143
chrIII	5107829	5108497	WBGene00001076	273.095	-0.269264	0.167552	-1.60705	0.108044	0.329525
chrIII	13343183	13343337	WBGene00001092	93.2698	0.155445	0.258936	0.600323	0.548291	0.764678
chrV	12049244	12052182	WBGene00001095	1339.52	0.0208559	0.102916	0.202649	0.83941	0.93963
chrII	5078234	5080661	WBGene00001102	1462.51	0.00780384	0.107387	0.07267	0.942069	0.983857
chrV	11555134	11558127	WBGene00001110	1316.72	-1.39946	0.163203	-8.57501	9.90796e-18	9.24048e-16
chrIV	11854827	11855849	WBGene00001151	742.565	0.319476	0.128374	2.48864	0.0128233	0.0811534
chrV	8022717	8023308	WBGene00001152	196.531	-0.0599873	0.194622	-0.308225	0.757911	0.895346
chrII	10821514	10822443	WBGene00001153	512.463	-0.0649358	0.139491	-0.465519	0.64156	0.840861
chrIII	6010049	6012836	WBGene00001166	1295.24	0.28372	0.147871	1.9187	0.0550227	0.219402
chrI	7650417	7655836	WBGene00001214	3601.42	-0.039081	0.0958801	-0.407603	0.683565	0.857238
chrII	14795903	14798223	WBGene00001225	1103.88	0.282939	0.115784	2.44367	0.0145388	0.0884055
chrIII	11718833	11718950	WBGene00001235	147.742	1.1263	0.216218	5.20909	1.89766e-07	5.42363e-06
chrIII	9332268	9333774	WBGene00001242	721.274	-0.132244	0.12053	-1.09719	0.272558	0.537234
chrIII	11230377	11231664	WBGene00001246	611.189	-0.347002	0.163937	-2.11668	0.0342868	0.162885
chrI	10336894	10340897	WBGene00001337	1926.5	0.100876	0.104823	0.962345	0.335876	0.604237
chrII	163585	170152	WBGene00001340	2406.89	-0.033041	0.0920034	-0.359128	0.719499	0.878672
chrI	14511430	14518219	WBGene00001365	2800.37	0.109905	0.120028	0.915661	0.359845	0.620881
chrII	14412200	14413016	WBGene00001371	783.315	0.00238879	0.148587	0.0160766	0.987173	0.996334
chrI	11907570	11908751	WBGene00001372	1252.11	-1.10687	0.112545	-9.83488	7.96641e-23	1.76456e-20
chrIII	843434	843802	WBGene00001392	144.267	-0.185147	0.226827	-0.816251	0.414357	0.667491
chrII	6078264	6080343	WBGene00001401	900.117	-0.212922	0.125137	-1.70151	0.088847	0.291691
chrII	6088865	6090980	WBGene00001402	1182.26	-0.318638	0.114203	-2.7901	0.00526917	0.0430275
chrIV	9105465	9107609	WBGene00001413	951.913	0.189466	0.119057	1.59139	0.111522	0.336655
chrV	15000652	15001773	WBGene00001423	800.723	0.30797	0.293712	1.04854	0.294389	0.561477
chrI	12916940	12918108	WBGene00001433	934.401	0.114037	0.127158	0.896814	0.369818	0.627824
chrIV	9145191	9146122	WBGene00001444	439.244	-0.0290297	0.145359	-0.199709	0.841708	0.940228
chrII	13235805	13237417	WBGene00001459	662.969	-0.526687	0.132926	-3.96226	7.42432e-05	0.00132888
chrI	3211545	3217366	WBGene00001481	3610.32	-0.0543001	0.107669	-0.504325	0.614033	0.820563
chrV	20199761	20200640	WBGene00001482	946.268	0.00899931	0.121204	0.074249	0.940812	0.983582
chrII	5917921	5918564	WBGene00001486	710.851	0.537282	0.152024	3.5342	0.000409013	0.00579817
chrII	5502132	5503908	WBGene00001511	1171.3	-0.0406304	0.118312	-0.343418	0.731284	0.884529
chrV	6431330	6432996	WBGene00001513	807.214	0.0924947	0.13412	0.689642	0.490419	0.726001
chrII	8273542	8275731	WBGene00001571	1192.4	-0.152362	0.108244	-1.40757	0.159257	0.412225
chrIV	13981086	13982025	WBGene00001575	331.801	-0.255478	0.178776	-1.42904	0.152992	0.404438
chrIV	11746139	11748627	WBGene00001577	1028.09	-0.093264	0.124087	-0.751603	0.45229	0.692774
chrIV	11521789	11522214	WBGene00001585	406.618	0.218775	0.15746	1.3894	0.164711	0.41815
chrI	9227404	9228184	WBGene00001590	492.848	0.134066	0.138605	0.967248	0.33342	0.601038
chrI	7696160	7698227	WBGene00001595	1056.18	-0.128639	0.116509	-1.10411	0.269546	0.532291
chrI	6377159	6386183	WBGene00001596	4438.28	0.0260386	0.103004	0.252793	0.800428	0.921012
chrII	7133142	7137522	WBGene00001597	2600.72	-0.138908	0.103903	-1.3369	0.181257	0.43926
chrI	6855187	6857529	WBGene00001598	1207.77	-0.39436	0.136543	-2.88818	0.00387482	0.0343309
chrI	6514427	6517507	WBGene00001599	1363.53	-0.192621	0.124786	-1.54361	0.122682	0.357954
chrI	5792323	5794614	WBGene00001600	1465.86	-0.141582	0.107003	-1.32316	0.185783	0.443384
chrI	3726510	3731265	WBGene00001601	2161.43	-0.14611	0.0947623	-1.54186	0.123109	0.358208
chrIII	9092740	9099698	WBGene00001609	2871.65	-0.280866	0.111393	-2.52139	0.0116891	0.0758719
chrIV	13779365	13782361	WBGene00001635	1635.7	0.141435	0.112853	1.25327	0.210106	0.467418
chrI	7700042	7700958	WBGene00001647	1287.5	0.178757	0.117148	1.5259	0.127034	0.364838
chrII	10394613	10395349	WBGene00001683	723.925	0.0446886	0.150511	0.296913	0.766533	0.900061
chrII	10171754	10172497	WBGene00001686	864.287	-0.0634271	0.141183	-0.449254	0.653248	0.845369
chrIII	8629425	8630776	WBGene00001688	1222.18	-0.153384	0.111346	-1.37754	0.168345	0.422531
chrIII	9391269	9392664	WBGene00001689	1446.48	-0.0248521	0.107032	-0.232194	0.816388	0.929716
chrIV	251969	252054	WBGene00001728	25.5371	-0.290944	0.509776	-0.570729	0.568183	0.785351
chrV	3556785	3556804	WBGene00001739	6.84203	-0.464575	0.945601	-0.491302	0.623213	NA
chrIII	5159728	5163127	WBGene00001744	1544.53	0.273738	0.102441	2.67217	0.00753629	0.0575616
chrI	2901824	2903006	WBGene00001791	672.922	0.191112	0.135899	1.40628	0.159641	0.412225
chrV	6594693	6599208	WBGene00001829	4737.77	-0.0555026	0.0978343	-0.567312	0.570502	0.787328
chrV	9646245	9650211	WBGene00001830	3176.27	-0.108606	0.0950126	-1.14307	0.25301	0.516135
chrIII	9615305	9615970	WBGene00001831	196.159	-0.0660602	0.192052	-0.34397	0.730869	0.884529
chrI	3862774	3865438	WBGene00001832	2073.66	0.00177945	0.103141	0.0172526	0.986235	0.996334
chrI	5165651	5171313	WBGene00001833	5814.82	-0.0213792	0.108269	-0.197464	0.843465	0.940228
chrII	13883204	13888031	WBGene00001838	2097.7	0.0419805	0.113902	0.368567	0.71245	0.874281
chrIV	6294733	6295219	WBGene00001853	169.826	-0.492316	0.225979	-2.17859	0.0293618	0.14781
chrX	8159652	8160084	WBGene00001854	290.341	0.547874	0.187714	2.91866	0.00351542	0.032144
chrV	4754812	4755469	WBGene00001855	436.211	0.637301	0.158621	4.01776	5.87547e-05	0.00110759
chrIV	6978016	6978765	WBGene00001862	374.234	-0.0983874	0.156227	-0.62977	0.528845	0.750291
chrIV	12491290	12495298	WBGene00001865	2311.35	0.0103999	0.0954019	0.109011	0.913193	0.973633
chrIV	10562404	10563947	WBGene00001867	644.778	-0.00122658	0.156025	-0.00786144	0.993728	0.996334
chrII	7065019	7069466	WBGene00001872	2267.72	-0.478989	0.0965677	-4.96014	7.04438e-07	1.78323e-05
chrV	16042985	16043013	WBGene00001875	17.3692	-0.266617	0.604333	-0.441176	0.659085	NA
chrV	16041270	16041288	WBGene00001877	16.7012	-0.290195	0.595874	-0.487008	0.626253	NA
chrV	8534386	8534477	WBGene00001880	45.8109	-0.479214	0.372091	-1.28789	0.197783	0.452221
chrV	8532539	8532598	WBGene00001882	21.6963	-0.0543937	0.530055	-0.102619	0.918265	0.974831
chrII	13822277	13822333	WBGene00001885	27.649	-0.733906	0.484211	-1.51567	0.129602	0.36727
chrV	8897457	8897492	WBGene00001891	20.3401	-0.219123	0.553292	-0.396035	0.692079	0.862423
chrII	13824685	13824794	WBGene00001899	41.0058	-0.756907	0.422717	-1.79058	0.0733612	0.258541
chrIV	8334797	8334862	WBGene00001906	30.3116	-0.172773	0.458191	-0.377077	0.706116	0.868915
chrV	9544610	9544898	WBGene00001909	173.231	-0.195602	0.219008	-0.89313	0.371788	0.630438
chrV	9546591	9546838	WBGene00001910	338.597	0.381005	0.174196	2.18723	0.0287261	0.145817
chrV	9547582	9547607	WBGene00001911	12.1169	-0.144978	0.740512	-0.19578	0.844782	NA
chrIV	11327056	11327090	WBGene00001919	58.8086	-0.00411313	0.321573	-0.0127907	0.989795	0.996334
chrIV	11323884	11323970	WBGene00001921	53.2063	-0.395177	0.344514	-1.14706	0.251358	0.515516
chrIV	11325218	11325222	WBGene00001922	19.3763	-0.508198	0.573826	-0.885632	0.375816	0.631229
chrIV	11337732	11337795	WBGene00001929	71.6661	-0.283777	0.342871	-0.827652	0.407868	0.658091
chrIV	11339629	11339632	WBGene00001932	17.2139	-1.21585	0.650184	-1.87001	0.0614829	NA
chrIV	7485732	7485754	WBGene00001935	37.3051	-0.388515	0.393132	-0.988255	0.323028	0.592511
chrIV	11406364	11406393	WBGene00001937	57.3438	-0.155297	0.360688	-0.430559	0.666789	0.850036
chrIV	11401558	11401564	WBGene00001939	22.7419	-0.476966	0.50945	-0.936238	0.349151	0.610066
chrIV	11400310	11400312	WBGene00001940	60.107	-0.0394763	0.333372	-0.118415	0.905739	0.970117
chrI	9989560	9989617	WBGene00001942	59.4279	-0.47717	0.360824	-1.32244	0.18602	0.443384
chrIII	4059646	4059672	WBGene00001944	12.1644	-0.157819	0.674206	-0.234081	0.814922	NA
chrIII	12367473	12368550	WBGene00001946	535.784	0.324488	0.146482	2.21521	0.0267457	0.138173
chrI	7190833	7193424	WBGene00001949	1472.34	-0.0462968	0.108176	-0.427978	0.668667	0.850595
chrI	5815608	5817632	WBGene00001973	1248.5	-0.0975431	0.116773	-0.835319	0.403538	0.6537
chrII	4673297	4673746	WBGene00001976	232.389	0.388247	0.194946	1.99156	0.0464189	0.197727
chrV	11846376	11852165	WBGene00001978	2601.97	0.118981	0.11603	1.02544	0.305158	0.574033
chrIV	4739489	4743769	WBGene00001983	1935.41	-0.124642	0.103486	-1.20443	0.228424	0.494576
chrI	4208514	4209841	WBGene00001985	636.28	-0.0619632	0.128576	-0.481918	0.629864	0.833547
chrII	13153460	13156593	WBGene00001998	2774.2	-0.0859596	0.0958647	-0.896676	0.369892	0.627824
chrII	7350120	7352136	WBGene00002008	778.152	-0.0812726	0.128622	-0.631873	0.52747	0.748981
chrIV	9444790	9445007	WBGene00002012	87.2862	0.0513565	0.298191	0.172227	0.863259	0.949594
chrV	1804333	1804471	WBGene00002016	62.2396	-0.255105	0.318151	-0.801835	0.422648	0.671951
chrV	9090576	9090604	WBGene00002017	37.3461	-0.316619	0.402999	-0.785659	0.432068	0.678143
chrV	1805677	1805875	WBGene00002018	83.9351	-0.225066	0.29099	-0.773451	0.439256	0.683973
chrIII	1620241	1625797	WBGene00002025	3965.78	0.220756	0.107033	2.06252	0.0391587	0.176115
chrIV	5390183	5391057	WBGene00002032	569.268	0.10223	0.133907	0.763444	0.445199	0.687927
chrIV	6419999	6420898	WBGene00002033	649.465	0.092857	0.12523	0.74149	0.458396	0.697235
chrI	4827571	4829794	WBGene00002034	1666.18	0.144502	0.108998	1.32573	0.18493	0.442833
chrV	9386678	9400062	WBGene00002036	7575.15	0.00885583	0.0879278	0.100717	0.919775	0.974831
chrIV	8540972	8544403	WBGene00002043	1498.49	-0.174116	0.126175	-1.37996	0.1676	0.421703
chrI	2304512	2306316	WBGene00002047	1423.9	-0.0143248	0.12356	-0.115933	0.907705	0.970117
chrIII	13344073	13344616	WBGene00002059	486.425	0.377775	0.148636	2.54162	0.0110342	0.0724167
chrII	12283379	12284133	WBGene00002063	414.925	-0.180612	0.192316	-0.939142	0.347658	0.608745
chrIII	9745863	9746693	WBGene00002064	476.017	0.149992	0.135906	1.10364	0.26975	0.532291
chrII	5054083	5054838	WBGene00002068	313.263	-0.211553	0.15452	-1.36909	0.17097	0.426102
chrI	9609500	9611120	WBGene00002070	1434.79	0.332399	0.115921	2.86746	0.00413776	0.0361188
chrI	6315732	6317267	WBGene00002073	830.039	0.0956486	0.124013	0.771277	0.440543	0.684582
chrIII	6930538	6931908	WBGene00002083	806.233	0.0593835	0.148098	0.400975	0.688439	0.859094
chrII	6745434	6745460	WBGene00002097	13.76	-0.735544	0.722997	-1.01735	0.308985	NA
chrIII	4476887	4477072	WBGene00002100	57.6247	-0.30891	0.359521	-0.859226	0.390216	0.642864
chrIV	14107083	14107715	WBGene00002117	298.647	-0.110676	0.181483	-0.609841	0.541967	0.760987
chrII	13835102	13835209	WBGene00002120	165.6	-0.2793	0.226104	-1.23528	0.216728	0.475888
chrX	11294961	11296231	WBGene00002124	793.324	-0.0233562	0.122218	-0.191104	0.848444	0.942198
chrX	5996655	5998243	WBGene00002125	945.348	-0.0185624	0.110001	-0.168748	0.865995	0.949594
chrI	7350311	7351735	WBGene00002136	751.406	-0.301474	0.130864	-2.30372	0.0212383	0.116488
chrI	3612408	3618317	WBGene00002143	2566.35	0.267195	0.0988287	2.70362	0.00685893	0.053542
chrI	3608894	3611844	WBGene00002144	1486.17	0.164238	0.112065	1.46556	0.142769	0.391408
chrI	10180331	10184075	WBGene00002153	2077.63	0.202433	0.107046	1.89108	0.0586131	0.227768
chrII	11689469	11696003	WBGene00002184	2814.45	0.140824	0.0921854	1.52762	0.126607	0.3642
chrIV	11084234	11086048	WBGene00002214	1325.3	-0.0694957	0.103989	-0.668301	0.503941	0.734966
chrI	5577054	5578894	WBGene00002225	1371.44	-0.109157	0.131968	-0.827154	0.40815	0.658091
chrI	9512951	9514755	WBGene00002226	1267.54	0.180158	0.118458	1.52086	0.128295	0.366788
chrIV	7040710	7043694	WBGene00002228	3205.76	-0.131253	0.113203	-1.15945	0.246275	0.511604
chrIII	13302742	13306759	WBGene00002229	3632.05	-0.023711	0.105726	-0.224268	0.822549	0.932697
chrIII	8251135	8254286	WBGene00002231	1975.05	-0.0433095	0.100522	-0.430847	0.66658	0.850036
chrII	7070185	7071915	WBGene00002238	1106.18	-0.183048	0.138641	-1.3203	0.186735	0.443384
chrI	12047468	12059298	WBGene00002240	4820.98	-0.328827	0.0863299	-3.80896	0.000139554	0.00235514
chrIV	5173779	5183708	WBGene00002247	4502.97	-0.0731674	0.0938549	-0.77958	0.435638	0.679534
chrI	10608965	10621433	WBGene00002248	5603.05	-0.129483	0.095245	-1.35947	0.173998	0.431224
chrV	13880051	13880213	WBGene00002259	186.243	0.545585	0.2353	2.31868	0.0204125	0.113388
chrII	5839638	5840634	WBGene00002268	803.424	0.0716856	0.122131	0.586955	0.557234	0.773233
chrI	9578525	9580767	WBGene00002276	821.142	-0.0946203	0.125143	-0.756098	0.449591	0.691435
chrII	10778388	10782792	WBGene00002297	2314.92	-0.0067224	0.109649	-0.0613084	0.951114	0.984789
chrIV	12568341	12570622	WBGene00002368	1675.98	-0.0809408	0.102919	-0.78645	0.431604	0.678143
chrI	557930	561671	WBGene00002393	1760.24	-0.0357359	0.103044	-0.346804	0.728739	0.883259
chrII	10033308	10039480	WBGene00002497	2921.49	0.223393	0.102904	2.17088	0.0299402	0.149172
chrIII	6444696	6446443	WBGene00002855	671.825	0.152609	0.127126	1.20045	0.229964	0.495738
chrV	10814612	10816718	WBGene00002985	600.557	-0.941677	0.188916	-4.98463	6.20812e-07	1.59432e-05
chrII	7861073	7863563	WBGene00002994	1257.86	0.281158	0.12198	2.30496	0.0211689	0.116488
chrIII	8900237	8903660	WBGene00002998	1308.6	-0.263783	0.116077	-2.27249	0.0230571	0.123342
chrI	5808208	5815637	WBGene00003020	1849.27	0.211314	0.282732	0.747399	0.454823	0.694178
chrV	12969354	12970730	WBGene00003031	1210.35	0.160732	0.120739	1.33124	0.18311	0.440858
chrI	9618206	9619260	WBGene00003036	475.47	0.408986	0.15057	2.71626	0.00660249	0.0520365
chrIV	13241550	13243401	WBGene00003037	681.042	-0.0823459	0.129692	-0.634936	0.52547	0.747899
chrII	10451106	10452004	WBGene00003038	364.292	0.212627	0.180378	1.17878	0.238484	0.503654
chrII	7668492	7671905	WBGene00003045	2347.62	0.0954168	0.122144	0.781184	0.434694	0.678659
chrIII	4181542	4186325	WBGene00003073	2175	0.19885	0.116172	1.71168	0.0869559	0.28818
chrII	11127431	11127530	WBGene00003076	53.3304	0.181498	0.340806	0.532556	0.594341	0.802593
chrV	15570525	15570742	WBGene00003079	121.062	0.0843666	0.25533	0.330421	0.741082	0.885469
chrIV	6327025	6329461	WBGene00003082	1591.76	0.31881	0.120916	2.63662	0.00837361	0.0615017
chrI	10588676	10590464	WBGene00003083	1605.73	0.171564	0.108981	1.57426	0.115428	0.344921
chrII	12001509	12006125	WBGene00003154	2163.5	0.00317816	0.102294	0.0310689	0.975215	0.990304
chrV	15056718	15059099	WBGene00003155	1240.93	-0.0393199	0.115691	-0.339869	0.733955	0.885421
chrI	2318291	2321347	WBGene00003156	2609.36	0.553454	0.106988	5.17306	2.30292e-07	6.47742e-06
chrIII	4288263	4290783	WBGene00003157	1264.01	-0.33816	0.110169	-3.06947	0.00214436	0.0225118
chrIII	9794866	9798643	WBGene00003158	3148.92	0.0680059	0.102715	0.66208	0.50792	0.737733
chrV	4347665	4349768	WBGene00003159	1127.93	-0.0400329	0.121388	-0.329794	0.741555	0.885469
chrIV	2636227	2640588	WBGene00003161	1439.91	-0.420616	0.144287	-2.91513	0.00355543	0.032144
chrIII	6885002	6885027	WBGene00003181	13.8832	0.0749744	0.624142	0.120124	0.904385	NA
chrI	6564748	6565368	WBGene00003184	1001.58	0.46742	0.161084	2.90172	0.00371123	0.0333823
chrIII	6440144	6442500	WBGene00003214	1443.59	0.233378	0.127429	1.83144	0.0670345	0.245911
chrIV	4758981	4759928	WBGene00003216	1737.92	0.184629	0.123965	1.48936	0.136393	0.379653
chrV	13433049	13437045	WBGene00003222	2682.83	-0.0533387	0.12748	-0.418408	0.675649	0.851795
chrIV	8511783	8513476	WBGene00003224	473.149	-0.117146	0.159784	-0.733152	0.463466	0.701933
chrII	11969136	11972334	WBGene00003228	2919.49	0.0520492	0.0952462	0.546471	0.584742	0.799179
chrIV	13354222	13356104	WBGene00003230	931.133	0.176959	0.122736	1.44178	0.149363	0.398601
chrIII	13509300	13514070	WBGene00003373	3723.86	0.0228488	0.105744	0.216077	0.828928	0.935617
chrI	9966079	9970037	WBGene00003397	1393.15	-0.0164239	0.116386	-0.141117	0.887778	0.961924
chrV	10733930	10736392	WBGene00003405	844.974	-0.60987	0.143825	-4.24037	2.23149e-05	0.000439355
chrIV	11631940	11634987	WBGene00003415	2271.28	0.0509631	0.113893	0.447463	0.654541	0.845369
chrI	3694295	3697049	WBGene00003418	1531.57	-0.23508	0.103437	-2.27268	0.0230452	0.123342
chrIV	13155727	13164056	WBGene00003421	5085.49	0.0976972	0.0905861	1.0785	0.28081	0.550438
chrI	3449825	3462177	WBGene00003422	5542.33	-0.678627	0.108765	-6.23938	4.39307e-10	1.65628e-08
chrIV	5064642	5064653	WBGene00003446	6.26085	0.00931688	0.964887	0.00965593	0.992296	NA
chrIV	9841942	9841961	WBGene00003449	8.82205	-0.230576	0.811491	-0.284138	0.776304	NA
chrI	6356623	6357910	WBGene00003499	355.442	-0.166775	0.168983	-0.986936	0.323674	0.592511
chrIII	9539030	9541880	WBGene00003504	2675.72	0.184163	0.11828	1.55701	0.119468	0.35283
chrV	5658712	5660204	WBGene00003507	563.057	-0.0594897	0.143841	-0.41358	0.679181	0.854159
chrIV	10086636	10088437	WBGene00003576	885.643	0.127226	0.159891	0.795708	0.426202	0.674216
chrIII	5226120	5226801	WBGene00003588	299.567	0.0387008	0.179142	0.216034	0.828961	0.935617
chrI	7217224	7221359	WBGene00003622	2162.1	-0.237219	0.0999344	-2.37375	0.0176086	0.100979
chrI	10517323	10517555	WBGene00003742	463.447	0.392765	0.187764	2.0918	0.0364567	0.168465
chrI	1843883	1843899	WBGene00003750	23.4848	0.544643	0.513389	1.06088	0.288745	0.555787
chrX	2342457	2342467	WBGene00003761	5.17353	-0.78552	1.08391	-0.724708	0.468631	NA
chrI	7926622	7934077	WBGene00003777	3220.41	0.0283847	0.106427	0.266706	0.789696	0.914004
chrII	10951878	10952665	WBGene00003783	412.767	-0.193953	0.144093	-1.34603	0.178293	0.437576
chrII	7066117	7067051	WBGene00003784	0	NA	NA	NA	NA	NA
chrI	8291288	8293140	WBGene00003788	942.843	0.182944	0.130993	1.39658	0.162538	0.415012
chrII	11865522	11874202	WBGene00003789	2845.31	0.197874	0.247664	0.798961	0.424313	0.673127
chrIII	13342026	13342607	WBGene00003829	251.478	0.238648	0.167062	1.4285	0.153148	0.404438
chrV	14416066	14417335	WBGene00003835	797.888	-0.0810423	0.117808	-0.687916	0.491506	0.727002
chrIV	8889475	8890999	WBGene00003864	1089.14	-0.154888	0.112003	-1.38288	0.1667	0.421388
chrII	7604192	7604901	WBGene00003888	0	NA	NA	NA	NA	NA
chrIII	1081901	1095073	WBGene00003917	15604.8	0.00255144	0.129612	0.0196852	0.984295	0.996099
chrIII	5664871	5676732	WBGene00003918	4667.35	-0.0266342	0.0885349	-0.300832	0.763542	0.898404
chrI	5105109	5105704	WBGene00003924	318.079	0.134624	0.189955	0.708719	0.478499	0.713721
chrI	10566849	10567300	WBGene00003926	328.699	0.204337	0.156865	1.30262	0.192703	0.450859
chrI	12967215	12967780	WBGene00003948	389.961	0.300362	0.161799	1.8564	0.063397	0.23953
chrIII	8243121	8243592	WBGene00003952	479.284	0.347401	0.161274	2.15411	0.0312317	0.153304
chrIV	4047936	4048948	WBGene00003955	398.604	0.914537	0.16636	5.49735	3.85545e-08	1.29752e-06
chrII	11574939	11576758	WBGene00003960	711.803	-0.17632	0.128362	-1.37362	0.16956	0.42378
chrI	12922503	12923548	WBGene00003989	573.885	0.177789	0.141811	1.2537	0.209952	0.467418
chrIV	6974400	6976818	WBGene00003992	949.506	-0.256031	0.120712	-2.12101	0.0339209	0.162016
chrIII	8670542	8674551	WBGene00003993	2473.95	-0.0127967	0.104434	-0.122534	0.902476	0.969016
chrV	4756484	4758584	WBGene00003994	649.343	-0.375976	0.13311	-2.82455	0.0047347	0.0397625
chrIII	12427392	12429195	WBGene00004027	3017.95	0.0957228	0.101443	0.943608	0.34537	0.608346
chrI	720428	731078	WBGene00004028	4899.95	0.0472024	0.105789	0.446196	0.655456	0.845934
chrIII	8101847	8104076	WBGene00004042	1206.48	-0.0960311	0.118202	-0.812435	0.416542	0.669187
chrI	2907729	2924213	WBGene00004049	3899.29	-1.43045	0.148594	-9.62658	6.17489e-22	9.94719e-20
chrIV	8746751	8752676	WBGene00004051	2207.22	0.0776481	0.143652	0.54053	0.588832	0.80121
chrV	11566803	11569707	WBGene00004064	1837.29	-0.209784	0.107793	-1.94617	0.0516347	0.214278
chrIII	13514944	13523610	WBGene00004075	3138.28	-0.363895	0.134551	-2.70452	0.00684035	0.053542
chrI	4186924	4189956	WBGene00004093	1303.46	-0.277786	0.112408	-2.47124	0.0134645	0.0831327
chrI	5158510	5161731	WBGene00004094	2313.91	-0.266923	0.114341	-2.33446	0.0195718	0.110099
chrII	9225185	9226761	WBGene00004174	594.127	-0.134287	0.126898	-1.05823	0.289952	0.555787
chrI	7585323	7587867	WBGene00004178	1777.81	-0.33189	0.113334	-2.92843	0.00340683	0.0317732
chrIV	6526728	6529302	WBGene00004179	1414.54	-0.238885	0.114698	-2.08272	0.0372765	0.171124
chrIII	9612253	9613781	WBGene00004180	1163.31	-0.000427596	0.11354	-0.00376605	0.996995	0.997558
chrI	12528311	12531682	WBGene00004181	2297.74	0.300599	0.0993273	3.02635	0.00247525	0.0249212
chrIII	7239106	7241284	WBGene00004189	806.185	0.189496	0.129346	1.46503	0.142913	0.391408
chrIV	4653792	4655831	WBGene00004205	1427.78	0.219645	0.132179	1.66173	0.0965672	0.308319
chrI	3789308	3792297	WBGene00004217	2020.18	-0.108616	0.102518	-1.05948	0.289381	0.555787
chrIV	13510306	13511662	WBGene00004239	0	NA	NA	NA	NA	NA
chrII	8576040	8577732	WBGene00004241	2449.73	0.0327643	0.112999	0.289952	0.771853	0.902192
chrII	13039789	13042976	WBGene00004242	2409.76	-0.0416197	0.106861	-0.389475	0.696925	0.863616
chrIV	5487184	5490322	WBGene00004243	2131.92	-0.0682085	0.10389	-0.656543	0.511475	0.73922
chrII	7296109	7297747	WBGene00004244	1152.29	-0.102013	0.115749	-0.881329	0.37814	0.632733
chrIII	9004820	9005455	WBGene00004269	305.281	-0.32477	0.173348	-1.87352	0.0609972	0.233954
chrV	12246093	12251246	WBGene00004296	2820.28	0.271314	0.139903	1.93931	0.052464	0.216201
chrIV	10281717	10283744	WBGene00004297	1216.98	-0.125079	0.10752	-1.16331	0.244705	0.509538
chrI	9616507	9617607	WBGene00004312	1096.13	0.385552	0.113785	3.38844	0.000702916	0.0087716
chrIII	10217301	10218146	WBGene00004326	749.013	0.292163	0.118074	2.4744	0.0133461	0.0827932
chrI	717938	719316	WBGene00004332	2536.08	0.0556209	0.115048	0.483458	0.628771	0.832722
chrIV	13348869	13352693	WBGene00004333	2290.61	0.0424756	0.108213	0.39252	0.694674	0.863616
chrIV	1347815	1352977	WBGene00004338	1912.74	0.492653	0.128366	3.83788	0.0001241	0.00212242
chrIV	13096261	13097065	WBGene00004339	396.051	0.094422	0.142348	0.663318	0.507127	0.737186
chrIII	6972709	6973717	WBGene00004340	596.643	0.1894	0.162567	1.16506	0.243996	0.508659
chrIII	8226977	8227650	WBGene00004342	442.167	0.571057	0.193134	2.95679	0.00310862	0.0297755
chrIV	7991409	8003636	WBGene00004371	9781.21	-0.0544134	0.0852726	-0.638111	0.523401	0.747066
chrIV	5470460	5473174	WBGene00004374	945.939	-0.319869	0.120837	-2.64712	0.00811809	0.0601894
chrI	6009781	6011086	WBGene00004380	459.263	-0.248208	0.151747	-1.63566	0.10191	0.316816
chrIII	9225373	9228286	WBGene00004391	2003.11	0.0236026	0.103352	0.22837	0.819358	0.931321
chrIII	4093305	4094421	WBGene00004392	510.438	-0.47754	0.14542	-3.28387	0.00102391	0.0120957
chrI	10568393	10569019	WBGene00004408	343.293	0.329192	0.200504	1.64182	0.100626	0.315593
chrI	2875394	2875808	WBGene00004412	191.093	0.0889598	0.197545	0.450327	0.652475	0.845369
chrII	8570426	8571100	WBGene00004416	275.963	0.253016	0.192567	1.31391	0.188876	0.446251
chrIII	7208931	7209863	WBGene00004417	505.007	0.112564	0.140533	0.800977	0.423145	0.671951
chrIV	4389142	4390149	WBGene00004419	518.38	0.333855	0.190904	1.74881	0.0803232	0.273717
chrV	3585312	3585564	WBGene00004422	92.0958	0.0649525	0.260957	0.248902	0.803437	0.922396
chrIV	13239590	13240092	WBGene00004424	402.419	0.367041	0.189109	1.94089	0.052271	0.215907
chrI	3788535	3788909	WBGene00004425	179.447	0.137076	0.227209	0.603304	0.546306	0.764053
chrI	9689684	9690078	WBGene00004426	320.326	0.0693902	0.204709	0.338971	0.734632	0.885421
chrI	1157078	1157474	WBGene00004429	187.141	0.0711784	0.214024	0.332573	0.739457	0.885469
chrIV	13778307	13778812	WBGene00004430	412.976	0.181591	0.154462	1.17564	0.239739	0.503935
chrI	5484778	5485854	WBGene00004431	921.15	0.575353	0.178555	3.22228	0.00127176	0.0147291
chrIV	4749011	4749278	WBGene00004432	134.318	0.434287	0.240283	1.8074	0.0707	0.253092
chrIII	8129550	8129727	WBGene00004433	96.8225	0.485778	0.270501	1.79585	0.0725191	0.257008
chrII	5056115	5056214	WBGene00004434	63.7939	0.140619	0.32945	0.42683	0.669503	0.851044
chrIII	5705520	5705627	WBGene00004435	92.9659	-0.00431718	0.281011	-0.015363	0.987743	0.996334
chrI	4585614	4586177	WBGene00004436	409.054	0.452039	0.182407	2.47818	0.0132053	0.0827932
chrI	8329064	8329184	WBGene00004439	84.6233	0.033712	0.282496	0.119336	0.905009	0.970117
chrII	8603286	8603564	WBGene00004440	369.372	0.288521	0.186244	1.54915	0.121345	0.356588
chrI	1835380	1835438	WBGene00004441	152.672	0.997098	0.271151	3.67728	0.000235734	0.00360104
chrV	12727592	12727612	WBGene00004442	28.1255	0.176937	0.454796	0.389046	0.697242	0.863616
chrI	10436753	10436884	WBGene00004444	68.6071	0.787041	0.331404	2.37487	0.0175551	0.100979
chrI	13652940	13653041	WBGene00004445	58.288	0.349431	0.348999	1.00124	0.316712	0.585818
chrII	9056501	9056611	WBGene00004446	38.251	0.368341	0.412906	0.892072	0.372355	0.630509
chrIV	12269494	12269533	WBGene00004448	37.8354	0.188685	0.398973	0.472927	0.636265	0.837017
chrV	15512665	15512780	WBGene00004452	43.4078	0.0149402	0.387734	0.0385321	0.969263	0.989728
chrII	11096541	11096704	WBGene00004454	80.48	0.0577479	0.303608	0.190205	0.849148	0.942198
chrII	11653595	11654194	WBGene00004468	250.893	0.0724129	0.199417	0.363123	0.716513	0.876894
chrIII	4752997	4753583	WBGene00004469	302.363	0.347918	0.214212	1.62418	0.104338	0.322314
chrIII	4476417	4476887	WBGene00004470	184.345	0.117009	0.227642	0.514002	0.607251	0.816425
chrIV	7083693	7084182	WBGene00004473	204.657	0.284429	0.238655	1.1918	0.23334	0.498656
chrIV	11110101	11110545	WBGene00004474	296.634	0.446502	0.177238	2.51921	0.0117617	0.0760646
chrII	11125370	11125862	WBGene00004478	247.117	0.0391083	0.18924	0.20666	0.836276	0.938493
chrI	4583872	4584005	WBGene00004479	99.1068	0.286875	0.255134	1.12441	0.260839	0.525235
chrIV	11603140	11603283	WBGene00004480	65.3156	0.366526	0.310273	1.1813	0.237482	0.50217
chrIII	5679797	5680187	WBGene00004481	246.96	0.3877	0.202417	1.91535	0.0554483	0.219402
chrIII	7178983	7179106	WBGene00004483	108.051	0.0279821	0.27818	0.10059	0.919876	0.974831
chrV	15000017	15000094	WBGene00004485	40.7097	0.127913	0.437884	0.292117	0.770197	0.901446
chrIV	14826178	14826448	WBGene00004487	114.036	0.37573	0.255566	1.47019	0.141511	0.388772
chrI	9621159	9625296	WBGene00004488	1062.35	0.102041	0.112943	0.903478	0.366272	0.625835
chrI	14468331	14468854	WBGene00004489	392.716	0.20497	0.168675	1.21517	0.224301	0.488882
chrIII	1951159	1951424	WBGene00004491	115.679	0.0613282	0.26668	0.22997	0.818115	0.931086
chrIV	12390263	12390896	WBGene00004492	537.466	0.153024	0.178283	0.858323	0.390714	0.642864
chrIV	386393	386607	WBGene00004493	103.607	0.102733	0.269909	0.380622	0.703484	0.86688
chrIV	5947035	5947105	WBGene00004494	55.0205	0.704525	0.33467	2.10513	0.0352796	0.164515
chrI	14760417	14760654	WBGene00004495	119.061	0.114614	0.24285	0.471952	0.636961	0.837311
chrV	7777075	7777236	WBGene00004499	107.256	0.188515	0.260786	0.722874	0.469758	0.708265
chrI	6407957	6409212	WBGene00004721	432.013	-0.102599	0.151418	-0.677589	0.498033	0.731997
chrII	4699220	4700994	WBGene00004737	1020.91	0.0943735	0.118685	0.795158	0.426522	0.674216
chrII	9334513	9338896	WBGene00004744	1741.8	-0.188061	0.116489	-1.61442	0.106437	0.326308
chrV	8301489	8302080	WBGene00004766	338.046	0.17416	0.156385	1.11366	0.265426	0.526101
chrI	3433156	3438043	WBGene00004775	1515.4	-2.16203	0.145131	-14.8971	3.44255e-50	2.0334e-47
chrX	10201328	10204933	WBGene00004786	1489.38	-0.0210346	0.110388	-0.19055	0.848878	0.942198
chrIII	10506105	10506301	WBGene00004798	319.639	0.0149681	0.172695	0.0866739	0.930931	0.979578
chrI	9470203	9470633	WBGene00004808	650.848	0.00971382	0.147339	0.0659285	0.947435	0.984789
chrV	4422905	4423065	WBGene00004813	79.0051	-0.642479	0.29388	-2.1862	0.0288012	0.145817
chrIV	17162023	17162134	WBGene00004819	43.7975	-0.245914	0.401465	-0.612543	0.540178	0.760283
chrX	13225817	13226178	WBGene00004827	468.491	-0.0598218	0.169079	-0.35381	0.723481	0.879293
chrV	11899571	11916610	WBGene00004855	4821.39	-0.106401	0.117486	-0.905647	0.365123	0.625835
chrIII	4587914	4593124	WBGene00004874	1783.53	0.62958	0.292678	2.1511	0.0314683	0.153614
chrI	9511180	9511736	WBGene00004887	326.468	0.079627	0.159031	0.500703	0.61658	0.823346
chrV	10438365	10440323	WBGene00004909	0	NA	NA	NA	NA	NA
chrIV	17088557	17088834	WBGene00004914	179.661	-0.282707	0.218441	-1.2942	0.195595	0.452147
chrI	13339896	13340224	WBGene00004915	142.88	0.213989	0.228866	0.934998	0.349789	0.610066
chrIII	7862569	7862577	WBGene00004918	10.4495	-0.157104	0.774624	-0.202814	0.839281	NA
chrI	2727513	2727545	WBGene00004920	43.6572	0.867321	0.404806	2.14256	0.0321483	0.155647
chrI	1030628	1032936	WBGene00004952	2168.52	-0.00342274	0.108017	-0.0316871	0.974722	0.990304
chrI	5171284	5176164	WBGene00004955	4646.45	0.0213859	0.101643	0.210402	0.833354	0.938101
chrI	5101681	5102967	WBGene00004959	849.585	0.110889	0.128122	0.865492	0.386769	0.640016
chrIII	11506034	11508919	WBGene00004960	1986.7	-0.185271	0.120069	-1.54305	0.12282	0.357954
chrIV	8132174	8133192	WBGene00004979	423.008	0.0168092	0.156917	0.107122	0.914692	0.973955
chrIV	379897	382685	WBGene00004981	2439.83	0.0301141	0.102694	0.29324	0.769338	0.901036
chrV	6783186	6784422	WBGene00004984	510.722	-0.284539	0.131459	-2.16448	0.0304278	0.150405
chrIV	11123132	11124362	WBGene00004985	685.206	0.0512941	0.132383	0.387468	0.69841	0.863616
chrIII	10355123	10355168	WBGene00004986	43.8498	-0.290138	0.38507	-0.753469	0.451168	0.692182
chrX	4514598	4516894	WBGene00005008	1280.69	-0.0479022	0.111561	-0.429382	0.667645	0.850252
chrIII	4903996	4904973	WBGene00005011	668.318	0.0311483	0.125323	0.248545	0.803713	0.922396
chrIII	4911725	4911992	WBGene00005012	128.362	0.240456	0.229653	1.04704	0.295081	0.561477
chrV	10659634	10660967	WBGene00005022	589.188	-0.121291	0.130634	-0.92848	0.353159	0.614129
chrI	9948311	9953387	WBGene00005023	2548.78	0.0623019	0.095905	0.649621	0.515937	0.74217
chrIII	7178029	7178853	WBGene00005072	407.834	0.137025	0.177594	0.771562	0.440374	0.684582
chrV	15397384	15398328	WBGene00005931	501.107	0.155171	0.158699	0.977772	0.328187	0.595912
chrX	7563330	7564805	WBGene00006063	817.542	-0.0383662	0.118072	-0.32494	0.745227	0.888009
chrV	2877803	2879401	WBGene00006104	1340.17	-0.120439	0.107683	-1.11846	0.263371	0.525555
chrV	1636658	1639281	WBGene00006253	1486.08	-0.217861	0.486072	-0.448207	0.654004	0.845369
chrV	13191706	13193038	WBGene00006311	566.903	-0.320367	0.132676	-2.41466	0.0157499	0.0934871
chrIII	5702247	5704964	WBGene00006359	1424.29	0.0444848	0.104868	0.424198	0.671422	0.851224
chrV	16406250	16407699	WBGene00006375	464.698	-0.805872	0.150636	-5.34979	8.80546e-08	2.69022e-06
chrV	5537180	5537713	WBGene00006376	479.181	0.183452	0.14797	1.23979	0.215054	0.473466
chrI	8663049	8663643	WBGene00006377	327.482	-0.0456356	0.159803	-0.285573	0.775205	0.903071
[truncated: 1,485 more rows]

## Sheet: LIN-36-shared H3K9me2 cov
chrom	start	end	H3K9me2 avg coverage
[truncated: 160 more rows]

[truncated: 14 more sheets: LIN-15B-shared H3K9me2 cov, lin-35 H3K9me2 DESeq2, lin-36del H3K9me2 DESeq2, lin-15B H3K9me2 DESeq2, LIN-15B DESeq2 lin-15BTHAPdel, LIN-35 DESeq2 lin-36del, LIN-35 DESeq2 lin-15B, LIN-36 DESeq2 lin-35, LIN-36 DESeq2 lin-15B, LIN-15B DESeq2 lin-35, LIN-15B DESeq2 lin-36del, EFL-1 DESeq2 lin-35, EFL-1 DESeq2 lin-36del, EFL-1 DESeq2 lin-15B]
