# Supplementary material for: DREAM represses distinct targets by cooperating with different THAP domain proteins
Source: Cell Rep. 2021 Oct 19;37(3):109835. doi: 10.1016/j.celrep.2021.109835 (PMC8552245; doi:10.1016/j.celrep.2021.109835)
Supplement: Data S1. R code used for data processing and analyses, related to Figures 1, 2, 3, 4, and S1–S5 [file mmc7.zip]

Archive with 43 entries (38 files):
- Code/
- Code/reg_elements_all.elegans.bed.gz
- Code/outron_extended_genes_ce11.bed.gz
- Code/.DS_Store
- __MACOSX/
- __MACOSX/Code/
- __MACOSX/Code/._.DS_Store
- Code/Gal_et_al_pipeline.20210401.sh
- __MACOSX/Code/._Gal_et_al_pipeline.20210401.sh
- Code/scripts/
- Code/scripts/DESeq_all_mutants.R
- Code/scripts/DESeq_H3K9me2.R
- Code/scripts/DESeq_LIN15B_targets_exp.R
- Code/scripts/met2_analysis.R
- Code/scripts/hypergeom_test_DE_gene_overlap.R
- Code/scripts/gene_longest_isoform_annotation.sh
- Code/scripts/.DS_Store
- __MACOSX/Code/scripts/
- __MACOSX/Code/scripts/._.DS_Store
- Code/scripts/star_rnaseq_analysis.sh
- Code/scripts/motif_enrichment_launcher.sh
- Code/scripts/gene_biotype_def.py
- Code/scripts/H3K9me2_direct_target_peaks_coverage.R
- Code/scripts/gene_transcript_id_extractor.py
- Code/scripts/HTZ1_90pct_enriched_genes.R
- Code/scripts/motif_enrichment.R
- Code/scripts/other_DREAM_upregulation.R
- Code/scripts/LIN15BTHAPdel_expression_analysis.R
- Code/scripts/DESeq_gene_exp.R
- Code/scripts/DESeq_LIN15BTHAPdel.R
- Code/scripts/bwa_alignment.sh
- Code/scripts/motif_FIMO_parser.all_motifs.py
- Code/scripts/HTZ1_loss_hypergeom_test.R
- Code/scripts/HTZ1_direct_target_coverage.R
- Code/scripts/upregulated_genes_expression.R
- Code/scripts/motif_enrichment_launcher.classic.sh
- Code/scripts/DESeq_HTZ1.R
- Code/scripts/gene_covarage.sh
- Code/scripts/DR_peaks_analysis.R
- Code/scripts/H3K9me2_loss_hypergeom_test.R
- Code/scripts/gene_longest_isoform_annotation.py
- Code/scripts/unique_motif_definition.distinct.py
- __MACOSX/._Code
