# Supplementary material for: DREAM represses distinct targets by cooperating with different THAP domain proteins
Source: Cell Rep. 2021 Oct 19;37(3):109835. doi: 10.1016/j.celrep.2021.109835 (PMC8552245; doi:10.1016/j.celrep.2021.109835)
Supplement: Data S1. R code used for data processing and analyses, related to Figures 1, 2, 3, 4, and S1–S5 [file mmc7.zip › Code/Gal_et_al_pipeline.20210401.sh]

# complete set of commands used for Gal et al. analyses
#
# generate main directory and subdirectories
#
# required software (installed in PATH):
# R v3.6
# yapc
# BEDTOOLS v2.27.1
# deepTools 3.1.3
# STAR v2.5.4b
# twoBitToFa
# samtools v1.9
# cufflinks v2.2.1
# gff3_to_bed_converter.py (from https://github.com/vipints/converters/blob/master/gfftools/codebase/gff3_to_bed_converter.py)
# wigToBigWig
# bwa v0.6.2
# macs2 v2.1.2
#
# R packages needed
#
# DESeq2
# GenomicAlignments
# rtracklayer
# beeswarm
#
# required files (available as supplemental data):
# $working_dir/outron_extended_genes_ce11.bed (bed4 file of each annotated WormBase gene; its start coordinate corresponds to the furthest upstream associated promoter as defined in Janes et al.)
# $working_dir/scripts (custom scripts)
# $working_dir/data/elegans/chipseq/alignment/*.bw (bigWig files of BEADSQ10NU_linear tracks for each ChIP-seq sample used in the work; available in GEO)
# $working_dir/data/elegans/RNASeq/fastq/*.fq.gz (fastq files of RNA-seq sample used in the work; available in GEO)
# $working_dir/reg_elements_all.elegans.bed (regulatory elements annotation from Janes et al. liftedOver in ce11)


working_dir=~/DREAM_paper

mkdir $working_dir
mkdir $working_dir/species
mkdir $working_dir/plots
mkdir $working_dir/plots/MA_plots
mkdir -p $working_dir/data/chipseq/alignment
mkdir $working_dir/scripts


#################################################################################################
#                                                                                               #
#                                         Peak calling                                          #
#                                                                                               #
#################################################################################################

# Call EFL-1, LIN-35, LIN-15B, and LIN-36 peaks in N2 using YAPC and use the "yapc_0.001.bed" peaks for downstream analyses
for factor in EFL1 LIN35 LIN15B LIN36GFP
do
mkdir -p $working_dir/peaks/wt/$factor
done

# use YAPC to define WT peak sets using all available replicates (N2 + lin36::eGFP)
cd $working_dir/data/elegans/chipseq/tracks

yapc $working_dir/peaks/wt/LIN35/LIN35_all_rep_yapc LIN35_N2_sL1 LIN35.N2.rep1.CG132.BEADSQ10NU_linear.bw LIN35.N2.rep2.AA655.BEADSQ10NU_linear.bw LIN35_eGFP_sL1 LIN35.lin36::eGFP.rep3.AA1001.BEADSQ10NU_linear.bw LIN35.lin36::eGFP.rep4.AA997.BEADSQ10NU_linear.bw
yapc $working_dir/peaks/wt/EFL1/EFL1_all_rep_yapc EFL1_N2_sL1 EFL1.N2.rep1.CG140.BEADSQ10NU_linear.bw EFL1.N2.rep2.CG139.BEADSQ10NU_linear.bw EFL1_eGFP_sL1 EFL1.lin36::eGFP.rep1.AA1000.BEADSQ10NU_linear.bw EFL1.lin36::eGFP.rep2.AA1004.BEADSQ10NU_linear.bw
yapc $working_dir/peaks/wt/LIN15B/LIN15B_all_rep_yapc LIN15B_N2_sL1 LIN15B.N2.rep1.AA657.BEADSQ10NU_linear.bw LIN15B.N2.rep2.CG133.BEADSQ10NU_linear.bw LIN15B_eGFP_sL1 LIN15B.lin36::eGFP.rep1.AA1003.BEADSQ10NU_linear.bw LIN15B.lin36::eGFP.rep2.AA999.BEADSQ10NU_linear.bw
yapc $working_dir/peaks/wt/LIN36GFP/LIN36GFP_all_rep_yapc LIN36GFP_all_rep_sL1 GFP.lin36::eGFP.rep1.AA922.BEADSQ10NU_linear.bw GFP.lin36::eGFP.rep2.AA924.BEADSQ10NU_linear.bw

# for each set of wt peaks re-define the peak name and define the associated genes based on the overlap of the peak with the gene body + outron
for factor in EFL1 LIN35 LIN15B LIN36GFP
do
sed '1d' $working_dir"/peaks/wt/"$factor"/"$factor"_all_rep_yapc_0.001.bed" | awk -v var="$factor" 'BEGIN{OFS="\t";}{print $1, $2, $3, var "_peak_" NR}' | intersectBed -a stdin -b $working_dir/outron_extended_genes_ce11.bed -loj | cut -f 1,2,3,4,8 | mergeBed -i stdin -c 4,5 -o distinct,distinct > $working_dir"/peaks/wt/"$factor"/"$factor"_all_rep_yapc_0.001.associated_genes.bed"
cut -f 1,2,3,4 $working_dir"/peaks/wt/"$factor"/"$factor"_all_rep_yapc_0.001.associated_genes.bed" > $working_dir"/peaks/wt/"$factor"/"$factor"_all_rep_yapc_0.001.bed4"
done

# correlation plots
cd $working_dir/data/elegans/chipseq/alignment

multiBigwigSummary BED-file --bwfiles LIN35.N2.rep1.CG132.BEADSQ10NU_linear.bw LIN35.N2.rep2.AA655.BEADSQ10NU_linear.bw LIN35.lin36::eGFP.rep3.AA1001.BEADSQ10NU_linear.bw LIN35.lin36::eGFP.rep4.AA997.BEADSQ10NU_linear.bw --outFileName $working_dir/peaks/wt/LIN35/LIN35_all_rep_corr --BED $working_dir/peaks/wt/LIN35/LIN35_all_rep_yapc_0.001.bed --labels CG132 AA655 AA1001 AA997 --numberOfProcessors 6
multiBigwigSummary BED-file --bwfiles GFP.lin36::eGFP.rep1.AA922.BEADSQ10NU_linear.bw GFP.lin36::eGFP.rep2.AA924.BEADSQ10NU_linear.bw --outFileName $working_dir/peaks/wt/LIN36GFP/LIN36GFP_all_rep_corr --BED $working_dir/peaks/wt/LIN36GFP/LIN36GFP_all_rep_yapc_0.001.bed --labels AA922 AA924 --numberOfProcessors 6
multiBigwigSummary BED-file --bwfiles LIN15B.N2.rep1.AA657.BEADSQ10NU_linear.bw LIN15B.N2.rep2.CG133.BEADSQ10NU_linear.bw LIN15B.lin36::eGFP.rep1.AA1003.BEADSQ10NU_linear.bw LIN15B.lin36::eGFP.rep2.AA999.BEADSQ10NU_linear.bw --outFileName $working_dir/peaks/wt/LIN15B/LIN15B_all_rep_corr --BED $working_dir/peaks/wt/LIN15B/LIN15B_all_rep_yapc_0.001.bed --labels AA657 CG133 AA1003 AA999 --numberOfProcessors 6
multiBigwigSummary BED-file --bwfiles EFL1.N2.rep1.CG140.BEADSQ10NU_linear.bw EFL1.N2.rep2.CG139.BEADSQ10NU_linear.bw EFL1.lin36::eGFP.rep1.AA1000.BEADSQ10NU_linear.bw EFL1.lin36::eGFP.rep2.AA1004.BEADSQ10NU_linear.bw --outFileName $working_dir/peaks/wt/EFL1/EFL1_all_rep_corr --BED $working_dir/peaks/wt/EFL1/EFL1_all_rep_yapc_0.001.bed --labels CG140 CG139 AA1000 AA1004 --numberOfProcessors 6

for factor in EFL1 LIN35 LIN15B LIN36GFP
do
plotCorrelation --corData $working_dir"/peaks/wt/"$factor"/"$factor"_all_rep_corr" --corMethod spearman --whatToPlot heatmap --plotFile $working_dir"/plots/"$factor"_all_rep_corr.spearman.heat.pdf" --plotTitle $factor"_all_rep_corr.spearman.heat" --plotFileFormat pdf --plotHeight 6 --plotWidth 6 --plotNumbers --outFileCorMatrix $working_dir"/peaks/wt/"$factor"/"$factor"_all_rep_corr.spearman.txt"
done

# re-define peaks by rescaling them to 200bp; for peaks showing overlaps between multiple factors, take the midpoint of the intersection between the factors
mkdir $working_dir/peaks/wt_rescaled

intersectBed -a $working_dir/peaks/wt/LIN35/LIN35_all_rep_yapc_0.001.bed -b $working_dir/peaks/wt/LIN36GFP/LIN36GFP_all_rep_yapc_0.001.bed | intersectBed -a stdin -b $working_dir/peaks/wt/LIN15B/LIN15B_all_rep_yapc_0.001.bed | awk 'BEGIN{OFS="\t"}{if ($2+int(($3-$2)/2)-100 > 0) print $1, $2+int(($3-$2)/2)-100, $2+int(($3-$2)/2)+100, "LIN35_LIN36_LIN15B_peak_"NR; else print $1, 0, $2+int(($3-$2)/2)+100, "LIN35_LIN36_LIN15B_peak_"NR}' > $working_dir/peaks/wt_rescaled/LIN35_LIN36_LIN15B.peaks.bed

intersectBed -a $working_dir/peaks/wt/LIN35/LIN35_all_rep_yapc_0.001.bed -b $working_dir/peaks/wt/LIN36GFP/LIN36GFP_all_rep_yapc_0.001.bed | intersectBed -a stdin -b $working_dir/peaks/wt/LIN15B/LIN15B_all_rep_yapc_0.001.bed -v | awk 'BEGIN{OFS="\t"}{if ($2+int(($3-$2)/2)-100 > 0) print $1, $2+int(($3-$2)/2)-100, $2+int(($3-$2)/2)+100, "LIN35_LIN36_peak_"NR; else print $1, 0, $2+int(($3-$2)/2)+100, "LIN35_LIN36_peak_"NR}' > $working_dir/peaks/wt_rescaled/LIN35_LIN36.peaks.bed
intersectBed -a $working_dir/peaks/wt/LIN35/LIN35_all_rep_yapc_0.001.bed -b $working_dir/peaks/wt/LIN15B/LIN15B_all_rep_yapc_0.001.bed | intersectBed -a stdin -b $working_dir/peaks/wt/LIN36GFP/LIN36GFP_all_rep_yapc_0.001.bed -v | awk 'BEGIN{OFS="\t"}{if ($2+int(($3-$2)/2)-100 > 0) print $1, $2+int(($3-$2)/2)-100, $2+int(($3-$2)/2)+100, "LIN35_LIN15B_peak_"NR; else print $1, 0, $2+int(($3-$2)/2)+100, "LIN35_LIN15B_peak_"NR}' > $working_dir/peaks/wt_rescaled/LIN35_LIN15B.peaks.bed
intersectBed -a $working_dir/peaks/wt/LIN15B/LIN15B_all_rep_yapc_0.001.bed -b $working_dir/peaks/wt/LIN36GFP/LIN36GFP_all_rep_yapc_0.001.bed | intersectBed -a stdin -b $working_dir/peaks/wt/LIN35/LIN35_all_rep_yapc_0.001.bed -v | awk 'BEGIN{OFS="\t"}{if ($2+int(($3-$2)/2)-100 > 0) print $1, $2+int(($3-$2)/2)-100, $2+int(($3-$2)/2)+100, "LIN36_LIN15B_peak_"NR; else print $1, 0, $2+int(($3-$2)/2)+100, "LIN36_LIN15B_peak_"NR}' > $working_dir/peaks/wt_rescaled/LIN36_LIN15B.peaks.bed

intersectBed -a $working_dir/peaks/wt/LIN35/LIN35_all_rep_yapc_0.001.bed -b $working_dir/peaks/wt/LIN36GFP/LIN36GFP_all_rep_yapc_0.001.bed -v | intersectBed -a stdin -b $working_dir/peaks/wt/LIN15B/LIN15B_all_rep_yapc_0.001.bed -v | awk 'BEGIN{OFS="\t"}{if ($2+int(($3-$2)/2)-100 > 0) print $1, $2+int(($3-$2)/2)-100, $2+int(($3-$2)/2)+100, "LIN35_peak_"NR; else print $1, 0, $2+int(($3-$2)/2)+100, "LIN35_peak_"NR}' > $working_dir/peaks/wt_rescaled/LIN35.peaks.bed
intersectBed -a $working_dir/peaks/wt/LIN36GFP/LIN36GFP_all_rep_yapc_0.001.bed -b $working_dir/peaks/wt/LIN15B/LIN15B_all_rep_yapc_0.001.bed -v | intersectBed -a stdin -b $working_dir/peaks/wt/LIN35/LIN35_all_rep_yapc_0.001.bed -v | awk 'BEGIN{OFS="\t"}{if ($2+int(($3-$2)/2)-100 > 0) print $1, $2+int(($3-$2)/2)-100, $2+int(($3-$2)/2)+100, "LIN36_peak_"NR; else print $1, 0, $2+int(($3-$2)/2)+100, "LIN36_peak_"NR}' > $working_dir/peaks/wt_rescaled/LIN36.peaks.bed
intersectBed -a $working_dir/peaks/wt/LIN15B/LIN15B_all_rep_yapc_0.001.bed -b $working_dir/peaks/wt/LIN36GFP/LIN36GFP_all_rep_yapc_0.001.bed -v | intersectBed -a stdin -b $working_dir/peaks/wt/LIN35/LIN35_all_rep_yapc_0.001.bed -v | awk 'BEGIN{OFS="\t"}{if ($2+int(($3-$2)/2)-100 > 0) print $1, $2+int(($3-$2)/2)-100, $2+int(($3-$2)/2)+100, "LIN15B_peak_"NR; else print $1, 0, $2+int(($3-$2)/2)+100, "LIN15B_peak_"NR}' > $working_dir/peaks/wt_rescaled/LIN15B.peaks.bed

cat $working_dir/peaks/wt_rescaled/LIN15B.peaks.bed $working_dir/peaks/wt_rescaled/LIN36_LIN15B.peaks.bed $working_dir/peaks/wt_rescaled/LIN35_LIN15B.peaks.bed $working_dir/peaks/wt_rescaled/LIN35_LIN36_LIN15B.peaks.bed | sort -k 1,1 -k2,2n >  $working_dir/peaks/wt_rescaled/LIN15B_all.peaks.bed
cat $working_dir/peaks/wt_rescaled/LIN36.peaks.bed $working_dir/peaks/wt_rescaled/LIN36_LIN15B.peaks.bed $working_dir/peaks/wt_rescaled/LIN35_LIN36.peaks.bed $working_dir/peaks/wt_rescaled/LIN35_LIN36_LIN15B.peaks.bed | sort -k 1,1 -k2,2n >  $working_dir/peaks/wt_rescaled/LIN36_all.peaks.bed
cat $working_dir/peaks/wt_rescaled/LIN35.peaks.bed $working_dir/peaks/wt_rescaled/LIN35_LIN15B.peaks.bed $working_dir/peaks/wt_rescaled/LIN35_LIN36.peaks.bed $working_dir/peaks/wt_rescaled/LIN35_LIN36_LIN15B.peaks.bed | sort -k 1,1 -k2,2n >  $working_dir/peaks/wt_rescaled/LIN35_all.peaks.bed

cat $working_dir/peaks/wt_rescaled/LIN35_LIN15B.peaks.bed $working_dir/peaks/wt_rescaled/LIN35_LIN36_LIN15B.peaks.bed | sort -k 1,1 -k2,2n >  $working_dir/peaks/wt_rescaled/LIN35_LIN15B_all.peaks.bed
cat $working_dir/peaks/wt_rescaled/LIN35_LIN36.peaks.bed $working_dir/peaks/wt_rescaled/LIN35_LIN36_LIN15B.peaks.bed | sort -k 1,1 -k2,2n >  $working_dir/peaks/wt_rescaled/LIN35_LIN36_all.peaks.bed

awk 'BEGIN{OFS="\t"}{if ($2+int(($3-$2)/2)-100 > 0) print $1, $2+int(($3-$2)/2)-100, $2+int(($3-$2)/2)+100, "EFL1_peak_"NR; else print $1, 0, $2+int(($3-$2)/2)+100, "EFL1_peak_"NR}' $working_dir/peaks/wt/EFL1/EFL1_all_rep_yapc_0.001.bed > $working_dir/peaks/wt_rescaled/EFL1_all.peaks.bed

cat $working_dir/peaks/wt_rescaled/LIN35_all.peaks.bed $working_dir/peaks/wt_rescaled/LIN36_all.peaks.bed $working_dir/peaks/wt_rescaled/LIN15B_all.peaks.bed | sort -k 1,1 -k2,2n | uniq | intersectBed -a stdin -b $working_dir/outron_extended_genes_ce11.bed -loj | cut -f 1,2,3,4,8 | mergeBed -i stdin -c 4,5 -o distinct,distinct > $working_dir/peaks/wt_rescaled/LIN35_LIN36_LIN15B.all_peaks.bed

for factor in LIN35 LIN36 LIN15B
do
echo $factor
intersectBed -a $working_dir/repeats_dfam.elegans.bed -b $working_dir"/peaks/wt_rescaled/"$factor"_all.peaks.bed" -u | intersectBed -a stdin -b $working_dir/repeats_mcmurchy.bed -u | wc -l
intersectBed -a $working_dir/repeats_dfam.elegans.bed -b $working_dir"/peaks/wt_rescaled/"$factor"_all.peaks.bed" -u | intersectBed -a stdin -b $working_dir/repeats_mcmurchy.bed -v | wc -l
done


#################################################################################################
#                                                                                               #
#                              download genome and gene annotation                              #
#                                                                                               #
#################################################################################################

# download genome and gene annotation from Wormbase (WS260) and generate processed gene annotation files
mkdir -p $working_dir/species/elegans/gene_annotation
mkdir -p $working_dir/species/elegans/genome
wget ftp://ftp.wormbase.org/pub/wormbase/species/c_elegans/gff/c_elegans.PRJNA13758.WS260.annotations.gff3.gz -O $working_dir/species/elegans/gene_annotation/elegans.annotations.all.gff3.gz

cd $working_dir/species/elegans/genome
wget http://hgdownload.soe.ucsc.edu/goldenPath/ce11/bigZips/ce11.2bit
twoBitToFa ce11.2bit elegans.fa
rm ce11.2bit

samtools faidx $working_dir/species/elegans/genome/elegans.fa
cut -f 1,2 $working_dir/species/elegans/genome/elegans.fa.fai > $working_dir/species/elegans/genome/elegans.chrom.sizes.txt

## extract from wormbase annotation (coding) genes and generate files in GTF or BED format
cd $working_dir/species/elegans/gene_annotation
gunzip elegans.annotations.all.gff3.gz
sed '1,8d' elegans.annotations.all.gff3 | awk '{if ($1 != "MtDNA") print "chr" $0}' | awk '{if ($2 == "WormBase" || $2 == "WormBase_imported") print}' > elegans.annotations.genes.ce11.gff3
gffread elegans.annotations.genes.ce11.gff3 -g $working_dir/species/elegans/genome/elegans.fa -O -T -o elegans.annotations.genes.ce11.gtf
gffread elegans.annotations.genes.ce11.gff3 -g $working_dir/species/elegans/genome/elegans.fa -O -T -C -o elegans.annotations.coding_genes.ce11.gtf
gff3_to_bed_converter.py -q elegans.annotations.genes.ce11.gff3 -o elegans.gene_annotation.ce11.temp
awk -F'Transcript:|transcript:' '{print $1 $2}' elegans.gene_annotation.ce11.temp | awk -F"\t" '{OFS=FS}{ $5="0" ; print   }' > elegans.gene_annotation.ce11.bed

## associate wormbase ID to each gene annotation
python $working_dir/scripts/gene_transcript_id_extractor.py elegans.annotations.genes.ce11.gff3 elegans.gene_annotation.gene_transcript_id.ce11.txt
sort -k 2,2 elegans.gene_annotation.gene_transcript_id.ce11.txt > elegans.gene_annotation.gene_transcript_id.gene_name_sorted.ce11.txt
python $working_dir/scripts/gene_biotype_def.py elegans.annotations.genes.ce11.gff3 elegans.gene_annotation.ce11.bed elegans.gene_annotation.gene_transcript_id.ce11.txt elegans.gene_annotation.gene_type.ce11.txt elegans.gene_annotation.coding_gene.ce11.bed

## extract only longest transcript annotated for each coding gene
bash $working_dir/scripts/gene_longest_isoform_annotation.sh elegans $working_dir/scripts $working_dir/species
sort -k 4,4 elegans.gene_annotation.coding_gene_longest_isoform.ce11.bed > elegans.gene_annotation.coding_gene_longest_isoform.ce11.bed.sorted
mv elegans.gene_annotation.coding_gene_longest_isoform.ce11.bed.sorted elegans.gene_annotation.coding_gene_longest_isoform.ce11.bed
rm elegans.gene_annotation.ce11.temp

## extract 2000bp and 500bp uprestream coordinates for each gene (any isoform)
flankBed -l 2000 -r 0 -s -i $working_dir/species/elegans/gene_annotation/elegans.gene_annotation.coding_gene.ce11.bed -g $working_dir/species/elegans/genome/elegans.chrom.sizes.txt | cut -f 1,2,3,4 | sort -k 4,4 | join -1 4 -2 2 - $working_dir/species/elegans/gene_annotation/elegans.gene_annotation.gene_transcript_id.gene_name_sorted.ce11.txt | awk 'BEGIN{OFS="\t";}{print $2, $3, $4, $5}' | sort -k 4,4 | uniq > $working_dir/species/elegans/gene_annotation/elegans.gene_annotation.coding_gene.2000bp_upstream.ce11.bed
flankBed -l 500 -r 0 -s -i $working_dir/species/elegans/gene_annotation/elegans.gene_annotation.coding_gene.ce11.bed -g $working_dir/species/elegans/genome/elegans.chrom.sizes.txt | cut -f 1,2,3,4 | sort -k 4,4 | join -1 4 -2 2 - $working_dir/species/elegans/gene_annotation/elegans.gene_annotation.gene_transcript_id.gene_name_sorted.ce11.txt | awk 'BEGIN{OFS="\t";}{print $2, $3, $4, $5}' | sort -k 4,4 | uniq > $working_dir/species/elegans/gene_annotation/elegans.gene_annotation.coding_gene.500bp_upstream.ce11.bed


#################################################################################################
#                                                                                               #
#                              DESeq and direct targets annotation                              #
#                                                                                               #
#################################################################################################

# launch STAR on all RNA-seq data
## to speed up analysis, distribute the analysis on a computing cluster
cd $working_dir/data/elegans/RNASeq/fastq

for file in *
do
echo $file
sample_name=$(echo $file | awk 'BEGIN{FS="."}{print $2}')
strain_name=$(echo $file | awk 'BEGIN{FS="."}{print $1}')
if [ ! -f "$working_dir/data/elegans/RNASeq/alignment/$strain_name/$strain_name.$sample_name.Signal.UniqueMultiple.str1.out.bw" ]
then
bash $working_dir/scripts/star_rnaseq_analysis.sh $working_dir $sample_name RNASeq elegans $strain_name
fi
#bash $working_dir/scripts/gene_covarage.sh $working_dir $sample_name $strain_name
done

# create list of RNA-seq samples
cd $working_dir/data/elegans/RNASeq/fastq

if [ -f "$working_dir/RNASeq_samples.txt" ]
then
rm $working_dir/RNASeq_samples.txt
fi

for file in *
do
sample_name=$(echo $file | awk 'BEGIN{FS="."}{print $2}')
strain_name=$(echo $file | awk 'BEGIN{FS="."}{print $1}')
echo -e $sample_name"\t"$strain_name >> $working_dir/RNASeq_samples.txt
done

# Use DESeq2 to find differentially expressed genes in all mutants
Rscript $working_dir/scripts/DESeq_gene_exp.R $working_dir


# evaluate enrichment for germline ammong upregulated genes in any mutant
## extract TPM values from Supplementary Table S4 from Cao et al., 2017 and save it to file "$working_dir/species/elegans/Cao_single_cell_TPM_by_cell_type.txt"
mkdir $working_dir/DE_genes/gene_expression
for factor in lin35 lin36full lin36PM lin15B
do
cut -f 1 $working_dir"/DE_genes/genes_upregulated_"$factor"_vs_N2.txt" | join -1 1 -2 1 - $working_dir/species/elegans/Cao_single_cell_TPM_by_cell_type.txt > $working_dir"/DE_genes/gene_expression/genes_upregulated_"$factor"_vs_N2.expression"
done


# identify direct targets by intersecting peaks with up/downregulated gene coordinates + outrons (file from Jurgen); also create separate files containing all DE genes
mkdir $working_dir/DE_genes/direct_targets_all_rep
mkdir $working_dir/DE_genes/all_targets_all_rep

echo -e "LIN15B\tlin15B" > $working_dir/direct_targets_sets.txt
echo -e "LIN15B\tlin15BTHAPdel" >> $working_dir/direct_targets_sets.txt
echo -e "LIN35\tlin35" >> $working_dir/direct_targets_sets.txt
echo -e "LIN36\tlin36full" >> $working_dir/direct_targets_sets.txt
echo -e "LIN36\tlin36PM" >> $working_dir/direct_targets_sets.txt
echo -e "LIN36\tlin36THAPdel" >> $working_dir/direct_targets_sets.txt
echo -e "EFL1\tefl1" >> $working_dir/direct_targets_sets.txt

while read line
do
for direction in up down
do
factor_name=$(echo $line | awk '{print $1}')
mutant_name=$(echo $line | awk '{print $2}')
intersectBed -a $working_dir/outron_extended_genes_ce11.bed -b $working_dir"/peaks/wt_rescaled/"$factor_name"_all.peaks.bed" -u | cut -f 4 | sort | join -1 1 -2 1 - $working_dir"/DE_genes/genes_"$direction"regulated_"$mutant_name"_vs_N2.txt" | awk '{print $1}' | sort > $working_dir"/DE_genes/direct_targets_all_rep/genes_"$direction"regulated_"$mutant_name"_vs_N2.direct.txt"
cut -f 1 $working_dir"/DE_genes/genes_"$direction"regulated_"$mutant_name"_vs_N2.txt" | sort > $working_dir"/DE_genes/all_targets_all_rep/genes_"$direction"regulated_"$mutant_name"_vs_N2.all.txt"
done
done < $working_dir/direct_targets_sets.txt


# define LIN-15B-shared and LIN-36-shared direct targets, then annotate shared peaks associated to these sets of genes
join $working_dir/DE_genes/direct_targets_all_rep/genes_upregulated_lin15B_vs_N2.direct.txt $working_dir/DE_genes/direct_targets_all_rep/genes_upregulated_lin35_vs_N2.direct.txt > $working_dir/DE_genes/direct_targets_all_rep/genes_upregulated_lin15B_lin35.direct.txt
join $working_dir/DE_genes/direct_targets_all_rep/genes_upregulated_lin36full_vs_N2.direct.txt $working_dir/DE_genes/direct_targets_all_rep/genes_upregulated_lin35_vs_N2.direct.txt > $working_dir/DE_genes/direct_targets_all_rep/genes_upregulated_lin36_lin35.direct.txt


join $working_dir/DE_genes/direct_targets_all_rep/genes_upregulated_lin15B_vs_N2.direct.txt $working_dir/DE_genes/direct_targets_all_rep/genes_upregulated_lin35_vs_N2.direct.txt | join -v 1 - $working_dir/DE_genes/genes_upregulated_lin36full_vs_N2.txt > $working_dir/DE_genes/direct_targets_all_rep/genes_upregulated_lin15B_shared.direct.txt
join $working_dir/DE_genes/direct_targets_all_rep/genes_upregulated_lin36full_vs_N2.direct.txt $working_dir/DE_genes/direct_targets_all_rep/genes_upregulated_lin35_vs_N2.direct.txt | join -v 1 - $working_dir/DE_genes/genes_upregulated_lin15B_vs_N2.txt > $working_dir/DE_genes/direct_targets_all_rep/genes_upregulated_lin36_shared.direct.txt
join -v 2 $working_dir/DE_genes/direct_targets_all_rep/genes_upregulated_lin36full_vs_N2.direct.txt $working_dir/DE_genes/direct_targets_all_rep/genes_upregulated_lin35_vs_N2.direct.txt | join -v 1 - $working_dir/DE_genes/genes_upregulated_lin15B_vs_N2.txt > $working_dir/DE_genes/direct_targets_all_rep/genes_upregulated_lin35_specific.direct.txt

sort -k 4,4 $working_dir/outron_extended_genes_ce11.bed | join -1 4 -2 4 - $working_dir/species/elegans/gene_annotation/elegans.gene_annotation.coding_gene_longest_isoform.ce11.bed | awk 'BEGIN{OFS="\t";}{print $2, $3, $4, $1, $5, $10}' > $working_dir/outron_extended_genes_ce11.bed6


join -v 1 $working_dir/DE_genes/direct_targets_all_rep/genes_upregulated_lin15B_vs_N2.direct.txt $working_dir/DE_genes/direct_targets_all_rep/genes_upregulated_lin35_vs_N2.direct.txt | join -v 1 - /mnt/home1/ahringer/fnc21/DREAM_paper/DE_genes/direct_targets_all_rep/genes_upregulated_lin36full_vs_N2.direct.txt | wc -l
join -v 1 $working_dir/DE_genes/direct_targets_all_rep/genes_upregulated_lin35_vs_N2.direct.txt $working_dir/DE_genes/direct_targets_all_rep/genes_upregulated_lin15B_vs_N2.direct.txt | join -v 1 - /mnt/home1/ahringer/fnc21/DREAM_paper/DE_genes/direct_targets_all_rep/genes_upregulated_lin36full_vs_N2.direct.txt | wc -l
join -v 1 $working_dir/DE_genes/direct_targets_all_rep/genes_upregulated_lin36full_vs_N2.direct.txt $working_dir/DE_genes/direct_targets_all_rep/genes_upregulated_lin35_vs_N2.direct.txt | join -v 1 - /mnt/home1/ahringer/fnc21/DREAM_paper/DE_genes/direct_targets_all_rep/genes_upregulated_lin15B_vs_N2.direct.txt | wc -l

join $working_dir/DE_genes/direct_targets_all_rep/genes_upregulated_lin15B_vs_N2.direct.txt $working_dir/DE_genes/direct_targets_all_rep/genes_upregulated_lin35_vs_N2.direct.txt | join -v 1 - /mnt/home1/ahringer/fnc21/DREAM_paper/DE_genes/direct_targets_all_rep/genes_upregulated_lin36full_vs_N2.direct.txt | wc -l
join $working_dir/DE_genes/direct_targets_all_rep/genes_upregulated_lin35_vs_N2.direct.txt $working_dir/DE_genes/direct_targets_all_rep/genes_upregulated_lin36full_vs_N2.direct.txt | join -v 1 - /mnt/home1/ahringer/fnc21/DREAM_paper/DE_genes/direct_targets_all_rep/genes_upregulated_lin15B_vs_N2.direct.txt | wc -l
join $working_dir/DE_genes/direct_targets_all_rep/genes_upregulated_lin36full_vs_N2.direct.txt $working_dir/DE_genes/direct_targets_all_rep/genes_upregulated_lin15B_vs_N2.direct.txt | join -v 1 - /mnt/home1/ahringer/fnc21/DREAM_paper/DE_genes/direct_targets_all_rep/genes_upregulated_lin35_vs_N2.direct.txt | wc -l

join $working_dir/DE_genes/direct_targets_all_rep/genes_upregulated_lin15B_vs_N2.direct.txt $working_dir/DE_genes/direct_targets_all_rep/genes_upregulated_lin35_vs_N2.direct.txt | join - /mnt/home1/ahringer/fnc21/DREAM_paper/DE_genes/direct_targets_all_rep/genes_upregulated_lin36full_vs_N2.direct.txt | wc -l


# define peaks associated to direct targets (gene body + outron or promoter region)
mkdir $working_dir/direct_target_peaks_promoters/
mkdir $working_dir/direct_target_peaks/
join -1 4 -2 1 $working_dir/species/elegans/gene_annotation/elegans.gene_annotation.coding_gene.500bp_upstream.ce11.bed $working_dir/DE_genes/direct_targets_all_rep/genes_upregulated_lin15B_shared.direct.txt | awk 'BEGIN{OFS="\t";}{print $2, $3, $4, $1}' | intersectBed -a $working_dir/peaks/wt_rescaled/LIN35_LIN15B_all.peaks.bed -b stdin -u > $working_dir/direct_target_peaks_promoters/LIN35_LIN15B_shared.lin35_lin15B_direct_targets.bed
sort -k 4,4 $working_dir/outron_extended_genes_ce11.bed | join -1 4 -2 1 - $working_dir/DE_genes/direct_targets_all_rep/genes_upregulated_lin15B_shared.direct.txt | awk 'BEGIN{OFS="\t";}{print $2, $3, $4, $1}' | intersectBed -a $working_dir/peaks/wt_rescaled/LIN35_LIN15B_all.peaks.bed -b stdin -u > $working_dir/direct_target_peaks/LIN35_LIN15B_shared.lin35_lin15B_direct_targets.bed

join -1 4 -2 1 $working_dir/species/elegans/gene_annotation/elegans.gene_annotation.coding_gene.500bp_upstream.ce11.bed $working_dir/DE_genes/direct_targets_all_rep/genes_upregulated_lin36_shared.direct.txt | awk 'BEGIN{OFS="\t";}{print $2, $3, $4, $1}' | intersectBed -a $working_dir/peaks/wt_rescaled/LIN35_LIN36.peaks.bed -b stdin -u > $working_dir/direct_target_peaks_promoters/LIN35_LIN36GFP_shared.lin35_lin36full_direct_targets.bed
sort -k 4,4 $working_dir/outron_extended_genes_ce11.bed | join -1 4 -2 1 - $working_dir/DE_genes/direct_targets_all_rep/genes_upregulated_lin36_shared.direct.txt | awk 'BEGIN{OFS="\t";}{print $2, $3, $4, $1}' | intersectBed -a $working_dir/peaks/wt_rescaled/LIN35_LIN36.peaks.bed -b stdin -u > $working_dir/direct_target_peaks/LIN35_LIN36GFP_shared.lin35_lin36full_direct_targets.bed
join -1 4 -2 1 $working_dir/species/elegans/gene_annotation/elegans.gene_annotation.coding_gene.500bp_upstream.ce11.bed $working_dir/DE_genes/direct_targets_all_rep/genes_upregulated_lin36_shared.direct.txt | awk 'BEGIN{OFS="\t";}{print $2, $3, $4, $1}' | intersectBed -a $working_dir/peaks/wt_rescaled/LIN35_LIN36_LIN15B.peaks.bed -b stdin -u >> $working_dir/direct_target_peaks_promoters/LIN35_LIN36GFP_shared.lin35_lin36full_direct_targets.bed
sort -k 4,4 $working_dir/outron_extended_genes_ce11.bed | join -1 4 -2 1 - $working_dir/DE_genes/direct_targets_all_rep/genes_upregulated_lin36_shared.direct.txt | awk 'BEGIN{OFS="\t";}{print $2, $3, $4, $1}' | intersectBed -a $working_dir/peaks/wt_rescaled/LIN35_LIN36_LIN15B.peaks.bed -b stdin -u >> $working_dir/direct_target_peaks/LIN35_LIN36GFP_shared.lin35_lin36full_direct_targets.bed

join -1 4 -2 1 $working_dir/species/elegans/gene_annotation/elegans.gene_annotation.coding_gene.500bp_upstream.ce11.bed $working_dir/DE_genes/direct_targets_all_rep/genes_upregulated_lin35_specific.direct.txt | awk 'BEGIN{OFS="\t";}{print $2, $3, $4, $1}' | intersectBed -a $working_dir/peaks/wt_rescaled/LIN35_LIN36.peaks.bed -b stdin -u > $working_dir/direct_target_peaks_promoters/LIN35_only.lin35_direct_targets.bed
sort -k 4,4 $working_dir/outron_extended_genes_ce11.bed | join -1 4 -2 1 - $working_dir/DE_genes/direct_targets_all_rep/genes_upregulated_lin35_specific.direct.txt | awk 'BEGIN{OFS="\t";}{print $2, $3, $4, $1}' | intersectBed -a $working_dir/peaks/wt_rescaled/LIN35_LIN36.peaks.bed -b stdin -u > $working_dir/direct_target_peaks/LIN35_only.lin35_direct_targets.bed
join -1 4 -2 1 $working_dir/species/elegans/gene_annotation/elegans.gene_annotation.coding_gene.500bp_upstream.ce11.bed $working_dir/DE_genes/direct_targets_all_rep/genes_upregulated_lin35_specific.direct.txt | awk 'BEGIN{OFS="\t";}{print $2, $3, $4, $1}' | intersectBed -a $working_dir/peaks/wt_rescaled/LIN35_LIN15B.peaks.bed -b stdin -u >> $working_dir/direct_target_peaks_promoters/LIN35_only.lin35_direct_targets.bed
sort -k 4,4 $working_dir/outron_extended_genes_ce11.bed | join -1 4 -2 1 - $working_dir/DE_genes/direct_targets_all_rep/genes_upregulated_lin35_specific.direct.txt | awk 'BEGIN{OFS="\t";}{print $2, $3, $4, $1}' | intersectBed -a $working_dir/peaks/wt_rescaled/LIN35_LIN15B.peaks.bed -b stdin -u >> $working_dir/direct_target_peaks/LIN35_only.lin35_direct_targets.bed
join -1 4 -2 1 $working_dir/species/elegans/gene_annotation/elegans.gene_annotation.coding_gene.500bp_upstream.ce11.bed $working_dir/DE_genes/direct_targets_all_rep/genes_upregulated_lin35_specific.direct.txt | awk 'BEGIN{OFS="\t";}{print $2, $3, $4, $1}' | intersectBed -a $working_dir/peaks/wt_rescaled/LIN35_LIN36_LIN15B.peaks.bed -b stdin -u >> $working_dir/direct_target_peaks_promoters/LIN35_only.lin35_direct_targets.bed
sort -k 4,4 $working_dir/outron_extended_genes_ce11.bed | join -1 4 -2 1 - $working_dir/DE_genes/direct_targets_all_rep/genes_upregulated_lin35_specific.direct.txt | awk 'BEGIN{OFS="\t";}{print $2, $3, $4, $1}' | intersectBed -a $working_dir/peaks/wt_rescaled/LIN35_LIN36_LIN15B.peaks.bed -b stdin -u >> $working_dir/direct_target_peaks/LIN35_only.lin35_direct_targets.bed
join -1 4 -2 1 $working_dir/species/elegans/gene_annotation/elegans.gene_annotation.coding_gene.500bp_upstream.ce11.bed $working_dir/DE_genes/direct_targets_all_rep/genes_upregulated_lin35_specific.direct.txt | awk 'BEGIN{OFS="\t";}{print $2, $3, $4, $1}' | intersectBed -a $working_dir/peaks/wt_rescaled/LIN35.peaks.bed -b stdin -u >> $working_dir/direct_target_peaks_promoters/LIN35_only.lin35_direct_targets.bed
sort -k 4,4 $working_dir/outron_extended_genes_ce11.bed | join -1 4 -2 1 - $working_dir/DE_genes/direct_targets_all_rep/genes_upregulated_lin35_specific.direct.txt | awk 'BEGIN{OFS="\t";}{print $2, $3, $4, $1}' | intersectBed -a $working_dir/peaks/wt_rescaled/LIN35.peaks.bed -b stdin -u >> $working_dir/direct_target_peaks/LIN35_only.lin35_direct_targets.bed


# plot expression of genes in various cell types
Rscript $working_dir/scripts/upregulated_genes_expression.1.R $working_dir

# hypergeometric test: LIN15B/LIN36 to LIN35 overlap
Rscript $working_dir/scripts/hypergeom_test_DE_gene_overlap.R $working_dir


#################################################################################################
#                                                                                               #
#                                    ChIP-seq data alignment                                    #
#                                                                                               #
#################################################################################################

# map HTZ-1 ChIP-seq data
mkdir $working_dir/bwa_index
bwa index -p $working_dir/bwa_idx/elegans $working_dir/

cd $working_dir/data/elegans/chipseq/fastq
for i in *
do
echo $i | awk 'BEGIN{FS="."; OFS=".";}{print $1, $2, $3, $4}' >> $working_dir/chip_seq_samples.txt
done

while read line
do
sbatch -p 1804 $working_dir/scripts/bwa_alignment.sh $working_dir $line chipseq elegans
done < $working_dir/chip_seq_samples.txt


#################################################################################################
#                                                                                               #
#                                         HTZ-1 analysis                                        #
#                                                                                               #
#################################################################################################

# extract top 5/10% of genes with highest HTZ-1 enrichment over their gene body (+500bp from Wormbase TSS to TTS) in N2
mkdir $working_dir/HTZ1
awk 'BEGIN{OFS="\t";}{if ($3-$2 > 500 && $6 == "+") print $1, $2+500, $3, $4; else if ($3-$2 > 500 && $6 == "-") print $1, $2, $3-500, $4}' $working_dir/species/elegans/gene_annotation/elegans.gene_annotation.coding_gene_longest_isoform.ce11.bed > $working_dir/HTZ1/elegans.gene_annotation.coding_gene_longest_isoform.500bp_gene_body.ce11.bed


HTZ1_N2_rep1=$working_dir/data/elegans/chipseq/alignment/HTZ1.N2.rep1.CG027.sorted.bam
HTZ1_N2_rep2=$working_dir/data/elegans/chipseq/alignment/HTZ1.N2.rep2.CG030.sorted.bam

coverageBed -a $working_dir/HTZ1/elegans.gene_annotation.coding_gene_longest_isoform.500bp_gene_body.ce11.bed -b $HTZ1_N2_rep1 -counts > $working_dir/HTZ1/elegans.gene_annotation.coding_gene_longest_isoform.500bp_gene_body.ce11.HTZ1_rep1_cov.bed
coverageBed -a $working_dir/HTZ1/elegans.gene_annotation.coding_gene_longest_isoform.500bp_gene_body.ce11.bed -b $HTZ1_N2_rep2 -counts > $working_dir/HTZ1/elegans.gene_annotation.coding_gene_longest_isoform.500bp_gene_body.ce11.HTZ1_rep2_cov.bed

Rscript $working_dir/scripts/HTZ1_90pct_enriched_genes.R $working_dir

cut -f 4 $working_dir/HTZ1/elegans.gene_annotation.coding_gene_longest_isoform.500bp_gene_body.ce11.HTZ1_90pct.bed | sort > $working_dir/HTZ1/elegans.gene_annotation.coding_gene_longest_isoform.500bp_gene_body.ce11.HTZ1_90pct.genes

# evaluate overlap bewteen genes with high HTZ-1 coverage and LIN-15B/LIN-36-shared direct targets
echo -e "high_gbHTZ1\tlow_gbHTZ1" > $working_dir/HTZ1/high_low_gbHTZ1_direct_targets.txt
for targets in lin35_specific lin36_shared lin15B_shared
do
high_gbhtz1=$(join $working_dir"/DE_genes/direct_targets_all_rep/genes_upregulated_"$targets".direct.txt" $working_dir/HTZ1/elegans.gene_annotation.coding_gene_longest_isoform.500bp_gene_body.ce11.HTZ1_90pct.genes | wc -l)
low_gbhtz1=$(join -v 1 $working_dir"/DE_genes/direct_targets_all_rep/genes_upregulated_"$targets".direct.txt" $working_dir/HTZ1/elegans.gene_annotation.coding_gene_longest_isoform.500bp_gene_body.ce11.HTZ1_90pct.genes | wc -l)
echo -e $targets"\t"$high_gbhtz1"\t"$low_gbhtz1 >> $working_dir/HTZ1/high_low_gbHTZ1_direct_targets.txt
done

# extract and compare HTZ-1 gene coverage at LIN35 only, LIN-36- and LIN-15B-shared direct targets
join -1 1 -2 4 $working_dir/DE_genes/direct_targets_all_rep/genes_upregulated_lin15B_shared.direct.txt $working_dir/HTZ1/elegans.gene_annotation.coding_gene_longest_isoform.500bp_gene_body.ce11.bed | awk 'BEGIN{OFS="\t";}{print $2, $3, $4, $1}' | sort -k 1,1 -k2,2n > $working_dir/HTZ1/genes_upregulated_lin15B_shared_vs_N2.direct.bed
join -1 1 -2 4 $working_dir/DE_genes/direct_targets_all_rep/genes_upregulated_lin36_shared.direct.txt $working_dir/HTZ1/elegans.gene_annotation.coding_gene_longest_isoform.500bp_gene_body.ce11.bed | awk 'BEGIN{OFS="\t";}{print $2, $3, $4, $1}' | sort -k 1,1 -k2,2n > $working_dir/HTZ1/genes_upregulated_lin36_shared_vs_N2.direct.bed
join -1 1 -2 4 $working_dir/DE_genes/direct_targets_all_rep/genes_upregulated_lin35_specific.direct.txt $working_dir/HTZ1/elegans.gene_annotation.coding_gene_longest_isoform.500bp_gene_body.ce11.bed | awk 'BEGIN{OFS="\t";}{print $2, $3, $4, $1}' | sort -k 1,1 -k2,2n > $working_dir/HTZ1/genes_upregulated_lin35_only_vs_N2.direct.bed


### compare HTZ-1 coverage at LIN36-shared, LIN15B-shared, LIN-35-only direct targets and control regions from wt and mutant strains
for target_set in lin15B_shared lin36_shared lin35_only
do
multiBigwigSummary BED-file --bwfiles $working_dir/data/elegans/chipseq/tracks/HTZ1.N2.rep1.CG027.BEADSQ10NU_linear.bw $working_dir/data/elegans/chipseq/tracks/HTZ1.N2.rep2.CG030.BEADSQ10NU_linear.bw --outFileName $working_dir"/HTZ1/genes_upregulated_"$target_set"_vs_N2.direct.npz" --BED $working_dir"/HTZ1/genes_upregulated_"$target_set"_vs_N2.direct.bed" --labels N2_rep1 N2_rep1 --numberOfProcessors 6 --outRawCounts $working_dir"/HTZ1/genes_upregulated_"$target_set"_vs_N2.direct.counts"
awk 'BEGIN{OFS="\t";}{print $1, $2, $3, ($4+$5)/2}' $working_dir"/HTZ1/genes_upregulated_"$target_set"_vs_N2.direct.counts" | sed '1d' > $working_dir"/HTZ1/genes_upregulated_"$target_set"_vs_N2.direct.HTZ1_N2.bed"
done

# test differences in HTZ-1 coverage on gene body (+500bp from Wormbase TSS to TTS) in the lin15B, lin35 and lin36full mutants using DESeq
### run DESeq
echo -e "HTZ1\tCG027\tN2\trep1" > $working_dir/HTZ1_sample_id.txt
echo -e "HTZ1\tCG030\tN2\trep2" >> $working_dir/HTZ1_sample_id.txt
echo -e "HTZ1\tCG028\tlin35\trep1" >> $working_dir/HTZ1_sample_id.txt
echo -e "HTZ1\tCG053\tlin35\trep2" >> $working_dir/HTZ1_sample_id.txt
echo -e "HTZ1\tCG046\tlin15B\trep1" >> $working_dir/HTZ1_sample_id.txt
echo -e "HTZ1\tCG079\tlin15B\trep2" >> $working_dir/HTZ1_sample_id.txt
echo -e "HTZ1\tAA909\tlin36full\trep1" >> $working_dir/HTZ1_sample_id.txt
echo -e "HTZ1\tAA910\tlin36full\trep2" >> $working_dir/HTZ1_sample_id.txt

Rscript $working_dir/scripts/DESeq_HTZ1.R $working_dir

### evaluate overlap of HTZ1 downregulated genes in each mutant with the respective direct targets
echo -e "all_direct_targets\tdownreg_HTZ1" > $working_dir/HTZ1/direct_targets_with_HTZ1_downreg.txt
echo -e "all_downreg_HTZ1\tdirect_targets" > $working_dir/HTZ1/HTZ1_downreg_genes_mutants.txt
for mutant in lin35 lin36full lin15B
do
all_direct=$(wc -l < $working_dir"/DE_genes/direct_targets_all_rep/genes_upregulated_"$mutant"_vs_N2.direct.txt")
HTZ1_downreg_direct=$(join -1 1 -2 4 $working_dir"/DE_genes/direct_targets_all_rep/genes_upregulated_"$mutant"_vs_N2.direct.txt" $working_dir"/HTZ1/HTZ1_downregulated_"$mutant"_vs_N2.90_pct.txt" | wc -l)
all_HTZ1_downreg=$(wc -l < $working_dir"/HTZ1/HTZ1_downregulated_"$mutant"_vs_N2.90_pct.txt")
echo -e $mutant"\t"$all_direct"\t"$HTZ1_downreg_direct >> $working_dir/HTZ1/direct_targets_with_HTZ1_downreg.txt
echo -e $mutant"\t"$all_HTZ1_downreg"\t"$HTZ1_downreg_direct >> $working_dir/HTZ1/HTZ1_downreg_genes_mutants.txt
done

Rscript $working_dir/scripts/HTZ1_direct_target_coverage.R $working_dir

# perform hypergeometric test to estimate significance of overlap of direct targets with reduced gbHTZ-1 between different mutants of combinations of mutants
sed '1d' $working_dir/HTZ1/HTZ1_downregulated_lin15B_vs_N2.90_pct.txt | cut -f 4 > $working_dir/HTZ1/HTZ1_downregulated_lin15B_vs_N2.90_pct.genes
sed '1d' $working_dir/HTZ1/HTZ1_downregulated_lin35_vs_N2.90_pct.txt | cut -f 4 > $working_dir/HTZ1/HTZ1_downregulated_lin35_vs_N2.90_pct.genes
sed '1d' $working_dir/HTZ1/HTZ1_downregulated_lin36full_vs_N2.90_pct.txt | cut -f 4 > $working_dir/HTZ1/HTZ1_downregulated_lin36full_vs_N2.90_pct.genes

join -v 1 $working_dir/HTZ1/HTZ1_downregulated_lin35_vs_N2.90_pct.genes $working_dir/HTZ1/HTZ1_downregulated_lin36full_vs_N2.90_pct.genes | join -v 1 - $working_dir/HTZ1/HTZ1_downregulated_lin15B_vs_N2.90_pct.genes > $working_dir/HTZ1/HTZ1_downregulated.lin35_only.90_pct.genes
join -v 1 $working_dir/HTZ1/HTZ1_downregulated_lin36full_vs_N2.90_pct.genes $working_dir/HTZ1/HTZ1_downregulated_lin35_vs_N2.90_pct.genes | join -v 1 - $working_dir/HTZ1/HTZ1_downregulated_lin15B_vs_N2.90_pct.genes > $working_dir/HTZ1/HTZ1_downregulated.lin36_only.90_pct.genes
join -v 1 $working_dir/HTZ1/HTZ1_downregulated_lin15B_vs_N2.90_pct.genes $working_dir/HTZ1/HTZ1_downregulated_lin36full_vs_N2.90_pct.genes | join -v 1 - $working_dir/HTZ1/HTZ1_downregulated_lin35_vs_N2.90_pct.genes > $working_dir/HTZ1/HTZ1_downregulated.lin15B_only.90_pct.genes
join $working_dir/HTZ1/HTZ1_downregulated_lin35_vs_N2.90_pct.genes $working_dir/HTZ1/HTZ1_downregulated_lin36full_vs_N2.90_pct.genes | join -v 1 - $working_dir/HTZ1/HTZ1_downregulated_lin15B_vs_N2.90_pct.genes > $working_dir/HTZ1/HTZ1_downregulated.lin35_lin36.90_pct.genes
join $working_dir/HTZ1/HTZ1_downregulated_lin35_vs_N2.90_pct.genes $working_dir/HTZ1/HTZ1_downregulated_lin15B_vs_N2.90_pct.genes | join -v 1 - $working_dir/HTZ1/HTZ1_downregulated_lin36full_vs_N2.90_pct.genes > $working_dir/HTZ1/HTZ1_downregulated.lin35_lin15B.90_pct.genes
join $working_dir/HTZ1/HTZ1_downregulated_lin15B_vs_N2.90_pct.genes $working_dir/HTZ1/HTZ1_downregulated_lin36full_vs_N2.90_pct.genes | join -v 1 - $working_dir/HTZ1/HTZ1_downregulated_lin35_vs_N2.90_pct.genes > $working_dir/HTZ1/HTZ1_downregulated.lin36_lin15B.90_pct.genes
join $working_dir/HTZ1/HTZ1_downregulated_lin15B_vs_N2.90_pct.genes $working_dir/HTZ1/HTZ1_downregulated_lin36full_vs_N2.90_pct.genes | join - $working_dir/HTZ1/HTZ1_downregulated_lin35_vs_N2.90_pct.genes > $working_dir/HTZ1/HTZ1_downregulated.lin35_lin36_lin15B.90_pct.genes

for target_set in lin35_specific lin36_shared lin15B_shared
do
echo -e "tested_genes\tlow_gbHTZ1_in_mutant\tn_direct_targets\tdirect_targets_with_low_gbHTZ1" > $working_dir/HTZ1/$target_set.hypergeom_test_overlap.90_pct
tested_genes=$(wc -l < $working_dir/HTZ1/elegans.gene_annotation.coding_gene_longest_isoform.500bp_gene_body.ce11.HTZ1_90pct.genes)
direct_targets=$(join $working_dir"/DE_genes/direct_targets_all_rep/genes_upregulated_"$target_set".direct.txt" $working_dir/HTZ1/elegans.gene_annotation.coding_gene_longest_isoform.500bp_gene_body.ce11.HTZ1_90pct.genes | wc -l)
low_gbHTZ1_lin35=$(wc -l < $working_dir/HTZ1/HTZ1_downregulated.lin35_only.90_pct.genes)
low_gbHTZ1_lin36=$(wc -l < $working_dir/HTZ1/HTZ1_downregulated.lin36_only.90_pct.genes)
low_gbHTZ1_lin15B=$(wc -l < $working_dir/HTZ1/HTZ1_downregulated.lin15B_only.90_pct.genes)
low_gbHTZ1_lin35_lin36=$(wc -l < $working_dir/HTZ1/HTZ1_downregulated.lin35_lin36.90_pct.genes)
low_gbHTZ1_lin35_lin15B=$(wc -l < $working_dir/HTZ1/HTZ1_downregulated.lin35_lin15B.90_pct.genes)
low_gbHTZ1_lin15B_lin36=$(wc -l < $working_dir/HTZ1/HTZ1_downregulated.lin36_lin15B.90_pct.genes)
low_gbHTZ1_lin35_lin15B_lin36=$(wc -l < $working_dir/HTZ1/HTZ1_downregulated.lin35_lin36_lin15B.90_pct.genes)

dt_lin35=$(join $working_dir"/DE_genes/direct_targets_all_rep/genes_upregulated_"$target_set".direct.txt" $working_dir/HTZ1/HTZ1_downregulated.lin35_only.90_pct.genes | wc -l)
dt_lin36=$(join $working_dir"/DE_genes/direct_targets_all_rep/genes_upregulated_"$target_set".direct.txt" $working_dir/HTZ1/HTZ1_downregulated.lin36_only.90_pct.genes | wc -l)
dt_lin15B=$(join $working_dir"/DE_genes/direct_targets_all_rep/genes_upregulated_"$target_set".direct.txt" $working_dir/HTZ1/HTZ1_downregulated.lin15B_only.90_pct.genes | wc -l)
dt_lin35_lin36=$(join $working_dir"/DE_genes/direct_targets_all_rep/genes_upregulated_"$target_set".direct.txt" $working_dir/HTZ1/HTZ1_downregulated.lin35_lin36.90_pct.genes | wc -l)
dt_lin35_lin15B=$(join $working_dir"/DE_genes/direct_targets_all_rep/genes_upregulated_"$target_set".direct.txt" $working_dir/HTZ1/HTZ1_downregulated.lin35_lin15B.90_pct.genes | wc -l)
dt_lin15B_lin36=$(join $working_dir"/DE_genes/direct_targets_all_rep/genes_upregulated_"$target_set".direct.txt" $working_dir/HTZ1/HTZ1_downregulated.lin36_lin15B.90_pct.genes | wc -l)
dt_lin35_lin15B_lin36=$(join $working_dir"/DE_genes/direct_targets_all_rep/genes_upregulated_"$target_set".direct.txt" $working_dir/HTZ1/HTZ1_downregulated.lin35_lin36_lin15B.90_pct.genes | wc -l)
echo -e "lin35_only\t"$tested_genes"\t"$low_gbHTZ1_lin35"\t"$direct_targets"\t"$dt_lin35 >> $working_dir/HTZ1/$target_set.hypergeom_test_overlap.90_pct
echo -e "lin36_only\t"$tested_genes"\t"$low_gbHTZ1_lin36"\t"$direct_targets"\t"$dt_lin36 >> $working_dir/HTZ1/$target_set.hypergeom_test_overlap.90_pct
echo -e "lin15B_only\t"$tested_genes"\t"$low_gbHTZ1_lin15B"\t"$direct_targets"\t"$dt_lin15B >> $working_dir/HTZ1/$target_set.hypergeom_test_overlap.90_pct
echo -e "lin35_lin36\t"$tested_genes"\t"$low_gbHTZ1_lin35_lin36"\t"$direct_targets"\t"$dt_lin35_lin36 >> $working_dir/HTZ1/$target_set.hypergeom_test_overlap.90_pct
echo -e "lin35_lin15B\t"$tested_genes"\t"$low_gbHTZ1_lin35_lin15B"\t"$direct_targets"\t"$dt_lin35_lin15B >> $working_dir/HTZ1/$target_set.hypergeom_test_overlap.90_pct
echo -e "lin15B_lin36\t"$tested_genes"\t"$low_gbHTZ1_lin15B_lin36"\t"$direct_targets"\t"$dt_lin15B_lin36 >> $working_dir/HTZ1/$target_set.hypergeom_test_overlap.90_pct
echo -e "lin35_lin15B_lin36\t"$tested_genes"\t"$low_gbHTZ1_lin35_lin15B_lin36"\t"$direct_targets"\t"$dt_lin35_lin15B_lin36 >> $working_dir/HTZ1/$target_set.hypergeom_test_overlap.90_pct
done

Rscript $working_dir/scripts/HTZ1_loss_hypergeom_test.R $working_dir


#################################################################################################
#                                                                                               #
#                                       H3K9me2 analysis                                        #
#                                                                                               #
#################################################################################################

mkdir $working_dir/H3K9me2

# compare H3K9me2 coverage at LIN36-shared, LIN15B-shared, LIN-35-only direct target peaks from wt
for target_set in LIN35_LIN15B_shared.lin35_lin15B LIN35_LIN36GFP_shared.lin35_lin36full LIN35_only.lin35
do
multiBigwigSummary BED-file --bwfiles $working_dir/data/elegans/chipseq/tracks/H3K9me2.N2.rep1.CG235.BEADSQ10NU_linear.bw $working_dir/data/elegans/chipseq/tracks/H3K9me2.N2.rep2.AA985.BEADSQ10NU_linear.bw --outFileName $working_dir"/H3K9me2/"$target_set"_direct_target_peaks.npz" --BED $working_dir"/direct_target_peaks_promoters/"$target_set"_direct_targets.bed" --labels N2_rep1 N2_rep1 --numberOfProcessors 6 --outRawCounts $working_dir"/H3K9me2/"$target_set"_direct_target_peaks.counts"
awk 'BEGIN{OFS="\t";}{print $1, $2, $3, ($4+$5)/2}' $working_dir"/H3K9me2/"$target_set"_direct_target_peaks.counts" | sed '1d' > $working_dir"/H3K9me2/"$target_set"_direct_target_peaks.H3K9me2_N2.bed"
done

# extract H3K9me2 peaks shared by both replicates and run DESeq
cat $working_dir/peaks/wt_rescaled/LIN35.peaks.bed $working_dir/peaks/wt_rescaled/LIN36.peaks.bed $working_dir/peaks/wt_rescaled/LIN15B.peaks.bed $working_dir/peaks/wt_rescaled/LIN35_LIN15B.peaks.bed $working_dir/peaks/wt_rescaled/LIN35_LIN36.peaks.bed $working_dir/peaks/wt_rescaled/LIN36_LIN15B.peaks.bed $working_dir/peaks/wt_rescaled/LIN35_LIN36_LIN15B.peaks.bed | sort -k 1,1 -k2,2n > $working_dir/H3K9me2/all_peaks.bed

H3K9me2_N2_rep1_peaks=$working_dir/data/elegans/chipseq/peaks/H3K9me2.N2.rep1.CG235/H3K9me2.N2.rep1.CG235_peaks.narrowPeak
H3K9me2_N2_rep2_peaks=$working_dir/data/elegans/chipseq/peaks/H3K9me2.N2.rep2.AA985/H3K9me2.N2.rep2.AA985_peaks.narrowPeak

#H3K9me2_N2_rep1_peaks=/mnt/jadb/DBfile/DBfiles/H3K9me2/N2/CG235_aa107_Kimura/H3K9me2^Kimura_aa107^E^N2^starvedL1_PeakCalls^MACS^cb3ce11_CG235^M0b74935.narrowPeak
#H3K9me2_N2_rep2_peaks=/mnt/jadb/DBfile/DBfiles/H3K9me2/N2/AA985_aa106_6D11/H3K9me2^6D11_aa106^E^N2^starvedL1_PeakCalls^MACS^cb3ce11_AA985^M0477637.narrowPeak

intersectBed -a $working_dir/H3K9me2/all_peaks.bed -b $H3K9me2_N2_rep1_peaks $H3K9me2_N2_rep2_peaks -u > $working_dir/H3K9me2/all_peaks.H3K9me2_peaks.bed
cut -f 4 $working_dir/H3K9me2/all_peaks.H3K9me2_peaks.bed | sort > $working_dir/H3K9me2/all_peaks.H3K9me2_peaks.peaks

echo -e "H3K9me2\tCG235\tN2\trep1" > $working_dir/H3K9me2_sample_id.txt
echo -e "H3K9me2\tAA985\tN2\trep2" >> $working_dir/H3K9me2_sample_id.txt
echo -e "H3K9me2\tCG241\tlin35\trep1" >> $working_dir/H3K9me2_sample_id.txt
echo -e "H3K9me2\tAA947\tlin35\trep2" >> $working_dir/H3K9me2_sample_id.txt
echo -e "H3K9me2\tCG237\tlin15B\trep1" >> $working_dir/H3K9me2_sample_id.txt
echo -e "H3K9me2\tCG236\tlin15B\trep2" >> $working_dir/H3K9me2_sample_id.txt
echo -e "H3K9me2\tAA918\tlin36full\trep1" >> $working_dir/H3K9me2_sample_id.txt
echo -e "H3K9me2\tAA920\tlin36full\trep2" >> $working_dir/H3K9me2_sample_id.txt

Rscript $working_dir/scripts/DESeq_H3K9me2.R $working_dir
Rscript $working_dir/scripts/H3K9me2_direct_target_peaks_coverage.R $working_dir

# perform hypergeometric test to estimate significance of overlap of direct targets with reduced gbHTZ-1 between different mutants of combinations of mutants
sed '1d' $working_dir/H3K9me2/H3K9me2_downregulated_lin15B_vs_N2.H3K9me2_peaks.txt | cut -f 4 | sort > $working_dir/H3K9me2/H3K9me2_downregulated_lin15B_vs_N2.peaks
sed '1d' $working_dir/H3K9me2/H3K9me2_downregulated_lin35_vs_N2.H3K9me2_peaks.txt | cut -f 4 | sort > $working_dir/H3K9me2/H3K9me2_downregulated_lin35_vs_N2.peaks
sed '1d' $working_dir/H3K9me2/H3K9me2_downregulated_lin36full_vs_N2.H3K9me2_peaks.txt | cut -f 4 | sort > $working_dir/H3K9me2/H3K9me2_downregulated_lin36full_vs_N2.peaks

join -v 1 $working_dir/H3K9me2/H3K9me2_downregulated_lin35_vs_N2.peaks $working_dir/H3K9me2/H3K9me2_downregulated_lin36full_vs_N2.peaks | join -v 1 - $working_dir/H3K9me2/H3K9me2_downregulated_lin15B_vs_N2.peaks > $working_dir/H3K9me2/H3K9me2_downregulated.lin35_only.peaks
join -v 1 $working_dir/H3K9me2/H3K9me2_downregulated_lin36full_vs_N2.peaks $working_dir/H3K9me2/H3K9me2_downregulated_lin35_vs_N2.peaks | join -v 1 - $working_dir/H3K9me2/H3K9me2_downregulated_lin15B_vs_N2.peaks > $working_dir/H3K9me2/H3K9me2_downregulated.lin36_only.peaks
join -v 1 $working_dir/H3K9me2/H3K9me2_downregulated_lin15B_vs_N2.peaks $working_dir/H3K9me2/H3K9me2_downregulated_lin36full_vs_N2.peaks | join -v 1 - $working_dir/H3K9me2/H3K9me2_downregulated_lin35_vs_N2.peaks > $working_dir/H3K9me2/H3K9me2_downregulated.lin15B_only.peaks
join $working_dir/H3K9me2/H3K9me2_downregulated_lin35_vs_N2.peaks $working_dir/H3K9me2/H3K9me2_downregulated_lin36full_vs_N2.peaks | join -v 1 - $working_dir/H3K9me2/H3K9me2_downregulated_lin15B_vs_N2.peaks > $working_dir/H3K9me2/H3K9me2_downregulated.lin35_lin36.peaks
join $working_dir/H3K9me2/H3K9me2_downregulated_lin35_vs_N2.peaks $working_dir/H3K9me2/H3K9me2_downregulated_lin15B_vs_N2.peaks | join -v 1 - $working_dir/H3K9me2/H3K9me2_downregulated_lin36full_vs_N2.peaks > $working_dir/H3K9me2/H3K9me2_downregulated.lin35_lin15B.peaks
join $working_dir/H3K9me2/H3K9me2_downregulated_lin15B_vs_N2.peaks $working_dir/H3K9me2/H3K9me2_downregulated_lin36full_vs_N2.peaks | join -v 1 - $working_dir/H3K9me2/H3K9me2_downregulated_lin35_vs_N2.peaks > $working_dir/H3K9me2/H3K9me2_downregulated.lin36_lin15B.peaks
join $working_dir/H3K9me2/H3K9me2_downregulated_lin15B_vs_N2.peaks $working_dir/H3K9me2/H3K9me2_downregulated_lin36full_vs_N2.peaks | join - $working_dir/H3K9me2/H3K9me2_downregulated_lin35_vs_N2.peaks > $working_dir/H3K9me2/H3K9me2_downregulated.lin35_lin36_lin15B.peaks

# for each set of peaks, select those overlapping REs and then extract the LFC in gene expression of the correspinding gene in the three mutants
sort -k 4,4 $working_dir/H3K9me2/all_peaks.H3K9me2_peaks.bed > $working_dir/H3K9me2/all_peaks.H3K9me2_peaks.sorted.bed

for class in H3K9me2_downregulated_lin35_vs_N2 H3K9me2_downregulated_lin36full_vs_N2 H3K9me2_downregulated_lin15B_vs_N2
do
sort $working_dir/H3K9me2/$class.peaks | join -1 4 -2 1 $working_dir/H3K9me2/all_peaks.H3K9me2_peaks.sorted.bed - | awk '{print $2 "\t" $3 "\t" $4}' | intersectBed -a stdin -b $working_dir/reg_elements_all.elegans.bed -u | intersectBed -a $working_dir/outron_extended_genes_ce11.bed -b stdin -u | cut -f 4 | sort | join - $working_dir/DE_genes/genes_DESeq_lin35_vs_N2.txt | awk '{print $1 "\t" $3}' > $working_dir/H3K9me2/$class.LFC_gene_exp.1
sort $working_dir/H3K9me2/$class.peaks | join -1 4 -2 1 $working_dir/H3K9me2/all_peaks.H3K9me2_peaks.sorted.bed - | awk '{print $2 "\t" $3 "\t" $4}' | intersectBed -a stdin -b $working_dir/reg_elements_all.elegans.bed -u | intersectBed -a $working_dir/outron_extended_genes_ce11.bed -b stdin -u | cut -f 4 | sort | join - $working_dir/DE_genes/genes_DESeq_lin36full_vs_N2.txt | awk '{print $3}' | paste $working_dir/H3K9me2/$class.LFC_gene_exp.1 - > $working_dir/H3K9me2/$class.LFC_gene_exp.2
sort $working_dir/H3K9me2/$class.peaks | join -1 4 -2 1 $working_dir/H3K9me2/all_peaks.H3K9me2_peaks.sorted.bed - | awk '{print $2 "\t" $3 "\t" $4}' | intersectBed -a stdin -b $working_dir/reg_elements_all.elegans.bed -u | intersectBed -a $working_dir/outron_extended_genes_ce11.bed -b stdin -u | cut -f 4 | sort | join - $working_dir/DE_genes/genes_DESeq_lin15B_vs_N2.txt | awk '{print $3}' | paste $working_dir/H3K9me2/$class.LFC_gene_exp.2 - > $working_dir/H3K9me2/$class.LFC_gene_exp
done


# run the hypergeometric test to evaluate enrichment of direct target promoters in the verious classes of H3K9me2-depleted peaks
for target_set in LIN35_LIN15B_shared.lin35_lin15B LIN35_LIN36GFP_shared.lin35_lin36full LIN35_only.lin35
do
echo -e "tested_peaks\tlow_H3K9me2_in_mutant\tn_direct_targets\tdirect_targets_with_low_H3K9me2" > $working_dir/H3K9me2/$target_set.hypergeom_test_overlap
tested_peaks=$(wc -l < $working_dir/H3K9me2/all_peaks.H3K9me2_peaks.bed)
direct_targets=$(cut -f 4 $working_dir"/direct_target_peaks_promoters/"$target_set"_direct_targets.bed" | sort | join - $working_dir/H3K9me2/all_peaks.H3K9me2_peaks.peaks | wc -l)
low_H3K9me2_lin35=$(wc -l < $working_dir/H3K9me2/H3K9me2_downregulated.lin35_only.peaks)
low_H3K9me2_lin36=$(wc -l < $working_dir/H3K9me2/H3K9me2_downregulated.lin36_only.peaks)
low_H3K9me2_lin15B=$(wc -l < $working_dir/H3K9me2/H3K9me2_downregulated.lin15B_only.peaks)
low_H3K9me2_lin35_lin36=$(wc -l < $working_dir/H3K9me2/H3K9me2_downregulated.lin35_lin36.peaks)
low_H3K9me2_lin35_lin15B=$(wc -l < $working_dir/H3K9me2/H3K9me2_downregulated.lin35_lin15B.peaks)
low_H3K9me2_lin15B_lin36=$(wc -l < $working_dir/H3K9me2/H3K9me2_downregulated.lin36_lin15B.peaks)
low_H3K9me2_lin35_lin15B_lin36=$(wc -l < $working_dir/H3K9me2/H3K9me2_downregulated.lin35_lin36_lin15B.peaks)

dt_lin35=$(cut -f 4 $working_dir"/direct_target_peaks_promoters/"$target_set"_direct_targets.bed" | sort | join - $working_dir/H3K9me2/H3K9me2_downregulated.lin35_only.peaks | wc -l)
dt_lin36=$(cut -f 4 $working_dir"/direct_target_peaks_promoters/"$target_set"_direct_targets.bed" | sort | join - $working_dir/H3K9me2/H3K9me2_downregulated.lin36_only.peaks | wc -l)
dt_lin15B=$(cut -f 4 $working_dir"/direct_target_peaks_promoters/"$target_set"_direct_targets.bed" | sort | join - $working_dir/H3K9me2/H3K9me2_downregulated.lin15B_only.peaks | wc -l)
dt_lin35_lin36=$(cut -f 4 $working_dir"/direct_target_peaks_promoters/"$target_set"_direct_targets.bed" | sort | join - $working_dir/H3K9me2/H3K9me2_downregulated.lin35_lin36.peaks | wc -l)
dt_lin35_lin15B=$(cut -f 4 $working_dir"/direct_target_peaks_promoters/"$target_set"_direct_targets.bed" | sort | join - $working_dir/H3K9me2/H3K9me2_downregulated.lin35_lin15B.peaks | wc -l)
dt_lin15B_lin36=$(cut -f 4 $working_dir"/direct_target_peaks_promoters/"$target_set"_direct_targets.bed" | sort | join - $working_dir/H3K9me2/H3K9me2_downregulated.lin36_lin15B.peaks | wc -l)
dt_lin35_lin15B_lin36=$(cut -f 4 $working_dir"/direct_target_peaks_promoters/"$target_set"_direct_targets.bed" | sort | join - $working_dir/H3K9me2/H3K9me2_downregulated.lin35_lin36_lin15B.peaks | wc -l)
echo -e "lin35_only\t"$tested_peaks"\t"$low_H3K9me2_lin35"\t"$direct_targets"\t"$dt_lin35 >> $working_dir/H3K9me2/$target_set.hypergeom_test_overlap
echo -e "lin36_only\t"$tested_peaks"\t"$low_H3K9me2_lin36"\t"$direct_targets"\t"$dt_lin36 >> $working_dir/H3K9me2/$target_set.hypergeom_test_overlap
echo -e "lin15B_only\t"$tested_peaks"\t"$low_H3K9me2_lin15B"\t"$direct_targets"\t"$dt_lin15B >> $working_dir/H3K9me2/$target_set.hypergeom_test_overlap
echo -e "lin35_lin36\t"$tested_peaks"\t"$low_H3K9me2_lin35_lin36"\t"$direct_targets"\t"$dt_lin35_lin36 >> $working_dir/H3K9me2/$target_set.hypergeom_test_overlap
echo -e "lin35_lin15B\t"$tested_peaks"\t"$low_H3K9me2_lin35_lin15B"\t"$direct_targets"\t"$dt_lin35_lin15B >> $working_dir/H3K9me2/$target_set.hypergeom_test_overlap
echo -e "lin15B_lin36\t"$tested_peaks"\t"$low_H3K9me2_lin15B_lin36"\t"$direct_targets"\t"$dt_lin15B_lin36 >> $working_dir/H3K9me2/$target_set.hypergeom_test_overlap
echo -e "lin35_lin15B_lin36\t"$tested_peaks"\t"$low_H3K9me2_lin35_lin15B_lin36"\t"$direct_targets"\t"$dt_lin35_lin15B_lin36 >> $working_dir/H3K9me2/$target_set.hypergeom_test_overlap
done

Rscript $working_dir/scripts/H3K9me2_loss_hypergeom_test.R $working_dir

# evaluate overlap of LIN-15B shared targets and genes upregulated in met-2
Rscript $working_dir/scripts/met2_analysis.R $working_dir


#################################################################################################
#                                                                                               #
#                                       other DREAM components                                  #
#                                                                                               #
#################################################################################################

### evaluate overlap of up/downregulated genes in dpl-1, efl-1, and lin-37 and shared direct targets
mkdir $working_dir/other_DREAM_factors
echo -e "tested_genes\tupreg_in_mutant\tn_direct_targets\tdirect_targets_upreg_in_mutant" > $working_dir/other_DREAM_factors/other_DREAM.hypergeom_overlap
genes_tested=$(wc -l < $working_dir/DE_genes/genes_DESeq_dpl1_vs_N2.txt)

dt_LIN36_shared=$(wc -l < $working_dir/direct_target_peaks_promoters/LIN35_LIN36GFP_shared.lin35_lin36full_direct_targets.bed)
dt_LIN15B_shared=$(wc -l < $working_dir/direct_target_peaks_promoters/LIN35_LIN15B_shared.lin35_lin15B_direct_targets.bed)

for mutant in dpl1 efl1 lin37
do
upreg_mutant=$(wc -l < $working_dir"/DE_genes/genes_upregulated_"$mutant"_vs_N2.txt")
upreg_LIN36_shared=$(join -1 1 -2 1 $working_dir"/DE_genes/genes_upregulated_"$mutant"_vs_N2.txt" $working_dir/DE_genes/direct_targets_all_rep/genes_upregulated_lin36_shared.direct.txt | wc -l)
upreg_LIN15B_shared=$(join -1 1 -2 1 $working_dir"/DE_genes/genes_upregulated_"$mutant"_vs_N2.txt" $working_dir/DE_genes/direct_targets_all_rep/genes_upregulated_lin15B_shared.direct.txt | wc -l)
echo -e $mutant"_up_LIN36_shared\t"$genes_tested"\t"$upreg_mutant"\t"$dt_LIN36_shared"\t"$upreg_LIN36_shared >> $working_dir/other_DREAM_factors/other_DREAM.hypergeom_overlap
echo -e $mutant"_up_LIN15B_shared\t"$genes_tested"\t"$upreg_mutant"\t"$dt_LIN15B_shared"\t"$upreg_LIN15B_shared >> $working_dir/other_DREAM_factors/other_DREAM.hypergeom_overlap
done

Rscript $working_dir/scripts/other_DREAM_upregulation.R $working_dir


#################################################################################################
#                                                                                               #
#                                       motif enrichment                                        #
#                                                                                               #
#################################################################################################


# run motif analysis over all peaks (@ promoters)
mkdir -p $working_dir/motif_analysis/any_peak
for factor in EFL1 LIN15B LIN35 LIN36
do
fastaFromBed -fi $working_dir/species/elegans/genome/elegans.fa -bed $working_dir"/peaks/wt_rescaled/"$factor"_all.peaks.bed" -fo $working_dir"/motif_analysis/any_peak/"$factor"_all.peaks.fa"
sbatch -p IACT $working_dir/scripts/motif_enrichment_launcher.sh $working_dir/motif_analysis/any_peak $factor scrambled $working_dir"/motif_analysis/any_peak/"$factor"_all.peaks.fa"
done

# run FIMO using all significant motifs on a combined set of LIN-15B-shared and LIN-36-shared sequences
mkdir -p $working_dir/motif_analysis/enriched_motifs
### generate background model first based on all DREAM peaks
fastaFromBed -fi $working_dir/species/elegans/genome/elegans.fa -bed $working_dir/peaks/wt_rescaled/LIN35_LIN36_LIN15B.all_peaks.bed -fo $working_dir/peaks/wt_rescaled/LIN35_LIN36_LIN15B.all_peaks.fa
fasta-get-markov $working_dir/peaks/wt_rescaled/LIN35_LIN36_LIN15B.all_peaks.fa $working_dir/motif_analysis/enriched_motifs/fimo_bkg
### combine and rename peak sequences from LIN-15B-shared and LIN-36-shared targets
awk 'BEGIN{FS=">|:|-"; OFS="\t";}{if ($0 ~ ">") print $2, $3, $4, "LIN36_shared_promoter_peak."NR/2+0.5}' $working_dir/motif_analysis/class_specific_peaks/peaks/LIN35_LIN36GFP_shared.lin35_lin36full_direct_targets.fa > $working_dir/motif_analysis/class_specific_peaks/peaks/all_peaks.bed
awk 'BEGIN{FS=">|:|-"; OFS="\t";}{if ($0 ~ ">") print ">LIN36_shared_promoter_peak."NR/2+0.5; else print $0}' $working_dir/motif_analysis/class_specific_peaks/peaks/LIN35_LIN36GFP_shared.lin35_lin36full_direct_targets.fa > $working_dir/motif_analysis/class_specific_peaks/peaks/all_peaks.fa
awk 'BEGIN{FS=">|:|-"; OFS="\t";}{if ($0 ~ ">") print $2, $3, $4, "LIN15B_shared_promoter_peak."NR/2+0.5}' $working_dir/motif_analysis/class_specific_peaks/peaks/LIN35_LIN15B_shared.lin35_lin15B_direct_targets.fa >> $working_dir/motif_analysis/class_specific_peaks/peaks/all_peaks.bed
awk 'BEGIN{FS=">|:|-"; OFS="\t";}{if ($0 ~ ">") print ">LIN15B_shared_promoter_peak."NR/2+0.5; else print $0}' $working_dir/motif_analysis/class_specific_peaks/peaks/LIN35_LIN15B_shared.lin35_lin15B_direct_targets.fa >> $working_dir/motif_analysis/class_specific_peaks/peaks/all_peaks.fa
### run FIMO on the motifs detected on the shared direct targets
mkdir $working_dir/motif_analysis/any_peak/fimo
fimo --thresh 1e-4 --bfile $working_dir/motif_analysis/enriched_motifs/fimo_bkg --oc $working_dir/motif_analysis/any_peak/fimo/fimo_LIN35_all $working_dir/motif_analysis/any_peak/meme/LIN35.scrambled/meme.txt $working_dir/motif_analysis/class_specific_peaks/peaks/all_peaks.fa
fimo --thresh 1e-4 --bfile $working_dir/motif_analysis/enriched_motifs/fimo_bkg --oc $working_dir/motif_analysis/any_peak/fimo/fimo_LIN36_all $working_dir/motif_analysis/any_peak/meme/LIN36.scrambled/meme.txt $working_dir/motif_analysis/class_specific_peaks/peaks/all_peaks.fa
fimo --thresh 1e-4 --bfile $working_dir/motif_analysis/enriched_motifs/fimo_bkg --oc $working_dir/motif_analysis/any_peak/fimo/fimo_LIN15B_all $working_dir/motif_analysis/any_peak/meme/LIN15B.scrambled/meme.txt $working_dir/motif_analysis/class_specific_peaks/peaks/all_peaks.fa
fimo --thresh 1e-4 --bfile $working_dir/motif_analysis/enriched_motifs/fimo_bkg --oc $working_dir/motif_analysis/any_peak/fimo/fimo_EFL1_all $working_dir/motif_analysis/any_peak/meme/EFL1.scrambled/meme.txt $working_dir/motif_analysis/class_specific_peaks/peaks/all_peaks.fa
# extract the significant FIMO hits (p < 0.0001)
python $working_dir/scripts/motif_FIMO_parser.all_motifs.py $working_dir/motif_analysis/any_peak/fimo/fimo_LIN35_all/fimo.tsv $working_dir/motif_analysis/class_specific_peaks/peaks/all_peaks.bed $working_dir/motif_analysis/any_peak/fimo/fimo_LIN35_all/fimo.all_motifs LIN35
python $working_dir/scripts/motif_FIMO_parser.all_motifs.py $working_dir/motif_analysis/any_peak/fimo/fimo_LIN36_all/fimo.tsv $working_dir/motif_analysis/class_specific_peaks/peaks/all_peaks.bed $working_dir/motif_analysis/any_peak/fimo/fimo_LIN36_all/fimo.all_motifs LIN36
python $working_dir/scripts/motif_FIMO_parser.all_motifs.py $working_dir/motif_analysis/any_peak/fimo/fimo_LIN15B_all/fimo.tsv $working_dir/motif_analysis/class_specific_peaks/peaks/all_peaks.bed $working_dir/motif_analysis/any_peak/fimo/fimo_LIN15B_all/fimo.all_motifs LIN15B
python $working_dir/scripts/motif_FIMO_parser.all_motifs.py $working_dir/motif_analysis/any_peak/fimo/fimo_EFL1_all/fimo.tsv $working_dir/motif_analysis/class_specific_peaks/peaks/all_peaks.bed $working_dir/motif_analysis/any_peak/fimo/fimo_EFL1_all/fimo.all_motifs EFL1

# extract numbers of LIN-36-shared and LIN-15B-shared target peaks containing each individual motif (motifs all.peaks)
echo -e "LIN36_shared\tLIN15B_shared" > $working_dir/motif_analysis/any_peak/fimo/motif_enrichment
for factor in LIN35 LIN36 LIN15B EFL1
do
for meme in {1..10}
do
motif=MEME.$factor.$meme
LIN36=$(grep "LIN36_shared" $working_dir"/motif_analysis/any_peak/fimo/fimo_"$factor"_all/fimo.all_motifs.MEME-"$meme | cut -f 5 | sort | uniq | wc -l)
LIN15B=$(grep "LIN15B_shared" $working_dir"/motif_analysis/any_peak/fimo/fimo_"$factor"_all/fimo.all_motifs.MEME-"$meme | cut -f 5 | sort | uniq | wc -l)
echo -e $motif"\t"$LIN36"\t"$LIN15B >> $working_dir/motif_analysis/any_peak/fimo/motif_enrichment
done
done

# run MEME analysis on shared direct targets by using the -objfun classic setting
sbatch $working_dir/scripts/motif_enrichment_launcher.classic.sh $working_dir/motif_analysis/class_specific_peaks/direct_targets_shared_peaks.classic_meme LIN35_LIN15B_shared_direct_targets scrambled $working_dir/motif_analysis/class_specific_peaks/peaks/LIN35_LIN15B_shared.lin35_lin15B_direct_targets.fa
sbatch $working_dir/scripts/motif_enrichment_launcher.classic.sh $working_dir/motif_analysis/class_specific_peaks/direct_targets_shared_peaks.classic_meme LIN35_LIN36GFP_shared_direct_targets scrambled $working_dir/motif_analysis/class_specific_peaks/peaks/LIN35_LIN36GFP_shared.lin35_lin36full_direct_targets.fa

# run FIMO using all significant motifs on a combined set of LIN-15B-shared and LIN-36-shared sequences
### run FIMO on the motifs detected on the shared direct targets
fimo --thresh 1e-4 --bfile $working_dir/motif_analysis/enriched_motifs/fimo_bkg --oc $working_dir/motif_analysis/enriched_motifs/all_sequences.motifs_LIN15B_shared $working_dir/motif_analysis/class_specific_peaks/direct_targets_shared_peaks.classic_meme/meme/LIN35_LIN15B_shared_direct_targets.scrambled/meme.txt $working_dir/motif_analysis/class_specific_peaks/peaks/all_peaks.fa
fimo --thresh 1e-4 --bfile $working_dir/motif_analysis/enriched_motifs/fimo_bkg --oc $working_dir/motif_analysis/enriched_motifs/all_sequences.motifs_LIN36_shared $working_dir/motif_analysis/class_specific_peaks/direct_targets_shared_peaks.classic_meme/meme/LIN35_LIN36GFP_shared_direct_targets.scrambled/meme.txt $working_dir/motif_analysis/class_specific_peaks/peaks/all_peaks.fa
### add CHR-CDE results
fimo --thresh 1e-4 --bfile $working_dir/motif_analysis/enriched_motifs/fimo_bkg --oc $working_dir/motif_analysis/enriched_motifs/all_sequences.motifs_LIN15B --motif AWTTTRAATTTCCGSCAA $working_dir/motif_analysis/any_peak/meme/LIN15B.scrambled/meme.txt $working_dir/motif_analysis/class_specific_peaks/peaks/all_peaks.fa
fimo --thresh 1e-4 --bfile $working_dir/motif_analysis/enriched_motifs/fimo_bkg --oc $working_dir/motif_analysis/enriched_motifs/all_sequences.motifs_LIN36 --motif TTKRAATTCCCGCCAA $working_dir/motif_analysis/any_peak/meme/LIN36.scrambled/meme.txt $working_dir/motif_analysis/class_specific_peaks/peaks/all_peaks.fa

# extract the significant FIMO hits (p < 0.0001)
python $working_dir/scripts/motif_FIMO_parser.all_motifs.py $working_dir/motif_analysis/enriched_motifs/all_sequences.motifs_LIN15B_shared/fimo.tsv $working_dir/motif_analysis/class_specific_peaks/peaks/all_peaks.bed $working_dir/motif_analysis/enriched_motifs/all_sequences.motifs_LIN15B_shared/fimo.all_motifs LIN15B
python $working_dir/scripts/motif_FIMO_parser.all_motifs.py $working_dir/motif_analysis/enriched_motifs/all_sequences.motifs_LIN36_shared/fimo.tsv $working_dir/motif_analysis/class_specific_peaks/peaks/all_peaks.bed $working_dir/motif_analysis/enriched_motifs/all_sequences.motifs_LIN36_shared/fimo.all_motifs LIN36
python $working_dir/scripts/motif_FIMO_parser.all_motifs.py $working_dir/motif_analysis/enriched_motifs/all_sequences.motifs_LIN15B/fimo.tsv $working_dir/motif_analysis/class_specific_peaks/peaks/all_peaks.bed $working_dir/motif_analysis/enriched_motifs/all_sequences.motifs_LIN15B/fimo.all_motifs LIN15B
python $working_dir/scripts/motif_FIMO_parser.all_motifs.py $working_dir/motif_analysis/enriched_motifs/all_sequences.motifs_LIN36/fimo.tsv $working_dir/motif_analysis/class_specific_peaks/peaks/all_peaks.bed $working_dir/motif_analysis/enriched_motifs/all_sequences.motifs_LIN36/fimo.all_motifs LIN36

# extract numbers of LIN-36-shared and LIN-15B-shared target peaks containing each individual motif (main motifs)
mkdir $working_dir/motif_analysis/enriched_motifs/nonoverlapping_motifs
awk 'BEGIN{OFS="\t";}{print $1, $2, $3, $5, "LONG-b", "LONG", $4}' $working_dir/motif_analysis/enriched_motifs/all_sequences.motifs_LIN15B_shared/fimo.all_motifs.MEME-1 > $working_dir/motif_analysis/enriched_motifs/nonoverlapping_motifs/LONG_b.bed
awk 'BEGIN{OFS="\t";}{print $1, $2, $3, $5, "E2F-b", "E2F", $4}' $working_dir/motif_analysis/enriched_motifs/all_sequences.motifs_LIN15B_shared/fimo.all_motifs.MEME-3 > $working_dir/motif_analysis/enriched_motifs/nonoverlapping_motifs/E2F_b.bed
awk 'BEGIN{OFS="\t";}{print $1, $2, $3, $5, "E2F-a1", "E2F", $4}' $working_dir/motif_analysis/enriched_motifs/all_sequences.motifs_LIN36_shared/fimo.all_motifs.MEME-1 > $working_dir/motif_analysis/enriched_motifs/nonoverlapping_motifs/E2F_a1.bed
awk 'BEGIN{OFS="\t";}{print $1, $2, $3, $5, "E2F-a2", "E2F", $4}' $working_dir/motif_analysis/enriched_motifs/all_sequences.motifs_LIN36_shared/fimo.all_motifs.MEME-3 > $working_dir/motif_analysis/enriched_motifs/nonoverlapping_motifs/E2F_a2.bed
awk 'BEGIN{OFS="\t";}{print $1, $2, $3, $5, "LONG-a", "LONG", $4}' $working_dir/motif_analysis/enriched_motifs/all_sequences.motifs_LIN36_shared/fimo.all_motifs.MEME-4 > $working_dir/motif_analysis/enriched_motifs/nonoverlapping_motifs/LONG_a.bed
awk 'BEGIN{OFS="\t";}{print $1, $2, $3, $5, "CHR-CDE-a", "CHR-CDE", $4}' $working_dir/motif_analysis/enriched_motifs/all_sequences.motifs_LIN36/fimo.all_motifs.MEME-1 > $working_dir/motif_analysis/enriched_motifs/nonoverlapping_motifs/CHR_a.bed
awk 'BEGIN{OFS="\t";}{print $1, $2, $3, $5, "CHR-CDE-b", "CHR-CDE", $4}' $working_dir/motif_analysis/enriched_motifs/all_sequences.motifs_LIN15B/fimo.all_motifs.MEME-2 > $working_dir/motif_analysis/enriched_motifs/nonoverlapping_motifs/CHR_b.bed

echo -e "LIN36_shared\tLIN15B_shared" > $working_dir/motif_analysis/enriched_motifs/main_motif_enrichment
for motif in E2F_a1 E2F_a2 E2F_b CHR_a CHR_b LONG_a LONG_b
do
LIN36=$(grep "LIN36_shared" $working_dir/motif_analysis/enriched_motifs/nonoverlapping_motifs/$motif.bed | cut -f 4 | sort | uniq | wc -l)
LIN15B=$(grep "LIN15B_shared" $working_dir/motif_analysis/enriched_motifs/nonoverlapping_motifs/$motif.bed | cut -f 4 | sort | uniq | wc -l)
echo -e $motif"\t"$LIN36"\t"$LIN15B >> $working_dir/motif_analysis/enriched_motifs/main_motif_enrichment
done

# define a unique set of nonoverlapping motifs by focusing only on LONG, CHR-CDE and E2F motifs
cat $working_dir/motif_analysis/enriched_motifs/nonoverlapping_motifs/LONG_b.bed $working_dir/motif_analysis/enriched_motifs/nonoverlapping_motifs/E2F_b.bed $working_dir/motif_analysis/enriched_motifs/nonoverlapping_motifs/E2F_a1.bed $working_dir/motif_analysis/enriched_motifs/nonoverlapping_motifs/E2F_a2.bed $working_dir/motif_analysis/enriched_motifs/nonoverlapping_motifs/LONG_a.bed $working_dir/motif_analysis/enriched_motifs/nonoverlapping_motifs/CHR_a.bed $working_dir/motif_analysis/enriched_motifs/nonoverlapping_motifs/CHR_b.bed | sort -k 1,1 -k2,2n | mergeBed -i stdin -c 5,7 -o distinct,min > $working_dir/motif_analysis/enriched_motifs/nonoverlapping_motifs/all_merged.bed

# distinguish overlaps between distinct motifs for upset plots
python $working_dir/scripts/unique_motif_definition.distinct.py $working_dir/motif_analysis/enriched_motifs/nonoverlapping_motifs/all_merged.bed $working_dir/motif_analysis/enriched_motifs/nonoverlapping_motifs/all_merged.by_class.bed $working_dir/motif_analysis/enriched_motifs/nonoverlapping_motifs/all_merged.by_class_E2F.bed

# data for UpSet plots
intersectBed -a $working_dir/motif_analysis/class_specific_peaks/peaks/all_peaks.bed -b $working_dir/motif_analysis/enriched_motifs/nonoverlapping_motifs/all_merged.by_class.bed -wa -wb | cut -f 4,8 | sort -k 1,1 -k2,2 | grep LIN15B_shared | uniq | awk -F'\t' -v OFS='\t' '{x=$1;$1="";a[x]=a[x]$2"&"}END{for(x in a)print x,a[x]}' | cut -f 2 | sort | sed 's/.$//' | uniq -c | awk '{print $2 "=" $1}' |tr "," "+" |  tr "\n" ","
intersectBed -a $working_dir/motif_analysis/class_specific_peaks/peaks/all_peaks.bed -b $working_dir/motif_analysis/enriched_motifs/nonoverlapping_motifs/all_merged.by_class.bed -wa -wb | cut -f 4,8 | sort -k 1,1 -k2,2 | grep LIN36_shared | uniq | awk -F'\t' -v OFS='\t' '{x=$1;$1="";a[x]=a[x]$2"&"}END{for(x in a)print x,a[x]}' | cut -f 2 | sort | sed 's/.$//' | uniq -c | awk '{print $2 "=" $1}' |tr "," "+" |  tr "\n" ","

# generate table with set of motifs found in each shared direct target peak
intersectBed -a $working_dir/direct_target_peaks_promoters/LIN35_LIN15B_shared.lin35_lin15B_direct_targets.bed -b $working_dir/motif_analysis/enriched_motifs/nonoverlapping_motifs/all_merged.by_class_E2F.bed -loj | sort -k 1,1 -k2,2n | mergeBed -i stdin -c 4,8 -o distinct,distinct -delim "|" > $working_dir/motif_analysis/enriched_motifs/nonoverlapping_motifs/all_merged.LIN15B_shared_peaks.bed

intersectBed -a $working_dir/direct_target_peaks_promoters/LIN35_LIN36GFP_shared.lin35_lin36full_direct_targets.bed -b $working_dir/motif_analysis/enriched_motifs/nonoverlapping_motifs/all_merged.by_class_E2F.bed -loj | sort -k 1,1 -k2,2n | mergeBed -i stdin -c 4,8 -o distinct,distinct -delim "|" > $working_dir/motif_analysis/enriched_motifs/nonoverlapping_motifs/all_merged.LIN36_shared_peaks.bed

#################################################################################################
#                                                                                               #
#                                    THAPdel mutants analysis                                   #
#                                                                                               #
#################################################################################################

# call LIN-15B peaks in lin-15B(THAPdel) mutant
mkdir -p $working_dir/peaks/mutant/LIN15B/lin15BTHAPdel

# use YAPC to define LIN15B peaks in lin-15B(THAPdel) mutant
cd $working_dir/data/elegans/chipseq/tracks
yapc $working_dir/peaks/mutant/LIN15B/lin15BTHAPdel/LIN15B_lin15BTHAPdel_all_rep_yapc LIN15BTHAPdel_all_rep_sL1 LIN15B.lin15BTHAPdel.rep1.CG157.BEADSQ10NU_linear.bw LIN15B.lin15BTHAPdel.rep2.CG159.BEADSQ10NU_linear.bw

multiBigwigSummary BED-file --bwfiles LIN15B.lin15BTHAPdel.rep1.CG157.BEADSQ10NU_linear.bw LIN15B.lin15BTHAPdel.rep2.CG159.BEADSQ10NU_linear.bw --outFileName $working_dir/peaks/mutant/LIN15B/LIN15BTHAPdel_all_rep_corr --BED $working_dir/peaks/mutant/LIN15B/lin15BTHAPdel/LIN15B_lin15BTHAPdel_all_rep_yapc_0.001.bed --labels CG157 CG159 --numberOfProcessors 6

plotCorrelation --corData $working_dir/peaks/mutant/LIN15B/LIN15BTHAPdel_all_rep_corr --corMethod spearman --whatToPlot heatmap --plotFile $working_dir/plots/LIN15BTHAPdel_all_rep_corr.spearman.heat.pdf --plotTitle LIN15BTHAPdel_all_rep_corr.spearman.heat --plotFileFormat pdf --plotHeight 6 --plotWidth 6 --plotNumbers --outFileCorMatrix $working_dir/plots/LIN15BTHAPdel_all_rep_corr.spearman.txt


# evaluate overlap of genes upregulated in lin-15B and lin-36 mutants and the THAP deletion strains
join -1 1 -2 1 $working_dir/DE_genes/genes_upregulated_lin15BTHAPdel_vs_N2.txt $working_dir/DE_genes/genes_upregulated_lin15B_vs_N2.txt | wc -l
join -1 1 -2 1 -v 1 $working_dir/DE_genes/genes_upregulated_lin15BTHAPdel_vs_N2.txt $working_dir/DE_genes/genes_upregulated_lin15B_vs_N2.txt | wc -l
join -1 1 -2 1 -v 2 $working_dir/DE_genes/genes_upregulated_lin15BTHAPdel_vs_N2.txt $working_dir/DE_genes/genes_upregulated_lin15B_vs_N2.txt | wc -l

join -1 1 -2 1 $working_dir/DE_genes/genes_upregulated_lin36THAPdel_vs_N2.txt $working_dir/DE_genes/genes_upregulated_lin36full_vs_N2.txt | join -1 1 -2 1 - $working_dir/DE_genes/genes_upregulated_lin36PM_vs_N2.txt | wc -l

join -1 1 -2 1 $working_dir/DE_genes/genes_upregulated_lin36THAPdel_vs_N2.txt $working_dir/DE_genes/genes_upregulated_lin36full_vs_N2.txt | join -1 1 -2 1 -v 1 - $working_dir/DE_genes/genes_upregulated_lin36PM_vs_N2.txt | wc -l
join -1 1 -2 1 $working_dir/DE_genes/genes_upregulated_lin36THAPdel_vs_N2.txt $working_dir/DE_genes/genes_upregulated_lin36PM_vs_N2.txt | join -1 1 -2 1 -v 1 - $working_dir/DE_genes/genes_upregulated_lin36full_vs_N2.txt | wc -l
join -1 1 -2 1 $working_dir/DE_genes/genes_upregulated_lin36PM_vs_N2.txt $working_dir/DE_genes/genes_upregulated_lin36full_vs_N2.txt | join -1 1 -2 1 -v 1 - $working_dir/DE_genes/genes_upregulated_lin36THAPdel_vs_N2.txt | wc -l

join -1 1 -2 1 -v 1 $working_dir/DE_genes/genes_upregulated_lin36THAPdel_vs_N2.txt $working_dir/DE_genes/genes_upregulated_lin36full_vs_N2.txt | join -1 1 -2 1 -v 1 - $working_dir/DE_genes/genes_upregulated_lin36PM_vs_N2.txt | wc -l
join -1 1 -2 1 -v 1 $working_dir/DE_genes/genes_upregulated_lin36full_vs_N2.txt $working_dir/DE_genes/genes_upregulated_lin36PM_vs_N2.txt | join -1 1 -2 1 -v 1 - $working_dir/DE_genes/genes_upregulated_lin36THAPdel_vs_N2.txt | wc -l
join -1 1 -2 1 -v 1 $working_dir/DE_genes/genes_upregulated_lin36PM_vs_N2.txt $working_dir/DE_genes/genes_upregulated_lin36full_vs_N2.txt | join -1 1 -2 1 -v 1 - $working_dir/DE_genes/genes_upregulated_lin36THAPdel_vs_N2.txt | wc -l

# evaluate overlap of LIN-15B(THAPdel) direct targets with the LIN-15B ones
join -1 1 -2 1 $working_dir/DE_genes/direct_targets_all_rep/genes_upregulated_lin15BTHAPdel_vs_N2.direct.txt $working_dir/DE_genes/direct_targets_all_rep/genes_upregulated_lin15B_shared.direct.txt | wc -l
join -1 1 -2 1 $working_dir/DE_genes/direct_targets_all_rep/genes_upregulated_lin15BTHAPdel_vs_N2.direct.txt $working_dir/DE_genes/direct_targets_all_rep/genes_upregulated_lin15B_vs_N2.direct.txt | join -1 1 -2 1 -v 1 - $working_dir/DE_genes/direct_targets_all_rep/genes_upregulated_lin15B_shared.direct.txt | join -1 1 -2 1 -v 1 - $working_dir/DE_genes/direct_targets_all_rep/genes_upregulated_lin36full_vs_N2.direct.txt | wc -l
join -1 1 -2 1 -v 1 $working_dir/DE_genes/direct_targets_all_rep/genes_upregulated_lin15BTHAPdel_vs_N2.direct.txt $working_dir/DE_genes/direct_targets_all_rep/genes_upregulated_lin15B_vs_N2.direct.txt | wc -l

join -1 1 -2 1 -v 2 $working_dir/DE_genes/direct_targets_all_rep/genes_upregulated_lin15BTHAPdel_vs_N2.direct.txt $working_dir/DE_genes/direct_targets_all_rep/genes_upregulated_lin15B_shared.direct.txt | wc -l
join -1 1 -2 1 -v 2 $working_dir/DE_genes/direct_targets_all_rep/genes_upregulated_lin15BTHAPdel_vs_N2.direct.txt $working_dir/DE_genes/direct_targets_all_rep/genes_upregulated_lin15B_vs_N2.direct.txt | join -1 1 -2 1 -v 1 - $working_dir/DE_genes/direct_targets_all_rep/genes_upregulated_lin15B_shared.direct.txt | join -1 1 -2 1 -v 1 - $working_dir/DE_genes/direct_targets_all_rep/genes_upregulated_lin36full_vs_N2.direct.txt | wc -l

# launch DESeq2 on all LIN15B peaks and compare relative enrichment of LIN15B in wt (both N2 and lin36::eGFP) vs lin15BTHAPdel mutant
Rscript $working_dir/scripts/DESeq_LIN15BTHAPdel.R $working_dir

# extract genes associated to LIN15B peaks with stronger signal in lin-15BTHAPdel mutant
intersectBed -a $working_dir/outron_extended_genes_ce11.bed -b $working_dir/THAPdel_mutants/LIN15B_upregulated_lin15BTHAPdel_vs_N2.LIN15B_peaks.txt -u | cut -f 4 | sort | uniq > $working_dir/THAPdel_mutants/genes_stronger_LIN15BTHAPdel_peaks.genes
intersectBed -a $working_dir/outron_extended_genes_ce11.bed -b $working_dir/THAPdel_mutants/LIN15B_DESeq_lin15BTHAPdel_vs_N2.LIN15B_peaks.txt -u | intersectBed -a stdin -b $working_dir/THAPdel_mutants/LIN15B_upregulated_lin15BTHAPdel_vs_N2.LIN15B_peaks.txt -v | cut -f 4 | sort | uniq > $working_dir/THAPdel_mutants/genes_control_LIN15BTHAPdel_peaks.genes

join -1 1 -2 1 $working_dir/DE_genes/direct_targets_all_rep/genes_upregulated_lin15BTHAPdel_vs_N2.direct.txt $working_dir/DE_genes/direct_targets_all_rep/genes_upregulated_lin15B_shared.direct.txt | join -1 1 -2 1 - $working_dir/THAPdel_mutants/genes_stronger_LIN15BTHAPdel_peaks.genes | wc -l


# extract LIN-15B direct targets upregulated in lin15B and/or lin15BTHAPdel mutants
mkdir $working_dir/THAPdel_mutants
join -1 1 -2 1 $working_dir/DE_genes/direct_targets_all_rep/genes_upregulated_lin15BTHAPdel_vs_N2.direct.txt $working_dir/DE_genes/direct_targets_all_rep/genes_upregulated_lin15B_vs_N2.direct.txt > $working_dir/THAPdel_mutants/genes_upregulated_lin15BTHAPdel_lin15B_vs_N2.direct.txt
join -1 1 -2 1 -v 1 $working_dir/DE_genes/direct_targets_all_rep/genes_upregulated_lin15BTHAPdel_vs_N2.direct.txt $working_dir/DE_genes/direct_targets_all_rep/genes_upregulated_lin15B_vs_N2.direct.txt > $working_dir/THAPdel_mutants/genes_upregulated_lin15BTHAPdel_no_lin15B_vs_N2.direct.txt
join -1 1 -2 1 -v 2 $working_dir/DE_genes/direct_targets_all_rep/genes_upregulated_lin15BTHAPdel_vs_N2.direct.txt $working_dir/DE_genes/direct_targets_all_rep/genes_upregulated_lin15B_vs_N2.direct.txt > $working_dir/THAPdel_mutants/genes_upregulated_lin15B_no_lin15BTHAPdel_vs_N2.direct.txt
cat $working_dir/THAPdel_mutants/genes_upregulated_lin15BTHAPdel_lin15B_vs_N2.direct.txt $working_dir/THAPdel_mutants/genes_upregulated_lin15BTHAPdel_no_lin15B_vs_N2.direct.txt | sort > $working_dir/THAPdel_mutants/genes_upregulated_lin15BTHAPdel_vs_N2.direct.txt

# extract coordinates of LIN15B peaks associated to LIN-15B direct targets upregulated in lin15B and/or lin15BTHAPdel mutants
sort -k 4,4 $working_dir/outron_extended_genes_ce11.bed6 | join -1 4 -2 1 - $working_dir/THAPdel_mutants/genes_upregulated_lin15BTHAPdel_lin15B_vs_N2.direct.txt | awk 'BEGIN{OFS="\t";}{print $2, $3, $4, $1}' > $working_dir/THAPdel_mutants/genes_upregulated_lin15BTHAPdel_lin15B_vs_N2.direct.outron.bed
intersectBed -a $working_dir/peaks/wt_rescaled/LIN15B_all.peaks.bed -b $working_dir/THAPdel_mutants/genes_upregulated_lin15BTHAPdel_lin15B_vs_N2.direct.outron.bed -u | sort -k 1,1 -k2,2n > $working_dir/THAPdel_mutants/LIN15B.lin15B_lin15BTHAPdel_shared_direct_targets.bed
sort -k 4,4 $working_dir/outron_extended_genes_ce11.bed6 | join -1 4 -2 1 - $working_dir/THAPdel_mutants/genes_upregulated_lin15BTHAPdel_no_lin15B_vs_N2.direct.txt | awk 'BEGIN{OFS="\t";}{print $2, $3, $4, $1}' > $working_dir/THAPdel_mutants/genes_upregulated_lin15BTHAPdel_no_lin15B_vs_N2.direct.outron.bed
intersectBed -a $working_dir/peaks/wt_rescaled/LIN15B_all.peaks.bed -b $working_dir/THAPdel_mutants/genes_upregulated_lin15BTHAPdel_no_lin15B_vs_N2.direct.outron.bed -u | sort -k 1,1 -k2,2n > $working_dir/THAPdel_mutants/LIN15B.lin15BTHAPdel_no_lin15B_direct_targets.bed
sort -k 4,4 $working_dir/outron_extended_genes_ce11.bed6 | join -1 4 -2 1 - $working_dir/THAPdel_mutants/genes_upregulated_lin15B_no_lin15BTHAPdel_vs_N2.direct.txt | awk 'BEGIN{OFS="\t";}{print $2, $3, $4, $1}' > $working_dir/THAPdel_mutants/genes_upregulated_lin15B_no_lin15BTHAPdel_vs_N2.direct.outron.bed
intersectBed -a $working_dir/peaks/wt_rescaled/LIN15B_all.peaks.bed -b $working_dir/THAPdel_mutants/genes_upregulated_lin15B_no_lin15BTHAPdel_vs_N2.direct.outron.bed -u | sort -k 1,1 -k2,2n > $working_dir/THAPdel_mutants/LIN15B.lin15B_no_lin15BTHAPdel_direct_targets.bed


join -v 1 $working_dir/THAPdel_mutants/genes_upregulated_lin15BTHAPdel_lin15B_vs_N2.direct.txt $working_dir/DE_genes/direct_targets_all_rep/genes_upregulated_lin35_vs_N2.direct.txt | join -v 1 - $working_dir/DE_genes/direct_targets_all_rep/genes_upregulated_lin36full_vs_N2.direct.txt > $working_dir/THAPdel_mutants/genes_upregulated_lin15BTHAPdel_lin15B_no_lin35_vs_N2.direct.txt

join -v 1 $working_dir/THAPdel_mutants/genes_upregulated_lin15B_no_lin15BTHAPdel_vs_N2.direct.txt $working_dir/DE_genes/direct_targets_all_rep/genes_upregulated_lin35_vs_N2.direct.txt | join -v 1 - $working_dir/DE_genes/direct_targets_all_rep/genes_upregulated_lin36full_vs_N2.direct.txt > $working_dir/THAPdel_mutants/genes_upregulated_lin15B_no_lin35_lin15BTHAPdel_vs_N2.direct.txt

join $working_dir/THAPdel_mutants/genes_upregulated_lin15BTHAPdel_lin15B_vs_N2.direct.txt $working_dir/DE_genes/direct_targets_all_rep/genes_upregulated_lin15B_shared.direct.txt > $working_dir/THAPdel_mutants/genes_upregulated_lin15BTHAPdel_lin15B_shared.direct.txt

join -v 2 $working_dir/THAPdel_mutants/genes_upregulated_lin15BTHAPdel_lin15B_vs_N2.direct.txt $working_dir/DE_genes/direct_targets_all_rep/genes_upregulated_lin15B_shared.direct.txt > $working_dir/THAPdel_mutants/genes_upregulated_lin15B_shared_no_lin15BTHAPdel.direct.txt

join -v 1 $working_dir/THAPdel_mutants/genes_upregulated_lin15BTHAPdel_no_lin15B_vs_N2.direct.txt $working_dir/DE_genes/direct_targets_all_rep/genes_upregulated_lin36full_vs_N2.direct.txt > $working_dir/THAPdel_mutants/genes_upregulated_lin15BTHAPdel_no_lin15B.direct.txt

sort -k 4,4 $working_dir/outron_extended_genes_ce11.bed6 | join -1 4 -2 1 - $working_dir/DE_genes/direct_targets_all_rep/genes_upregulated_lin36_shared.direct.txt | awk 'BEGIN{OFS="\t";}{print $2, $3, $4, $1}' > $working_dir/THAPdel_mutants/genes_upregulated_lin36_shared.direct.outron.bed
sort -k 4,4 $working_dir/outron_extended_genes_ce11.bed6 | join -1 4 -2 1 - $working_dir/THAPdel_mutants/genes_upregulated_lin15BTHAPdel_vs_N2.direct.txt | awk 'BEGIN{OFS="\t";}{print $2, $3, $4, $1}' > $working_dir/THAPdel_mutants/genes_upregulated_lin15BTHAPdel_vs_N2.direct.outron.bed


sort -k 4,4 $working_dir/outron_extended_genes_ce11.bed6 | join -1 4 -2 1 - $working_dir/THAPdel_mutants/genes_upregulated_lin15BTHAPdel_lin15B_no_lin35_vs_N2.direct.txt | awk 'BEGIN{OFS="\t";}{print $2, $3, $4, $1}' > $working_dir/THAPdel_mutants/genes_upregulated_lin15BTHAPdel_lin15B_no_lin35_vs_N2.direct.outron.bed
sort -k 4,4 $working_dir/outron_extended_genes_ce11.bed6 | join -1 4 -2 1 - $working_dir/THAPdel_mutants/genes_upregulated_lin15B_no_lin35_lin15BTHAPdel_vs_N2.direct.txt | awk 'BEGIN{OFS="\t";}{print $2, $3, $4, $1}' > $working_dir/THAPdel_mutants/genes_upregulated_lin15B_no_lin35_lin15BTHAPdel_vs_N2.direct.outron.bed
sort -k 4,4 $working_dir/outron_extended_genes_ce11.bed6 | join -1 4 -2 1 - $working_dir/THAPdel_mutants/genes_upregulated_lin15BTHAPdel_lin15B_shared.direct.txt | awk 'BEGIN{OFS="\t";}{print $2, $3, $4, $1}' > $working_dir/THAPdel_mutants/genes_upregulated_lin15BTHAPdel_lin15B_shared.direct.outron.bed
sort -k 4,4 $working_dir/outron_extended_genes_ce11.bed6 | join -1 4 -2 1 - $working_dir/THAPdel_mutants/genes_upregulated_lin15B_shared_no_lin15BTHAPdel.direct.txt | awk 'BEGIN{OFS="\t";}{print $2, $3, $4, $1}' > $working_dir/THAPdel_mutants/genes_upregulated_lin15B_shared_no_lin15BTHAPdel.direct.outron.bed
sort -k 4,4 $working_dir/outron_extended_genes_ce11.bed6 | join -1 4 -2 1 - $working_dir/THAPdel_mutants/genes_upregulated_lin15BTHAPdel_no_lin15B.direct.txt | awk 'BEGIN{OFS="\t";}{print $2, $3, $4, $1}' > $working_dir/THAPdel_mutants/genes_upregulated_lin15BTHAPdel_no_lin15B.direct.outron.bed


sed '1d' $working_dir/THAPdel_mutants/LIN15B_upregulated_lin15BTHAPdel_vs_N2.LIN15B_peaks.txt | intersectBed -a $working_dir/THAPdel_mutants/genes_upregulated_lin15BTHAPdel_lin15B_shared.direct.outron.bed -b stdin -u | wc -l
wc -l $working_dir/THAPdel_mutants/genes_upregulated_lin15BTHAPdel_lin15B_shared.direct.outron.bed

sed '1d' $working_dir/THAPdel_mutants/LIN15B_upregulated_lin15BTHAPdel_vs_N2.LIN15B_peaks.txt | intersectBed -a $working_dir/THAPdel_mutants/genes_upregulated_lin15B_shared_no_lin15BTHAPdel.direct.outron.bed -b stdin -u | wc -l
wc -l $working_dir/THAPdel_mutants/genes_upregulated_lin15B_shared_no_lin15BTHAPdel.direct.outron.bed

sed '1d' $working_dir/THAPdel_mutants/LIN15B_upregulated_lin15BTHAPdel_vs_N2.LIN15B_peaks.txt | intersectBed -a $working_dir/THAPdel_mutants/genes_upregulated_lin15BTHAPdel_lin15B_no_lin35_vs_N2.direct.outron.bed -b stdin -u | wc -l
wc -l $working_dir/THAPdel_mutants/genes_upregulated_lin15BTHAPdel_lin15B_no_lin35_vs_N2.direct.outron.bed


sed '1d' $working_dir/THAPdel_mutants/LIN15B_upregulated_lin15BTHAPdel_vs_N2.LIN15B_peaks.txt | intersectBed -a $working_dir/THAPdel_mutants/genes_upregulated_lin15BTHAPdel_lin15B_lin35_vs_N2.direct.outron.bed -b stdin -u | wc -l
wc -l $working_dir/THAPdel_mutants/genes_upregulated_lin15BTHAPdel_lin15B_lin35_vs_N2.direct.outron.bed
sed '1d' $working_dir/THAPdel_mutants/LIN15B_upregulated_lin15BTHAPdel_vs_N2.LIN15B_peaks.txt | intersectBed -a $working_dir/THAPdel_mutants/genes_upregulated_lin15B_no_lin35_lin15BTHAPdel_vs_N2.direct.outron.bed -b stdin -u | wc -l
wc -l $working_dir/THAPdel_mutants/genes_upregulated_lin15B_no_lin35_lin15BTHAPdel_vs_N2.direct.outron.bed
sed '1d' $working_dir/THAPdel_mutants/LIN15B_upregulated_lin15BTHAPdel_vs_N2.LIN15B_peaks.txt | intersectBed -a $working_dir/THAPdel_mutants/genes_upregulated_lin15B_lin35_no_lin15BTHAPdel_vs_N2.direct.outron.bed -b stdin -u | wc -l
wc -l $working_dir/THAPdel_mutants/genes_upregulated_lin15B_lin35_no_lin15BTHAPdel_vs_N2.direct.outron.bed


sed '1d' $working_dir/THAPdel_mutants/LIN15B_upregulated_lin15BTHAPdel_vs_N2.LIN15B_peaks.txt | intersectBed -a $working_dir/THAPdel_mutants/genes_upregulated_lin15B_no_lin35_lin15BTHAPdel_vs_N2.direct.outron.bed -b stdin -u | wc -l
wc -l $working_dir/THAPdel_mutants/genes_upregulated_lin15B_no_lin35_lin15BTHAPdel_vs_N2.direct.outron.bed
sed '1d' $working_dir/THAPdel_mutants/LIN15B_upregulated_lin15BTHAPdel_vs_N2.LIN15B_peaks.txt | intersectBed -a $working_dir/THAPdel_mutants/genes_upregulated_lin15BTHAPdel_lin15B_shared.direct.outron.bed -b stdin -u | wc -l
wc -l $working_dir/THAPdel_mutants/genes_upregulated_lin15BTHAPdel_lin15B_shared.direct.outron.bed
sed '1d' $working_dir/THAPdel_mutants/LIN15B_upregulated_lin15BTHAPdel_vs_N2.LIN15B_peaks.txt | intersectBed -a $working_dir/THAPdel_mutants/genes_upregulated_lin15B_shared_no_lin15BTHAPdel.direct.outron.bed -b stdin -u | wc -l
wc -l $working_dir/THAPdel_mutants/genes_upregulated_lin15B_shared_no_lin15BTHAPdel.direct.outron.bed
sed '1d' $working_dir/THAPdel_mutants/LIN15B_upregulated_lin15BTHAPdel_vs_N2.LIN15B_peaks.txt | intersectBed -a $working_dir/THAPdel_mutants/genes_upregulated_lin15B_lin35_lin36full_lin15BTHAPdel.direct.outron.bed -b stdin -u | wc -l
wc -l $working_dir/THAPdel_mutants/genes_upregulated_lin15B_lin35_lin36full_lin15BTHAPdel.direct.outron.bed
sed '1d' $working_dir/THAPdel_mutants/LIN15B_upregulated_lin15BTHAPdel_vs_N2.LIN15B_peaks.txt | intersectBed -a $working_dir/THAPdel_mutants/genes_upregulated_lin15B_lin35_lin36full_no_lin15BTHAPdel.direct.outron.bed -b stdin -u | wc -l
wc -l $working_dir/THAPdel_mutants/genes_upregulated_lin15B_lin35_lin36full_no_lin15BTHAPdel.direct.outron.bed


#################################################################################################
#                                                                                               #
#                                    mutants ChIP-seq analysis                                  #
#                                                                                               #
#################################################################################################

# Run DESeq to identify differentially regulated peaks for each factor in the each mutant background vs wt (both N2 and N2_GFP)
mkdir $working_dir/DR_peaks
Rscript $working_dir/scripts/DESeq_all_mutants.R $working_dir

# For all peaks differentially regulated in each mutant, identify which ones are associated to direct targets and extract values to run an hypergeometric test
dt_LIN36_shared=$(wc -l < $working_dir/direct_target_peaks_promoters/LIN35_LIN36GFP_shared.lin35_lin36full_direct_targets.bed)
dt_LIN15B_shared=$(wc -l < $working_dir/direct_target_peaks_promoters/LIN35_LIN15B_shared.lin35_lin15B_direct_targets.bed)

echo -e "tested_peaks\tdiff_bound_in_mutant\tn_direct_targets\tdirect_targets_with_diff_binding" > $working_dir/DR_peaks/diff_binding_lin36.hypergeom_test_overlap
for factor in LIN35 EFL1 LIN15B
do
echo $factor
tested_peaks=$(wc -l < $working_dir"/DR_peaks/"$factor"/"$factor"_DESeq_lin36full_vs_N2.txt")

up_mutant=$(wc -l < $working_dir"/DR_peaks/"$factor"/"$factor"_upregulated_lin36full_vs_N2.txt")
down_mutant=$(wc -l < $working_dir"/DR_peaks/"$factor"/"$factor"_downregulated_lin36full_vs_N2.txt")

up_LIN36_shared=$(sed '1d' $working_dir"/DR_peaks/"$factor"/"$factor"_upregulated_lin36full_vs_N2.txt" | intersectBed -a $working_dir/direct_target_peaks_promoters/LIN35_LIN36GFP_shared.lin35_lin36full_direct_targets.bed -b stdin -u | wc -l)
down_LIN36_shared=$(sed '1d' $working_dir"/DR_peaks/"$factor"/"$factor"_downregulated_lin36full_vs_N2.txt" | intersectBed -a $working_dir/direct_target_peaks_promoters/LIN35_LIN36GFP_shared.lin35_lin36full_direct_targets.bed -b stdin -u | wc -l)
up_LIN15B_shared=$(sed '1d' $working_dir"/DR_peaks/"$factor"/"$factor"_upregulated_lin36full_vs_N2.txt" | intersectBed -a $working_dir/direct_target_peaks_promoters/LIN35_LIN15B_shared.lin35_lin15B_direct_targets.bed -b stdin -u | wc -l)
down_LIN15B_shared=$(sed '1d' $working_dir"/DR_peaks/"$factor"/"$factor"_downregulated_lin36full_vs_N2.txt" | intersectBed -a $working_dir/direct_target_peaks_promoters/LIN35_LIN15B_shared.lin35_lin15B_direct_targets.bed -b stdin -u | wc -l)
echo -e $factor"_up_LIN36_shared\t"$tested_peaks"\t"$up_mutant"\t"$dt_LIN36_shared"\t"$up_LIN36_shared >> $working_dir/DR_peaks/diff_binding_lin36.hypergeom_test_overlap
echo -e $factor"_down_LIN36_shared\t"$tested_peaks"\t"$down_mutant"\t"$dt_LIN36_shared"\t"$down_LIN36_shared >> $working_dir/DR_peaks/diff_binding_lin36.hypergeom_test_overlap
echo -e $factor"_up_LIN15B_shared\t"$tested_peaks"\t"$up_mutant"\t"$dt_LIN15B_shared"\t"$up_LIN15B_shared >> $working_dir/DR_peaks/diff_binding_lin36.hypergeom_test_overlap
echo -e $factor"_down_LIN15B_shared\t"$tested_peaks"\t"$down_mutant"\t"$dt_LIN15B_shared"\t"$down_LIN15B_shared >> $working_dir/DR_peaks/diff_binding_lin36.hypergeom_test_overlap
done

echo -e "tested_peaks\tdiff_bound_in_mutant\tn_direct_targets\tdirect_targets_with_diff_binding" > $working_dir/DR_peaks/diff_binding_lin35.hypergeom_test_overlap
for factor in EFL1 LIN36 LIN15B
do
if [ -f $working_dir"/DR_peaks/"$factor"/"$factor"_upregulated_lin35_vs_N2.txt" ]
then
N2="N2"
else
N2="lin36::eGFP"
fi
echo $factor
tested_peaks=$(wc -l < $working_dir"/DR_peaks/"$factor"/"$factor"_DESeq_lin35_vs_"$N2".txt")

up_mutant=$(wc -l < $working_dir"/DR_peaks/"$factor"/"$factor"_upregulated_lin35_vs_"$N2".txt")
down_mutant=$(wc -l < $working_dir"/DR_peaks/"$factor"/"$factor"_downregulated_lin35_vs_"$N2".txt")

up_LIN36_shared=$(sed '1d' $working_dir"/DR_peaks/"$factor"/"$factor"_upregulated_lin35_vs_"$N2".txt" | intersectBed -a $working_dir/direct_target_peaks_promoters/LIN35_LIN36GFP_shared.lin35_lin36full_direct_targets.bed -b stdin -u | wc -l)
down_LIN36_shared=$(sed '1d' $working_dir"/DR_peaks/"$factor"/"$factor"_downregulated_lin35_vs_"$N2".txt" | intersectBed -a $working_dir/direct_target_peaks_promoters/LIN35_LIN36GFP_shared.lin35_lin36full_direct_targets.bed -b stdin -u | wc -l)
up_LIN15B_shared=$(sed '1d' $working_dir"/DR_peaks/"$factor"/"$factor"_upregulated_lin35_vs_"$N2".txt" | intersectBed -a $working_dir/direct_target_peaks_promoters/LIN35_LIN15B_shared.lin35_lin15B_direct_targets.bed -b stdin -u | wc -l)
down_LIN15B_shared=$(sed '1d' $working_dir"/DR_peaks/"$factor"/"$factor"_downregulated_lin35_vs_"$N2".txt" | intersectBed -a $working_dir/direct_target_peaks_promoters/LIN35_LIN15B_shared.lin35_lin15B_direct_targets.bed -b stdin -u | wc -l)
echo -e $factor"_up_LIN36_shared\t"$tested_peaks"\t"$up_mutant"\t"$dt_LIN36_shared"\t"$up_LIN36_shared >> $working_dir/DR_peaks/diff_binding_lin35.hypergeom_test_overlap
echo -e $factor"_down_LIN36_shared\t"$tested_peaks"\t"$down_mutant"\t"$dt_LIN36_shared"\t"$down_LIN36_shared >> $working_dir/DR_peaks/diff_binding_lin35.hypergeom_test_overlap
echo -e $factor"_up_LIN15B_shared\t"$tested_peaks"\t"$up_mutant"\t"$dt_LIN15B_shared"\t"$up_LIN15B_shared >> $working_dir/DR_peaks/diff_binding_lin35.hypergeom_test_overlap
echo -e $factor"_down_LIN15B_shared\t"$tested_peaks"\t"$down_mutant"\t"$dt_LIN15B_shared"\t"$down_LIN15B_shared >> $working_dir/DR_peaks/diff_binding_lin35.hypergeom_test_overlap
done

echo -e "tested_peaks\tdiff_bound_in_mutant\tn_direct_targets\tdirect_targets_with_diff_binding" > $working_dir/DR_peaks/diff_binding_lin15B.hypergeom_test_overlap
for factor in LIN35 EFL1 LIN36
do
if [ -f $working_dir"/DR_peaks/"$factor"/"$factor"_upregulated_lin15B_vs_N2.txt" ]
then
N2="N2"
else
N2="lin36::eGFP"
fi
echo $factor
tested_peaks=$(wc -l < $working_dir"/DR_peaks/"$factor"/"$factor"_DESeq_lin15B_vs_"$N2".txt")

up_mutant=$(wc -l < $working_dir"/DR_peaks/"$factor"/"$factor"_upregulated_lin15B_vs_"$N2".txt")
down_mutant=$(wc -l < $working_dir"/DR_peaks/"$factor"/"$factor"_downregulated_lin15B_vs_"$N2".txt")

up_LIN36_shared=$(sed '1d' $working_dir"/DR_peaks/"$factor"/"$factor"_upregulated_lin15B_vs_"$N2".txt" | intersectBed -a $working_dir/direct_target_peaks_promoters/LIN35_LIN36GFP_shared.lin35_lin36full_direct_targets.bed -b stdin -u | wc -l)
down_LIN36_shared=$(sed '1d' $working_dir"/DR_peaks/"$factor"/"$factor"_downregulated_lin15B_vs_"$N2".txt" | intersectBed -a $working_dir/direct_target_peaks_promoters/LIN35_LIN36GFP_shared.lin35_lin36full_direct_targets.bed -b stdin -u | wc -l)
up_LIN15B_shared=$(sed '1d' $working_dir"/DR_peaks/"$factor"/"$factor"_upregulated_lin15B_vs_"$N2".txt" | intersectBed -a $working_dir/direct_target_peaks_promoters/LIN35_LIN15B_shared.lin35_lin15B_direct_targets.bed -b stdin -u | wc -l)
down_LIN15B_shared=$(sed '1d' $working_dir"/DR_peaks/"$factor"/"$factor"_downregulated_lin15B_vs_"$N2".txt" | intersectBed -a $working_dir/direct_target_peaks_promoters/LIN35_LIN15B_shared.lin35_lin15B_direct_targets.bed -b stdin -u | wc -l)
echo -e $factor"_up_LIN36_shared\t"$tested_peaks"\t"$up_mutant"\t"$dt_LIN36_shared"\t"$up_LIN36_shared >> $working_dir/DR_peaks/diff_binding_lin15B.hypergeom_test_overlap
echo -e $factor"_down_LIN36_shared\t"$tested_peaks"\t"$down_mutant"\t"$dt_LIN36_shared"\t"$down_LIN36_shared >> $working_dir/DR_peaks/diff_binding_lin15B.hypergeom_test_overlap
echo -e $factor"_up_LIN15B_shared\t"$tested_peaks"\t"$up_mutant"\t"$dt_LIN15B_shared"\t"$up_LIN15B_shared >> $working_dir/DR_peaks/diff_binding_lin15B.hypergeom_test_overlap
echo -e $factor"_down_LIN15B_shared\t"$tested_peaks"\t"$down_mutant"\t"$dt_LIN15B_shared"\t"$down_LIN15B_shared >> $working_dir/DR_peaks/diff_binding_lin15B.hypergeom_test_overlap
done


echo -e "tested_peaks\tdiff_bound_in_mutant\tn_direct_targets\tdirect_targets_with_diff_binding" > $working_dir/DR_peaks/diff_binding_lin15BTHAPdel.hypergeom_test_overlap
for factor in LIN15B
do
if [ -f $working_dir"/DR_peaks/"$factor"/"$factor"_upregulated_lin15BTHAPdel_vs_N2.txt" ]
then
N2="N2"
else
N2="lin36::eGFP"
fi
echo $factor
tested_peaks=$(wc -l < $working_dir"/DR_peaks/"$factor"/"$factor"_DESeq_lin15BTHAPdel_vs_"$N2".txt")

up_mutant=$(wc -l < $working_dir"/DR_peaks/"$factor"/"$factor"_upregulated_lin15BTHAPdel_vs_"$N2".txt")
down_mutant=$(wc -l < $working_dir"/DR_peaks/"$factor"/"$factor"_downregulated_lin15BTHAPdel_vs_"$N2".txt")

up_LIN36_shared=$(sed '1d' $working_dir"/DR_peaks/"$factor"/"$factor"_upregulated_lin15BTHAPdel_vs_"$N2".txt" | intersectBed -a $working_dir/direct_target_peaks_promoters/LIN35_LIN36GFP_shared.lin35_lin36full_direct_targets.bed -b stdin -u | wc -l)
down_LIN36_shared=$(sed '1d' $working_dir"/DR_peaks/"$factor"/"$factor"_downregulated_lin15BTHAPdel_vs_"$N2".txt" | intersectBed -a $working_dir/direct_target_peaks_promoters/LIN35_LIN36GFP_shared.lin35_lin36full_direct_targets.bed -b stdin -u | wc -l)
up_LIN15B_shared=$(sed '1d' $working_dir"/DR_peaks/"$factor"/"$factor"_upregulated_lin15BTHAPdel_vs_"$N2".txt" | intersectBed -a $working_dir/direct_target_peaks_promoters/LIN35_LIN15B_shared.lin35_lin15B_direct_targets.bed -b stdin -u | wc -l)
down_LIN15B_shared=$(sed '1d' $working_dir"/DR_peaks/"$factor"/"$factor"_downregulated_lin15BTHAPdel_vs_"$N2".txt" | intersectBed -a $working_dir/direct_target_peaks_promoters/LIN35_LIN15B_shared.lin35_lin15B_direct_targets.bed -b stdin -u | wc -l)
echo -e $factor"_up_LIN36_shared\t"$tested_peaks"\t"$up_mutant"\t"$dt_LIN36_shared"\t"$up_LIN36_shared >> $working_dir/DR_peaks/diff_binding_lin15BTHAPdel.hypergeom_test_overlap
echo -e $factor"_down_LIN36_shared\t"$tested_peaks"\t"$down_mutant"\t"$dt_LIN36_shared"\t"$down_LIN36_shared >> $working_dir/DR_peaks/diff_binding_lin15BTHAPdel.hypergeom_test_overlap
echo -e $factor"_up_LIN15B_shared\t"$tested_peaks"\t"$up_mutant"\t"$dt_LIN15B_shared"\t"$up_LIN15B_shared >> $working_dir/DR_peaks/diff_binding_lin15BTHAPdel.hypergeom_test_overlap
echo -e $factor"_down_LIN15B_shared\t"$tested_peaks"\t"$down_mutant"\t"$dt_LIN15B_shared"\t"$down_LIN15B_shared >> $working_dir/DR_peaks/diff_binding_lin15BTHAPdel.hypergeom_test_overlap
done


Rscript $working_dir/scripts/DR_peaks_analysis.R $working_dir


# generate Supp Table 3
cat $working_dir/peaks/wt_rescaled/LIN35_all.peaks.bed $working_dir/peaks/wt_rescaled/LIN36_all.peaks.bed $working_dir/peaks/wt_rescaled/LIN15B_all.peaks.bed | sort -k 1,1 -k2,2n | uniq > $working_dir/peaks/wt_rescaled/LIN35_LIN36_LIN15B_all.peaks.bed
intersectBed -a $working_dir/peaks/wt_rescaled/LIN35_LIN36_LIN15B_all.peaks.bed -b $working_dir/outron_extended_genes_ce11.bed -loj | cut -f 1,2,3,4,8 | mergeBed -i stdin -c 4,5 -o distinct,distinct > $working_dir/peaks/wt_rescaled/LIN35_LIN36_LIN15B_all.peaks.associated_genes.bed
