# Supplementary material for: DREAM represses distinct targets by cooperating with different THAP domain proteins
Source: Cell Rep. 2021 Oct 19;37(3):109835. doi: 10.1016/j.celrep.2021.109835 (PMC8552245; doi:10.1016/j.celrep.2021.109835)
Supplement: Data S1. R code used for data processing and analyses, related to Figures 1, 2, 3, 4, and S1–S5 [file mmc7.zip › Code/scripts/gene_longest_isoform_annotation.sh]

#!/bin/bash

species=$1
scripts_path=$2
species_path=$3

python $scripts_path/gene_longest_isoform_annotation.py $species_path"/"$species"/gene_annotation/"$species".gene_annotation.coding_gene.ce11.bed" $species_path"/"$species"/gene_annotation/"$species".gene_annotation.gene_transcript_id.ce11.txt" $species_path"/"$species"/gene_annotation/"$species".gene_annotation.coding_gene_longest_isoform.ce11" $species
