# Supplementary material for: DREAM represses distinct targets by cooperating with different THAP domain proteins
Source: Cell Rep. 2021 Oct 19;37(3):109835. doi: 10.1016/j.celrep.2021.109835 (PMC8552245; doi:10.1016/j.celrep.2021.109835)
Supplement: Data S1. R code used for data processing and analyses, related to Figures 1, 2, 3, 4, and S1–S5 [file mmc7.zip › Code/scripts/motif_enrichment.R]

# motif enrichment analysis
args <- commandArgs()
main_working_dir = args[6]

t_col <- function(color, percent = 50, name = NULL) {
  rgb.val <- col2rgb(color)
  t.col <- rgb(rgb.val[1], rgb.val[2], rgb.val[3],
               max = 255,
               alpha = (100-percent)*255/100,
               names = name)
  invisible(t.col)
}

graphical_pvalue = function(x){
  x[x < 0.001] = "***"
  x[x > 0.001 & x < 0.01] = "**"
  x[x > 0.01 & x < 0.05] = "*"
  x[x >= 0.05] = "ns"
  print(x)
}

lin36_shared_col=t_col("lightgreen", 50)
lin15B_shared_col=t_col("mediumpurple1", 50)

LIN36_shared_peaks = read.table(paste(main_working_dir, "/direct_target_peaks_promoters/LIN35_LIN36GFP_shared.lin35_lin36full_direct_targets.bed", sep=""))
LIN15B_shared_peaks = read.table(paste(main_working_dir, "/direct_target_peaks_promoters/LIN35_LIN15B_shared.lin35_lin15B_direct_targets.bed", sep=""))


# write table with enrichment test for different variants of all motifs found in the all-peak sets
shared_peaks_motif_summary = read.table(paste(main_working_dir, "/motif_analysis/any_peak/fimo/motif_enrichment", sep=""))
shared_peaks_motif_summary_final = cbind(shared_peaks_motif_summary$LIN36_shared, dim(LIN36_shared_peaks)[1]-shared_peaks_motif_summary$LIN36_shared,
                                         shared_peaks_motif_summary$LIN15B_shared, dim(LIN15B_shared_peaks)[1]-shared_peaks_motif_summary$LIN15B_shared,
                                         rep(NA, dim(shared_peaks_motif_summary)[1]))
for (i in c(1:dim(shared_peaks_motif_summary_final)[1])){
  k = matrix(shared_peaks_motif_summary_final[i, c(1:4)], ncol=2, byrow=T)
  shared_peaks_motif_summary_final[i,5] = round(fisher.test(k)$p.value, 5)
}

shared_peaks_motif_summary_final = cbind(shared_peaks_motif_summary_final, p.adjust(shared_peaks_motif_summary_final[,5], method="fdr"))

rownames(shared_peaks_motif_summary_final) = rownames(shared_peaks_motif_summary)
colnames(shared_peaks_motif_summary_final) = c("motif in LIN36", "no motif in LIN36", "motif in LIN15B", "no motif in LIN15B", "Fisher's P", "adjusted P")

write.table(shared_peaks_motif_summary_final, file = paste(main_working_dir, "/motif_analysis/any_peak/fimo/motif_enrichment.test", sep=""),
            quote=F, sep = ";")


# write table with enrichment test for different variants of selected motifs in the shared-peak sets (plus CDE-CHR)
shared_peaks_motif_summary = read.table(paste(main_working_dir, "/motif_analysis/enriched_motifs/nonoverlapping_motifs/all_shared_all_motif.summary", sep=""))
shared_peaks_motif_summary_final = cbind(shared_peaks_motif_summary$LIN36_shared, dim(LIN36_shared_peaks)[1]-shared_peaks_motif_summary$LIN36_shared,
                                         shared_peaks_motif_summary$LIN15B_shared, dim(LIN15B_shared_peaks)[1]-shared_peaks_motif_summary$LIN15B_shared,
                                         rep(NA, dim(shared_peaks_motif_summary)[1]))
for (i in c(1:dim(shared_peaks_motif_summary_final)[1])){
  k = matrix(shared_peaks_motif_summary_final[i, c(1:4)], ncol=2, byrow=T)
  shared_peaks_motif_summary_final[i,5] = round(fisher.test(k)$p.value, 5)
}

colnames(shared_peaks_motif_summary_final) = c("LIN36_motif", "LIN36_no_motif", "LIN15B_motif", "LIN15B_no_motif", "Fisher_P")
rownames(shared_peaks_motif_summary_final) = rownames(shared_peaks_motif_summary)

write.table(shared_peaks_motif_summary_final, file = paste(main_working_dir, "/motif_analysis/enriched_motifs/nonoverlapping_motifs/all_shared_all_motif.summary.enrichment", sep=""),
            quote=F, sep = ";")

# same, but merging CHR-CDE and LONG variants; plot the enrichment
shared_peaks_motif_summary = read.table(paste(main_working_dir, "/motif_analysis/enriched_motifs/nonoverlapping_motifs/all_shared_all_motif_CHR_LONG.summary", sep=""))
shared_peaks_motif_summary_final = cbind(shared_peaks_motif_summary$LIN36_shared, dim(LIN36_shared_peaks)[1]-shared_peaks_motif_summary$LIN36_shared,
                                         shared_peaks_motif_summary$LIN15B_shared, dim(LIN15B_shared_peaks)[1]-shared_peaks_motif_summary$LIN15B_shared,
                                         rep(NA, dim(shared_peaks_motif_summary)[1]))
for (i in c(1:dim(shared_peaks_motif_summary_final)[1])){
  k = matrix(shared_peaks_motif_summary_final[i, c(1:4)], ncol=2, byrow=T)
  shared_peaks_motif_summary_final[i,5] = round(fisher.test(k)$p.value, 5)
}

colnames(shared_peaks_motif_summary_final) = c("LIN36_motif", "LIN36_no_motif", "LIN15B_motif", "LIN15B_no_motif", "Fisher_P")
rownames(shared_peaks_motif_summary_final) = rownames(shared_peaks_motif_summary)

write.table(shared_peaks_motif_summary_final, file = paste(main_working_dir, "/motif_analysis/enriched_motifs/nonoverlapping_motifs/all_shared_all_motif_CHR_LONG.summary.enrichment", sep=""),
            quote=F, sep = ";")

pdf(paste(main_working_dir, "/plots/motif_enrichment.pdf", sep=""), width=6, height=6)

par(mar = c(5.1, 4.1, 4.1, 4.1), mfrow=c(1,1), oma=c(2,0,0,0))
relative_fraction = matrix(c(shared_peaks_motif_summary[,1]/dim(LIN36_shared_peaks)[1],
                             shared_peaks_motif_summary[,2]/dim(LIN15B_shared_peaks)[1]), ncol=2, byrow = F)
k = barplot(t(relative_fraction), beside = T, las=1, names.arg=rownames(shared_peaks_motif_summary), ylim=c(0, 0.6), ylab = "fraction of peaks", col = rep(c(lin36_shared_col, lin15B_shared_col), 5))
text(seq(2,20,3), apply(relative_fraction, 1, max), labels = graphical_pvalue(shared_peaks_motif_summary_final[,5]), pos = 3)
par(fig = c(0, 1, 0, 1), oma = c(0, 0, 0, 0), mar = c(0, 0, 0, 0), new = TRUE)
plot(0, 0, type = "n", bty = "n", xaxt = "n", yaxt = "n")
legend(-0.5, -0.85, legend = c("LIN-36-shared", "LIN-15B-shared"), fill = c(lin36_shared_col, lin15B_shared_col), bty="n", ncol = 2, xjust = 0.2)
dev.off()
