# Supplementary material for: DREAM represses distinct targets by cooperating with different THAP domain proteins
Source: Cell Rep. 2021 Oct 19;37(3):109835. doi: 10.1016/j.celrep.2021.109835 (PMC8552245; doi:10.1016/j.celrep.2021.109835)
Supplement: Data S1. R code used for data processing and analyses, related to Figures 1, 2, 3, 4, and S1–S5 [file mmc7.zip › Code/scripts/motif_FIMO_parser.all_motifs.py]

import sys

infile = sys.argv[1]
coord_file = sys.argv[2]
output_file = sys.argv[3]
peak_set = sys.argv[4]

peak_coord = {}
for line in open(coord_file):
    G=line.rstrip().split("\t")
    peak_coord[G[3]] = [G[0], eval(G[1]), eval(G[2])]

motif_sites = {}
for i in range(1,11):
    motif_sites["MEME-"+str(i)] = {}

input_file=open(infile)
newline = input_file.readline()
newline = input_file.readline()

while newline != "":
    if newline[0] != "#" and newline != "\n":
        G=newline.rstrip().split("\t")
        if eval(G[7]) < 0.0001:
            if G[2] not in motif_sites[G[1]]:
                motif_sites[G[1]][G[2]] = []
            motif_sites[G[1]][G[2]].append([peak_coord[G[2]][0], str(peak_coord[G[2]][1] + eval(G[3])),  str(peak_coord[G[2]][1] + eval(G[4])), G[7]])
    newline = input_file.readline()

for i in range(1,11):
    new = open(output_file + ".MEME-" + str(i), "w")
    for peak in motif_sites["MEME-"+str(i)]:
        for hit in motif_sites["MEME-"+str(i)][peak]:
            temp = "\t".join(hit) + "\t" + peak + "\t" + peak_set + "_MEME-"+str(i) + "\n"
            new.write(temp)
    new.close()
