# Supplementary material for: DREAM represses distinct targets by cooperating with different THAP domain proteins
Source: Cell Rep. 2021 Oct 19;37(3):109835. doi: 10.1016/j.celrep.2021.109835 (PMC8552245; doi:10.1016/j.celrep.2021.109835)
Supplement: Data S1. R code used for data processing and analyses, related to Figures 1, 2, 3, 4, and S1–S5 [file mmc7.zip › Code/scripts/gene_covarage.sh]

#!/bin/bash

working_dir=$1
sample_name=$2
strain_name=$3

coverageBed -a $working_dir/species/elegans/gene_annotation/elegans.gene_annotation.coding_gene_longest_isoform.ce11.bed -b $working_dir/data/elegans/RNASeq/alignment/$strain_name/$strain_name.$sample_name.Aligned.sortedByCoord.out.bam -split | cut -f 4,13,14,15,16 > $working_dir/data/elegans/RNASeq/alignment/$strain_name/$strain_name.$sample_name.gene_coverage.txt
