# Supplementary material for: DREAM represses distinct targets by cooperating with different THAP domain proteins
Source: Cell Rep. 2021 Oct 19;37(3):109835. doi: 10.1016/j.celrep.2021.109835 (PMC8552245; doi:10.1016/j.celrep.2021.109835)
Supplement: Data S1. R code used for data processing and analyses, related to Figures 1, 2, 3, 4, and S1–S5 [file mmc7.zip › Code/scripts/gene_longest_isoform_annotation.py]

import sys

transcript_file=sys.argv[1]
transcript_gene=sys.argv[2]
output_file=sys.argv[3]
species=sys.argv[4]

tr_gene={}
for line in open(transcript_gene):
    G=line.rstrip().split("\t")
    tr_gene[G[1]] = G[0]

longest_isoform = {}
for line in open(transcript_file):
    G=line.rstrip().split("\t")
    if tr_gene[G[3]] not in longest_isoform:
        longest_isoform[tr_gene[G[3]]] = line
    else:
        K=G[10].split(",")
        if sum(int(y) for y in K[:-1]) > sum(int(x) for x in longest_isoform[tr_gene[G[3]]].split("\t")[10].split(",")[:-1]):
            longest_isoform[tr_gene[G[3]]] = line

new=open(output_file+".bed", "w")
for gene in longest_isoform:
    new_gene_name = gene
    K = longest_isoform[gene].rstrip().split("\t")
    temp=""
    K[3] = new_gene_name
    for i in K:
        temp += i + "\t"
    new.write(temp.rstrip() + "\n")

new.close()

new=open(output_file+".longest_isoform", "w")
for gene in longest_isoform:
    new_gene_name = gene
    K = longest_isoform[gene].rstrip().split("\t")
    new.write(K[3] + "\t" + new_gene_name + "\n")

new.close()
