# Supplementary material for: DREAM represses distinct targets by cooperating with different THAP domain proteins
Source: Cell Rep. 2021 Oct 19;37(3):109835. doi: 10.1016/j.celrep.2021.109835 (PMC8552245; doi:10.1016/j.celrep.2021.109835)
Supplement: Data S1. R code used for data processing and analyses, related to Figures 1, 2, 3, 4, and S1–S5 [file mmc7.zip › Code/scripts/unique_motif_definition.distinct.py]

import sys

infile = sys.argv[1]
outfile=sys.argv[2]
outfile_E2F=sys.argv[3]

new = open(outfile, "w")
new_E2F= open(outfile_E2F, "w")
for line in open(infile):
    G=line.rstrip().split("\t")
    motif_class=""
    motif_class_E2F=""
    if "CHR" in G[3]:
        motif_class+="CDE-CHR,"
        motif_class_E2F+="CDE-CHR,"
    if "LONG" in G[3]:
        motif_class+="LONG,"
        motif_class_E2F+="LONG,"
    if "E2F" in G[3]:
        motif_class+="E2F,"
    if "E2F-a1" in G[3]:
        motif_class_E2F+="E2F-a1,"
    if "E2F-a2" in G[3]:
        motif_class_E2F+="E2F-a2,"
    if "E2F-b" in G[3]:
        motif_class_E2F+="E2F-b,"
    new.write(G[0] + "\t" + G[1] + "\t" + G[2] + "\t" + motif_class[:-1] + "\n")
    new_E2F.write(G[0] + "\t" + G[1] + "\t" + G[2] + "\t" + motif_class_E2F[:-1] + "\n")

new.close()
new_E2F.close()
